# Supplementary material for: Human Monogenic Disease Genes Have Frequently Functionally Redundant Paralogs
Source: PLoS Comput Biol. 2013 May 16;9(5):e1003073. doi: 10.1371/journal.pcbi.1003073 (PMC3656685; doi:10.1371/journal.pcbi.1003073)
Supplement: Dataset S1 — This supplementary file is an archive contains all the raw data and R scripts used in this study; also included in this archive is a detailed instruction for the readers to reproduce our main results, including all the figures, supplementary figures, and statistical tests except Figure 5, which was plotted manually. (ZIP) [file pcbi.1003073.s009.zip]

Archive with 27 entries (22 files):
- Zhao_Chen_SupFile1_Archive_of_rawdata_and_scripts/
- Zhao_Chen_SupFile1_Archive_of_rawdata_and_scripts/.DS_Store
- __MACOSX/
- __MACOSX/Zhao_Chen_SupFile1_Archive_of_rawdata_and_scripts/
- __MACOSX/Zhao_Chen_SupFile1_Archive_of_rawdata_and_scripts/._.DS_Store
- Zhao_Chen_SupFile1_Archive_of_rawdata_and_scripts/00_rawdata/
- Zhao_Chen_SupFile1_Archive_of_rawdata_and_scripts/00_rawdata/DATA_DUP_BY_TREEFAM_ALL.txt
- Zhao_Chen_SupFile1_Archive_of_rawdata_and_scripts/00_rawdata/DATA_DUPPAIRS_LITE_BY_TREEFAM_ALL.txt
- Zhao_Chen_SupFile1_Archive_of_rawdata_and_scripts/00_rawdata/DISEASE_GENES_collective_all_three_sources.txt
- __MACOSX/Zhao_Chen_SupFile1_Archive_of_rawdata_and_scripts/00_rawdata/
- __MACOSX/Zhao_Chen_SupFile1_Archive_of_rawdata_and_scripts/00_rawdata/._DISEASE_GENES_collective_all_three_sources.txt
- Zhao_Chen_SupFile1_Archive_of_rawdata_and_scripts/00_rawdata/DSum1_DSum2_disease_genes_EMSEMBLIDs.txt
- Zhao_Chen_SupFile1_Archive_of_rawdata_and_scripts/00_rawdata/DSum1_DSum2_disease_genes_EMSEMBLIDs_and_entrezIDs.txt
- Zhao_Chen_SupFile1_Archive_of_rawdata_and_scripts/00_rawdata/DUPLICATES_FASTA_SIMAP_PROTEIN.txt
- Zhao_Chen_SupFile1_Archive_of_rawdata_and_scripts/00_rawdata/ENSEMBL_proteinID2geneID.txt
- __MACOSX/Zhao_Chen_SupFile1_Archive_of_rawdata_and_scripts/00_rawdata/._ENSEMBL_proteinID2geneID.txt
- Zhao_Chen_SupFile1_Archive_of_rawdata_and_scripts/00_rawdata/EUNOG_plus_KOG_EGGNOG3.txt
- Zhao_Chen_SupFile1_Archive_of_rawdata_and_scripts/01_dup_by_homology.R
- __MACOSX/Zhao_Chen_SupFile1_Archive_of_rawdata_and_scripts/._01_dup_by_homology.R
- Zhao_Chen_SupFile1_Archive_of_rawdata_and_scripts/02_dup_by_euNOG.R
- __MACOSX/Zhao_Chen_SupFile1_Archive_of_rawdata_and_scripts/._02_dup_by_euNOG.R
- Zhao_Chen_SupFile1_Archive_of_rawdata_and_scripts/03_dup_by_treefam.R
- __MACOSX/Zhao_Chen_SupFile1_Archive_of_rawdata_and_scripts/._03_dup_by_treefam.R
- Zhao_Chen_SupFile1_Archive_of_rawdata_and_scripts/funcs.R
- __MACOSX/Zhao_Chen_SupFile1_Archive_of_rawdata_and_scripts/._funcs.R
- Zhao_Chen_SupFile1_Archive_of_rawdata_and_scripts/readme_first.txt
- __MACOSX/Zhao_Chen_SupFile1_Archive_of_rawdata_and_scripts/._readme_first.txt
