# Supplementary material for: Human Monogenic Disease Genes Have Frequently Functionally Redundant Paralogs
Source: PLoS Comput Biol. 2013 May 16;9(5):e1003073. doi: 10.1371/journal.pcbi.1003073 (PMC3656685; doi:10.1371/journal.pcbi.1003073)
Supplement: Dataset S1 — This supplementary file is an archive contains all the raw data and R scripts used in this study; also included in this archive is a detailed instruction for the readers to reproduce our main results, including all the figures, supplementary figures, and statistical tests except Figure 5, which was plotted manually. (ZIP) [file pcbi.1003073.s009.zip › Zhao_Chen_SupFile1_Archive_of_rawdata_and_scripts/00_rawdata/DATA_DUP_BY_TREEFAM_ALL.txt]

ensa	ensb	dupTreeFam	hgnca	hgncb	MRD	DCA	SCA	dSum1	dSum1b	dSumSum	jpPearson	aePearson	dnMacaca	inComplex	inComplexB	inSameComplex	broadGO	mouse	ess	famsize	famsizeTreeFam	tree	goSemSim.mf.leaf	goShared.mf.leaf	goCount.mf.leaf	goSharedXM.mf.leaf	dev	essHuman	GObyMF	GObyBP	norm.goSemSim.mf.leaf	ppixm	dnMouse	dnRhesus	DOMIM	DGenomics2011	DCurrentBiology2008	DSum2	famsizeTreeFam2
ENSG00000109339	ENSG00000109339	ENSG00000107643	Y	MAPK10	MAPK8	1.087896	2.214584	NA	MD	MD	MD	0.372153136777086	0.476297431305005	0	Y	N	NA	Enzyme	ENSMUSG00000046709	N	244	7	tree1	1	1	2	1	N	Y	Y	Y	0.0833333333333333	22	0.002	0	MD	MD	ND	MD	6
ENSG00000107643	ENSG00000107643	ENSG00000109339	Y	MAPK8	MAPK10	1.087896	2.214584	NA	MD	MD	MD	0.372153136777086	0.476297431305005	0.0141	N	Y	NA	Enzyme	ENSMUSG00000021936	Y	246	7	tree1	1	1	2	1	N	Y	Y	Y	0.0833333333333333	83	0.0172	0.0141	ND	MD	ND	MD	6
ENSG00000185386	ENSG00000185386	ENSG00000112062	Y	MAPK11	MAPK14	1.087896	2.214584	NA	MD	MD	MD	-0.52220841341934	-0.19896007342036	0.0011	N	N	NA	Enzyme	ENSMUSG00000053137	N	324	7	tree1	1	0.5	2	1	Y	Y	Y	Y	0.0833333333333333	14	0.0118	0.0011	ND	MD	ND	MD	6
ENSG00000112062	ENSG00000112062	ENSG00000185386	Y	MAPK14	MAPK11	1.087896	2.214584	NA	MD	MD	MD	-0.52220841341934	-0.19896007342036	0.0013	N	N	NA	Enzyme	ENSMUSG00000053436	Y	330	7	tree1	1	0.5	2	1	Y	Y	Y	Y	0.0833333333333333	100	0.0025	0.0013	ND	MD	ND	MD	6
ENSG00000188130	ENSG00000188130	ENSG00000156711	Y	MAPK12	MAPK13	1.087896	2.214584	NA	MD	MD	MD	-0.201516703181338	-0.118815623025257	0.0034	N	N	NA	Enzyme	ENSMUSG00000022610	N	334	7	tree1	1	0.5	2	1	Y	Y	Y	Y	0.0833333333333333	17	0.0358	0.0034	ND	MD	ND	MD	6
ENSG00000156711	ENSG00000156711	ENSG00000188130	Y	MAPK13	MAPK12	1.087896	2.214584	NA	MD	MD	MD	-0.201516703181338	-0.118815623025257	0.0695	N	N	NA	Enzyme	ENSMUSG00000004864	N	322	7	tree1	1	0.5	2	1	N	Y	Y	Y	0.0833333333333333	11	0.0303	0.0703	ND	MD	ND	MD	6
ENSG00000050748	ENSG00000050748	ENSG00000109339	Y	MAPK9	MAPK10	1.087896	2.214584	NA	MD	MD	MD	0.479173639773508	0.734566416149043	0.1323	N	Y	NA	Enzyme	ENSMUSG00000020366	Y	244	7	tree1	1	1	2	1	N	Y	Y	Y	0.0833333333333333	47	0.0044	0.0958	ND	MD	ND	MD	6
ENSG00000001626	ENSG00000001626	NA	N	CFTR	NA	NA	NA	1.087896	PD	NA	NA	NA	NA	0.0078	Y	N	NA	Transporter	ENSMUSG00000041301	Y	19	1	tree2	NA	NA	NA	NA	Y	N	Y	Y	NA	49	0.1327	0.0078	PD	PD	PD	PD	0
ENSG00000099821	ENSG00000099821	NA	N	POLRMT	NA	NA	NA	2.214584	ND	NA	NA	NA	NA	0.0951	N	N	NA	Enzyme	ENSMUSG00000020329	NA	0	1	tree3	NA	NA	NA	NA	N	N	Y	Y	NA	2	0.2096	0.0969	ND	ND	ND	ND	0
ENSG00000117308	ENSG00000117308	NA	N	GALE	NA	NA	NA	2.214584	PD	NA	NA	NA	NA	0.0104	N	N	NA	Enzyme	ENSMUSG00000028671	NA	2	1	tree4	NA	NA	NA	NA	N	N	Y	Y	NA	1	0.0301	0.0104	MD	PD	PD	MD	0
ENSG00000094841	ENSG00000094841	NA	N	UPRT	NA	NA	NA	2.214584	ND	NA	NA	NA	NA	0.0134	N	N	NA	Enzyme	ENSMUSG00000073016	NA	1	1	tree5	NA	NA	NA	NA	N	N	NA	Y	NA	1	0.0717	0.0134	ND	ND	ND	ND	0
ENSG00000119523	ENSG00000119523	NA	N	ALG2	NA	NA	NA	2.214584	MD	NA	MD	NA	NA	0.0138	N	N	NA	Enzyme	ENSMUSG00000039740	NA	0	1	tree6	NA	NA	NA	NA	N	N	Y	Y	NA	2	0.1188	0.0138	MD	MD	ND	MD	0
ENSG00000196860	ENSG00000196860	ENSG00000173726	Y	TOMM20L	TOMM20	1.087896	2.214584	NA	ND	ND	ND	NA	NA	0.127	N	Y	NA	NA	ENSMUSG00000021078	NA	1	2	tree7	NA	NA	NA	NA	N	N	NA	Y	NA	NA	0.3139	0.127	ND	ND	ND	ND	1
ENSG00000173726	ENSG00000173726	ENSG00000196860	Y	TOMM20	TOMM20L	1.087896	2.214584	NA	ND	ND	ND	NA	NA	0	Y	N	NA	Transporter	ENSMUSG00000058779	NA	1	2	tree7	NA	NA	NA	NA	N	N	Y	Y	NA	14	0.0032	NA	ND	ND	ND	ND	1
ENSG00000214629	ENSG00000214629	ENSG00000214896	Y	NA	NA	0.188275	2.214584	NA	ND	ND	ND	NA	NA	NA	N	N	NA	NA	NA	NA	0	5	tree8	NA	NA	NA	NA	N	NA	NA	NA	NA	NA	NA	NA	ND	ND	ND	ND	4
ENSG00000214896	ENSG00000214896	ENSG00000214629	Y	NA	NA	0.188275	2.214584	NA	ND	ND	ND	NA	NA	NA	N	N	NA	NA	NA	NA	0	5	tree8	NA	NA	NA	NA	N	NA	NA	NA	NA	NA	NA	NA	ND	ND	ND	ND	4
ENSG00000205246	ENSG00000205246	ENSG00000168028	Y	NA	RPSA	0.00895	2.214584	NA	ND	MD	MD	NA	NA	NA	N	Y	NA	NA	NA	NA	4	5	tree8	1	1	1	1	N	N	Y	Y	0	NA	NA	NA	ND	ND	ND	ND	4
ENSG00000168028	ENSG00000168028	ENSG00000205246	Y	RPSA	NA	0.00895	2.214584	NA	MD	ND	MD	NA	NA	NA	Y	N	NA	SignalTransduction	NA	NA	4	5	tree8	1	1	1	1	Y	N	Y	Y	0	7	NA	NA	ND	MD	ND	MD	4
ENSG00000205171	ENSG00000205171	ENSG00000214629	Y	NA	NA	2.214584	2.214584	NA	ND	ND	ND	NA	NA	NA	N	N	NA	NA	NA	NA	0	5	tree8	NA	NA	NA	NA	N	NA	NA	NA	NA	NA	NA	NA	ND	ND	ND	ND	4
ENSG00000137168	ENSG00000137168	NA	N	PPIL1	NA	NA	NA	1.914584	ND	NA	NA	NA	NA	NA	Y	N	NA	Enzyme	ENSMUSG00000024007	NA	27	1	tree9	NA	NA	NA	NA	N	N	Y	Y	NA	2	0.0084	NA	ND	ND	ND	ND	0
ENSG00000166508	ENSG00000166508	NA	N	MCM7	NA	NA	NA	2.214584	MD	NA	MD	NA	NA	0.0076	Y	N	NA	Enzyme	ENSMUSG00000029730	NA	6	1	tree10	NA	NA	NA	NA	N	Y	Y	Y	NA	49	0.0368	0.0076	ND	MD	ND	MD	0
ENSG00000204628	ENSG00000204628	NA	N	GNB2L1	NA	NA	NA	2.214584	MD	NA	MD	NA	NA	0.0151	Y	N	NA	NA	ENSMUSG00000020372	NA	83	1	tree11	NA	NA	NA	NA	N	N	Y	NA	NA	76	0.0966	0.1141	ND	MD	ND	MD	0
ENSG00000153707	ENSG00000153707	ENSG00000105426	Y	PTPRD	PTPRS	1.087896	1.914584	NA	PD	ND	NA	0.067638806290902	0.526877299624655	0.0066	N	N	NA	SignalTransduction	ENSMUSG00000028399	NA	28	3	tree13	1	1	1	1	N	Y	Y	Y	0	8	0.0093	0.0066	ND	MD	PD	MD	2
ENSG00000105426	ENSG00000105426	ENSG00000153707	Y	PTPRS	PTPRD	1.087896	1.914584	NA	ND	PD	NA	0.067638806290902	0.526877299624655	0.045	N	N	NA	SignalTransduction	ENSMUSG00000013236	Y	23	3	tree13	1	1	1	1	Y	Y	Y	Y	0	23	0.028	0.0481	ND	ND	ND	ND	2
ENSG00000142949	ENSG00000142949	ENSG00000153707	Y	PTPRF	PTPRD	1.614584	1.914584	NA	PD	PD	NA	0.187769103149324	-0.0220615822241832	0.0225	N	N	NA	SignalTransduction	ENSMUSG00000033295	N	23	3	tree13	1	0.333333333333333	3	1	Y	Y	Y	Y	0.166666666666667	21	0.0199	0.0225	ND	PD	PD	PD	2
ENSG00000099203	ENSG00000099203	ENSG00000117500	Y	TMED1	TMED5	1.087896	2.214584	NA	ND	ND	ND	0.107582754045566	0.642295098462828	0.0018	N	N	NA	NA	ENSMUSG00000032180	NA	4	6	tree14	NA	NA	NA	NA	N	N	Y	Y	NA	2	0.0218	0.0018	ND	ND	ND	ND	5
ENSG00000117500	ENSG00000117500	ENSG00000099203	Y	TMED5	TMED1	1.087896	2.214584	NA	ND	ND	ND	0.107582754045566	0.642295098462828	0.0047	N	N	NA	NA	ENSMUSG00000063406	NA	4	6	tree14	NA	NA	NA	NA	N	N	NA	Y	NA	NA	0.0525	0.0047	ND	ND	ND	ND	5
ENSG00000086598	ENSG00000086598	ENSG00000099203	Y	TMED2	TMED1	2.214584	2.214584	NA	ND	ND	ND	0.228531077882233	0.484990815525159	0.0145	N	N	NA	NA	ENSMUSG00000029390	Y	7	6	tree14	NA	NA	NA	NA	N	N	Y	Y	NA	7	NA	0.0145	ND	ND	ND	ND	5
ENSG00000166557	ENSG00000166557	ENSG00000134970	Y	TMED3	TMED7	1.087896	2.214584	NA	ND	ND	ND	0.00881384413707009	0.369918065510699	0.0118	N	N	NA	NA	ENSMUSG00000032353	NA	6	6	tree14	NA	NA	NA	NA	N	N	NA	Y	NA	NA	0.057	0.0118	ND	ND	ND	ND	5
ENSG00000134970	ENSG00000134970	ENSG00000166557	Y	TMED7	TMED3	1.087896	2.214584	NA	ND	ND	ND	0.00881384413707009	0.369918065510699	NA	N	N	NA	NA	NA	NA	7	6	tree14	NA	NA	NA	NA	N	N	NA	Y	NA	NA	0.0541	NA	ND	ND	ND	ND	5
ENSG00000157315	ENSG00000157315	ENSG00000099203	Y	TMED6	TMED1	2.214584	2.214584	NA	ND	ND	ND	NA	0.14739253722638	0.0167	N	N	NA	NA	ENSMUSG00000031919	NA	0	6	tree14	NA	NA	NA	NA	N	N	NA	Y	NA	NA	0.1299	0.0167	ND	ND	ND	ND	5
ENSG00000145817	ENSG00000145817	ENSG00000177752	Y	YIPF5	YIPF7	1.087896	2.214584	NA	ND	ND	ND	NA	NA	0.0461	N	N	NA	NA	ENSMUSG00000024487	NA	2	2	tree15	NA	NA	NA	NA	N	N	NA	Y	NA	1	0.0773	0.0277	ND	ND	ND	ND	1
ENSG00000177752	ENSG00000177752	ENSG00000145817	Y	YIPF7	YIPF5	1.087896	2.214584	NA	ND	ND	ND	NA	NA	NA	N	N	NA	NA	ENSMUSG00000029158	NA	2	2	tree15	NA	NA	NA	NA	N	N	NA	NA	NA	NA	0.1122	NA	ND	ND	ND	ND	1
ENSG00000136937	ENSG00000136937	NA	N	NCBP1	NA	NA	NA	2.214584	ND	NA	NA	NA	NA	0.0234	Y	N	NA	NA	ENSMUSG00000028330	NA	0	1	tree16	NA	NA	NA	NA	N	N	Y	Y	NA	17	0.0094	0.0234	ND	ND	ND	ND	0
ENSG00000068784	ENSG00000068784	NA	N	SRBD1	NA	NA	NA	1.914584	ND	NA	NA	NA	NA	NA	N	N	NA	Enzyme	ENSMUSG00000024135	NA	1	1	tree17	NA	NA	NA	NA	N	N	Y	Y	NA	NA	0.0999	NA	ND	ND	ND	ND	0
ENSG00000143952	ENSG00000143952	NA	N	VPS54	NA	NA	NA	2.214584	ND	NA	NA	NA	NA	0.0039	N	N	NA	NA	ENSMUSG00000020128	Y	0	1	tree18	NA	NA	NA	NA	N	N	Y	Y	NA	1	0.0371	0.0039	ND	ND	ND	ND	0
ENSG00000173653	ENSG00000173653	NA	N	RCE1	NA	NA	NA	2.214584	ND	NA	NA	NA	NA	0.0014	N	N	NA	Enzyme	ENSMUSG00000024889	Y	0	1	tree19	NA	NA	NA	NA	N	N	Y	Y	NA	NA	0.0255	0.0014	ND	ND	ND	ND	0
ENSG00000168000	ENSG00000168000	NA	N	BSCL2	NA	NA	NA	1.914584	PD	NA	NA	NA	NA	NA	N	N	NA	NA	ENSMUSG00000071657	NA	0	1	tree20	NA	NA	NA	NA	N	N	Y	Y	NA	3	0.0517	NA	MD	PD	MD	MD	0
ENSG00000104299	ENSG00000104299	NA	N	INTS9	NA	NA	NA	1.914584	ND	NA	NA	NA	NA	0.0145	Y	N	NA	NA	ENSMUSG00000021975	NA	2	1	tree21	NA	NA	NA	NA	N	N	Y	Y	NA	1	0.0128	0.0145	ND	ND	ND	ND	0
ENSG00000136152	ENSG00000136152	NA	N	COG3	NA	NA	NA	2.214584	ND	NA	NA	NA	NA	0.0053	Y	N	NA	Transporter	ENSMUSG00000034893	NA	0	1	tree22	NA	NA	NA	NA	N	N	Y	Y	NA	3	0.0202	0.0053	ND	ND	ND	ND	0
ENSG00000162813	ENSG00000162813	ENSG00000104331	Y	BPNT1	IMPAD1	1.914584	1.914584	NA	ND	MD	MD	-0.086664659683218	0.192407702445651	0.1384	N	N	NA	Enzyme	ENSMUSG00000026617	NA	2	3	tree23	0.56	0	2	0	Y	N	Y	Y	0.0466666666666667	NA	0.1046	0.0334	ND	ND	ND	ND	2
ENSG00000104331	ENSG00000104331	ENSG00000162813	Y	IMPAD1	BPNT1	1.914584	1.914584	NA	MD	ND	MD	-0.086664659683218	0.192407702445651	0.0053	N	N	NA	Enzyme	ENSMUSG00000066324	Y	1	3	tree23	0.56	0	2	0	Y	N	Y	Y	0.0466666666666667	NA	0.0415	0.0053	MD	ND	ND	MD	2
ENSG00000151689	ENSG00000151689	ENSG00000162813	Y	INPP1	BPNT1	1.914584	1.914584	NA	PD	ND	NA	-0.0298252503889593	-0.181865224730492	0.0121	N	N	NA	Enzyme	ENSMUSG00000026102	NA	1	3	tree23	0.518	0	2	0	N	Y	Y	Y	0.0431666666666667	1	0.1136	0.0121	ND	PD	ND	PD	2
ENSG00000161381	ENSG00000161381	ENSG00000120594	Y	PLXDC1	PLXDC2	1.087896	1.914584	NA	ND	ND	ND	NA	0.272349855350339	0.0137	N	N	NA	NA	ENSMUSG00000017417	NA	1	2	tree24	NA	NA	NA	NA	Y	N	Y	Y	NA	2	0.0932	0.0145	ND	ND	ND	ND	1
ENSG00000120594	ENSG00000120594	ENSG00000161381	Y	PLXDC2	PLXDC1	1.087896	1.914584	NA	ND	ND	ND	NA	0.272349855350339	0.0103	N	N	NA	NA	ENSMUSG00000026748	NA	1	2	tree24	NA	NA	NA	NA	Y	N	Y	Y	NA	NA	0.0468	0.0103	ND	ND	ND	ND	1
ENSG00000115839	ENSG00000115839	NA	N	RAB3GAP1	NA	NA	NA	1.914584	MD	NA	MD	NA	NA	0.0125	N	N	NA	Regulation	ENSMUSG00000036104	N	0	1	tree25	NA	NA	NA	NA	N	N	Y	Y	NA	2	0.036	0.0125	MD	MD	ND	MD	0
ENSG00000128694	ENSG00000128694	NA	N	OSGEPL1	NA	NA	NA	2.214584	ND	NA	NA	NA	NA	0.0179	N	N	NA	Enzyme	ENSMUSG00000026096	NA	1	1	tree26	NA	NA	NA	NA	N	Y	Y	Y	NA	NA	0.0808	0.0179	ND	ND	ND	ND	0
ENSG00000111110	ENSG00000111110	ENSG00000155367	Y	PPM1H	PPM1J	1.087896	1.914584	NA	ND	ND	ND	NA	-0.106231344958659	0.0058	N	N	NA	Enzyme	ENSMUSG00000034613	NA	1	3	tree27	NA	NA	NA	NA	N	N	Y	NA	NA	NA	0.0158	0.0058	ND	ND	ND	ND	2
ENSG00000155367	ENSG00000155367	ENSG00000111110	Y	PPM1J	PPM1H	1.087896	1.914584	NA	ND	ND	ND	NA	-0.106231344958659	0.149	N	N	NA	Enzyme	ENSMUSG00000002228	NA	1	3	tree27	NA	NA	NA	NA	N	N	Y	Y	NA	3	0.0612	0.1337	ND	ND	ND	ND	2
ENSG00000164088	ENSG00000164088	ENSG00000111110	Y	PPM1M	PPM1H	1.087896	1.914584	NA	ND	ND	ND	NA	-0.457738704542029	0.0751	N	N	NA	Enzyme	ENSMUSG00000020253	NA	2	3	tree27	NA	NA	NA	NA	N	N	Y	Y	NA	NA	0.0579	0.0547	ND	ND	ND	ND	2
ENSG00000136478	ENSG00000136478	NA	N	TEX2	NA	NA	NA	2.214584	ND	NA	NA	NA	NA	0.0138	N	N	NA	NA	ENSMUSG00000040548	NA	0	1	tree29	NA	NA	NA	NA	N	N	Y	Y	NA	NA	0.0505	0.0138	ND	ND	ND	ND	0
ENSG00000213380	ENSG00000213380	NA	N	COG8	NA	NA	NA	2.214584	MD	NA	MD	NA	NA	0.0179	Y	N	NA	Enzyme	ENSMUSG00000031916	NA	0	1	tree30	NA	NA	NA	NA	N	N	Y	Y	NA	NA	0.0674	0.0179	MD	ND	ND	MD	0
ENSG00000126062	ENSG00000126062	NA	N	TMEM115	NA	NA	NA	2.214584	ND	NA	NA	NA	NA	0.004	N	N	NA	NA	ENSMUSG00000010045	NA	0	1	tree31	NA	NA	NA	NA	N	N	Y	Y	NA	1	0.0304	0.004	ND	ND	ND	ND	0
ENSG00000110975	ENSG00000110975	ENSG00000213023	Y	SYT10	SYT3	1.087896	2.214584	NA	ND	ND	ND	NA	NA	0.0149	N	N	NA	Transporter	ENSMUSG00000063260	N	27	15	tree34	NA	NA	NA	NA	N	N	Y	Y	NA	NA	0.0382	0.0139	ND	ND	ND	ND	14
ENSG00000213023	ENSG00000213023	ENSG00000110975	Y	SYT3	SYT10	1.087896	2.214584	NA	ND	ND	ND	NA	NA	0.023	N	N	NA	Transporter	ENSMUSG00000030731	N	16	15	tree34	NA	NA	NA	NA	N	NA	Y	Y	NA	4	0.0175	0.0242	ND	ND	ND	ND	14
ENSG00000132718	ENSG00000132718	ENSG00000132872	Y	SYT11	SYT4	1.087896	2.214584	NA	ND	ND	ND	NA	0.894501988849671	0.0054	N	N	NA	Transporter	ENSMUSG00000068923	N	28	15	tree34	1	0.5	2	1	N	N	Y	Y	0.0833333333333333	4	0.0212	0.0054	ND	ND	ND	ND	14
ENSG00000132872	ENSG00000132872	ENSG00000132718	Y	SYT4	SYT11	1.087896	2.214584	NA	ND	ND	ND	NA	0.894501988849671	0.0056	N	N	NA	Transporter	ENSMUSG00000024261	N	28	15	tree34	1	0.5	2	1	N	N	Y	Y	0.0833333333333333	10	0.0544	0.0056	ND	ND	ND	ND	14
ENSG00000173227	ENSG00000173227	ENSG00000110975	Y	SYT12	SYT10	1.914584	2.214584	NA	ND	ND	ND	NA	NA	0.011	N	N	NA	NA	ENSMUSG00000049303	NA	22	15	tree34	NA	NA	NA	NA	N	N	NA	NA	NA	1	0.0266	0.011	ND	ND	ND	ND	14
ENSG00000019505	ENSG00000019505	ENSG00000110975	Y	SYT13	SYT10	1.914584	2.214584	NA	PD	ND	NA	NA	NA	0.0063	N	N	NA	NA	ENSMUSG00000027220	NA	14	15	tree34	NA	NA	NA	NA	N	N	NA	Y	NA	1	0.0535	0.0063	ND	ND	PD	PD	14
ENSG00000204176	ENSG00000204176	ENSG00000110975	Y	SYT15	SYT10	1.914584	2.214584	NA	ND	ND	ND	NA	NA	0.0775	N	N	NA	NA	ENSMUSG00000041479	NA	22	15	tree34	NA	NA	NA	NA	N	N	NA	NA	NA	NA	0.1446	0.0288	ND	ND	ND	ND	14
ENSG00000067715	ENSG00000067715	ENSG00000143858	Y	SYT1	SYT2	1.087896	2.214584	NA	PD	ND	NA	0.586501344799539	0.563831113406789	0	N	N	NA	Transporter	ENSMUSG00000035864	Y	30	15	tree34	0.582	0.142857142857143	6	0.5	N	Y	Y	Y	0.2425	26	0.0112	0	ND	MD	PD	MD	14
ENSG00000143858	ENSG00000143858	ENSG00000067715	Y	SYT2	SYT1	1.087896	2.214584	NA	ND	PD	NA	0.586501344799539	0.563831113406789	0.0031	N	N	NA	Transporter	ENSMUSG00000026452	Y	31	15	tree34	0.582	0.142857142857143	6	0.5	N	N	Y	Y	0.2425	5	0.0092	0.0031	ND	ND	ND	ND	14
ENSG00000129990	ENSG00000129990	ENSG00000149043	Y	SYT5	SYT8	1.087896	2.214584	NA	ND	ND	ND	NA	-0.0141313803417758	0.0082	N	N	NA	Transporter	ENSMUSG00000004961	Y	31	15	tree34	NA	NA	NA	NA	N	NA	Y	Y	NA	3	0.0444	0.0082	ND	ND	ND	ND	14
ENSG00000149043	ENSG00000149043	ENSG00000129990	Y	SYT8	SYT5	1.087896	2.214584	NA	ND	ND	ND	NA	-0.0141313803417758	0.0754	N	N	NA	NA	ENSMUSG00000031098	NA	24	15	tree34	NA	NA	NA	NA	N	N	Y	Y	NA	1	0.145	0.0754	ND	ND	ND	ND	14
ENSG00000134207	ENSG00000134207	ENSG00000110975	Y	SYT6	SYT10	1.087896	2.214584	NA	ND	ND	ND	NA	NA	0.003	N	N	NA	Transporter	ENSMUSG00000027849	N	29	15	tree34	NA	NA	NA	NA	N	N	Y	Y	NA	3	0.0157	0.0034	ND	ND	ND	ND	14
ENSG00000103528	ENSG00000103528	ENSG00000110975	Y	SYT17	SYT10	1.914584	2.214584	NA	ND	ND	ND	NA	NA	0.0046	N	N	NA	Transporter	ENSMUSG00000058420	NA	30	15	tree34	NA	NA	NA	NA	N	N	Y	Y	NA	6	0.0177	0.0046	ND	ND	ND	ND	14
ENSG00000011347	ENSG00000011347	ENSG00000110975	Y	SYT7	SYT10	1.914584	2.214584	NA	ND	ND	ND	NA	NA	0.0348	N	N	NA	Transporter	ENSMUSG00000024743	N	33	15	tree34	NA	NA	NA	NA	N	NA	Y	Y	NA	7	0.0082	0.0348	ND	ND	ND	ND	14
ENSG00000170743	ENSG00000170743	ENSG00000110975	Y	SYT9	SYT10	1.087896	2.214584	NA	ND	ND	ND	NA	NA	0.008	N	N	NA	Transporter	ENSMUSG00000062542	NA	27	15	tree34	NA	NA	NA	NA	N	N	Y	Y	NA	5	0.0133	0.008	ND	ND	ND	ND	14
ENSG00000152104	ENSG00000152104	ENSG00000070778	Y	PTPN14	PTPN21	1.087896	1.914584	NA	MD	PD	MD	0.236134398450604	0.488063876852878	0.0046	N	N	NA	Enzyme	ENSMUSG00000026604	NA	8	4	tree36	NA	NA	NA	NA	N	Y	Y	Y	NA	6	0.0401	0.0046	MD	ND	ND	MD	3
ENSG00000070778	ENSG00000070778	ENSG00000152104	Y	PTPN21	PTPN14	1.087896	1.914584	NA	PD	MD	MD	0.236134398450604	0.488063876852878	0.0095	N	N	NA	Enzyme	ENSMUSG00000021009	NA	7	4	tree36	NA	NA	NA	NA	N	N	Y	Y	NA	5	0.0541	0.0095	ND	PD	ND	PD	3
ENSG00000070159	ENSG00000070159	ENSG00000088179	Y	PTPN3	PTPN4	1.087896	1.914584	NA	ND	ND	ND	0.167797561913158	0.0339344834869627	0.0106	N	N	NA	Enzyme	ENSMUSG00000038764	N	12	4	tree36	0.127	0	2	0	N	Y	Y	Y	0.0105833333333333	25	0.0411	0.0106	ND	ND	ND	ND	3
ENSG00000088179	ENSG00000088179	ENSG00000070159	Y	PTPN4	PTPN3	1.087896	1.914584	NA	ND	ND	ND	0.167797561913158	0.0339344834869627	0.0024	N	N	NA	Enzyme	ENSMUSG00000026384	N	19	4	tree36	0.127	0	2	0	N	Y	Y	Y	0.0105833333333333	11	0.024	0.0024	ND	ND	ND	ND	3
ENSG00000006114	ENSG00000006114	NA	N	SYNRG	NA	NA	NA	1.914584	ND	NA	NA	NA	NA	0.016	N	N	NA	NA	ENSMUSG00000034940	NA	4	1	tree39	NA	NA	NA	NA	N	N	Y	Y	NA	5	0.0884	0.032	ND	ND	ND	ND	0
ENSG00000115977	ENSG00000115977	NA	N	AAK1	NA	NA	NA	2.214584	PD	NA	NA	NA	NA	0.0532	N	N	NA	Enzyme	ENSMUSG00000057230	NA	67	1	tree41	NA	NA	NA	NA	N	Y	Y	Y	NA	1	0.0362	0.0511	ND	ND	PD	PD	0
ENSG00000215464	ENSG00000215464	ENSG00000101278	Y	NA	NA	0.604171	2.214584	NA	ND	ND	ND	NA	NA	NA	N	N	NA	NA	NA	NA	0	3	tree48	NA	NA	NA	NA	N	NA	NA	NA	NA	NA	NA	NA	ND	ND	ND	ND	2
ENSG00000101278	ENSG00000101278	ENSG00000215464	Y	NA	NA	0.604171	2.214584	NA	ND	ND	ND	NA	NA	NA	N	N	NA	NA	NA	NA	0	3	tree48	NA	NA	NA	NA	N	NA	NA	NA	NA	NA	NA	NA	ND	ND	ND	ND	2
ENSG00000124614	ENSG00000124614	ENSG00000215464	Y	RPS10	NA	0.604171	2.214584	NA	MD	ND	MD	NA	NA	0.078	Y	N	NA	NA	ENSMUSG00000052146	NA	2	3	tree48	NA	NA	NA	NA	Y	N	Y	Y	NA	6	NA	0.0728	MD	ND	ND	MD	2
ENSG00000058729	ENSG00000058729	NA	N	RIOK2	NA	NA	NA	2.214584	ND	NA	NA	NA	NA	0.0147	N	N	NA	Enzyme	ENSMUSG00000023846	NA	0	1	tree55	NA	NA	NA	NA	N	Y	Y	Y	NA	2	0.0976	0.0147	ND	ND	ND	ND	0
ENSG00000163444	ENSG00000163444	NA	N	TMEM183A	NA	NA	NA	1.814584	ND	NA	NA	NA	NA	0	N	N	NA	NA	ENSMUSG00000042305	NA	0	1	tree59	NA	NA	NA	NA	N	N	NA	NA	NA	NA	0.0307	0	ND	ND	ND	ND	0
ENSG00000123562	ENSG00000123562	ENSG00000185787	Y	MORF4L2	MORF4L1	0.604171	2.214584	NA	ND	ND	ND	0.445753952964989	0.195978995901731	0.0351	Y	Y	Y	NA	ENSMUSG00000031422	Y	1	3	tree60	NA	NA	NA	NA	N	N	Y	Y	NA	10	0.0219	NA	ND	ND	ND	ND	2
ENSG00000185787	ENSG00000185787	ENSG00000123562	Y	MORF4L1	MORF4L2	0.604171	2.214584	NA	ND	ND	ND	0.445753952964989	0.195978995901731	0.0026	Y	Y	Y	NA	ENSMUSG00000062270	Y	2	3	tree60	NA	NA	NA	NA	N	N	Y	Y	NA	NA	0.0013	NA	ND	ND	ND	ND	2
ENSG00000005302	ENSG00000005302	ENSG00000123562	Y	MSL3	MORF4L2	2.214584	2.214584	NA	ND	ND	ND	-0.30869552783288	-0.509114836022047	0.0259	Y	Y	N	Regulation	ENSMUSG00000031358	NA	1	3	tree60	NA	NA	NA	NA	Y	N	Y	Y	NA	2	0.0662	0.0272	ND	ND	ND	ND	2
ENSG00000180667	ENSG00000180667	NA	N	YOD1	NA	NA	NA	2.214584	ND	NA	NA	NA	NA	0.0113	N	N	NA	Enzyme	ENSMUSG00000046404	NA	0	1	tree61	NA	NA	NA	NA	N	N	Y	Y	NA	NA	0.0463	0.0113	ND	ND	ND	ND	0
ENSG00000196187	ENSG00000196187	ENSG00000137216	Y	TMEM63A	TMEM63B	1.087896	2.214584	NA	ND	ND	ND	NA	-0.189753680596412	0.0163	N	N	NA	NA	ENSMUSG00000026519	NA	2	3	tree62	NA	NA	NA	NA	N	N	Y	NA	NA	1	0.0502	0.0163	ND	ND	ND	ND	2
ENSG00000137216	ENSG00000137216	ENSG00000196187	Y	TMEM63B	TMEM63A	1.087896	2.214584	NA	ND	ND	ND	NA	-0.189753680596412	0.0454	N	N	NA	NA	ENSMUSG00000036026	NA	2	3	tree62	NA	NA	NA	NA	N	N	Y	NA	NA	NA	0.0082	0.0466	ND	ND	ND	ND	2
ENSG00000165548	ENSG00000165548	ENSG00000196187	Y	TMEM63C	TMEM63A	1.087896	2.214584	NA	ND	ND	ND	NA	-0.453410597642684	0.0306	N	N	NA	NA	ENSMUSG00000034145	NA	2	3	tree62	NA	NA	NA	NA	N	N	NA	NA	NA	NA	0.0885	0.0306	ND	ND	ND	ND	2
ENSG00000155252	ENSG00000155252	NA	N	PI4K2A	NA	NA	NA	1.814584	ND	NA	NA	NA	NA	NA	N	N	NA	Enzyme	NA	NA	1	1	tree63	NA	NA	NA	NA	N	N	Y	Y	NA	1	NA	NA	ND	ND	ND	ND	0
ENSG00000174776	ENSG00000174776	ENSG00000162843	Y	WDR49	WDR64	1.814584	1.814584	NA	ND	ND	ND	NA	0.257107631068099	0.1186	N	N	NA	NA	ENSMUSG00000029658	NA	3	2	tree64	NA	NA	NA	NA	N	N	NA	NA	NA	NA	NA	0.1186	ND	ND	ND	ND	1
ENSG00000162843	ENSG00000162843	ENSG00000174776	Y	WDR64	WDR49	1.814584	1.814584	NA	ND	ND	ND	NA	0.257107631068099	0.0384	N	N	NA	NA	ENSMUSG00000026523	NA	1	2	tree64	NA	NA	NA	NA	N	N	NA	NA	NA	NA	0.1153	0.0406	ND	ND	ND	ND	1
ENSG00000162851	ENSG00000162851	NA	N	TFB2M	NA	NA	NA	1.814584	ND	NA	NA	NA	NA	0.0794	N	N	NA	Regulation	NA	NA	0	1	tree65	NA	NA	NA	NA	N	N	Y	Y	NA	3	0.3535	0.0794	ND	ND	ND	ND	0
ENSG00000125122	ENSG00000125122	NA	N	LRRC29	NA	NA	NA	1.814584	ND	NA	NA	NA	NA	0.062	N	N	NA	NA	ENSMUSG00000041679	NA	3	1	tree66	NA	NA	NA	NA	N	N	Y	NA	NA	1	NA	NA	ND	ND	ND	ND	0
ENSG00000170871	ENSG00000170871	NA	N	KIAA0232	NA	NA	NA	1.614584	ND	NA	NA	NA	NA	0.0036	N	N	NA	NA	ENSMUSG00000029190	NA	0	1	tree75	NA	NA	NA	NA	N	N	Y	NA	NA	1	0.073	0.0036	ND	ND	ND	ND	0
ENSG00000166323	ENSG00000166323	ENSG00000165182	Y	C11orf65	CXorf58	1.614584	1.614584	NA	ND	ND	ND	NA	0.873587638534013	0.0198	N	N	NA	NA	ENSMUSG00000005131	NA	0	2	tree76	NA	NA	NA	NA	N	N	NA	NA	NA	1	0.1954	0.0198	ND	ND	ND	ND	1
ENSG00000165182	ENSG00000165182	ENSG00000166323	Y	CXorf58	C11orf65	1.614584	1.614584	NA	ND	ND	ND	NA	0.873587638534013	0.0349	N	N	NA	NA	NA	NA	0	2	tree76	NA	NA	NA	NA	N	N	NA	NA	NA	NA	NA	0.0363	ND	ND	ND	ND	1
ENSG00000176953	ENSG00000176953	NA	N	NFATC2IP	NA	NA	NA	1.614584	ND	NA	NA	NA	NA	0.0236	N	N	NA	NA	ENSMUSG00000030722	N	0	1	tree77	NA	NA	NA	NA	N	N	NA	Y	NA	2	0.1952	0.0236	ND	ND	ND	ND	0
ENSG00000168175	ENSG00000168175	NA	N	MAPK1IP1L	NA	NA	NA	1.914584	ND	NA	NA	NA	NA	NA	N	N	NA	NA	ENSMUSG00000021840	NA	1	1	tree78	NA	NA	NA	NA	N	N	NA	NA	NA	10	0.1472	NA	ND	ND	ND	ND	0
ENSG00000188803	ENSG00000188803	ENSG00000187902	Y	SHISA6	SHISA7	1.087896	1.087896	NA	ND	ND	ND	NA	NA	NA	N	N	NA	NA	ENSMUSG00000053930	NA	2	4	tree79	NA	NA	NA	NA	N	N	NA	NA	NA	NA	0.0583	NA	ND	ND	ND	ND	3
ENSG00000187902	ENSG00000187902	ENSG00000188803	Y	SHISA7	SHISA6	1.087896	1.087896	NA	ND	ND	ND	NA	NA	NA	N	N	NA	NA	ENSMUSG00000053550	NA	2	4	tree79	NA	NA	NA	NA	N	N	NA	NA	NA	NA	0.0228	NA	ND	ND	ND	ND	3
ENSG00000180730	ENSG00000180730	ENSG00000188803	Y	SHISA2	SHISA6	1.087896	1.087896	NA	ND	ND	ND	NA	NA	0.0059	N	N	NA	NA	ENSMUSG00000044461	Y	2	4	tree79	NA	NA	NA	NA	Y	N	NA	Y	NA	NA	0.0361	0.0059	ND	ND	ND	ND	3
ENSG00000178343	ENSG00000178343	ENSG00000188803	Y	SHISA3	SHISA6	1.087896	1.087896	NA	ND	ND	ND	NA	NA	0.0035	N	N	NA	NA	ENSMUSG00000050010	N	1	4	tree79	NA	NA	NA	NA	Y	N	NA	Y	NA	NA	0.0314	0.0035	ND	ND	ND	ND	3
ENSG00000165617	ENSG00000165617	ENSG00000164488	Y	DACT1	DACT2	1.087896	1.087896	NA	ND	ND	ND	NA	-0.220850000805255	0.012	N	N	NA	NA	ENSMUSG00000044548	Y	2	3	tree80	NA	NA	NA	NA	Y	N	NA	Y	NA	1	0.1075	0.012	ND	ND	ND	ND	2
ENSG00000164488	ENSG00000164488	ENSG00000165617	Y	DACT2	DACT1	1.087896	1.087896	NA	ND	ND	ND	NA	-0.220850000805255	0.0323	N	N	NA	NA	ENSMUSG00000048826	N	6	3	tree80	NA	NA	NA	NA	N	N	NA	NA	NA	NA	0.3009	0.0323	ND	ND	ND	ND	2
ENSG00000197380	ENSG00000197380	ENSG00000165617	Y	DACT3	DACT1	1.087896	1.087896	NA	ND	ND	ND	NA	0.00625827819212826	NA	N	N	NA	NA	ENSMUSG00000078794	NA	18	3	tree80	NA	NA	NA	NA	N	N	NA	NA	NA	NA	0.0633	NA	ND	ND	ND	ND	2
ENSG00000156313	ENSG00000156313	NA	N	RPGR	NA	NA	NA	1.087896	PD	NA	NA	NA	NA	0.3827	N	N	NA	Regulation	ENSMUSG00000031174	N	0	1	tree81	NA	NA	NA	NA	Y	N	Y	Y	NA	15	0.3985	0.1508	MD	PD	PD	MD	0
ENSG00000146826	ENSG00000146826	NA	N	C7orf43	NA	NA	NA	1.087896	ND	NA	NA	NA	NA	0.0039	N	N	NA	NA	NA	NA	0	1	tree82	NA	NA	NA	NA	N	N	NA	NA	NA	1	0.0178	0.0039	ND	ND	ND	ND	0
ENSG00000078725	ENSG00000078725	ENSG00000198797	Y	DBC1	FAM5B	1.087896	1.087896	NA	PD	ND	NA	0.842179159883962	0.736328329221356	0	N	N	NA	NA	ENSMUSG00000028351	NA	2	3	tree83	NA	NA	NA	NA	N	N	Y	Y	NA	2	0.0052	0	ND	MD	PD	MD	2
ENSG00000198797	ENSG00000198797	ENSG00000078725	Y	FAM5B	DBC1	1.087896	1.087896	NA	ND	PD	NA	0.842179159883962	0.736328329221356	0.0018	N	N	NA	NA	ENSMUSG00000004031	NA	2	3	tree83	NA	NA	NA	NA	Y	N	NA	Y	NA	NA	0.0277	0.0018	ND	ND	ND	ND	2
ENSG00000162670	ENSG00000162670	ENSG00000078725	Y	FAM5C	DBC1	1.087896	1.087896	NA	PD	PD	NA	0.823966660882265	0.908050059217034	0.0018	N	N	NA	NA	ENSMUSG00000035131	NA	2	3	tree83	NA	NA	NA	NA	Y	N	NA	Y	NA	NA	0.01	0.0018	ND	ND	PD	PD	2
ENSG00000152969	ENSG00000152969	ENSG00000176049	Y	JAKMIP1	JAKMIP2	1.087896	1.087896	NA	ND	ND	ND	NA	0.719912641125726	0.0136	N	N	NA	NA	ENSMUSG00000063646	NA	127	3	tree84	NA	NA	NA	NA	N	N	Y	Y	NA	3	0.0254	0.0217	ND	ND	ND	ND	2
ENSG00000176049	ENSG00000176049	ENSG00000152969	Y	JAKMIP2	JAKMIP1	1.087896	1.087896	NA	ND	ND	ND	NA	0.719912641125726	0.0011	N	N	NA	NA	ENSMUSG00000024502	NA	146	3	tree84	NA	NA	NA	NA	N	N	NA	NA	NA	4	0.0063	0.0011	ND	ND	ND	ND	2
ENSG00000188385	ENSG00000188385	ENSG00000152969	Y	JAKMIP3	JAKMIP1	1.087896	1.087896	NA	ND	ND	ND	NA	0.838422118085819	0.0161	N	N	NA	NA	ENSMUSG00000056856	NA	98	3	tree84	NA	NA	NA	NA	N	N	Y	NA	NA	NA	0.0306	0.0161	ND	ND	ND	ND	2
ENSG00000123096	ENSG00000123096	NA	N	SSPN	NA	NA	NA	1.814584	PD	NA	NA	NA	NA	0.0037	Y	N	NA	NA	ENSMUSG00000030255	N	0	1	tree85	NA	NA	NA	NA	N	Y	NA	Y	NA	2	0.084	0.0037	ND	PD	ND	PD	0
ENSG00000179674	ENSG00000179674	NA	N	ARL14	NA	NA	NA	1.087896	ND	NA	NA	NA	NA	0.0176	N	N	NA	NA	NA	NA	29	1	tree86	NA	NA	NA	NA	N	N	Y	Y	NA	2	0.1384	0.0176	ND	ND	ND	ND	0
ENSG00000112280	ENSG00000112280	ENSG00000049089	Y	COL9A1	COL9A2	1.087896	1.914584	NA	PD	PD	NA	0.693107470187014	0.335440701324772	0.0151	N	N	NA	NA	ENSMUSG00000026147	N	70	3	tree87	1	1	1	1	Y	Y	Y	Y	0	4	0.0564	0.0151	ND	PD	PD	PD	2
ENSG00000049089	ENSG00000049089	ENSG00000112280	Y	COL9A2	COL9A1	1.087896	1.914584	NA	PD	PD	NA	0.693107470187014	0.335440701324772	0.1412	N	N	NA	NA	ENSMUSG00000028626	NA	51	3	tree87	1	1	1	1	Y	N	Y	Y	0	6	0.0571	0.1325	MD	PD	PD	MD	2
ENSG00000092758	ENSG00000092758	ENSG00000112280	Y	COL9A3	COL9A1	1.614584	1.914584	NA	PD	PD	NA	0.5516677907353	0.194094827578547	0.0673	N	N	NA	NA	ENSMUSG00000027570	NA	66	3	tree87	1	1	1	1	Y	Y	Y	Y	0	3	0.0652	0.0744	MD	MD	PD	MD	2
ENSG00000125534	ENSG00000125534	NA	N	PPDPF	NA	NA	NA	1.087896	ND	NA	NA	NA	NA	NA	N	N	NA	NA	ENSMUSG00000016344	NA	0	1	tree88	NA	NA	NA	NA	Y	N	NA	Y	NA	NA	0.2042	NA	ND	ND	ND	ND	0
ENSG00000177485	ENSG00000177485	ENSG00000177311	Y	ZBTB33	ZBTB38	1.087896	1.087896	NA	MD	PD	MD	-0.033683023439148	-0.121930536329473	NA	Y	N	NA	NA	NA	NA	43	4	tree89	1	1	1	1	N	N	Y	Y	0	2	0.0583	0.0026	ND	ND	MD	MD	3
ENSG00000177311	ENSG00000177311	ENSG00000177485	Y	ZBTB38	ZBTB33	1.087896	1.087896	NA	PD	MD	MD	-0.033683023439148	-0.121930536329473	0.0069	N	Y	NA	Regulation	ENSMUSG00000040433	NA	50	4	tree89	1	1	1	1	N	N	Y	Y	0	3	0.1052	0.0069	MD	ND	PD	MD	3
ENSG00000174282	ENSG00000174282	ENSG00000177485	Y	ZBTB4	ZBTB33	1.087896	1.087896	NA	ND	MD	MD	NA	0.33906650616885	0.0915	N	Y	NA	NA	ENSMUSG00000018750	NA	24	4	tree89	1	1	1	1	N	N	Y	Y	0	NA	0.0676	0.0862	ND	ND	ND	ND	3
ENSG00000198081	ENSG00000198081	ENSG00000177485	Y	ZFP161	ZBTB33	1.087896	1.087896	NA	PD	MD	MD	-0.0899952652854055	0.655204838034869	0	N	Y	NA	NA	ENSMUSG00000049672	NA	164	4	tree89	1	1	1	1	N	N	Y	Y	0	5	0.003	0	ND	PD	ND	PD	3
ENSG00000159055	ENSG00000159055	NA	N	MIS18A	NA	NA	NA	1.087896	ND	NA	NA	NA	NA	0.0076	N	N	NA	NA	ENSMUSG00000022978	NA	0	1	tree90	NA	NA	NA	NA	N	N	Y	Y	NA	3	0.1565	0.0076	ND	ND	ND	ND	0
ENSG00000181408	ENSG00000181408	NA	N	UTS2R	NA	NA	NA	1.914584	PD	NA	NA	NA	NA	0.0173	N	N	NA	SignalTransduction	ENSMUSG00000039321	N	174	1	tree91	NA	NA	NA	NA	N	N	Y	Y	NA	2	0.1342	0.0173	ND	PD	PD	PD	0
ENSG00000205631	ENSG00000205631	ENSG00000181143	Y	NA	MUC16	0.604171	0.604171	NA	ND	MD	MD	NA	NA	NA	N	N	NA	NA	NA	NA	1	2	tree92	NA	NA	NA	NA	N	NA	NA	NA	NA	NA	NA	NA	ND	ND	ND	ND	1
ENSG00000181143	ENSG00000181143	ENSG00000205631	Y	MUC16	NA	0.604171	0.604171	NA	MD	ND	MD	NA	NA	0.111	N	N	NA	NA	ENSMUSG00000035372	NA	2	2	tree92	NA	NA	NA	NA	N	N	Y	Y	NA	3	NA	0.4781	ND	MD	ND	MD	1
ENSG00000135898	ENSG00000135898	NA	N	GPR55	NA	NA	NA	1.087896	ND	NA	NA	NA	NA	0.0203	N	N	NA	SignalTransduction	ENSMUSG00000049608	N	99	1	tree93	NA	NA	NA	NA	N	N	Y	Y	NA	NA	0.1276	0.0122	ND	ND	ND	ND	0
ENSG00000184661	ENSG00000184661	ENSG00000148773	Y	CDCA2	MKI67	1.614584	1.614584	NA	ND	PD	NA	NA	0.390733335501989	0.0577	N	N	NA	NA	ENSMUSG00000048922	NA	0	2	tree94	NA	NA	NA	NA	N	N	NA	Y	NA	NA	0.361	0.06	ND	ND	ND	ND	1
ENSG00000148773	ENSG00000148773	ENSG00000184661	Y	MKI67	CDCA2	1.614584	1.614584	NA	PD	ND	NA	NA	0.390733335501989	NA	N	N	NA	NA	ENSMUSG00000031004	NA	39	2	tree94	NA	NA	NA	NA	N	Y	Y	Y	NA	9	0.5047	NA	ND	MD	PD	MD	1
ENSG00000088726	ENSG00000088726	NA	N	TMEM40	NA	NA	NA	0.604171	ND	NA	NA	NA	NA	0.0311	N	N	NA	NA	ENSMUSG00000059900	NA	0	1	tree95	NA	NA	NA	NA	N	N	NA	NA	NA	NA	0.1265	0.0311	ND	ND	ND	ND	0
ENSG00000167077	ENSG00000167077	NA	N	MEI1	NA	NA	NA	1.087896	ND	NA	NA	NA	NA	NA	N	N	NA	NA	ENSMUSG00000068117	N	0	1	tree96	NA	NA	NA	NA	Y	N	Y	Y	NA	NA	0.1153	NA	ND	ND	ND	ND	0
ENSG00000204424	ENSG00000204424	NA	N	LY6G6F	NA	NA	NA	0.423003	ND	NA	NA	NA	NA	NA	N	N	NA	NA	NA	NA	12	1	tree98	NA	NA	NA	NA	N	N	NA	NA	NA	NA	NA	NA	ND	ND	ND	ND	0
ENSG00000109471	ENSG00000109471	NA	N	IL2	NA	NA	NA	0.188275	PD	NA	NA	NA	NA	0.0094	Y	N	NA	Regulation	ENSMUSG00000027720	N	0	1	tree99	NA	NA	NA	NA	Y	N	Y	Y	NA	28	0.2806	0.0124	ND	PD	PD	PD	0
ENSG00000105767	ENSG00000105767	NA	N	CADM4	NA	NA	NA	1.087896	ND	NA	NA	NA	NA	0.104	N	N	NA	NA	ENSMUSG00000054793	NA	59	1	tree100	NA	NA	NA	NA	N	N	NA	Y	NA	1	0.0083	0.0991	ND	ND	ND	ND	0
ENSG00000206163	ENSG00000206163	NA	N	NA	NA	NA	NA	1.614584	ND	NA	NA	NA	NA	NA	N	N	NA	NA	NA	NA	0	1	tree109	NA	NA	NA	NA	N	NA	NA	NA	NA	NA	NA	NA	ND	ND	ND	ND	0
ENSG00000023516	ENSG00000023516	NA	N	AKAP11	NA	NA	NA	1.914584	PD	NA	NA	NA	NA	0.0242	N	N	NA	NA	ENSMUSG00000022016	NA	1	1	tree111	NA	NA	NA	NA	N	Y	Y	Y	NA	7	0.1523	0.0242	ND	ND	PD	PD	0
ENSG00000163535	ENSG00000163535	NA	N	SGOL2	NA	NA	NA	0.604171	ND	NA	NA	NA	NA	0.0269	N	N	NA	NA	ENSMUSG00000026039	N	16	1	tree116	NA	NA	NA	NA	N	N	Y	Y	NA	5	0.3455	0.0269	ND	ND	ND	ND	0
ENSG00000130164	ENSG00000130164	ENSG00000168702	Y	LDLR	LRP1B	1.914584	1.914584	NA	PD	PD	NA	-0.381136946948088	-0.276892185100932	0.0523	N	N	NA	SignalTransduction	ENSMUSG00000032193	Y	16	8	tree125	0.813	0.4	4	0.666666666666667	N	N	Y	Y	0.20325	21	0.1239	0.0523	MD	PD	PD	MD	7
ENSG00000168702	ENSG00000168702	ENSG00000130164	Y	LRP1B	LDLR	1.914584	1.914584	NA	PD	PD	NA	-0.381136946948088	-0.276892185100932	0.007	N	N	NA	SignalTransduction	ENSMUSG00000049252	Y	2	8	tree125	0.813	0.4	4	0.666666666666667	N	N	Y	Y	0.20325	5	0.0418	0.007	ND	MD	PD	MD	7
ENSG00000123384	ENSG00000123384	ENSG00000168702	Y	LRP1	LRP1B	1.087896	1.914584	NA	PD	PD	NA	-0.273108717941549	0.053781785255564	0.0399	Y	N	NA	SignalTransduction	ENSMUSG00000040249	Y	3	8	tree125	0.627	0.25	3	0.5	Y	N	Y	Y	0.1045	61	0.0089	0.0234	ND	PD	PD	PD	7
ENSG00000134569	ENSG00000134569	ENSG00000130164	Y	LRP4	LDLR	1.914584	1.914584	NA	PD	PD	NA	-0.167210506899426	-0.0620265991224178	0.0044	N	N	NA	SignalTransduction	ENSMUSG00000027253	Y	5	8	tree125	1	0.25	4	1	Y	N	Y	Y	0.25	2	0.0155	0.0059	MD	MD	PD	MD	7
ENSG00000162337	ENSG00000162337	ENSG00000070018	Y	LRP5	LRP6	1.087896	1.914584	NA	PD	PD	NA	-0.0320643741136781	0.597472305583932	NA	N	N	NA	SignalTransduction	NA	NA	5	8	tree125	1	0.5	2	1	Y	N	Y	Y	0.0833333333333333	12	0.0278	0.0347	MD	PD	PD	MD	7
ENSG00000070018	ENSG00000070018	ENSG00000162337	Y	LRP6	LRP5	1.087896	1.914584	NA	PD	PD	NA	-0.0320643741136781	0.597472305583932	0.0018	N	N	NA	SignalTransduction	ENSMUSG00000030201	Y	5	8	tree125	1	0.5	2	1	Y	N	Y	Y	0.0833333333333333	21	0.0095	0.0018	MD	PD	PD	MD	7
ENSG00000157193	ENSG00000157193	ENSG00000130164	Y	LRP8	LDLR	1.914584	1.914584	NA	PD	PD	NA	-0.0199189276840384	-0.336260057531773	0.0131	N	N	NA	SignalTransduction	ENSMUSG00000028613	Y	9	8	tree125	0.793	0.4	4	0.666666666666667	Y	N	Y	Y	0.19825	16	0.0477	0.0131	MD	PD	PD	MD	7
ENSG00000147852	ENSG00000147852	ENSG00000130164	Y	VLDLR	LDLR	1.914584	1.914584	NA	PD	PD	NA	-0.0181564318553029	0.374266366314525	0.0076	N	N	NA	SignalTransduction	ENSMUSG00000024924	Y	14	8	tree125	0.957	0.75	4	1	Y	N	Y	Y	0.23925	9	0.02	0.0076	MD	PD	PD	MD	7
ENSG00000183801	ENSG00000183801	ENSG00000116774	Y	OLFML1	OLFML3	1.087896	1.087896	NA	ND	ND	ND	0.583794994941054	0.78518203910826	0.0061	N	N	NA	NA	ENSMUSG00000051041	NA	12	2	tree127	NA	NA	NA	NA	N	N	NA	NA	NA	NA	0.08	0.0061	ND	ND	ND	ND	1
ENSG00000116774	ENSG00000116774	ENSG00000183801	Y	OLFML3	OLFML1	1.087896	1.087896	NA	ND	ND	ND	0.583794994941054	0.78518203910826	0.0024	N	N	NA	NA	ENSMUSG00000027848	N	13	2	tree127	NA	NA	NA	NA	Y	N	NA	Y	NA	5	0.0288	0.0024	ND	ND	ND	ND	1
ENSG00000180408	ENSG00000180408	NA	N	NA	NA	NA	NA	1.814584	ND	NA	NA	NA	NA	NA	N	N	NA	NA	NA	NA	0	1	tree134	NA	NA	NA	NA	N	NA	NA	NA	NA	NA	NA	NA	ND	ND	ND	ND	0
ENSG00000173137	ENSG00000173137	NA	N	ADCK5	NA	NA	NA	1.814584	ND	NA	NA	NA	NA	0.0147	N	N	NA	Enzyme	ENSMUSG00000022550	NA	3	1	tree139	NA	NA	NA	NA	N	Y	Y	Y	NA	1	0.1089	0.0147	ND	ND	ND	ND	0
ENSG00000134057	ENSG00000134057	ENSG00000157456	Y	CCNB1	CCNB2	1.087896	2.214584	NA	MD	ND	MD	0.778921771814821	0.883582213637933	0.0069	Y	Y	Y	NA	ENSMUSG00000041431	Y	8	3	tree140	NA	NA	NA	NA	Y	Y	Y	Y	NA	38	0.074	0.0069	ND	MD	ND	MD	2
ENSG00000157456	ENSG00000157456	ENSG00000134057	Y	CCNB2	CCNB1	1.087896	2.214584	NA	ND	MD	MD	0.778921771814821	0.883582213637933	0.0585	Y	Y	Y	NA	ENSMUSG00000032218	Y	9	3	tree140	NA	NA	NA	NA	Y	Y	Y	Y	NA	8	0.0562	0.0632	ND	ND	ND	ND	2
ENSG00000147082	ENSG00000147082	ENSG00000134057	Y	CCNB3	CCNB1	1.914584	2.214584	NA	ND	MD	MD	NA	0.485415793030651	0.239	N	Y	NA	NA	ENSMUSG00000051592	NA	25	3	tree140	NA	NA	NA	NA	N	N	NA	Y	NA	1	0.6226	0.2966	ND	ND	ND	ND	2
ENSG00000127445	ENSG00000127445	NA	N	PIN1	NA	NA	NA	2.214584	PD	NA	NA	NA	NA	0	Y	N	NA	Enzyme	ENSMUSG00000032171	N	0	1	tree141	NA	NA	NA	NA	N	N	Y	Y	NA	82	0.0259	0	ND	PD	PD	PD	0
ENSG00000196763	ENSG00000196763	ENSG00000073050	Y	NA	XRCC1	1.814584	1.814584	NA	ND	PD	NA	NA	NA	NA	N	Y	NA	NA	NA	NA	0	2	tree142	NA	NA	NA	NA	N	NA	NA	NA	NA	NA	NA	NA	ND	ND	ND	ND	1
ENSG00000073050	ENSG00000073050	ENSG00000196763	Y	XRCC1	NA	1.814584	1.814584	NA	PD	ND	NA	NA	NA	0.0164	Y	N	NA	NA	ENSMUSG00000051768	Y	0	2	tree142	NA	NA	NA	NA	N	N	Y	Y	NA	20	0.0687	0.0164	ND	PD	PD	PD	1
ENSG00000002330	ENSG00000002330	NA	N	BAD	NA	NA	NA	1.814584	MD	NA	MD	NA	NA	0.0129	N	N	NA	NA	ENSMUSG00000024959	N	0	1	tree144	NA	NA	NA	NA	N	Y	Y	Y	NA	38	0.123	0.0129	ND	MD	ND	MD	0
ENSG00000101868	ENSG00000101868	NA	N	POLA1	NA	NA	NA	2.214584	ND	NA	NA	NA	NA	0.0115	Y	N	NA	Enzyme	ENSMUSG00000006678	N	2	1	tree145	NA	NA	NA	NA	N	N	Y	Y	NA	18	0.0658	0.0112	ND	ND	ND	ND	0
ENSG00000196365	ENSG00000196365	NA	N	LONP1	NA	NA	NA	2.214584	ND	NA	NA	NA	NA	0.048	N	N	NA	Enzyme	ENSMUSG00000041168	NA	1	1	tree146	NA	NA	NA	NA	N	Y	Y	Y	NA	NA	0.0647	0.048	ND	ND	ND	ND	0
ENSG00000181085	ENSG00000181085	NA	N	MAPK15	NA	NA	NA	1.914584	ND	NA	NA	NA	NA	0.0426	N	N	NA	Regulation	ENSMUSG00000063704	NA	230	1	tree147	NA	NA	NA	NA	N	Y	Y	Y	NA	6	0.1837	0.0426	ND	ND	ND	ND	0
ENSG00000145715	ENSG00000145715	NA	N	RASA1	NA	NA	NA	1.814584	PD	NA	NA	NA	NA	0.0033	Y	N	NA	Regulation	ENSMUSG00000021549	Y	1	1	tree149	NA	NA	NA	NA	Y	Y	Y	Y	NA	67	0.021	0.0033	MD	MD	PD	MD	0
ENSG00000121057	ENSG00000121057	NA	N	AKAP1	NA	NA	NA	1.914584	ND	NA	NA	NA	NA	0.0395	Y	N	NA	NA	ENSMUSG00000018428	N	0	1	tree150	NA	NA	NA	NA	N	N	Y	Y	NA	11	0.2159	0.0389	ND	ND	ND	ND	0
ENSG00000204227	ENSG00000204227	ENSG00000121481	Y	RING1	RNF2	1.087896	1.914584	NA	ND	ND	ND	0.085729809403758	0.117819927137873	0.0012	Y	Y	Y	Regulation	ENSMUSG00000024325	N	6	2	tree151	1	0.5	2	1	Y	N	Y	Y	0.0833333333333333	NA	0.0173	0.0012	ND	ND	ND	ND	1
ENSG00000121481	ENSG00000121481	ENSG00000204227	Y	RNF2	RING1	1.087896	1.914584	NA	ND	ND	ND	0.085729809403758	0.117819927137873	NA	Y	Y	Y	Regulation	ENSMUSG00000026484	Y	6	2	tree151	1	0.5	2	1	Y	N	Y	Y	0.0833333333333333	22	0.0013	NA	ND	ND	ND	ND	1
ENSG00000121022	ENSG00000121022	NA	N	COPS5	NA	NA	NA	2.214584	MD	NA	MD	NA	NA	0	Y	N	NA	Regulation	ENSMUSG00000025917	Y	1	1	tree152	NA	NA	NA	NA	N	N	Y	Y	NA	59	0.0027	0	ND	MD	ND	MD	0
ENSG00000168496	ENSG00000168496	NA	N	FEN1	NA	NA	NA	2.214584	PD	NA	NA	NA	NA	0.0036	Y	N	NA	Enzyme	ENSMUSG00000024742	Y	3	1	tree153	NA	NA	NA	NA	N	N	Y	Y	NA	13	0.0167	0.0036	ND	PD	ND	PD	0
ENSG00000167699	ENSG00000167699	NA	N	GLOD4	NA	NA	NA	1.914584	ND	NA	NA	NA	NA	0.0428	N	N	NA	NA	ENSMUSG00000017286	NA	0	1	tree154	NA	NA	NA	NA	N	N	NA	NA	NA	1	0.0512	0.0496	ND	ND	ND	ND	0
ENSG00000197265	ENSG00000197265	NA	N	GTF2E2	NA	NA	NA	2.214584	PD	NA	NA	NA	NA	0.0051	Y	N	NA	Regulation	ENSMUSG00000031585	NA	0	1	tree155	NA	NA	NA	NA	N	Y	Y	Y	NA	18	0.0268	0.0051	ND	MD	PD	MD	0
ENSG00000116990	ENSG00000116990	ENSG00000204053	Y	MYCL1	MYCL2	0.188275	1.614584	NA	PD	ND	NA	NA	NA	0.005	N	N	NA	Regulation	ENSMUSG00000028654	N	3	4	tree156	NA	NA	NA	NA	N	N	Y	Y	NA	2	0.0524	0.005	ND	PD	PD	PD	3
ENSG00000204053	ENSG00000204053	ENSG00000116990	Y	MYCL2	MYCL1	0.188275	1.614584	NA	ND	PD	NA	NA	NA	NA	N	N	NA	NA	NA	NA	0	4	tree156	NA	NA	NA	NA	N	NA	NA	NA	NA	NA	NA	NA	ND	ND	ND	ND	3
ENSG00000134323	ENSG00000134323	ENSG00000116990	Y	MYCN	MYCL1	1.087896	1.614584	NA	PD	PD	NA	0.319121644477291	0.0253342303261711	0.0075	N	N	NA	Regulation	NA	NA	3	4	tree156	NA	NA	NA	NA	N	N	Y	Y	NA	11	NA	0.0075	MD	PD	PD	MD	3
ENSG00000136997	ENSG00000136997	ENSG00000116990	Y	MYC	MYCL1	1.087896	1.614584	NA	PD	PD	NA	0.388735787978389	-0.138779428089498	0.0058	Y	N	NA	Regulation	ENSMUSG00000049086	NA	3	4	tree156	NA	NA	NA	NA	Y	Y	Y	Y	NA	122	0.045	0.0058	MD	PD	PD	MD	3
ENSG00000141510	ENSG00000141510	ENSG00000073282	Y	TP53	TP63	1.087896	1.914584	NA	PD	PD	NA	0.18448069457021	0.228957017316493	0.0218	Y	N	NA	Regulation	ENSMUSG00000059552	Y	2	3	tree157	1	0.2	5	1	Y	Y	Y	Y	0.333333333333333	388	0.1316	0.0218	PD	MD	PD	MD	2
ENSG00000073282	ENSG00000073282	ENSG00000141510	Y	TP63	TP53	1.087896	1.914584	NA	PD	PD	NA	0.18448069457021	0.228957017316493	7e-04	N	Y	NA	Regulation	ENSMUSG00000022510	Y	1	3	tree157	1	0.2	5	1	Y	N	Y	Y	0.333333333333333	13	0.0094	7e-04	MD	PD	PD	MD	2
ENSG00000078900	ENSG00000078900	ENSG00000141510	Y	TP73	TP53	1.087896	1.914584	NA	PD	PD	NA	0.211263276853916	-0.0905903223885734	0.028	N	Y	NA	Regulation	ENSMUSG00000029026	Y	2	3	tree157	0.649	0.166666666666667	5	0.5	Y	N	Y	Y	0.216333333333333	39	0.0515	0.0289	ND	MD	PD	MD	2
ENSG00000100216	ENSG00000100216	NA	N	TOMM22	NA	NA	NA	2.214584	ND	NA	NA	NA	NA	0	N	N	NA	SignalTransduction	ENSMUSG00000022427	NA	0	1	tree158	NA	NA	NA	NA	N	N	Y	Y	NA	3	0.0278	0	ND	ND	ND	ND	0
ENSG00000172766	ENSG00000172766	ENSG00000164134	Y	NAA16	NAA15	1.087896	2.214584	NA	ND	ND	ND	0.43176739648619	0.687895185117388	0.0043	N	Y	NA	Enzyme	ENSMUSG00000022020	NA	1	2	tree159	NA	NA	NA	NA	N	N	Y	Y	NA	4	0.0632	0.0043	ND	ND	ND	ND	1
ENSG00000164134	ENSG00000164134	ENSG00000172766	Y	NAA15	NAA16	1.087896	2.214584	NA	ND	ND	ND	0.43176739648619	0.687895185117388	0.0021	Y	N	NA	Enzyme	ENSMUSG00000063273	NA	1	2	tree159	NA	NA	NA	NA	Y	N	Y	Y	NA	5	0.0073	0.0021	ND	ND	ND	ND	1
ENSG00000129534	ENSG00000129534	NA	N	MIS18BP1	NA	NA	NA	1.614584	ND	NA	NA	NA	NA	0.0276	N	N	NA	NA	ENSMUSG00000047534	NA	0	1	tree160	NA	NA	NA	NA	N	N	Y	Y	NA	NA	0.3032	0.0276	ND	ND	ND	ND	0
ENSG00000148248	ENSG00000148248	NA	N	SURF4	NA	NA	NA	2.214584	ND	NA	NA	NA	NA	0.0016	N	N	NA	NA	ENSMUSG00000014867	NA	0	1	tree161	NA	NA	NA	NA	N	N	Y	Y	NA	NA	0.0034	0.0016	ND	ND	ND	ND	0
ENSG00000152904	ENSG00000152904	NA	N	GGPS1	NA	NA	NA	2.214584	ND	NA	NA	NA	NA	0.0044	N	N	NA	Enzyme	ENSMUSG00000021302	NA	0	1	tree162	NA	NA	NA	NA	N	N	Y	Y	NA	NA	0.0319	0.0044	ND	ND	ND	ND	0
ENSG00000135372	ENSG00000135372	NA	N	NAT10	NA	NA	NA	2.214584	ND	NA	NA	NA	NA	0.0047	N	N	NA	Enzyme	ENSMUSG00000027185	NA	0	1	tree164	NA	NA	NA	NA	N	N	Y	Y	NA	14	0.0242	0.0047	ND	ND	ND	ND	0
ENSG00000136448	ENSG00000136448	ENSG00000152465	Y	NMT1	NMT2	1.087896	2.214584	NA	MD	MD	MD	-0.276115689276554	0.375539096929234	0.0283	N	N	NA	Enzyme	ENSMUSG00000020936	Y	1	2	tree165	1	1	1	1	Y	N	Y	Y	0	12	0.0118	0.0288	ND	MD	ND	MD	1
ENSG00000152465	ENSG00000152465	ENSG00000136448	Y	NMT2	NMT1	1.087896	2.214584	NA	MD	MD	MD	-0.276115689276554	0.375539096929234	0.0783	N	N	NA	Enzyme	ENSMUSG00000026643	NA	1	2	tree165	1	1	1	1	N	N	Y	Y	0	3	0.0312	0.0818	ND	MD	ND	MD	1
ENSG00000149273	ENSG00000149273	NA	N	RPS3	NA	NA	NA	2.214584	MD	NA	MD	NA	NA	0	Y	N	NA	Enzyme	ENSMUSG00000030744	NA	0	1	tree166	NA	NA	NA	NA	Y	N	Y	Y	NA	32	0.0019	0	ND	MD	ND	MD	0
ENSG00000108179	ENSG00000108179	NA	N	PPIF	NA	NA	NA	2.214584	ND	NA	NA	NA	NA	0.0123	N	N	NA	Enzyme	ENSMUSG00000021868	N	27	1	tree167	NA	NA	NA	NA	N	N	Y	Y	NA	8	0.0569	0.0123	ND	ND	ND	ND	0
ENSG00000138002	ENSG00000138002	NA	N	IFT172	NA	NA	NA	1.914584	ND	NA	NA	NA	NA	0.0047	N	N	NA	NA	ENSMUSG00000038564	Y	2	1	tree168	NA	NA	NA	NA	Y	N	Y	Y	NA	4	0.0206	0.0047	ND	ND	ND	ND	0
ENSG00000179889	ENSG00000179889	ENSG00000196696	Y	PDXDC1	NA	0.00895	1.914584	NA	PD	ND	NA	NA	NA	0.019	N	N	NA	Enzyme	ENSMUSG00000022680	NA	1	2	tree169	1	1	1	1	N	N	Y	Y	0	1	NA	NA	ND	ND	PD	PD	1
ENSG00000196696	ENSG00000196696	ENSG00000179889	Y	NA	PDXDC1	0.00895	1.914584	NA	ND	PD	NA	NA	NA	NA	N	N	NA	NA	NA	NA	1	2	tree169	1	1	1	1	N	NA	Y	Y	0	NA	NA	NA	ND	ND	ND	ND	1
ENSG00000159322	ENSG00000159322	ENSG00000100294	Y	ADPGK	MCAT	1.914584	1.914584	NA	ND	ND	ND	-0.249822146940984	-0.269388035169461	0.001	N	N	NA	Enzyme	ENSMUSG00000025236	NA	0	2	tree170	0.247	0	2	0	N	N	Y	Y	0.0205833333333333	3	0.0458	0.001	ND	ND	ND	ND	1
ENSG00000100294	ENSG00000100294	ENSG00000159322	Y	MCAT	ADPGK	1.914584	1.914584	NA	ND	ND	ND	-0.249822146940984	-0.269388035169461	0.0306	N	N	NA	Enzyme	ENSMUSG00000048755	NA	0	2	tree170	0.247	0	2	0	N	N	Y	Y	0.0205833333333333	6	0.1513	0.0306	ND	ND	ND	ND	1
ENSG00000165475	ENSG00000165475	NA	N	CRYL1	NA	NA	NA	1.914584	ND	NA	NA	NA	NA	0.0092	N	N	NA	Enzyme	ENSMUSG00000021947	NA	3	1	tree171	NA	NA	NA	NA	N	N	Y	Y	NA	NA	0.09	0.0092	ND	ND	ND	ND	0
ENSG00000214883	ENSG00000214883	ENSG00000135829	Y	NA	DHX9	0.00895	1.914584	NA	ND	ND	ND	NA	NA	NA	N	Y	NA	NA	NA	NA	1	2	tree172	NA	NA	NA	NA	N	NA	NA	NA	NA	NA	NA	NA	ND	ND	ND	ND	1
ENSG00000135829	ENSG00000135829	ENSG00000214883	Y	DHX9	NA	0.00895	1.914584	NA	ND	ND	ND	NA	NA	0.0018	Y	N	NA	Enzyme	ENSMUSG00000042699	Y	14	2	tree172	NA	NA	NA	NA	N	N	Y	Y	NA	30	0.0515	0.0018	ND	ND	ND	ND	1
ENSG00000185129	ENSG00000185129	ENSG00000146676	Y	PURA	PURB	1.087896	1.914584	NA	MD	MD	MD	NA	0.611987551822189	0.0012	N	N	NA	Regulation	ENSMUSG00000043991	N	2	3	tree173	0.352	0	2	0	Y	N	Y	Y	0.0293333333333333	10	0.0012	0	ND	MD	ND	MD	2
ENSG00000146676	ENSG00000146676	ENSG00000185129	Y	PURB	PURA	1.087896	1.914584	NA	MD	MD	MD	NA	0.611987551822189	NA	N	N	NA	Regulation	ENSMUSG00000091207	NA	2	3	tree173	0.352	0	2	0	N	N	Y	Y	0.0293333333333333	1	0.0076	NA	ND	MD	ND	MD	2
ENSG00000172733	ENSG00000172733	ENSG00000185129	Y	PURG	PURA	1.087896	1.914584	NA	ND	MD	MD	0.0560562958266756	0.460408914761222	0.0015	N	N	NA	NA	ENSMUSG00000049184	NA	2	3	tree173	NA	NA	NA	NA	N	N	Y	NA	NA	NA	0.0179	0.0015	ND	ND	ND	ND	2
ENSG00000100364	ENSG00000100364	NA	N	KIAA0930	NA	NA	NA	1.914584	ND	NA	NA	NA	NA	0.1054	N	N	NA	NA	ENSMUSG00000036046	NA	0	1	tree174	NA	NA	NA	NA	N	N	Y	NA	NA	3	0.039	0.1136	ND	ND	ND	ND	0
ENSG00000151779	ENSG00000151779	NA	N	NBAS	NA	NA	NA	1.914584	MD	NA	MD	NA	NA	0.0212	N	N	NA	NA	ENSMUSG00000020576	NA	0	1	tree175	NA	NA	NA	NA	N	N	Y	Y	NA	1	NA	0.0212	ND	MD	ND	MD	0
ENSG00000184575	ENSG00000184575	NA	N	XPOT	NA	NA	NA	2.214584	ND	NA	NA	NA	NA	0.0015	N	N	NA	NA	ENSMUSG00000034667	NA	2	1	tree176	NA	NA	NA	NA	N	N	Y	Y	NA	6	0.0262	0.0015	ND	ND	ND	ND	0
ENSG00000050130	ENSG00000050130	NA	N	JKAMP	NA	NA	NA	1.914584	ND	NA	NA	NA	NA	0.0124	N	N	NA	NA	NA	NA	0	1	tree177	NA	NA	NA	NA	N	N	NA	Y	NA	1	0.0354	0.0073	ND	ND	ND	ND	0
ENSG00000163900	ENSG00000163900	ENSG00000166471	Y	TMEM41A	TMEM41B	1.914584	1.914584	NA	ND	ND	ND	NA	0.0336234849705685	0.0054	N	N	NA	NA	ENSMUSG00000022856	NA	1	2	tree178	NA	NA	NA	NA	N	N	NA	NA	NA	1	0.064	0.0054	ND	ND	ND	ND	1
ENSG00000166471	ENSG00000166471	ENSG00000163900	Y	TMEM41B	TMEM41A	1.914584	1.914584	NA	ND	ND	ND	NA	0.0336234849705685	0.0146	N	N	NA	NA	ENSMUSG00000047554	NA	1	2	tree178	NA	NA	NA	NA	N	N	Y	Y	NA	NA	0.0536	0.0146	ND	ND	ND	ND	1
ENSG00000013561	ENSG00000013561	NA	N	RNF14	NA	NA	NA	2.214584	MD	NA	MD	NA	NA	0.0038	N	N	NA	Regulation	ENSMUSG00000060450	NA	7	1	tree179	NA	NA	NA	NA	N	Y	Y	Y	NA	9	0.0439	0.0038	ND	MD	ND	MD	0
ENSG00000146729	ENSG00000146729	ENSG00000184117	Y	GBAS	NIPSNAP1	1.087896	1.914584	NA	ND	ND	ND	-0.485934079595172	-0.295949732411837	0.0212	N	N	NA	NA	ENSMUSG00000029432	NA	3	4	tree180	NA	NA	NA	NA	N	N	NA	NA	NA	5	0.04	0.0217	ND	ND	ND	ND	3
ENSG00000184117	ENSG00000184117	ENSG00000146729	Y	NIPSNAP1	GBAS	1.087896	1.914584	NA	ND	ND	ND	-0.485934079595172	-0.295949732411837	0.0032	N	N	NA	NA	ENSMUSG00000034285	NA	3	4	tree180	NA	NA	NA	NA	N	N	NA	NA	NA	3	0.0806	0.0032	ND	ND	ND	ND	3
ENSG00000136783	ENSG00000136783	ENSG00000165028	Y	NIPSNAP3A	NIPSNAP3B	0.188275	1.914584	NA	ND	ND	ND	NA	-0.142282415899373	0.0364	N	N	NA	NA	ENSMUSG00000015247	NA	3	4	tree180	NA	NA	NA	NA	N	N	NA	NA	NA	7	NA	0.0325	ND	ND	ND	ND	3
ENSG00000165028	ENSG00000165028	ENSG00000136783	Y	NIPSNAP3B	NIPSNAP3A	0.188275	1.914584	NA	ND	ND	ND	NA	-0.142282415899373	0.0184	N	N	NA	NA	NA	NA	3	4	tree180	NA	NA	NA	NA	N	N	NA	NA	NA	1	0.1292	0.0184	ND	ND	ND	ND	3
ENSG00000112115	ENSG00000112115	ENSG00000112116	Y	IL17A	IL17F	0.423003	1.914584	NA	MD	PD	MD	NA	0.596742107206299	0.0152	N	N	NA	NA	ENSMUSG00000025929	N	1	6	tree181	NA	NA	NA	NA	N	N	Y	Y	NA	6	0.2513	0.0152	ND	MD	ND	MD	5
ENSG00000112116	ENSG00000112116	ENSG00000112115	Y	IL17F	IL17A	0.423003	1.914584	NA	PD	MD	MD	NA	0.596742107206299	0.0302	N	N	NA	NA	ENSMUSG00000041872	N	2	6	tree181	NA	NA	NA	NA	Y	N	Y	Y	NA	3	0.282	0.0302	MD	PD	PD	MD	5
ENSG00000127743	ENSG00000127743	ENSG00000112115	Y	IL17B	IL17A	1.614584	1.914584	NA	PD	MD	MD	-0.0310561846236707	0.208322319045855	0.0116	N	N	NA	SignalTransduction	ENSMUSG00000024578	NA	1	6	tree181	NA	NA	NA	NA	N	N	Y	Y	NA	3	0.052	0.0116	ND	PD	ND	PD	5
ENSG00000124391	ENSG00000124391	ENSG00000112115	Y	IL17C	IL17A	1.087896	1.914584	NA	MD	MD	MD	NA	0.642115342377885	NA	N	N	NA	NA	ENSMUSG00000046108	NA	2	6	tree181	NA	NA	NA	NA	Y	N	Y	Y	NA	1	0.1367	NA	ND	MD	ND	MD	5
ENSG00000172458	ENSG00000172458	ENSG00000112115	Y	IL17D	IL17A	1.614584	1.914584	NA	MD	MD	MD	NA	0.383078601228476	NA	N	N	NA	NA	ENSMUSG00000050222	NA	2	6	tree181	NA	NA	NA	NA	N	N	Y	Y	NA	NA	0.0709	NA	ND	MD	ND	MD	5
ENSG00000166090	ENSG00000166090	ENSG00000112115	Y	IL25	IL17A	1.614584	1.914584	NA	MD	MD	MD	0.0381566080259401	0.324037562325446	0.0432	N	N	NA	NA	ENSMUSG00000040770	N	1	6	tree181	NA	NA	NA	NA	N	N	Y	Y	NA	1	0.1073	0.0432	ND	MD	ND	MD	5
ENSG00000196419	ENSG00000196419	NA	N	XRCC6	NA	NA	NA	2.214584	PD	NA	NA	NA	NA	0.0455	Y	N	NA	Regulation	ENSMUSG00000022471	N	0	1	tree183	NA	NA	NA	NA	N	Y	Y	Y	NA	90	0.096	0.0464	ND	PD	PD	PD	0
ENSG00000204771	ENSG00000204771	ENSG00000179832	Y	NA	HEATR7A	0.164611	1.914584	NA	ND	ND	ND	NA	NA	NA	N	N	NA	NA	NA	NA	6	5	tree184	NA	NA	NA	NA	N	NA	Y	NA	NA	NA	NA	NA	ND	ND	ND	ND	4
ENSG00000179832	ENSG00000179832	ENSG00000204771	Y	HEATR7A	NA	0.164611	1.914584	NA	ND	ND	ND	NA	NA	0.0306	N	N	NA	NA	ENSMUSG00000022558	NA	3	5	tree184	NA	NA	NA	NA	N	N	Y	NA	NA	NA	NA	NA	ND	ND	ND	ND	4
ENSG00000204839	ENSG00000204839	ENSG00000204771	Y	C8orf73	NA	0.776542	1.914584	NA	ND	ND	ND	NA	NA	0.0259	N	N	NA	NA	NA	NA	6	5	tree184	NA	NA	NA	NA	N	N	Y	NA	NA	NA	NA	0.0259	ND	ND	ND	ND	4
ENSG00000185038	ENSG00000185038	ENSG00000204771	Y	HEATR7B1	NA	1.914584	1.914584	NA	ND	ND	ND	NA	NA	NA	N	N	NA	NA	ENSMUSG00000079429	NA	4	5	tree184	NA	NA	NA	NA	N	N	Y	NA	NA	NA	0.107	NA	ND	ND	ND	ND	4
ENSG00000171495	ENSG00000171495	ENSG00000204771	Y	HEATR7B2	NA	1.914584	1.914584	NA	ND	ND	ND	NA	NA	0.0297	N	N	NA	NA	ENSMUSG00000022155	NA	3	5	tree184	NA	NA	NA	NA	N	N	Y	NA	NA	NA	0.1154	0.0293	ND	ND	ND	ND	4
ENSG00000138386	ENSG00000138386	ENSG00000166886	Y	NAB1	NAB2	1.087896	1.914584	NA	ND	MD	MD	0.373173020150902	0.417654820823563	NA	N	N	NA	Regulation	ENSMUSG00000002881	Y	1	2	tree187	NA	NA	NA	NA	Y	N	Y	Y	NA	2	0.0339	NA	ND	ND	ND	ND	1
ENSG00000166886	ENSG00000166886	ENSG00000138386	Y	NAB2	NAB1	1.087896	1.914584	NA	MD	ND	MD	0.373173020150902	0.417654820823563	0.0017	N	N	NA	Regulation	ENSMUSG00000025402	Y	1	2	tree187	NA	NA	NA	NA	Y	N	Y	Y	NA	4	0.023	0.0017	ND	MD	ND	MD	1
ENSG00000076351	ENSG00000076351	ENSG00000119457	Y	SLC46A1	SLC46A2	1.614584	2.214584	NA	MD	ND	MD	NA	-0.125953660088028	0.0071	N	N	NA	Transporter	ENSMUSG00000020829	N	2	3	tree189	0.097	0	1	0	N	N	Y	Y	0	NA	0.0753	0.0071	MD	MD	ND	MD	2
ENSG00000119457	ENSG00000119457	ENSG00000076351	Y	SLC46A2	SLC46A1	1.614584	2.214584	NA	ND	MD	MD	NA	-0.125953660088028	0.0129	N	N	NA	Transporter	ENSMUSG00000028386	N	2	3	tree189	0.097	0	1	0	N	N	Y	Y	0	NA	0.1295	0.0129	ND	ND	ND	ND	2
ENSG00000139508	ENSG00000139508	ENSG00000076351	Y	SLC46A3	SLC46A1	1.614584	2.214584	NA	ND	MD	MD	NA	0.487253035383334	0.0249	N	N	NA	NA	ENSMUSG00000029650	NA	2	3	tree189	NA	NA	NA	NA	N	N	NA	Y	NA	NA	0.1563	0.0269	ND	ND	ND	ND	2
ENSG00000138028	ENSG00000138028	ENSG00000180398	Y	CGREF1	MCFD2	1.914584	1.914584	NA	ND	MD	MD	0.0333624079097572	-0.0483455068828263	0.0296	N	N	NA	NA	ENSMUSG00000029161	NA	0	2	tree190	1	1	1	1	N	Y	Y	Y	0	NA	0.2699	0.0296	ND	ND	ND	ND	1
ENSG00000180398	ENSG00000180398	ENSG00000138028	Y	MCFD2	CGREF1	1.914584	1.914584	NA	MD	ND	MD	0.0333624079097572	-0.0483455068828263	NA	N	N	NA	NA	ENSMUSG00000024150	NA	0	2	tree190	1	1	1	1	N	N	Y	Y	0	2	0.0937	0.0037	MD	MD	ND	MD	1
ENSG00000102531	ENSG00000102531	ENSG00000075420	Y	FNDC3A	FNDC3B	1.087896	1.914584	NA	ND	ND	ND	0.279509018584651	0.450186270476362	0.0148	N	N	NA	NA	ENSMUSG00000033487	N	34	2	tree193	NA	NA	NA	NA	Y	N	NA	Y	NA	NA	0.0464	0.0148	ND	ND	ND	ND	1
ENSG00000075420	ENSG00000075420	ENSG00000102531	Y	FNDC3B	FNDC3A	1.087896	1.914584	NA	ND	ND	ND	0.279509018584651	0.450186270476362	0.0053	N	N	NA	NA	ENSMUSG00000039286	Y	35	2	tree193	NA	NA	NA	NA	N	N	Y	Y	NA	1	0.036	0.0053	ND	ND	ND	ND	1
ENSG00000122687	ENSG00000122687	NA	N	FTSJ2	NA	NA	NA	2.214584	ND	NA	NA	NA	NA	0.0225	N	N	NA	Enzyme	ENSMUSG00000029557	NA	2	1	tree194	NA	NA	NA	NA	N	Y	Y	Y	NA	NA	0.1242	0.0225	ND	ND	ND	ND	0
ENSG00000105323	ENSG00000105323	ENSG00000214753	Y	HNRNPUL1	HNRNPUL2	1.087896	1.914584	NA	PD	ND	NA	-0.159643721586997	-0.541523234917846	0.0021	Y	N	NA	NA	ENSMUSG00000040725	NA	2	3	tree197	NA	NA	NA	NA	N	N	Y	Y	NA	14	0.0202	0.0021	ND	PD	ND	PD	2
ENSG00000214753	ENSG00000214753	ENSG00000105323	Y	HNRNPUL2	HNRNPUL1	1.087896	1.914584	NA	ND	PD	NA	-0.159643721586997	-0.541523234917846	0.027	N	Y	NA	NA	ENSMUSG00000071659	NA	2	3	tree197	NA	NA	NA	NA	N	N	Y	Y	NA	NA	0.0226	0.0261	ND	ND	ND	ND	2
ENSG00000153187	ENSG00000153187	ENSG00000105323	Y	HNRNPU	HNRNPUL1	1.087896	1.914584	NA	ND	PD	NA	0.186721309260789	0.371378235339472	0.0018	Y	Y	Y	NA	ENSMUSG00000039630	Y	2	3	tree197	NA	NA	NA	NA	N	N	Y	Y	NA	27	0.0137	0.003	ND	ND	ND	ND	2
ENSG00000132382	ENSG00000132382	NA	N	MYBBP1A	NA	NA	NA	2.214584	ND	NA	NA	NA	NA	0.032	Y	N	NA	Enzyme	ENSMUSG00000040463	NA	0	1	tree198	NA	NA	NA	NA	N	N	Y	Y	NA	7	0.1961	0.0323	ND	ND	ND	ND	0
ENSG00000197299	ENSG00000197299	NA	N	BLM	NA	NA	NA	1.914584	PD	NA	NA	NA	NA	0.0178	Y	N	NA	Enzyme	ENSMUSG00000030528	Y	0	1	tree199	NA	NA	NA	NA	Y	N	Y	Y	NA	24	0.1355	0.0178	MD	PD	PD	MD	0
ENSG00000049656	ENSG00000049656	ENSG00000104853	Y	CLPTM1L	CLPTM1	1.914584	1.914584	NA	PD	PD	NA	NA	-0.179846904789646	0.0042	N	N	NA	NA	ENSMUSG00000021610	NA	1	2	tree203	NA	NA	NA	NA	N	N	NA	Y	NA	NA	0.0354	0.0042	ND	MD	PD	MD	1
ENSG00000104853	ENSG00000104853	ENSG00000049656	Y	CLPTM1	CLPTM1L	1.914584	1.914584	NA	PD	PD	NA	NA	-0.179846904789646	0.0102	N	N	NA	NA	ENSMUSG00000002981	NA	1	2	tree203	NA	NA	NA	NA	Y	N	NA	Y	NA	NA	0.0362	0.0056	ND	PD	ND	PD	1
ENSG00000107949	ENSG00000107949	NA	N	BCCIP	NA	NA	NA	2.214584	ND	NA	NA	NA	NA	0.0269	Y	N	NA	NA	ENSMUSG00000030983	NA	0	1	tree206	NA	NA	NA	NA	Y	N	Y	Y	NA	10	0.2475	0.0269	ND	ND	ND	ND	0
ENSG00000108296	ENSG00000108296	NA	N	CWC25	NA	NA	NA	2.214584	ND	NA	NA	NA	NA	0.0084	N	N	NA	NA	ENSMUSG00000018541	NA	1	1	tree209	NA	NA	NA	NA	N	N	NA	NA	NA	1	0.0481	0.0084	ND	ND	ND	ND	0
ENSG00000206562	ENSG00000206562	NA	N	METTL6	NA	NA	NA	1.914584	ND	NA	NA	NA	NA	0.0234	N	N	NA	Enzyme	ENSMUSG00000021891	NA	3	1	tree210	NA	NA	NA	NA	N	N	Y	Y	NA	NA	0.0786	0.0234	ND	ND	ND	ND	0
ENSG00000162972	ENSG00000162972	NA	N	C2orf47	NA	NA	NA	1.914584	PD	NA	NA	NA	NA	0.0288	N	N	NA	NA	ENSMUSG00000025971	NA	0	1	tree213	NA	NA	NA	NA	N	N	NA	NA	NA	NA	0.1452	0.0288	ND	ND	PD	PD	0
ENSG00000106853	ENSG00000106853	ENSG00000140043	Y	PTGR1	PTGR2	2.214584	2.214584	NA	ND	ND	ND	NA	0.426541204978254	NA	N	N	NA	Enzyme	ENSMUSG00000028378	NA	5	2	tree214	0.949	0.666666666666667	3	1	N	N	Y	Y	0.158166666666667	NA	0.1148	0.036	ND	ND	ND	ND	1
ENSG00000140043	ENSG00000140043	ENSG00000106853	Y	PTGR2	PTGR1	2.214584	2.214584	NA	ND	ND	ND	NA	0.426541204978254	NA	N	N	NA	Enzyme	NA	NA	2	2	tree214	0.949	0.666666666666667	3	1	N	N	Y	Y	0.158166666666667	NA	0.0744	0.0091	ND	ND	ND	ND	1
ENSG00000084693	ENSG00000084693	NA	N	AGBL5	NA	NA	NA	1.814584	ND	NA	NA	NA	NA	0.0258	N	N	NA	Enzyme	ENSMUSG00000029165	NA	2	1	tree215	NA	NA	NA	NA	N	N	Y	Y	NA	NA	0.0721	0.0258	ND	ND	ND	ND	0
ENSG00000140943	ENSG00000140943	NA	N	MBTPS1	NA	NA	NA	1.814584	ND	NA	NA	NA	NA	0.0014	N	N	NA	Enzyme	ENSMUSG00000031835	NA	0	1	tree216	NA	NA	NA	NA	N	N	Y	Y	NA	5	0.0211	0.0014	ND	ND	ND	ND	0
ENSG00000089248	ENSG00000089248	NA	N	ERP29	NA	NA	NA	1.814584	ND	NA	NA	NA	NA	0.0099	N	N	NA	Enzyme	ENSMUSG00000029616	NA	0	1	tree217	NA	NA	NA	NA	N	N	Y	Y	NA	3	0.0569	0.0099	ND	ND	ND	ND	0
ENSG00000178149	ENSG00000178149	NA	N	DALRD3	NA	NA	NA	1.814584	ND	NA	NA	NA	NA	0.0254	N	N	NA	Enzyme	ENSMUSG00000019039	NA	0	1	tree221	NA	NA	NA	NA	N	N	Y	Y	NA	NA	0.1381	0.0254	ND	ND	ND	ND	0
ENSG00000166819	ENSG00000166819	NA	N	PLIN1	NA	NA	NA	1.814584	PD	NA	NA	NA	NA	0.0176	N	N	NA	NA	ENSMUSG00000030546	N	3	1	tree223	NA	NA	NA	NA	N	N	Y	Y	NA	4	0.0896	0.0176	MD	PD	ND	MD	0
ENSG00000136935	ENSG00000136935	NA	N	GOLGA1	NA	NA	NA	1.814584	ND	NA	NA	NA	NA	0.0151	N	N	NA	NA	ENSMUSG00000026754	NA	240	1	tree224	NA	NA	NA	NA	N	N	Y	NA	NA	4	0.1121	0.0151	ND	ND	ND	ND	0
ENSG00000162772	ENSG00000162772	ENSG00000140044	Y	ATF3	JDP2	1.087896	1.914584	NA	MD	ND	MD	NA	0.51533017361187	0.0026	N	N	NA	Regulation	ENSMUSG00000026628	N	2	6	tree227	NA	NA	NA	NA	N	N	Y	Y	NA	17	0.0232	0.0026	ND	MD	ND	MD	5
ENSG00000140044	ENSG00000140044	ENSG00000162772	Y	JDP2	ATF3	1.087896	1.914584	NA	ND	MD	MD	NA	0.51533017361187	0.016	N	N	NA	Regulation	ENSMUSG00000034271	N	5	6	tree227	NA	NA	NA	NA	N	N	Y	Y	NA	13	0.0182	0.016	ND	ND	ND	ND	5
ENSG00000125740	ENSG00000125740	ENSG00000175592	Y	FOSB	FOSL1	1.087896	1.914584	NA	MD	MD	MD	0.105570589216063	0.257175818527885	0.0025	Y	N	NA	Regulation	ENSMUSG00000003545	N	3	6	tree227	NA	NA	NA	NA	Y	Y	Y	Y	NA	6	0.0211	0.0025	ND	MD	ND	MD	5
ENSG00000175592	ENSG00000175592	ENSG00000125740	Y	FOSL1	FOSB	1.087896	1.914584	NA	MD	MD	MD	0.105570589216063	0.257175818527885	0.0087	N	Y	NA	Regulation	ENSMUSG00000024912	Y	4	6	tree227	NA	NA	NA	NA	N	N	Y	Y	NA	9	0.044	0.0087	ND	MD	ND	MD	5
ENSG00000075426	ENSG00000075426	ENSG00000125740	Y	FOSL2	FOSB	1.087896	1.914584	NA	MD	MD	MD	0.490994169386265	0.636892880060021	0.0013	N	Y	NA	Regulation	ENSMUSG00000029135	Y	3	6	tree227	NA	NA	NA	NA	N	Y	Y	Y	NA	8	0.0216	0.0013	ND	MD	ND	MD	5
ENSG00000170345	ENSG00000170345	ENSG00000125740	Y	FOS	FOSB	1.087896	1.914584	NA	MD	MD	MD	0.722545304372379	0.774558083870587	0.0073	Y	Y	N	Regulation	ENSMUSG00000021250	Y	3	6	tree227	NA	NA	NA	NA	Y	Y	Y	Y	NA	84	0.0308	0.0073	ND	MD	ND	MD	5
ENSG00000158545	ENSG00000158545	NA	N	ZC3H18	NA	NA	NA	1.814584	ND	NA	NA	NA	NA	0.0068	N	N	NA	NA	ENSMUSG00000017478	NA	4	1	tree231	NA	NA	NA	NA	N	N	Y	NA	NA	NA	0.0443	0.0068	ND	ND	ND	ND	0
ENSG00000133641	ENSG00000133641	NA	N	C12orf29	NA	NA	NA	1.614584	ND	NA	NA	NA	NA	0.185	N	N	NA	NA	ENSMUSG00000046567	NA	0	1	tree234	NA	NA	NA	NA	N	N	NA	NA	NA	NA	0.2352	0.0309	ND	ND	ND	ND	0
ENSG00000172757	ENSG00000172757	ENSG00000165410	Y	CFL1	CFL2	1.087896	1.614584	NA	PD	MD	MD	NA	-0.330673834931048	0.0028	Y	N	NA	NA	NA	NA	2	3	tree235	NA	NA	NA	NA	Y	N	Y	Y	NA	26	0.0077	0.0028	ND	ND	PD	PD	2
ENSG00000165410	ENSG00000165410	ENSG00000172757	Y	CFL2	CFL1	1.087896	1.614584	NA	MD	PD	MD	NA	-0.330673834931048	0	N	Y	NA	NA	ENSMUSG00000062929	NA	2	3	tree235	NA	NA	NA	NA	N	N	Y	NA	NA	5	0.0027	0	MD	MD	ND	MD	2
ENSG00000125868	ENSG00000125868	ENSG00000172757	Y	DSTN	CFL1	1.087896	1.614584	NA	MD	PD	MD	-0.289406942326612	0.200445595172551	0	N	Y	NA	NA	ENSMUSG00000015932	N	2	3	tree235	NA	NA	NA	NA	N	N	Y	Y	NA	NA	NA	NA	ND	MD	ND	MD	2
ENSG00000115827	ENSG00000115827	NA	N	DCAF17	NA	NA	NA	1.614584	MD	NA	MD	NA	NA	0.0654	N	N	NA	NA	ENSMUSG00000041966	NA	0	1	tree236	NA	NA	NA	NA	N	N	NA	Y	NA	NA	0.0492	0.0654	MD	ND	ND	MD	0
ENSG00000051523	ENSG00000051523	NA	N	CYBA	NA	NA	NA	1.614584	PD	NA	NA	NA	NA	0.0213	N	N	NA	Transporter	ENSMUSG00000006519	N	0	1	tree237	NA	NA	NA	NA	N	N	Y	Y	NA	11	0.0559	0.0213	MD	MD	PD	MD	0
ENSG00000145882	ENSG00000145882	ENSG00000116005	Y	PCYOX1L	PCYOX1	1.087896	1.614584	NA	ND	ND	ND	0.0694531057291358	-0.569499309083921	0.0399	N	N	NA	Enzyme	ENSMUSG00000024579	NA	1	2	tree238	NA	NA	NA	NA	N	N	Y	Y	NA	NA	0.0302	0.0426	ND	ND	ND	ND	1
ENSG00000116005	ENSG00000116005	ENSG00000145882	Y	PCYOX1	PCYOX1L	1.087896	1.614584	NA	ND	ND	ND	0.0694531057291358	-0.569499309083921	0.0073	N	N	NA	Enzyme	ENSMUSG00000029998	N	1	2	tree238	NA	NA	NA	NA	N	N	Y	Y	NA	NA	0.1231	0.0073	ND	ND	ND	ND	1
ENSG00000012822	ENSG00000012822	ENSG00000136436	Y	CALCOCO1	CALCOCO2	1.614584	1.914584	NA	PD	MD	MD	-0.152452437441851	0.2153641753306	0.0078	N	N	NA	Regulation	ENSMUSG00000023055	NA	131	3	tree239	NA	NA	NA	NA	N	N	Y	Y	NA	19	0.0591	0.0104	ND	ND	PD	PD	2
ENSG00000136436	ENSG00000136436	ENSG00000012822	Y	CALCOCO2	CALCOCO1	1.614584	1.914584	NA	MD	PD	MD	-0.152452437441851	0.2153641753306	0.0261	N	N	NA	NA	ENSMUSG00000006056	NA	5	3	tree239	NA	NA	NA	NA	N	N	Y	Y	NA	66	0.7068	0.0579	ND	MD	ND	MD	2
ENSG00000106052	ENSG00000106052	ENSG00000012822	Y	TAX1BP1	CALCOCO1	1.614584	1.914584	NA	MD	PD	MD	-0.327436939432079	-0.00356184383681686	0.0088	N	N	NA	NA	ENSMUSG00000004535	Y	96	3	tree239	0.314	0	3	0	N	N	Y	Y	0.0523333333333333	14	0.0641	0.0088	ND	MD	ND	MD	2
ENSG00000164123	ENSG00000164123	NA	N	C4orf45	NA	NA	NA	1.614584	ND	NA	NA	NA	NA	0.0399	N	N	NA	NA	ENSMUSG00000091685	NA	0	1	tree240	NA	NA	NA	NA	N	N	NA	NA	NA	NA	NA	0.0651	ND	ND	ND	ND	0
ENSG00000164711	ENSG00000164711	ENSG00000213071	Y	NA	NA	0.00895	1.614584	NA	ND	PD	NA	NA	NA	NA	N	N	NA	NA	NA	NA	0	12	tree241	NA	NA	NA	NA	N	NA	NA	NA	NA	NA	NA	NA	ND	ND	ND	ND	11
ENSG00000213071	ENSG00000213071	ENSG00000164711	Y	NA	NA	0.00895	1.614584	NA	PD	ND	NA	NA	NA	NA	N	N	NA	NA	NA	NA	0	12	tree241	NA	NA	NA	NA	N	NA	NA	NA	NA	NA	NA	NA	ND	ND	PD	PD	11
ENSG00000131187	ENSG00000131187	ENSG00000148702	Y	F12	HABP2	1.087896	1.614584	NA	PD	PD	NA	0.631034182356117	0.929537735690287	0.0273	N	N	NA	Enzyme	ENSMUSG00000021492	N	26	12	tree241	0.824	0.5	4	1	N	N	Y	Y	0.206	10	0.1664	0.0273	MD	PD	PD	MD	11
ENSG00000148702	ENSG00000148702	ENSG00000131187	Y	HABP2	F12	1.087896	1.614584	NA	PD	PD	NA	0.631034182356117	0.929537735690287	0.0122	N	N	NA	Enzyme	ENSMUSG00000025075	NA	31	12	tree241	0.824	0.5	4	1	N	N	Y	Y	0.206	7	0.1279	0.0122	PD	PD	PD	PD	11
ENSG00000109758	ENSG00000109758	ENSG00000131187	Y	HGFAC	F12	1.087896	1.614584	NA	MD	PD	MD	0.540321457568097	0.891970132082655	0.0554	N	N	NA	Enzyme	ENSMUSG00000029102	N	33	12	tree241	0.824	0.5	4	1	N	N	Y	Y	0.206	6	0.1025	0.0554	ND	MD	ND	MD	11
ENSG00000019991	ENSG00000019991	ENSG00000173531	Y	HGF	MST1	1.087896	1.614584	NA	PD	PD	NA	0.0519017090056854	0.331812867774223	0.0094	Y	N	NA	Enzyme	ENSMUSG00000028864	Y	15	12	tree241	0.577	0.25	3	0.5	Y	Y	Y	Y	0.0961666666666667	17	0.0455	0.0094	MD	PD	PD	MD	11
ENSG00000173531	ENSG00000173531	ENSG00000019991	Y	MST1	HGF	1.087896	1.614584	NA	PD	PD	NA	0.0519017090056854	0.331812867774223	NA	N	Y	NA	Enzyme	NA	NA	0	12	tree241	0.577	0.25	3	0.5	N	N	Y	Y	0.0961666666666667	6	0.1099	0.0168	ND	MD	PD	MD	11
ENSG00000198670	ENSG00000198670	ENSG00000122194	Y	LPA	PLG	0.164611	1.614584	NA	PD	PD	NA	0.879432173144445	0.992554986996485	0.062	N	N	NA	Regulation	NA	NA	11	12	tree241	1	0.5	2	1	N	Y	Y	Y	0.0833333333333333	12	NA	NA	PD	PD	PD	PD	11
ENSG00000122194	ENSG00000122194	ENSG00000198670	Y	PLG	LPA	0.164611	1.614584	NA	PD	PD	NA	0.879432173144445	0.992554986996485	0.0352	N	N	NA	Enzyme	NA	NA	13	12	tree241	1	0.5	2	1	N	Y	Y	Y	0.0833333333333333	65	0.1243	0.0352	PD	PD	PD	PD	11
ENSG00000186715	ENSG00000186715	ENSG00000173531	Y	NA	MST1	0.00895	1.614584	NA	ND	PD	NA	NA	NA	NA	N	N	NA	NA	NA	NA	0	12	tree241	NA	NA	NA	NA	N	NA	NA	NA	NA	NA	NA	NA	ND	ND	ND	ND	11
ENSG00000104368	ENSG00000104368	ENSG00000131187	Y	PLAT	F12	1.087896	1.614584	NA	PD	PD	NA	-0.3087912008242	-0.339524211408473	0.0494	N	N	NA	Enzyme	ENSMUSG00000031538	Y	34	12	tree241	0.824	0.5	4	1	Y	N	Y	Y	0.206	37	0.113	0.0494	MD	MD	PD	MD	11
ENSG00000122861	ENSG00000122861	ENSG00000131187	Y	PLAU	F12	1.087896	1.614584	NA	PD	PD	NA	-0.450842880689696	-0.261028064316712	0.0337	N	N	NA	Enzyme	ENSMUSG00000021822	Y	112	12	tree241	1	0.25	4	1	Y	Y	Y	Y	0.25	37	0.2117	0.0337	MD	PD	PD	MD	11
ENSG00000215702	ENSG00000215702	ENSG00000176160	Y	NA	HSF5	1.614584	2.214584	NA	ND	ND	ND	NA	NA	NA	N	N	NA	NA	NA	NA	0	10	tree243	NA	NA	NA	NA	N	NA	NA	NA	NA	NA	NA	NA	ND	ND	ND	ND	9
ENSG00000176160	ENSG00000176160	ENSG00000215702	Y	HSF5	NA	1.614584	2.214584	NA	ND	ND	ND	NA	NA	0.0865	N	N	NA	Regulation	ENSMUSG00000070345	NA	2	10	tree243	NA	NA	NA	NA	N	N	Y	Y	NA	NA	0.0548	0.0858	ND	ND	ND	ND	9
ENSG00000215701	ENSG00000215701	ENSG00000185122	Y	NA	HSF1	0.604171	2.214584	NA	ND	PD	NA	NA	NA	NA	N	Y	NA	NA	NA	NA	0	10	tree243	NA	NA	NA	NA	N	NA	NA	NA	NA	NA	NA	NA	ND	ND	ND	ND	9
ENSG00000185122	ENSG00000185122	ENSG00000215701	Y	HSF1	NA	0.604171	2.214584	NA	PD	ND	NA	NA	NA	0.007	Y	N	NA	Regulation	ENSMUSG00000022556	Y	2	10	tree243	NA	NA	NA	NA	Y	N	Y	Y	NA	40	0.0462	0.007	ND	PD	ND	PD	9
ENSG00000025156	ENSG00000025156	ENSG00000215701	Y	HSF2	NA	1.087896	2.214584	NA	ND	ND	ND	NA	NA	0.001	Y	N	NA	Regulation	ENSMUSG00000019878	Y	2	10	tree243	NA	NA	NA	NA	N	N	Y	Y	NA	12	0.0239	0.001	ND	ND	ND	ND	9
ENSG00000102878	ENSG00000102878	ENSG00000215701	Y	HSF4	NA	1.087896	2.214584	NA	MD	ND	MD	NA	NA	0.024	N	N	NA	Regulation	ENSMUSG00000033249	N	3	10	tree243	NA	NA	NA	NA	Y	N	Y	Y	NA	7	0.0706	0.025	MD	ND	MD	MD	9
ENSG00000171129	ENSG00000171129	ENSG00000171116	Y	HSFX2	HSFX1	0	2.214584	NA	ND	ND	ND	NA	NA	NA	N	N	NA	NA	NA	NA	4	10	tree243	NA	NA	NA	NA	N	N	Y	Y	NA	NA	NA	NA	ND	ND	ND	ND	9
ENSG00000171116	ENSG00000171116	ENSG00000171129	Y	HSFX1	HSFX2	0	2.214584	NA	ND	ND	ND	NA	NA	NA	N	N	NA	NA	NA	NA	4	10	tree243	NA	NA	NA	NA	N	N	Y	Y	NA	NA	NA	NA	ND	ND	ND	ND	9
ENSG00000172468	ENSG00000172468	ENSG00000169953	Y	HSFY1	HSFY2	0	2.214584	NA	ND	ND	ND	NA	NA	NA	N	N	NA	Regulation	NA	NA	3	10	tree243	NA	NA	NA	NA	N	N	Y	Y	NA	NA	NA	NA	ND	ND	ND	ND	9
ENSG00000169953	ENSG00000169953	ENSG00000172468	Y	HSFY2	HSFY1	0	2.214584	NA	ND	ND	ND	NA	NA	NA	N	N	NA	NA	NA	NA	3	10	tree243	NA	NA	NA	NA	N	N	Y	Y	NA	NA	NA	NA	ND	ND	ND	ND	9
ENSG00000110169	ENSG00000110169	NA	N	HPX	NA	NA	NA	1.087896	MD	NA	MD	NA	NA	0.0297	N	N	NA	Transporter	ENSMUSG00000030895	N	0	1	tree244	NA	NA	NA	NA	N	N	Y	Y	NA	9	0.1537	0.0297	ND	MD	ND	MD	0
ENSG00000108255	ENSG00000108255	ENSG00000163499	Y	CRYBA1	CRYBA2	1.087896	1.087896	NA	PD	PD	NA	0.323462477057542	0.466135297666407	0.0138	N	N	NA	NA	ENSMUSG00000000724	N	14	12	tree245	1	1	1	1	Y	N	Y	Y	0	3	0.0214	0.0138	MD	PD	ND	MD	11
ENSG00000163499	ENSG00000163499	ENSG00000108255	Y	CRYBA2	CRYBA1	1.087896	1.087896	NA	PD	PD	NA	0.323462477057542	0.466135297666407	0.0153	N	N	NA	NA	ENSMUSG00000006546	NA	14	12	tree245	1	1	1	1	N	N	Y	Y	0	8	0.0435	0.0153	ND	ND	PD	PD	11
ENSG00000196431	ENSG00000196431	ENSG00000108255	Y	CRYBA4	CRYBA1	1.087896	1.087896	NA	MD	PD	MD	-0.140068565768936	0.561633058828803	0.0137	N	N	NA	NA	ENSMUSG00000066975	NA	14	12	tree245	1	1	1	1	Y	N	Y	Y	0	3	0.0378	0.0137	MD	ND	ND	MD	11
ENSG00000100122	ENSG00000100122	ENSG00000108255	Y	CRYBB1	CRYBA1	1.087896	1.087896	NA	MD	PD	MD	0.232594513465566	0.882181224573099	0.0276	N	N	NA	NA	ENSMUSG00000029343	NA	14	12	tree245	1	1	1	1	N	N	Y	Y	0	4	0.1203	0.0276	MD	MD	ND	MD	11
ENSG00000100058	ENSG00000100058	ENSG00000108255	Y	NA	CRYBA1	1.087896	1.087896	NA	MD	PD	MD	NA	NA	NA	N	N	NA	NA	NA	NA	0	12	tree245	NA	NA	NA	NA	N	NA	NA	NA	NA	NA	NA	NA	ND	MD	ND	MD	11
ENSG00000100053	ENSG00000100053	ENSG00000108255	Y	CRYBB3	CRYBA1	1.087896	1.087896	NA	MD	PD	MD	0.366666885464063	0.687324291881339	0.0212	N	N	NA	NA	ENSMUSG00000029352	NA	14	12	tree245	1	1	1	1	N	N	Y	Y	0	2	0.0401	0.0212	MD	ND	ND	MD	11
ENSG00000168582	ENSG00000168582	ENSG00000108255	Y	CRYGA	CRYBA1	1.087896	1.087896	NA	PD	PD	NA	0.0937365915627077	0.898582908392787	0.0095	N	N	NA	NA	ENSMUSG00000044429	N	14	12	tree245	1	1	1	1	Y	N	Y	Y	0	1	0.0821	0.0095	ND	MD	PD	MD	11
ENSG00000182187	ENSG00000182187	ENSG00000108255	Y	CRYGB	CRYBA1	1.087896	1.087896	NA	PD	PD	NA	0.1194900031775	0.609119550427333	0.0167	N	N	NA	NA	ENSMUSG00000073658	N	14	12	tree245	1	1	1	1	Y	N	Y	Y	0	NA	0.0785	0.0167	ND	ND	PD	PD	11
ENSG00000163254	ENSG00000163254	ENSG00000108255	Y	CRYGC	CRYBA1	1.087896	1.087896	NA	PD	PD	NA	0.166834786787869	0.721493202539152	0.014	N	N	NA	NA	ENSMUSG00000025952	N	14	12	tree245	1	1	1	1	Y	N	Y	Y	0	4	0.0732	0.014	MD	MD	PD	MD	11
ENSG00000118231	ENSG00000118231	ENSG00000108255	Y	CRYGD	CRYBA1	1.087896	1.087896	NA	PD	PD	NA	-0.00727174860239951	0.539396420024799	0.0206	N	N	NA	NA	NA	NA	14	12	tree245	1	1	1	1	N	N	Y	Y	0	1	NA	0.0206	MD	PD	PD	MD	11
ENSG00000127377	ENSG00000127377	ENSG00000108255	Y	CRYGN	CRYBA1	1.087896	1.087896	NA	ND	PD	NA	NA	0.758024426349207	0.0365	N	N	NA	NA	ENSMUSG00000038135	NA	13	12	tree245	NA	NA	NA	NA	N	N	NA	NA	NA	NA	0.1658	0.0365	ND	ND	ND	ND	11
ENSG00000213139	ENSG00000213139	ENSG00000108255	Y	CRYGS	CRYBA1	1.087896	1.087896	NA	MD	PD	MD	NA	-0.244993536154535	NA	N	N	NA	NA	ENSMUSG00000033501	N	14	12	tree245	1	1	1	1	Y	N	Y	Y	0	NA	0.0559	NA	ND	MD	ND	MD	11
ENSG00000150776	ENSG00000150776	NA	N	C11orf57	NA	NA	NA	1.614584	ND	NA	NA	NA	NA	0.0133	N	N	NA	NA	ENSMUSG00000059820	NA	0	1	tree246	NA	NA	NA	NA	N	N	NA	NA	NA	5	0.09	0.0133	ND	ND	ND	ND	0
ENSG00000112218	ENSG00000112218	NA	N	GPR63	NA	NA	NA	1.087896	ND	NA	NA	NA	NA	0.0058	N	N	NA	SignalTransduction	ENSMUSG00000040372	NA	155	1	tree247	NA	NA	NA	NA	N	NA	Y	Y	NA	1	0.0449	0.0058	ND	ND	ND	ND	0
ENSG00000158636	ENSG00000158636	NA	N	C11orf30	NA	NA	NA	1.814584	PD	NA	NA	NA	NA	0.0048	N	N	NA	NA	ENSMUSG00000035401	NA	37	1	tree248	NA	NA	NA	NA	N	N	NA	Y	NA	5	0.025	0.0048	ND	MD	PD	MD	0
ENSG00000119979	ENSG00000119979	ENSG00000221930	Y	FAM45A	FAM45B	0	1.614584	NA	ND	ND	ND	NA	NA	0.0653	N	N	NA	NA	ENSMUSG00000024993	NA	0	2	tree249	NA	NA	NA	NA	N	N	NA	NA	NA	2	0.0496	0.0653	ND	ND	ND	ND	1
ENSG00000221930	ENSG00000221930	ENSG00000119979	Y	FAM45B	FAM45A	0	1.614584	NA	ND	ND	ND	NA	NA	NA	N	N	NA	NA	NA	NA	0	2	tree249	NA	NA	NA	NA	N	NA	NA	NA	NA	NA	NA	NA	ND	ND	ND	ND	1
ENSG00000187024	ENSG00000187024	NA	N	PTRH1	NA	NA	NA	2.214584	ND	NA	NA	NA	NA	0.0064	N	N	NA	Enzyme	ENSMUSG00000053746	NA	0	1	tree250	NA	NA	NA	NA	N	NA	Y	Y	NA	2	0.3177	0.0064	ND	ND	ND	ND	0
ENSG00000176155	ENSG00000176155	NA	N	CCDC57	NA	NA	NA	1.614584	ND	NA	NA	NA	NA	0.0462	N	N	NA	NA	ENSMUSG00000048445	NA	103	1	tree251	NA	NA	NA	NA	N	N	NA	NA	NA	5	0.2733	0.0475	ND	ND	ND	ND	0
ENSG00000173905	ENSG00000173905	NA	N	GOLIM4	NA	NA	NA	1.614584	PD	NA	NA	NA	NA	0.0115	N	N	NA	NA	ENSMUSG00000034109	NA	86	1	tree252	NA	NA	NA	NA	N	Y	NA	Y	NA	NA	0.099	0.0115	ND	ND	PD	PD	0
ENSG00000163611	ENSG00000163611	NA	N	SPICE1	NA	NA	NA	1.087896	ND	NA	NA	NA	NA	0.019	N	N	NA	NA	ENSMUSG00000043065	NA	0	1	tree253	NA	NA	NA	NA	N	N	Y	NA	NA	NA	0.1342	0.019	ND	ND	ND	ND	0
ENSG00000166220	ENSG00000166220	NA	N	C10orf27	NA	NA	NA	1.614584	ND	NA	NA	NA	NA	0.0397	N	N	NA	NA	ENSMUSG00000020096	NA	1	1	tree254	NA	NA	NA	NA	Y	N	Y	Y	NA	NA	0.212	0.0397	ND	ND	ND	ND	0
ENSG00000133026	ENSG00000133026	ENSG00000105357	Y	MYH10	MYH14	1.087896	1.914584	NA	MD	MD	MD	-0.317827375448216	-0.00876125175570161	NA	Y	N	NA	Enzyme	ENSMUSG00000020900	Y	76	13	tree255	0.965	0.75	4	1	Y	N	Y	Y	0.24125	7	0.0041	0.0029	ND	MD	ND	MD	12
ENSG00000105357	ENSG00000105357	ENSG00000133026	Y	MYH14	MYH10	1.087896	1.914584	NA	MD	MD	MD	-0.317827375448216	-0.00876125175570161	0.0164	N	Y	NA	Enzyme	ENSMUSG00000030739	NA	33	13	tree255	0.965	0.75	4	1	Y	N	Y	Y	0.24125	47	0.0348	0.0164	MD	MD	ND	MD	12
ENSG00000133392	ENSG00000133392	ENSG00000133026	Y	MYH11	MYH10	1.914584	1.914584	NA	PD	MD	MD	-0.230949932301988	-0.0757950789508775	0.022	N	Y	NA	Enzyme	ENSMUSG00000018830	Y	86	13	tree255	0.753	0.4	4	0.666666666666667	Y	N	Y	Y	0.18825	3	0.0228	0.0313	MD	PD	ND	MD	12
ENSG00000006788	ENSG00000006788	ENSG00000125414	Y	MYH13	MYH2	0.776542	1.914584	NA	ND	MD	MD	0.529181142392447	0.649671575600451	0.0069	N	N	NA	Enzyme	ENSMUSG00000060180	NA	80	13	tree255	0.866	0.666666666666667	3	1	N	N	Y	Y	0.144333333333333	1	0.0185	0.0069	ND	ND	ND	ND	12
ENSG00000125414	ENSG00000125414	ENSG00000006788	Y	MYH2	MYH13	0.776542	1.914584	NA	MD	ND	MD	0.529181142392447	0.649671575600451	0.0062	N	N	NA	Enzyme	ENSMUSG00000033196	NA	80	13	tree255	0.866	0.666666666666667	3	1	N	N	Y	Y	0.144333333333333	6	0.0158	0.0062	MD	MD	ND	MD	12
ENSG00000144821	ENSG00000144821	ENSG00000006788	Y	MYH15	MYH13	1.087896	1.914584	NA	MD	ND	MD	0.280411270189013	0.388015213552283	0.0192	N	N	NA	Enzyme	ENSMUSG00000092009	NA	86	13	tree255	1	1	2	1	N	N	Y	NA	0.0833333333333333	NA	NA	0.0192	ND	MD	ND	MD	12
ENSG00000109063	ENSG00000109063	ENSG00000006788	Y	MYH3	MYH13	1.087896	1.914584	NA	MD	ND	MD	0.0484716469026872	0.0668136434086962	0.0091	N	N	NA	Enzyme	ENSMUSG00000020908	NA	88	13	tree255	1	1	2	1	Y	N	Y	Y	0.0833333333333333	NA	0.0084	0.0091	MD	MD	ND	MD	12
ENSG00000141048	ENSG00000141048	ENSG00000125414	Y	MYH4	MYH2	0.188275	1.914584	NA	ND	MD	MD	0.568294756130532	0.910166329856577	0.0089	N	N	NA	Enzyme	ENSMUSG00000057003	N	78	13	tree255	1	1	3	1	N	N	Y	Y	0.166666666666667	1	0.0207	0.0089	ND	ND	ND	ND	12
ENSG00000197616	ENSG00000197616	ENSG00000092054	Y	MYH6	MYH7	0.604171	1.914584	NA	PD	PD	NA	0.943738765468412	0.953553468067978	0.0074	N	N	NA	Enzyme	ENSMUSG00000040752	Y	72	13	tree255	0.98	0.833333333333333	6	1	Y	N	Y	Y	0.408333333333333	5	0.0131	0.0074	MD	PD	ND	MD	12
ENSG00000092054	ENSG00000092054	ENSG00000197616	Y	MYH7	MYH6	0.604171	1.914584	NA	PD	PD	NA	0.943738765468412	0.953553468067978	0.0507	N	N	NA	Enzyme	ENSMUSG00000053093	NA	87	13	tree255	0.98	0.833333333333333	6	1	N	NA	Y	Y	0.408333333333333	6	0.0109	0.0516	MD	MD	PD	MD	12
ENSG00000078814	ENSG00000078814	ENSG00000006788	Y	MYH7B	MYH13	1.087896	1.914584	NA	ND	ND	ND	0.0752775411062855	0.604264302730461	0.0183	N	N	NA	Enzyme	ENSMUSG00000074652	NA	60	13	tree255	1	0.5	2	1	N	N	Y	Y	0.0833333333333333	NA	0.0166	0.0183	ND	ND	ND	ND	12
ENSG00000133020	ENSG00000133020	ENSG00000125414	Y	MYH8	MYH2	0.188275	1.914584	NA	MD	MD	MD	0.380216120749098	0.670602323151377	0.0064	N	N	NA	Enzyme	ENSMUSG00000055775	NA	81	13	tree255	1	1	3	1	N	N	Y	Y	0.166666666666667	NA	0.0147	0.0064	MD	MD	MD	MD	12
ENSG00000100345	ENSG00000100345	ENSG00000133026	Y	MYH9	MYH10	1.914584	1.914584	NA	PD	MD	MD	-0.358399260716906	-0.102134415991135	0.0318	Y	Y	N	Enzyme	ENSMUSG00000022443	Y	82	13	tree255	0.967	0.8	5	1	Y	N	Y	Y	0.322333333333333	17	0.0128	0.0318	MD	PD	MD	MD	12
ENSG00000186638	ENSG00000186638	NA	N	KIF24	NA	NA	NA	0.776542	ND	NA	NA	NA	NA	0.0622	N	N	NA	Enzyme	ENSMUSG00000028438	NA	6	1	tree256	NA	NA	NA	NA	N	N	Y	Y	NA	NA	0.1804	0.0649	ND	ND	ND	ND	0
ENSG00000185499	ENSG00000185499	NA	N	MUC1	NA	NA	NA	1.814584	PD	NA	NA	NA	NA	0.1349	N	N	NA	NA	ENSMUSG00000042784	N	0	1	tree257	NA	NA	NA	NA	Y	Y	NA	Y	NA	36	0.4628	0.1109	ND	MD	PD	MD	0
ENSG00000128536	ENSG00000128536	NA	N	CDHR3	NA	NA	NA	0.776542	ND	NA	NA	NA	NA	0.2317	N	N	NA	NA	ENSMUSG00000035860	NA	81	1	tree258	NA	NA	NA	NA	N	N	Y	Y	NA	NA	0.1367	0.2054	ND	ND	ND	ND	0
ENSG00000160813	ENSG00000160813	NA	N	C7orf47	NA	NA	NA	1.087896	ND	NA	NA	NA	NA	0.0424	N	N	NA	NA	ENSMUSG00000029725	NA	0	1	tree259	NA	NA	NA	NA	N	N	NA	NA	NA	1	0.1494	0.0424	ND	ND	ND	ND	0
ENSG00000177875	ENSG00000177875	NA	N	C12orf68	NA	NA	NA	0.423003	ND	NA	NA	NA	NA	0.015	N	N	NA	NA	ENSMUSG00000029875	NA	0	1	tree260	NA	NA	NA	NA	N	N	NA	NA	NA	NA	0.0416	0.015	ND	ND	ND	ND	0
ENSG00000204538	ENSG00000204538	NA	N	PSORS1C2	NA	NA	NA	1.087896	MD	NA	MD	NA	NA	0.0336	N	N	NA	NA	ENSMUSG00000024409	NA	5	1	tree261	NA	NA	NA	NA	N	N	Y	Y	NA	1	0.2137	0.0336	ND	MD	ND	MD	0
ENSG00000006327	ENSG00000006327	NA	N	TNFRSF12A	NA	NA	NA	1.087896	MD	NA	MD	NA	NA	0	N	N	NA	SignalTransduction	ENSMUSG00000023905	N	0	1	tree262	NA	NA	NA	NA	Y	N	Y	Y	NA	7	0.107	0	ND	MD	ND	MD	0
ENSG00000122952	ENSG00000122952	NA	N	ZWINT	NA	NA	NA	0.604171	PD	NA	NA	NA	NA	0.0237	Y	N	NA	NA	ENSMUSG00000019923	NA	0	1	tree263	NA	NA	NA	NA	N	N	Y	Y	NA	26	0.3647	0.0237	ND	PD	ND	PD	0
ENSG00000102109	ENSG00000102109	NA	N	PCSK1N	NA	NA	NA	0.188275	MD	NA	MD	NA	NA	0.059	N	N	NA	Regulation	ENSMUSG00000039278	N	0	1	tree264	NA	NA	NA	NA	Y	N	Y	Y	NA	1	0.0888	0.059	ND	MD	ND	MD	0
ENSG00000188655	ENSG00000188655	NA	N	RNASE9	NA	NA	NA	0.164611	ND	NA	NA	NA	NA	NA	N	N	NA	Enzyme	ENSMUSG00000052382	NA	0	1	tree265	NA	NA	NA	NA	N	N	Y	NA	NA	NA	0.7107	NA	ND	ND	ND	ND	0
ENSG00000196844	ENSG00000196844	NA	N	PATE2	NA	NA	NA	0.188275	ND	NA	NA	NA	NA	NA	N	N	NA	NA	ENSMUSG00000074452	NA	0	1	tree266	NA	NA	NA	NA	N	N	NA	NA	NA	NA	0.2673	NA	ND	ND	ND	ND	0
ENSG00000135744	ENSG00000135744	ENSG00000186910	Y	AGT	SERPINA11	1.087896	1.087896	NA	PD	PD	NA	NA	NA	0.0416	N	N	NA	Regulation	ENSMUSG00000031980	Y	21	12	tree272	1	0.2	5	1	Y	N	Y	Y	0.333333333333333	17	0.2843	0.0416	PD	PD	PD	PD	11
ENSG00000186910	ENSG00000186910	ENSG00000135744	Y	SERPINA11	AGT	1.087896	1.087896	NA	PD	PD	NA	NA	NA	0.0171	N	N	NA	Regulation	ENSMUSG00000063232	NA	35	12	tree272	1	0.2	5	1	N	N	Y	NA	0.333333333333333	NA	0.1457	0.0171	ND	ND	PD	PD	11
ENSG00000165953	ENSG00000165953	ENSG00000186910	Y	SERPINA12	SERPINA11	0.776542	1.087896	NA	MD	PD	MD	NA	NA	0.0448	N	N	NA	Regulation	ENSMUSG00000041567	NA	35	12	tree272	1	1	1	1	N	N	Y	Y	0	NA	0.2717	0.0448	ND	MD	ND	MD	11
ENSG00000187483	ENSG00000187483	ENSG00000100665	Y	NA	SERPINA4	0.188275	1.087896	NA	ND	MD	MD	NA	NA	NA	N	N	NA	NA	NA	NA	0	12	tree272	NA	NA	NA	NA	N	NA	NA	NA	NA	NA	NA	NA	ND	ND	ND	ND	11
ENSG00000100665	ENSG00000100665	ENSG00000187483	Y	SERPINA4	NA	0.188275	1.087896	NA	MD	ND	MD	NA	NA	0.0179	N	N	NA	Regulation	NA	NA	35	12	tree272	NA	NA	NA	NA	N	N	Y	NA	NA	4	NA	0.0179	ND	MD	ND	MD	11
ENSG00000197249	ENSG00000197249	ENSG00000165951	Y	SERPINA1	NA	0.188275	1.087896	NA	PD	ND	NA	NA	NA	0.0434	Y	N	NA	Regulation	NA	NA	35	12	tree272	1	0.5	2	1	N	N	Y	Y	0.0833333333333333	24	NA	0.0434	MD	PD	PD	MD	11
ENSG00000165951	ENSG00000165951	ENSG00000197249	Y	NA	SERPINA1	0.188275	1.087896	NA	ND	PD	NA	NA	NA	NA	N	Y	NA	NA	NA	NA	34	12	tree272	1	0.5	2	1	N	NA	Y	NA	0.0833333333333333	NA	0.7318	NA	ND	ND	ND	ND	11
ENSG00000196136	ENSG00000196136	ENSG00000188488	Y	SERPINA3	SERPINA5	0.188275	1.087896	NA	PD	MD	MD	0.328076823629023	0.132486015722018	0.0612	Y	Y	N	Regulation	NA	NA	0	12	tree272	1	0.333333333333333	3	1	N	N	Y	Y	0.166666666666667	19	NA	0.0612	ND	PD	PD	PD	11
ENSG00000188488	ENSG00000188488	ENSG00000196136	Y	SERPINA5	SERPINA3	0.188275	1.087896	NA	MD	PD	MD	0.328076823629023	0.132486015722018	0.0455	Y	Y	N	Regulation	ENSMUSG00000041550	N	35	12	tree272	1	0.333333333333333	3	1	N	N	Y	Y	0.166666666666667	18	0.2411	0.0457	ND	MD	ND	MD	11
ENSG00000170099	ENSG00000170099	ENSG00000186910	Y	SERPINA6	SERPINA11	0.423003	1.087896	NA	PD	PD	NA	NA	NA	0.0315	N	N	NA	Regulation	ENSMUSG00000060807	N	35	12	tree272	1	1	1	1	N	N	Y	Y	0	2	0.2943	0.0315	MD	MD	PD	MD	11
ENSG00000123561	ENSG00000123561	ENSG00000170054	Y	SERPINA7	SERPINA9	0.188275	1.087896	NA	MD	PD	MD	NA	-0.0289344432669521	0.0181	N	N	NA	Regulation	ENSMUSG00000031271	NA	35	12	tree272	1	1	1	1	Y	N	Y	Y	0	1	0.1513	0.0181	MD	MD	MD	MD	11
ENSG00000170054	ENSG00000170054	ENSG00000123561	Y	SERPINA9	SERPINA7	0.188275	1.087896	NA	PD	MD	MD	NA	-0.0289344432669521	0.0402	N	N	NA	Regulation	ENSMUSG00000058260	NA	35	12	tree272	1	1	1	1	N	N	Y	NA	0	NA	0.2429	0.0402	ND	ND	PD	PD	11
ENSG00000204669	ENSG00000204669	NA	N	C9orf57	NA	NA	NA	0.188275	ND	NA	NA	NA	NA	NA	N	N	NA	NA	ENSMUSG00000079382	NA	0	1	tree275	NA	NA	NA	NA	N	N	NA	NA	NA	NA	0.2845	NA	ND	ND	ND	ND	0
ENSG00000118785	ENSG00000118785	NA	N	SPP1	NA	NA	NA	1.087896	PD	NA	NA	NA	NA	0.0347	Y	N	NA	NA	ENSMUSG00000029304	Y	0	1	tree282	NA	NA	NA	NA	Y	Y	Y	Y	NA	24	0.2423	0.0347	ND	MD	PD	MD	0
ENSG00000163602	ENSG00000163602	ENSG00000015153	Y	RYBP	YAF2	1.087896	1.914584	NA	ND	ND	ND	-0.174316848541713	-0.345614617792445	0	Y	Y	N	Regulation	ENSMUSG00000072872	Y	1	2	tree284	1	1	1	1	Y	N	Y	Y	0	13	NA	0	ND	ND	ND	ND	1
ENSG00000015153	ENSG00000015153	ENSG00000163602	Y	YAF2	RYBP	1.087896	1.914584	NA	ND	ND	ND	-0.174316848541713	-0.345614617792445	0.0029	Y	Y	N	Regulation	ENSMUSG00000022634	NA	1	2	tree284	1	1	1	1	N	N	Y	Y	0	5	0.0365	0.0029	ND	ND	ND	ND	1
ENSG00000034152	ENSG00000034152	ENSG00000108984	Y	MAP2K3	MAP2K6	1.087896	1.914584	NA	MD	MD	MD	0.155331426106017	0.448690502042289	0.0297	N	N	NA	Enzyme	ENSMUSG00000018932	N	327	4	tree286	1	1	1	1	N	N	Y	Y	0	13	0.0359	0.0061	ND	MD	ND	MD	3
ENSG00000108984	ENSG00000108984	ENSG00000034152	Y	MAP2K6	MAP2K3	1.087896	1.914584	NA	MD	MD	MD	0.155331426106017	0.448690502042289	0	N	N	NA	Enzyme	ENSMUSG00000020623	N	323	4	tree286	1	1	1	1	Y	Y	Y	Y	0	19	0.0097	0	ND	MD	ND	MD	3
ENSG00000065559	ENSG00000065559	ENSG00000034152	Y	MAP2K4	MAP2K3	1.914584	1.914584	NA	MD	MD	MD	-0.660673899387574	-0.618204844146075	0	Y	N	NA	Enzyme	ENSMUSG00000033352	Y	326	4	tree286	1	0.333333333333333	3	1	N	Y	Y	Y	0.166666666666667	24	0.0124	0	ND	MD	ND	MD	3
ENSG00000076984	ENSG00000076984	ENSG00000034152	Y	MAP2K7	MAP2K3	1.914584	1.914584	NA	MD	MD	MD	0.239573961350411	0.11720580874887	0.046	N	N	NA	Enzyme	ENSMUSG00000002948	Y	308	4	tree286	1	0.5	2	1	N	NA	Y	Y	0.0833333333333333	20	0.0073	0.0999	ND	MD	ND	MD	3
ENSG00000145723	ENSG00000145723	NA	N	GIN1	NA	NA	NA	1.087896	ND	NA	NA	NA	NA	0.0093	N	N	NA	NA	ENSMUSG00000026333	NA	0	1	tree295	NA	NA	NA	NA	N	N	Y	Y	NA	1	0.0753	0.0093	ND	ND	ND	ND	0
ENSG00000179393	ENSG00000179393	NA	N	NA	NA	NA	NA	0.0067	ND	NA	NA	NA	NA	NA	N	N	NA	NA	NA	NA	0	1	tree299	NA	NA	NA	NA	N	NA	NA	NA	NA	NA	NA	NA	ND	ND	ND	ND	0
ENSG00000205086	ENSG00000205086	NA	N	NA	NA	NA	NA	0.188275	ND	NA	NA	NA	NA	NA	N	N	NA	NA	NA	NA	0	1	tree300	NA	NA	NA	NA	N	N	NA	NA	NA	NA	NA	NA	ND	ND	ND	ND	0
ENSG00000197536	ENSG00000197536	NA	N	C5orf56	NA	NA	NA	0.164611	ND	NA	NA	NA	NA	NA	N	N	NA	NA	NA	NA	0	1	tree302	NA	NA	NA	NA	N	N	NA	NA	NA	NA	NA	NA	ND	ND	ND	ND	0
ENSG00000119408	ENSG00000119408	ENSG00000151414	Y	NEK6	NEK7	1.087896	2.214584	NA	PD	ND	NA	NA	-0.399655896295562	0.0256	N	N	NA	SignalTransduction	ENSMUSG00000026749	NA	398	2	tree305	1	0.5	2	1	N	Y	Y	Y	0.0833333333333333	12	0.021	0.028	ND	ND	PD	PD	1
ENSG00000151414	ENSG00000151414	ENSG00000119408	Y	NEK7	NEK6	1.087896	2.214584	NA	ND	PD	NA	NA	-0.399655896295562	0.0033	N	N	NA	Enzyme	ENSMUSG00000026393	NA	403	2	tree305	1	0.5	2	1	N	Y	Y	Y	0.0833333333333333	1	0.0108	0.0033	ND	ND	ND	ND	1
ENSG00000133101	ENSG00000133101	ENSG00000145386	Y	CCNA1	CCNA2	1.087896	2.214584	NA	MD	MD	MD	-0.0667031360961021	0.218856761732631	0.0224	N	Y	NA	NA	ENSMUSG00000027793	N	6	2	tree307	NA	NA	NA	NA	N	Y	Y	Y	NA	40	0.0944	0.0228	ND	MD	ND	MD	1
ENSG00000145386	ENSG00000145386	ENSG00000133101	Y	CCNA2	CCNA1	1.087896	2.214584	NA	MD	MD	MD	-0.0667031360961021	0.218856761732631	0.0055	Y	N	NA	NA	ENSMUSG00000027715	Y	10	2	tree307	NA	NA	NA	NA	Y	Y	Y	Y	NA	45	0.0814	0.0055	ND	MD	ND	MD	1
ENSG00000102309	ENSG00000102309	NA	N	PIN4	NA	NA	NA	1.914584	ND	NA	NA	NA	NA	NA	N	N	NA	Enzyme	ENSMUSG00000079480	NA	0	1	tree308	NA	NA	NA	NA	N	N	Y	Y	NA	9	0.0141	NA	ND	ND	ND	ND	0
ENSG00000196584	ENSG00000196584	NA	N	XRCC2	NA	NA	NA	1.814584	PD	NA	NA	NA	NA	0.0168	Y	N	NA	Enzyme	ENSMUSG00000028933	Y	0	1	tree309	NA	NA	NA	NA	Y	N	Y	Y	NA	4	0.1304	0.0168	ND	MD	PD	MD	0
ENSG00000134001	ENSG00000134001	NA	N	EIF2S1	NA	NA	NA	2.214584	PD	NA	NA	NA	NA	0	Y	N	NA	NA	ENSMUSG00000021116	Y	0	1	tree310	NA	NA	NA	NA	N	N	Y	Y	NA	22	0.0042	0	ND	PD	ND	PD	0
ENSG00000134308	ENSG00000134308	NA	N	YWHAQ	NA	NA	NA	1.614584	MD	NA	MD	NA	NA	0.0034	Y	N	NA	NA	ENSMUSG00000076432	Y	6	1	tree311	NA	NA	NA	NA	N	Y	Y	Y	NA	82	0.0018	NA	ND	MD	ND	MD	0
ENSG00000070501	ENSG00000070501	NA	N	POLB	NA	NA	NA	1.087896	PD	NA	NA	NA	NA	0.0029	Y	N	NA	Enzyme	ENSMUSG00000031536	Y	3	1	tree312	NA	NA	NA	NA	N	Y	Y	Y	NA	12	0.0178	0.0029	ND	MD	PD	MD	0
ENSG00000125656	ENSG00000125656	NA	N	CLPP	NA	NA	NA	1.914584	ND	NA	NA	NA	NA	0.2623	Y	N	NA	Enzyme	ENSMUSG00000002660	NA	0	1	tree313	NA	NA	NA	NA	N	N	Y	Y	NA	1	0.0735	0.2623	ND	ND	ND	ND	0
ENSG00000121270	ENSG00000121270	ENSG00000140798	Y	ABCC11	ABCC12	0.604171	2.214584	NA	MD	ND	MD	NA	0.740273860341799	0.0404	N	N	NA	Enzyme	NA	NA	15	4	tree314	1	1	1	1	N	N	Y	Y	0	5	NA	0.0404	MD	ND	ND	MD	3
ENSG00000140798	ENSG00000140798	ENSG00000121270	Y	ABCC12	ABCC11	0.604171	2.214584	NA	ND	MD	MD	NA	0.740273860341799	0.0335	N	N	NA	Enzyme	ENSMUSG00000036872	NA	15	4	tree314	1	1	1	1	N	N	Y	Y	0	NA	0.0857	0.0335	ND	ND	ND	ND	3
ENSG00000006071	ENSG00000006071	ENSG00000069431	Y	ABCC8	ABCC9	1.087896	2.214584	NA	PD	PD	NA	-0.149348962193555	-0.0916198689532437	0.0129	N	N	NA	SignalTransduction	ENSMUSG00000040136	N	15	4	tree314	1	1	2	1	N	N	Y	Y	0.0833333333333333	6	0.0252	0.0133	PD	PD	PD	PD	3
ENSG00000069431	ENSG00000069431	ENSG00000006071	Y	ABCC9	ABCC8	1.087896	2.214584	NA	PD	PD	NA	-0.149348962193555	-0.0916198689532437	0.0022	N	N	NA	SignalTransduction	ENSMUSG00000030249	N	15	4	tree314	1	1	2	1	N	N	Y	Y	0.0833333333333333	4	0.0159	0.0022	MD	PD	PD	MD	3
ENSG00000214783	ENSG00000214783	ENSG00000170667	Y	NA	RASA4B	0.00895	2.214584	NA	ND	ND	ND	NA	NA	NA	N	N	NA	NA	NA	NA	0	6	tree315	NA	NA	NA	NA	N	NA	NA	NA	NA	NA	NA	NA	ND	ND	ND	ND	5
ENSG00000170667	ENSG00000170667	ENSG00000214783	Y	RASA4B	NA	0.00895	2.214584	NA	ND	ND	ND	NA	NA	NA	N	N	NA	NA	NA	NA	9	6	tree315	NA	NA	NA	NA	N	N	Y	Y	NA	NA	NA	NA	ND	ND	ND	ND	5
ENSG00000155903	ENSG00000155903	ENSG00000185989	Y	RASA2	RASA3	1.087896	2.214584	NA	ND	ND	ND	0.190090994178422	0.183017364450643	0.0038	N	N	NA	Regulation	ENSMUSG00000032413	NA	4	6	tree315	NA	NA	NA	NA	N	N	Y	Y	NA	1	0.0551	0.0038	ND	ND	ND	ND	5
ENSG00000185989	ENSG00000185989	ENSG00000155903	Y	RASA3	RASA2	1.087896	2.214584	NA	ND	ND	ND	0.190090994178422	0.183017364450643	0.0309	N	N	NA	Regulation	ENSMUSG00000031453	Y	4	6	tree315	NA	NA	NA	NA	N	N	Y	Y	NA	4	0.0252	0.0309	ND	ND	ND	ND	5
ENSG00000105808	ENSG00000105808	ENSG00000170667	Y	RASA4	RASA4B	0	2.214584	NA	ND	ND	ND	NA	NA	NA	N	N	NA	Regulation	NA	NA	9	6	tree315	NA	NA	NA	NA	N	N	Y	Y	NA	6	NA	NA	ND	ND	ND	ND	5
ENSG00000111344	ENSG00000111344	ENSG00000214783	Y	RASAL1	NA	1.087896	2.214584	NA	ND	ND	ND	NA	NA	0.0524	N	N	NA	Regulation	ENSMUSG00000029602	NA	10	6	tree315	NA	NA	NA	NA	N	N	Y	Y	NA	1	0.0738	0.0493	ND	ND	ND	ND	5
ENSG00000157654	ENSG00000157654	ENSG00000099260	Y	PALM2-AKAP2	PALMD	1.087896	1.087896	NA	PD	PD	NA	0.287594178275852	0.490915277829989	NA	N	N	NA	NA	NA	NA	3	3	tree316	NA	NA	NA	NA	N	N	Y	Y	NA	4	NA	0.0142	ND	ND	PD	PD	2
ENSG00000099260	ENSG00000099260	ENSG00000157654	Y	PALMD	PALM2-AKAP2	1.087896	1.087896	NA	PD	PD	NA	0.287594178275852	0.490915277829989	0.0118	N	N	NA	NA	ENSMUSG00000033377	NA	2	3	tree316	NA	NA	NA	NA	N	N	NA	Y	NA	NA	0.1201	0.0118	ND	ND	PD	PD	2
ENSG00000099864	ENSG00000099864	ENSG00000157654	Y	PALM	PALM2-AKAP2	1.087896	1.087896	NA	ND	PD	NA	-0.344634863590753	-0.365864631186953	0.1243	N	N	NA	NA	ENSMUSG00000035863	NA	3	3	tree316	NA	NA	NA	NA	N	N	Y	Y	NA	NA	0.1013	0.1228	ND	ND	ND	ND	2
ENSG00000108055	ENSG00000108055	NA	N	SMC3	NA	NA	NA	2.214584	MD	NA	MD	NA	NA	0.0165	Y	N	NA	Enzyme	ENSMUSG00000024974	NA	122	1	tree318	NA	NA	NA	NA	N	N	Y	Y	NA	16	5e-04	0.0165	MD	MD	ND	MD	0
ENSG00000112367	ENSG00000112367	NA	N	FIG4	NA	NA	NA	2.214584	MD	NA	MD	NA	NA	0.0026	N	N	NA	Enzyme	ENSMUSG00000038417	N	4	1	tree319	NA	NA	NA	NA	Y	N	Y	Y	NA	NA	0.0264	0.0026	MD	ND	ND	MD	0
ENSG00000114209	ENSG00000114209	NA	N	PDCD10	NA	NA	NA	1.914584	MD	NA	MD	NA	NA	0.0024	N	N	NA	NA	ENSMUSG00000027835	NA	0	1	tree320	NA	NA	NA	NA	Y	N	Y	Y	NA	10	0.0022	0.0024	MD	MD	ND	MD	0
ENSG00000198276	ENSG00000198276	NA	N	UCKL1	NA	NA	NA	2.214584	ND	NA	NA	NA	NA	0.0457	N	N	NA	Enzyme	ENSMUSG00000089917	NA	0	1	tree321	NA	NA	NA	NA	N	N	Y	Y	NA	NA	0.0334	0.0461	ND	ND	ND	ND	0
ENSG00000146648	ENSG00000146648	ENSG00000141736	Y	EGFR	ERBB2	1.087896	1.914584	NA	PD	PD	NA	0.522602660789022	0.562800843273831	0.0034	Y	Y	Y	SignalTransduction	ENSMUSG00000020122	Y	8	4	tree322	0.76	0.333333333333333	7	0.6	Y	Y	Y	Y	0.38	225	0.0508	0.0034	MD	PD	PD	MD	3
ENSG00000141736	ENSG00000141736	ENSG00000146648	Y	ERBB2	EGFR	1.087896	1.914584	NA	PD	PD	NA	0.522602660789022	0.562800843273831	0.0082	Y	Y	Y	SignalTransduction	ENSMUSG00000062312	Y	4	4	tree322	0.76	0.333333333333333	7	0.6	Y	Y	Y	Y	0.38	119	0.0642	0.0082	MD	PD	PD	MD	3
ENSG00000065361	ENSG00000065361	ENSG00000146648	Y	ERBB3	EGFR	1.087896	1.914584	NA	PD	PD	NA	0.163811566043897	0.589777360067695	0.0061	N	Y	NA	SignalTransduction	ENSMUSG00000018166	Y	4	4	tree322	0.867	0.6	5	1	Y	Y	Y	Y	0.289	64	0.0492	0.0061	MD	PD	PD	MD	3
ENSG00000178568	ENSG00000178568	ENSG00000146648	Y	ERBB4	EGFR	1.087896	1.914584	NA	PD	PD	NA	-0.514722999069695	-0.159630105645386	0.0183	N	Y	NA	SignalTransduction	ENSMUSG00000062209	Y	6	4	tree322	0.721	0.4	5	1	Y	Y	Y	Y	0.240333333333333	48	0.0125	0.0183	ND	PD	PD	PD	3
ENSG00000108592	ENSG00000108592	NA	N	FTSJ3	NA	NA	NA	2.214584	ND	NA	NA	NA	NA	0.0171	N	N	NA	Enzyme	ENSMUSG00000020706	NA	0	1	tree323	NA	NA	NA	NA	N	N	Y	Y	NA	3	0.0672	0.0171	ND	ND	ND	ND	0
ENSG00000025772	ENSG00000025772	NA	N	TOMM34	NA	NA	NA	1.614584	ND	NA	NA	NA	NA	0.0621	N	N	NA	NA	ENSMUSG00000018322	N	4	1	tree324	NA	NA	NA	NA	N	N	Y	Y	NA	6	0.0585	0.0621	ND	ND	ND	ND	0
ENSG00000132341	ENSG00000132341	NA	N	RAN	NA	NA	NA	2.214584	MD	NA	MD	NA	NA	0	Y	N	NA	Regulation	ENSMUSG00000029430	NA	95	1	tree325	NA	NA	NA	NA	N	Y	Y	Y	NA	44	NA	0	ND	MD	ND	MD	0
ENSG00000114439	ENSG00000114439	NA	N	BBX	NA	NA	NA	1.087896	PD	NA	NA	NA	NA	0.0378	N	N	NA	NA	ENSMUSG00000022641	NA	0	1	tree326	NA	NA	NA	NA	N	N	Y	Y	NA	NA	0.0622	0.0378	ND	ND	PD	PD	0
ENSG00000139496	ENSG00000139496	NA	N	NUPL1	NA	NA	NA	1.814584	ND	NA	NA	NA	NA	0.1444	N	N	NA	Transporter	ENSMUSG00000063895	NA	1	1	tree327	NA	NA	NA	NA	N	N	Y	Y	NA	2	0.0389	0.1444	ND	ND	ND	ND	0
ENSG00000087842	ENSG00000087842	NA	N	PIR	NA	NA	NA	1.614584	ND	NA	NA	NA	NA	0.0048	N	N	NA	Regulation	ENSMUSG00000031379	N	0	1	tree328	NA	NA	NA	NA	N	N	Y	Y	NA	2	0.0228	0.0048	ND	ND	ND	ND	0
ENSG00000028839	ENSG00000028839	ENSG00000182521	Y	TBPL1	TBPL2	2.214584	2.214584	NA	PD	ND	NA	NA	NA	0	Y	N	NA	Regulation	ENSMUSG00000071359	N	2	3	tree329	NA	NA	NA	NA	Y	N	Y	Y	NA	16	0.1047	0	ND	PD	ND	PD	2
ENSG00000182521	ENSG00000182521	ENSG00000028839	Y	TBPL2	TBPL1	2.214584	2.214584	NA	ND	PD	NA	NA	NA	0.0224	N	Y	NA	Regulation	ENSMUSG00000061809	N	1	3	tree329	NA	NA	NA	NA	Y	N	Y	Y	NA	4	0.2119	0.0224	ND	ND	ND	ND	2
ENSG00000112592	ENSG00000112592	ENSG00000182521	Y	TBP	TBPL2	1.087896	2.214584	NA	PD	ND	NA	NA	NA	0.0032	Y	N	NA	Regulation	ENSMUSG00000014767	Y	2	3	tree329	NA	NA	NA	NA	N	N	Y	Y	NA	129	0.0153	0.0032	MD	PD	ND	MD	2
ENSG00000063177	ENSG00000063177	NA	N	RPL18	NA	NA	NA	2.214584	ND	NA	NA	NA	NA	NA	Y	N	NA	NA	ENSMUSG00000059070	NA	0	1	tree330	NA	NA	NA	NA	Y	N	Y	Y	NA	5	0.0166	NA	ND	ND	ND	ND	0
ENSG00000175319	ENSG00000175319	ENSG00000183441	Y	NA	NA	0.00895	2.214584	NA	ND	ND	ND	NA	NA	NA	N	N	NA	NA	NA	NA	0	3	tree331	NA	NA	NA	NA	N	NA	NA	NA	NA	NA	NA	NA	ND	ND	ND	ND	2
ENSG00000183441	ENSG00000183441	ENSG00000175319	Y	NA	NA	0.00895	2.214584	NA	ND	ND	ND	NA	NA	NA	N	N	NA	NA	NA	NA	0	3	tree331	NA	NA	NA	NA	N	NA	NA	NA	NA	NA	NA	NA	ND	ND	ND	ND	2
ENSG00000196712	ENSG00000196712	ENSG00000175319	Y	NF1	NA	0.604171	2.214584	NA	PD	ND	NA	NA	NA	0.0276	N	N	NA	Regulation	ENSMUSG00000020716	Y	0	3	tree331	NA	NA	NA	NA	Y	N	Y	Y	NA	NA	NA	NA	PD	MD	PD	MD	2
ENSG00000070061	ENSG00000070061	NA	N	IKBKAP	NA	NA	NA	2.214584	PD	NA	NA	NA	NA	0.0269	Y	N	NA	SignalTransduction	ENSMUSG00000028431	Y	0	1	tree332	NA	NA	NA	NA	N	N	Y	Y	NA	27	0.1134	0.0269	MD	PD	PD	MD	0
ENSG00000037474	ENSG00000037474	NA	N	NSUN2	NA	NA	NA	2.214584	ND	NA	NA	NA	NA	0.0461	N	N	NA	Enzyme	ENSMUSG00000021595	NA	1	1	tree333	NA	NA	NA	NA	N	N	Y	Y	NA	1	0.0736	0.0461	ND	ND	ND	ND	0
ENSG00000110344	ENSG00000110344	ENSG00000130939	Y	UBE4A	UBE4B	2.214584	2.214584	NA	MD	MD	MD	0.104482554658722	0.00443536885477406	0.0104	N	N	NA	Enzyme	ENSMUSG00000059890	NA	1	2	tree334	1	0.5	2	1	N	N	Y	Y	0.0833333333333333	2	0.0134	0.0137	ND	MD	ND	MD	1
ENSG00000130939	ENSG00000130939	ENSG00000110344	Y	UBE4B	UBE4A	2.214584	2.214584	NA	MD	MD	MD	0.104482554658722	0.00443536885477406	0.0011	N	N	NA	Enzyme	ENSMUSG00000028960	Y	1	2	tree334	1	0.5	2	1	Y	N	Y	Y	0.0833333333333333	8	0.012	0.0011	ND	MD	ND	MD	1
ENSG00000171723	ENSG00000171723	NA	N	GPHN	NA	NA	NA	2.214584	MD	NA	MD	NA	NA	6e-04	N	N	NA	Enzyme	ENSMUSG00000047454	Y	0	1	tree335	NA	NA	NA	NA	N	NA	Y	Y	NA	14	0.0061	6e-04	MD	MD	ND	MD	0
ENSG00000111602	ENSG00000111602	NA	N	TIMELESS	NA	NA	NA	2.214584	PD	NA	NA	NA	NA	0.0192	N	N	NA	NA	ENSMUSG00000039994	Y	0	1	tree336	NA	NA	NA	NA	Y	N	Y	Y	NA	6	0.0932	0.0192	ND	PD	PD	PD	0
ENSG00000182612	ENSG00000182612	ENSG00000108219	Y	TSPAN10	TSPAN14	1.914584	1.914584	NA	ND	ND	ND	NA	-0.067254718693927	0.0427	N	N	NA	NA	ENSMUSG00000039691	NA	16	6	tree337	NA	NA	NA	NA	N	N	NA	NA	NA	NA	0.3015	0.0427	ND	ND	ND	ND	5
ENSG00000108219	ENSG00000108219	ENSG00000182612	Y	TSPAN14	TSPAN10	1.914584	1.914584	NA	ND	ND	ND	NA	-0.067254718693927	0.002	N	N	NA	NA	ENSMUSG00000037824	NA	22	6	tree337	NA	NA	NA	NA	N	N	NA	NA	NA	NA	0.0115	0.002	ND	ND	ND	ND	5
ENSG00000099282	ENSG00000099282	ENSG00000182612	Y	TSPAN15	TSPAN10	1.914584	1.914584	NA	ND	ND	ND	NA	-0.375944012939544	0.0075	N	N	NA	NA	ENSMUSG00000037031	NA	19	6	tree337	NA	NA	NA	NA	N	N	NA	NA	NA	2	0.0386	0.0075	ND	ND	ND	ND	5
ENSG00000048140	ENSG00000048140	ENSG00000108219	Y	TSPAN17	TSPAN14	1.087896	1.914584	NA	ND	ND	ND	NA	-0.0179085099026625	0.4604	N	N	NA	Enzyme	ENSMUSG00000025875	NA	19	6	tree337	NA	NA	NA	NA	N	N	Y	Y	NA	NA	0.3128	0.0451	ND	ND	ND	ND	5
ENSG00000158457	ENSG00000158457	ENSG00000182612	Y	TSPAN33	TSPAN10	1.914584	1.914584	NA	MD	ND	MD	NA	-0.127273700123511	0.0035	N	N	NA	NA	ENSMUSG00000001763	N	21	6	tree337	NA	NA	NA	NA	N	N	NA	NA	NA	NA	0.0167	0.0035	ND	MD	ND	MD	5
ENSG00000168785	ENSG00000168785	ENSG00000108219	Y	TSPAN5	TSPAN14	1.087896	1.914584	NA	ND	ND	ND	0.314002972711845	-0.206971620962196	0	N	N	NA	NA	ENSMUSG00000028152	NA	22	6	tree337	NA	NA	NA	NA	N	N	NA	NA	NA	1	0	0	ND	ND	ND	ND	5
ENSG00000111596	ENSG00000111596	NA	N	CNOT2	NA	NA	NA	2.214584	ND	NA	NA	NA	NA	0	N	N	NA	Regulation	ENSMUSG00000020166	NA	1	1	tree338	NA	NA	NA	NA	N	N	Y	Y	NA	4	8e-04	0	ND	ND	ND	ND	0
ENSG00000100024	ENSG00000100024	NA	N	UPB1	NA	NA	NA	1.914584	MD	NA	MD	NA	NA	0.0108	N	N	NA	Enzyme	ENSMUSG00000033427	NA	1	1	tree339	NA	NA	NA	NA	N	N	Y	Y	NA	NA	0.08	0.0108	MD	ND	ND	MD	0
ENSG00000140961	ENSG00000140961	ENSG00000164823	Y	OSGIN1	OSGIN2	1.087896	1.914584	NA	MD	ND	MD	-0.174433636773857	-0.203342404167518	0.0257	N	N	NA	NA	ENSMUSG00000074063	NA	1	2	tree340	NA	NA	NA	NA	Y	N	Y	Y	NA	1	0.0964	0.0303	ND	MD	ND	MD	1
ENSG00000164823	ENSG00000164823	ENSG00000140961	Y	OSGIN2	OSGIN1	1.087896	1.914584	NA	ND	MD	MD	-0.174433636773857	-0.203342404167518	0.005	N	N	NA	NA	ENSMUSG00000041153	NA	1	2	tree340	NA	NA	NA	NA	Y	N	Y	Y	NA	NA	0.0366	0.005	ND	ND	ND	ND	1
ENSG00000147912	ENSG00000147912	ENSG00000138081	Y	FBXO10	FBXO11	1.914584	1.914584	NA	ND	PD	NA	NA	-0.364261796720115	0.0038	N	Y	NA	Enzyme	ENSMUSG00000048232	NA	0	2	tree341	NA	NA	NA	NA	N	N	Y	Y	NA	NA	0.0278	0.0038	ND	ND	ND	ND	1
ENSG00000138081	ENSG00000138081	ENSG00000147912	Y	FBXO11	FBXO10	1.914584	1.914584	NA	PD	ND	NA	NA	-0.364261796720115	0	Y	N	NA	Enzyme	ENSMUSG00000005371	Y	1	2	tree341	NA	NA	NA	NA	N	N	Y	Y	NA	1	NA	NA	ND	PD	PD	PD	1
ENSG00000108433	ENSG00000108433	NA	N	GOSR2	NA	NA	NA	2.214584	PD	NA	NA	NA	NA	0.0242	N	N	NA	Transporter	ENSMUSG00000020946	NA	0	1	tree342	NA	NA	NA	NA	N	N	Y	Y	NA	6	0.1129	0.0629	MD	ND	PD	MD	0
ENSG00000162408	ENSG00000162408	NA	N	NOL9	NA	NA	NA	2.214584	ND	NA	NA	NA	NA	0.0417	N	N	NA	NA	ENSMUSG00000028948	NA	0	1	tree343	NA	NA	NA	NA	N	N	NA	NA	NA	1	0.2851	0.0433	ND	ND	ND	ND	0
ENSG00000173559	ENSG00000173559	ENSG00000139579	Y	OBFC2A	OBFC2B	1.914584	1.914584	NA	ND	ND	ND	-0.182065563869508	-0.524789831880795	0.0111	N	N	NA	NA	ENSMUSG00000026107	NA	1	2	tree344	NA	NA	NA	NA	N	N	Y	Y	NA	3	0.0778	0.0111	ND	ND	ND	ND	1
ENSG00000139579	ENSG00000139579	ENSG00000173559	Y	OBFC2B	OBFC2A	1.914584	1.914584	NA	ND	ND	ND	-0.182065563869508	-0.524789831880795	NA	N	N	NA	NA	ENSMUSG00000025374	NA	1	2	tree344	NA	NA	NA	NA	N	N	Y	Y	NA	1	0.0322	NA	ND	ND	ND	ND	1
ENSG00000104889	ENSG00000104889	NA	N	RNASEH2A	NA	NA	NA	2.214584	MD	NA	MD	NA	NA	0.0189	N	N	NA	Enzyme	ENSMUSG00000052926	NA	0	1	tree345	NA	NA	NA	NA	N	N	Y	Y	NA	1	0.0674	0.0189	MD	ND	ND	MD	0
ENSG00000124253	ENSG00000124253	ENSG00000100889	Y	PCK1	PCK2	1.087896	1.914584	NA	PD	PD	NA	0.716064767545337	0.802244070038037	0.0115	N	N	NA	Enzyme	ENSMUSG00000027513	Y	1	2	tree346	0.727	0.4	5	1	N	Y	Y	Y	0.242333333333333	NA	0.0435	0.0115	MD	PD	PD	MD	1
ENSG00000100889	ENSG00000100889	ENSG00000124253	Y	PCK2	PCK1	1.087896	1.914584	NA	PD	PD	NA	0.716064767545337	0.802244070038037	0.0061	N	N	NA	Enzyme	ENSMUSG00000040618	NA	1	2	tree346	0.727	0.4	5	1	N	N	Y	Y	0.242333333333333	6	0.039	0.0061	MD	PD	ND	MD	1
ENSG00000140694	ENSG00000140694	ENSG00000146453	Y	PARN	PNLDC1	1.914584	1.914584	NA	ND	ND	ND	NA	0.400565698207766	0.0204	Y	N	NA	Enzyme	ENSMUSG00000022685	NA	1	3	tree347	NA	NA	NA	NA	N	N	Y	Y	NA	7	0.0605	0.0204	ND	ND	ND	ND	2
ENSG00000146453	ENSG00000146453	ENSG00000140694	Y	PNLDC1	PARN	1.914584	1.914584	NA	ND	ND	ND	NA	0.400565698207766	0.0196	N	Y	NA	NA	ENSMUSG00000073460	NA	1	3	tree347	NA	NA	NA	NA	N	N	Y	NA	NA	NA	0.3325	0.0206	ND	ND	ND	ND	2
ENSG00000132773	ENSG00000132773	ENSG00000140694	Y	TOE1	PARN	1.914584	1.914584	NA	ND	ND	ND	-0.128787907762645	0.69478771738108	0.0143	Y	Y	N	NA	ENSMUSG00000028688	NA	0	3	tree347	0.072	0	1	0	N	N	Y	NA	0	13	0.1039	0.0143	ND	ND	ND	ND	2
ENSG00000100592	ENSG00000100592	ENSG00000146122	Y	DAAM1	DAAM2	1.087896	1.814584	NA	ND	PD	NA	-0.0540266244639194	-0.194403783941636	0.0037	N	N	NA	NA	ENSMUSG00000034574	NA	9	2	tree348	NA	NA	NA	NA	N	N	Y	Y	NA	6	0.0138	0.0037	ND	ND	ND	ND	1
ENSG00000146122	ENSG00000146122	ENSG00000100592	Y	DAAM2	DAAM1	1.087896	1.814584	NA	PD	ND	NA	-0.0540266244639194	-0.194403783941636	0.0026	N	N	NA	NA	ENSMUSG00000040260	NA	9	2	tree348	NA	NA	NA	NA	N	N	Y	Y	NA	1	0.0401	0.0026	ND	ND	PD	PD	1
ENSG00000128242	ENSG00000128242	ENSG00000154252	Y	GAL3ST1	GAL3ST2	1.087896	1.614584	NA	MD	MD	MD	NA	-0.0195894917995164	0.0128	N	N	NA	Enzyme	ENSMUSG00000049721	N	3	4	tree349	1	1	1	1	Y	N	Y	Y	0	1	0.082	0.0128	ND	MD	ND	MD	3
ENSG00000154252	ENSG00000154252	ENSG00000128242	Y	GAL3ST2	GAL3ST1	1.087896	1.614584	NA	MD	MD	MD	NA	-0.0195894917995164	0.1109	N	N	NA	Enzyme	NA	NA	3	4	tree349	1	1	1	1	N	N	Y	Y	0	NA	NA	0.1109	ND	MD	ND	MD	3
ENSG00000175229	ENSG00000175229	ENSG00000128242	Y	GAL3ST3	GAL3ST1	1.087896	1.614584	NA	ND	MD	MD	NA	0.283741152867386	0.0055	N	N	NA	Enzyme	ENSMUSG00000047658	NA	3	4	tree349	1	0.333333333333333	3	1	N	N	Y	Y	0.166666666666667	NA	0.0276	0.0055	ND	ND	ND	ND	3
ENSG00000197093	ENSG00000197093	ENSG00000128242	Y	GAL3ST4	GAL3ST1	1.087896	1.614584	NA	ND	MD	MD	0.301559444091794	0.252530850513855	0.0202	N	N	NA	Enzyme	ENSMUSG00000075593	NA	3	4	tree349	1	0.333333333333333	3	1	N	N	Y	Y	0.166666666666667	2	0.1319	0.0202	ND	ND	ND	ND	3
ENSG00000108588	ENSG00000108588	NA	N	CCDC47	NA	NA	NA	1.914584	ND	NA	NA	NA	NA	0.0011	N	N	NA	NA	ENSMUSG00000078622	Y	0	1	tree350	NA	NA	NA	NA	Y	N	Y	Y	NA	2	0.009	0.0011	ND	ND	ND	ND	0
ENSG00000159063	ENSG00000159063	NA	N	ALG8	NA	NA	NA	2.214584	MD	NA	MD	NA	NA	0.0253	N	N	NA	Enzyme	ENSMUSG00000035704	NA	1	1	tree351	NA	NA	NA	NA	N	N	Y	Y	NA	NA	0.0659	0.0279	MD	ND	ND	MD	0
ENSG00000154813	ENSG00000154813	NA	N	DPH3	NA	NA	NA	2.214584	ND	NA	NA	NA	NA	0	N	N	NA	NA	NA	NA	0	1	tree352	NA	NA	NA	NA	N	N	Y	Y	NA	3	0.0173	0	ND	ND	ND	ND	0
ENSG00000157184	ENSG00000157184	NA	N	CPT2	NA	NA	NA	1.914584	PD	NA	NA	NA	NA	0.0113	N	N	NA	Enzyme	ENSMUSG00000028607	NA	6	1	tree353	NA	NA	NA	NA	N	N	Y	Y	NA	NA	0.068	0.0113	MD	MD	PD	MD	0
ENSG00000075213	ENSG00000075213	ENSG00000012171	Y	SEMA3A	SEMA3B	1.087896	1.914584	NA	ND	PD	NA	-0.209720902987834	-0.324191625777706	0.0075	Y	N	NA	SignalTransduction	ENSMUSG00000028883	Y	19	12	tree356	NA	NA	NA	NA	Y	N	Y	Y	NA	4	0.0214	0.0075	ND	ND	ND	ND	11
ENSG00000012171	ENSG00000012171	ENSG00000075213	Y	SEMA3B	SEMA3A	1.087896	1.914584	NA	PD	ND	NA	-0.209720902987834	-0.324191625777706	NA	N	Y	NA	SignalTransduction	NA	NA	0	12	tree356	NA	NA	NA	NA	Y	N	NA	NA	NA	NA	NA	NA	ND	PD	ND	PD	11
ENSG00000153993	ENSG00000153993	ENSG00000075213	Y	SEMA3D	SEMA3A	1.087896	1.914584	NA	ND	ND	ND	0.239995955515479	0.0502964471651434	0.0066	N	Y	NA	SignalTransduction	ENSMUSG00000040254	NA	20	12	tree356	NA	NA	NA	NA	Y	N	Y	Y	NA	NA	0.0347	0.0066	ND	ND	ND	ND	11
ENSG00000010319	ENSG00000010319	ENSG00000075213	Y	SEMA3G	SEMA3A	1.087896	1.914584	NA	ND	ND	ND	0.0357645134928657	0.0621619299846558	0.0089	N	Y	NA	SignalTransduction	ENSMUSG00000021904	NA	20	12	tree356	NA	NA	NA	NA	Y	N	Y	Y	NA	2	0.0722	0.0089	ND	ND	ND	ND	11
ENSG00000196189	ENSG00000196189	ENSG00000168758	Y	SEMA4A	SEMA4C	1.087896	1.914584	NA	MD	MD	MD	-0.0568907717245247	-0.229444587690698	0.0145	Y	N	NA	SignalTransduction	ENSMUSG00000028064	N	26	12	tree356	NA	NA	NA	NA	Y	N	Y	Y	NA	3	0.0944	0.0145	MD	ND	ND	MD	11
ENSG00000168758	ENSG00000168758	ENSG00000196189	Y	SEMA4C	SEMA4A	1.087896	1.914584	NA	MD	MD	MD	-0.0568907717245247	-0.229444587690698	0.0127	N	Y	NA	SignalTransduction	ENSMUSG00000026121	NA	25	12	tree356	NA	NA	NA	NA	Y	N	Y	Y	NA	8	0.0642	0.0127	MD	ND	ND	MD	11
ENSG00000187764	ENSG00000187764	ENSG00000196189	Y	SEMA4D	SEMA4A	1.087896	1.914584	NA	MD	MD	MD	0.293097527928817	0.126893874919361	0.0052	N	Y	NA	SignalTransduction	ENSMUSG00000021451	N	20	12	tree356	NA	NA	NA	NA	Y	N	Y	Y	NA	3	0.0784	0.0052	ND	MD	ND	MD	11
ENSG00000095539	ENSG00000095539	ENSG00000196189	Y	SEMA4G	SEMA4A	1.087896	1.914584	NA	ND	MD	MD	-0.0608396403986639	0.0538775970967544	0.008	N	Y	NA	SignalTransduction	ENSMUSG00000025207	NA	23	12	tree356	NA	NA	NA	NA	Y	N	Y	Y	NA	3	0.0469	0.008	ND	ND	ND	ND	11
ENSG00000092421	ENSG00000092421	ENSG00000167680	Y	SEMA6A	SEMA6B	1.087896	1.914584	NA	PD	ND	NA	0.35073623969509	0.257718301891712	0.0317	N	N	NA	SignalTransduction	ENSMUSG00000019647	N	13	12	tree356	NA	NA	NA	NA	Y	N	Y	Y	NA	7	0.0253	0.0274	ND	MD	PD	MD	11
ENSG00000167680	ENSG00000167680	ENSG00000092421	Y	SEMA6B	SEMA6A	1.087896	1.914584	NA	ND	PD	NA	0.35073623969509	0.257718301891712	0.0066	N	N	NA	SignalTransduction	ENSMUSG00000001227	N	23	12	tree356	NA	NA	NA	NA	Y	N	Y	Y	NA	2	0.0507	0.0066	ND	ND	ND	ND	11
ENSG00000143434	ENSG00000143434	ENSG00000092421	Y	SEMA6C	SEMA6A	1.087896	1.914584	NA	ND	PD	NA	0.0479345380382973	-0.234223717844006	0.0105	N	N	NA	SignalTransduction	ENSMUSG00000038777	N	22	12	tree356	NA	NA	NA	NA	Y	N	Y	Y	NA	NA	0.0664	0.0105	ND	ND	ND	ND	11
ENSG00000137872	ENSG00000137872	ENSG00000092421	Y	SEMA6D	SEMA6A	1.087896	1.914584	NA	ND	PD	NA	0.425324410210401	-0.047511719660611	0.0027	Y	N	NA	SignalTransduction	ENSMUSG00000027200	N	11	12	tree356	NA	NA	NA	NA	N	NA	Y	Y	NA	1	0.0265	0.0027	ND	ND	ND	ND	11
ENSG00000220023	ENSG00000220023	ENSG00000179403	Y	NA	VWA1	0	1.614584	NA	ND	ND	ND	NA	NA	NA	N	N	NA	NA	NA	NA	3	2	tree358	NA	NA	NA	NA	N	N	NA	NA	NA	NA	NA	NA	ND	ND	ND	ND	1
ENSG00000179403	ENSG00000179403	ENSG00000220023	Y	VWA1	NA	0	1.614584	NA	ND	ND	ND	NA	NA	0.0152	N	N	NA	NA	ENSMUSG00000042116	N	4	2	tree358	NA	NA	NA	NA	N	N	NA	Y	NA	1	0.1267	0.0152	ND	ND	ND	ND	1
ENSG00000167601	ENSG00000167601	ENSG00000153208	Y	AXL	MERTK	1.087896	1.914584	NA	MD	PD	MD	0.6076903239487	0.254586211274341	0.0811	Y	N	NA	SignalTransduction	ENSMUSG00000002602	N	42	6	tree364	1	1	1	1	Y	Y	Y	Y	0	23	0.0647	0.0811	ND	MD	ND	MD	5
ENSG00000153208	ENSG00000153208	ENSG00000167601	Y	MERTK	AXL	1.087896	1.914584	NA	PD	MD	MD	0.6076903239487	0.254586211274341	0.0209	N	Y	NA	SignalTransduction	ENSMUSG00000014361	N	26	6	tree364	1	1	1	1	Y	N	Y	Y	0	7	0.1095	0.0209	MD	PD	PD	MD	5
ENSG00000105976	ENSG00000105976	ENSG00000164078	Y	MET	MST1R	1.087896	1.914584	NA	PD	MD	MD	0.140891586671958	0.019892023142196	0.0058	Y	N	NA	SignalTransduction	ENSMUSG00000009376	Y	1	6	tree364	0.934	0.333333333333333	2	0.5	Y	Y	Y	Y	0.0778333333333333	48	0.0549	0.0058	MD	PD	PD	MD	5
ENSG00000164078	ENSG00000164078	ENSG00000105976	Y	MST1R	MET	1.087896	1.914584	NA	MD	PD	MD	0.140891586671958	0.019892023142196	0.0566	N	Y	NA	SignalTransduction	ENSMUSG00000032584	Y	6	6	tree364	0.934	0.333333333333333	2	0.5	Y	N	Y	Y	0.0778333333333333	21	0.1662	0.0573	ND	MD	ND	MD	5
ENSG00000163785	ENSG00000163785	ENSG00000167601	Y	RYK	AXL	1.914584	1.914584	NA	PD	MD	MD	0.48649203264841	0.493188547104537	0.0052	N	Y	NA	SignalTransduction	ENSMUSG00000032547	Y	42	6	tree364	1	0.333333333333333	3	1	Y	Y	Y	Y	0.166666666666667	5	0.033	0.0052	ND	PD	ND	PD	5
ENSG00000092445	ENSG00000092445	ENSG00000167601	Y	TYRO3	AXL	1.087896	1.914584	NA	MD	MD	MD	-0.0962206263252613	0.189158279346179	0.0247	N	Y	NA	SignalTransduction	ENSMUSG00000027298	N	41	6	tree364	1	0.333333333333333	3	1	Y	Y	Y	Y	0.166666666666667	9	0.0756	0.0247	ND	MD	ND	MD	5
ENSG00000161800	ENSG00000161800	NA	N	RACGAP1	NA	NA	NA	1.914584	ND	NA	NA	NA	NA	0.0053	Y	N	NA	Regulation	ENSMUSG00000023015	Y	9	1	tree367	NA	NA	NA	NA	Y	N	Y	Y	NA	27	0.0807	0.0053	ND	ND	ND	ND	0
ENSG00000179915	ENSG00000179915	ENSG00000021645	Y	NRXN1	NRXN3	1.087896	2.214584	NA	PD	PD	NA	0.847705706145955	0.936746943881135	0.1423	N	N	NA	SignalTransduction	ENSMUSG00000024109	Y	14	3	tree378	1	1	1	1	N	NA	Y	Y	0	28	0.0033	0	PD	PD	PD	PD	2
ENSG00000021645	ENSG00000021645	ENSG00000179915	Y	NRXN3	NRXN1	1.087896	2.214584	NA	PD	PD	NA	0.847705706145955	0.936746943881135	9e-04	N	N	NA	SignalTransduction	ENSMUSG00000066392	NA	18	3	tree378	1	1	1	1	Y	N	Y	Y	0	3	0.0046	9e-04	ND	ND	PD	PD	2
ENSG00000110076	ENSG00000110076	ENSG00000179915	Y	NRXN2	NRXN1	2.214584	2.214584	NA	ND	PD	NA	0.670139354755157	0.894689954979746	0.0293	N	N	NA	NA	ENSMUSG00000033768	Y	10	3	tree378	1	1	1	1	N	N	Y	Y	0	7	0.0078	0.0291	ND	ND	ND	ND	2
ENSG00000123739	ENSG00000123739	ENSG00000138308	Y	PLA2G12A	PLA2G12B	1.087896	1.814584	NA	ND	MD	MD	NA	0.175655497010505	0.0077	N	N	NA	Enzyme	ENSMUSG00000027999	NA	1	2	tree383	1	0.5	2	1	N	N	Y	Y	0.0833333333333333	NA	0.0654	0.0077	ND	ND	ND	ND	1
ENSG00000138308	ENSG00000138308	ENSG00000123739	Y	PLA2G12B	PLA2G12A	1.087896	1.814584	NA	MD	ND	MD	NA	0.175655497010505	0.0094	N	N	NA	Enzyme	ENSMUSG00000009646	NA	1	2	tree383	1	0.5	2	1	N	N	Y	Y	0.0833333333333333	NA	0.0552	0.0094	ND	MD	ND	MD	1
ENSG00000170248	ENSG00000170248	ENSG00000076201	Y	PDCD6IP	PTPN23	2.214584	2.214584	NA	ND	ND	ND	NA	-0.317334352571962	0.0081	N	N	NA	NA	ENSMUSG00000032504	NA	1	4	tree384	NA	NA	NA	NA	N	N	Y	Y	NA	39	NA	NA	ND	ND	ND	ND	3
ENSG00000076201	ENSG00000076201	ENSG00000170248	Y	PTPN23	PDCD6IP	2.214584	2.214584	NA	ND	ND	ND	NA	-0.317334352571962	0.0108	N	N	NA	Enzyme	ENSMUSG00000036057	Y	5	4	tree384	NA	NA	NA	NA	N	N	Y	Y	NA	6	0.0444	0.0108	ND	ND	ND	ND	3
ENSG00000158106	ENSG00000158106	ENSG00000131941	Y	RHPN1	RHPN2	1.087896	2.214584	NA	ND	PD	NA	NA	0.109355072369689	0.0542	N	N	NA	Regulation	ENSMUSG00000022580	NA	3	4	tree384	NA	NA	NA	NA	N	N	Y	Y	NA	8	0.164	0.0761	ND	ND	ND	ND	3
ENSG00000131941	ENSG00000131941	ENSG00000158106	Y	RHPN2	RHPN1	1.087896	2.214584	NA	PD	ND	NA	NA	0.109355072369689	0.0258	N	N	NA	NA	ENSMUSG00000030494	N	2	4	tree384	NA	NA	NA	NA	N	N	Y	Y	NA	5	NA	NA	ND	ND	PD	PD	3
ENSG00000153066	ENSG00000153066	NA	N	TXNDC11	NA	NA	NA	1.814584	ND	NA	NA	NA	NA	0.0185	N	N	NA	NA	ENSMUSG00000022498	NA	0	1	tree385	NA	NA	NA	NA	N	N	NA	Y	NA	5	0.1021	0.0191	ND	ND	ND	ND	0
ENSG00000114026	ENSG00000114026	NA	N	OGG1	NA	NA	NA	2.214584	PD	NA	NA	NA	NA	0.1854	N	N	NA	Enzyme	ENSMUSG00000030271	N	0	1	tree386	NA	NA	NA	NA	N	N	Y	Y	NA	6	0.1386	0.1745	MD	PD	PD	MD	0
ENSG00000120658	ENSG00000120658	ENSG00000165675	Y	ENOX1	ENOX2	1.087896	1.814584	NA	ND	MD	MD	-0.118957512184201	-0.210223596558292	0.0135	N	N	NA	Enzyme	ENSMUSG00000022012	NA	1	2	tree387	NA	NA	NA	NA	N	N	Y	Y	NA	6	0.0113	0.0135	ND	ND	ND	ND	1
ENSG00000165675	ENSG00000165675	ENSG00000120658	Y	ENOX2	ENOX1	1.087896	1.814584	NA	MD	ND	MD	-0.118957512184201	-0.210223596558292	0.0077	N	N	NA	Enzyme	ENSMUSG00000031109	N	2	2	tree387	NA	NA	NA	NA	N	N	Y	Y	NA	3	0.0291	0.0078	ND	MD	ND	MD	1
ENSG00000168273	ENSG00000168273	NA	N	C3orf78	NA	NA	NA	1.814584	ND	NA	NA	NA	NA	0.0074	N	N	NA	NA	ENSMUSG00000058351	NA	0	1	tree388	NA	NA	NA	NA	N	N	NA	NA	NA	NA	0.0406	0.0074	ND	ND	ND	ND	0
ENSG00000215734	ENSG00000215734	ENSG00000131586	Y	NA	NA	0	1.914584	NA	ND	ND	ND	NA	NA	NA	N	N	NA	NA	NA	NA	0	2	tree389	NA	NA	NA	NA	N	NA	NA	NA	NA	NA	NA	NA	ND	ND	ND	ND	1
ENSG00000131586	ENSG00000131586	ENSG00000215734	Y	NA	NA	0	1.914584	NA	ND	ND	ND	NA	NA	NA	N	N	NA	NA	NA	NA	0	2	tree389	NA	NA	NA	NA	N	NA	NA	NA	NA	NA	NA	NA	ND	ND	ND	ND	1
ENSG00000172315	ENSG00000172315	NA	N	TP53RK	NA	NA	NA	2.214584	ND	NA	NA	NA	NA	NA	N	N	NA	Enzyme	NA	NA	0	1	tree391	NA	NA	NA	NA	N	Y	Y	Y	NA	6	NA	NA	ND	ND	ND	ND	0
ENSG00000105849	ENSG00000105849	NA	N	TWISTNB	NA	NA	NA	2.214584	ND	NA	NA	NA	NA	0.0099	N	N	NA	Enzyme	ENSMUSG00000020561	NA	0	1	tree392	NA	NA	NA	NA	N	N	Y	Y	NA	NA	0.1507	0.0099	ND	ND	ND	ND	0
ENSG00000100532	ENSG00000100532	NA	N	CGRRF1	NA	NA	NA	1.814584	ND	NA	NA	NA	NA	0.0072	N	N	NA	NA	ENSMUSG00000055128	NA	0	1	tree401	NA	NA	NA	NA	N	N	Y	Y	NA	1	0.0918	0.0072	ND	ND	ND	ND	0
ENSG00000143196	ENSG00000143196	NA	N	DPT	NA	NA	NA	1.087896	PD	NA	NA	NA	NA	0.0948	N	N	NA	NA	ENSMUSG00000026574	N	0	1	tree402	NA	NA	NA	NA	N	N	NA	Y	NA	4	0.0358	0.1025	ND	ND	PD	PD	0
ENSG00000102904	ENSG00000102904	NA	N	TSNAXIP1	NA	NA	NA	1.614584	ND	NA	NA	NA	NA	0.0128	N	N	NA	NA	ENSMUSG00000031893	NA	0	1	tree403	NA	NA	NA	NA	Y	N	Y	Y	NA	1	0.1642	0.0128	ND	ND	ND	ND	0
ENSG00000135847	ENSG00000135847	NA	N	ACBD6	NA	NA	NA	1.914584	ND	NA	NA	NA	NA	0.0049	N	N	NA	NA	ENSMUSG00000033701	NA	5	1	tree404	NA	NA	NA	NA	N	N	Y	NA	NA	NA	0.0796	0.0049	ND	ND	ND	ND	0
ENSG00000132840	ENSG00000132840	ENSG00000145692	Y	BHMT2	BHMT	0.423003	1.614584	NA	PD	PD	NA	0.638883918659074	0.860605001003066	0.0118	N	N	NA	Enzyme	ENSMUSG00000042118	NA	1	2	tree405	1	1	3	1	N	N	Y	Y	0.166666666666667	NA	0.0874	0.0118	ND	PD	ND	PD	1
ENSG00000145692	ENSG00000145692	ENSG00000132840	Y	BHMT	BHMT2	0.423003	1.614584	NA	PD	PD	NA	0.638883918659074	0.860605001003066	0.0375	N	N	NA	Enzyme	NA	NA	2	2	tree405	1	1	3	1	N	N	Y	Y	0.166666666666667	NA	NA	0.0375	ND	PD	PD	PD	1
ENSG00000177414	ENSG00000177414	NA	N	UBE2U	NA	NA	NA	0.604171	ND	NA	NA	NA	NA	0.0323	N	N	NA	Enzyme	ENSMUSG00000069733	NA	15	1	tree406	NA	NA	NA	NA	N	N	Y	Y	NA	2	0.465	0.0324	ND	ND	ND	ND	0
ENSG00000159374	ENSG00000159374	NA	N	C2orf65	NA	NA	NA	1.614584	ND	NA	NA	NA	NA	0.022	N	N	NA	NA	ENSMUSG00000030041	NA	0	1	tree407	NA	NA	NA	NA	N	N	NA	NA	NA	1	0.1787	0.022	ND	ND	ND	ND	0
ENSG00000090905	ENSG00000090905	ENSG00000100354	Y	TNRC6A	TNRC6B	1.614584	1.814584	NA	ND	PD	NA	NA	0.645092052221478	0.004	N	N	NA	NA	ENSMUSG00000052707	NA	7	3	tree408	NA	NA	NA	NA	N	N	Y	Y	NA	3	0.0256	0.0042	ND	ND	ND	ND	2
ENSG00000100354	ENSG00000100354	ENSG00000090905	Y	TNRC6B	TNRC6A	1.614584	1.814584	NA	PD	ND	NA	NA	0.645092052221478	0.0058	N	N	NA	NA	ENSMUSG00000047888	NA	22	3	tree408	NA	NA	NA	NA	N	N	Y	Y	NA	4	0.0174	0.0059	ND	ND	PD	PD	2
ENSG00000078687	ENSG00000078687	ENSG00000090905	Y	TNRC6C	TNRC6A	1.614584	1.814584	NA	ND	ND	ND	NA	0.299056946871721	0.0047	N	N	NA	NA	ENSMUSG00000025571	NA	25	3	tree408	NA	NA	NA	NA	N	N	Y	Y	NA	1	0.0449	0.0047	ND	ND	ND	ND	2
ENSG00000088854	ENSG00000088854	NA	N	C20orf194	NA	NA	NA	1.614584	ND	NA	NA	NA	NA	0.0088	N	N	NA	NA	ENSMUSG00000027309	NA	0	1	tree409	NA	NA	NA	NA	N	N	Y	NA	NA	NA	0.0819	0.0088	ND	ND	ND	ND	0
ENSG00000116212	ENSG00000116212	NA	N	LRRC42	NA	NA	NA	1.087896	ND	NA	NA	NA	NA	0.0254	N	N	NA	NA	ENSMUSG00000028617	NA	0	1	tree411	NA	NA	NA	NA	N	N	NA	NA	NA	NA	0.0654	0.0265	ND	ND	ND	ND	0
ENSG00000198920	ENSG00000198920	NA	N	KIAA0753	NA	NA	NA	1.087896	ND	NA	NA	NA	NA	0.0536	N	N	NA	NA	ENSMUSG00000020807	NA	1	1	tree412	NA	NA	NA	NA	N	N	NA	NA	NA	1	0.1432	0.0536	ND	ND	ND	ND	0
ENSG00000154328	ENSG00000154328	ENSG00000109674	Y	NEIL2	NEIL3	1.814584	1.814584	NA	ND	PD	NA	NA	-0.0680492360073729	0.0447	Y	N	NA	Enzyme	ENSMUSG00000035121	NA	0	2	tree413	1	0.5	2	1	N	N	Y	Y	0.0833333333333333	3	0.1763	0.0447	ND	ND	ND	ND	1
ENSG00000109674	ENSG00000109674	ENSG00000154328	Y	NEIL3	NEIL2	1.814584	1.814584	NA	PD	ND	NA	NA	-0.0680492360073729	0.0342	N	Y	NA	Enzyme	ENSMUSG00000039396	N	0	2	tree413	1	0.5	2	1	N	N	Y	Y	0.0833333333333333	NA	0.1561	0.0342	ND	ND	PD	PD	1
ENSG00000117228	ENSG00000117228	ENSG00000117226	Y	GBP1	GBP3	0.03297	1.087896	NA	MD	ND	MD	NA	0.873888421518811	0.0257	N	N	NA	Enzyme	NA	NA	9	7	tree414	1	1	1	1	N	N	Y	NA	0	1	NA	0.0257	ND	MD	ND	MD	6
ENSG00000117226	ENSG00000117226	ENSG00000117228	Y	GBP3	GBP1	0.03297	1.087896	NA	ND	MD	MD	NA	0.873888421518811	0.0342	N	N	NA	Enzyme	NA	NA	9	7	tree414	1	1	1	1	N	N	Y	NA	0	1	NA	0.0342	ND	ND	ND	ND	6
ENSG00000162645	ENSG00000162645	ENSG00000117228	Y	GBP2	GBP1	0.188275	1.087896	NA	PD	MD	MD	0.775469350571025	0.866164478281364	NA	N	N	NA	Enzyme	NA	NA	9	7	tree414	1	1	1	1	N	N	Y	Y	0	11	NA	NA	ND	PD	ND	PD	6
ENSG00000162654	ENSG00000162654	ENSG00000213512	Y	GBP4	GBP7	0.03297	1.087896	NA	ND	ND	ND	NA	NA	NA	N	N	NA	Enzyme	NA	NA	9	7	tree414	1	1	1	1	N	N	Y	NA	0	NA	NA	NA	ND	ND	ND	ND	6
ENSG00000213512	ENSG00000213512	ENSG00000162654	Y	GBP7	GBP4	0.03297	1.087896	NA	ND	ND	ND	NA	NA	0.0423	N	N	NA	Enzyme	NA	NA	9	7	tree414	1	1	1	1	N	N	Y	NA	0	NA	NA	0.0423	ND	ND	ND	ND	6
ENSG00000154451	ENSG00000154451	ENSG00000117228	Y	GBP5	GBP1	0.188275	1.087896	NA	MD	MD	MD	NA	0.689465504661537	NA	N	N	NA	Enzyme	ENSMUSG00000040264	NA	9	7	tree414	1	1	1	1	N	N	Y	NA	0	NA	0.2586	NA	ND	MD	ND	MD	6
ENSG00000183347	ENSG00000183347	ENSG00000162654	Y	GBP6	GBP4	0.188275	1.087896	NA	ND	ND	ND	NA	-0.168776764414154	NA	N	N	NA	Enzyme	NA	NA	9	7	tree414	1	1	1	1	N	N	Y	NA	0	NA	NA	NA	ND	ND	ND	ND	6
ENSG00000164615	ENSG00000164615	NA	N	CAMLG	NA	NA	NA	1.614584	PD	NA	NA	NA	NA	0.0048	Y	N	NA	NA	ENSMUSG00000021501	Y	0	1	tree415	NA	NA	NA	NA	N	N	Y	Y	NA	6	0.0659	0.0048	ND	ND	PD	PD	0
ENSG00000128891	ENSG00000128891	NA	N	C15orf57	NA	NA	NA	1.814584	ND	NA	NA	NA	NA	0.0169	N	N	NA	NA	ENSMUSG00000039983	NA	0	1	tree416	NA	NA	NA	NA	N	N	NA	NA	NA	NA	0.0848	0.0169	ND	ND	ND	ND	0
ENSG00000134256	ENSG00000134256	ENSG00000143061	Y	CD101	IGSF3	1.087896	1.087896	NA	ND	ND	ND	-0.10867859469641	-0.172329556828004	0.0261	N	N	NA	Enzyme	ENSMUSG00000086564	NA	4	4	tree417	NA	NA	NA	NA	N	N	Y	Y	NA	4	0.1893	0.0261	ND	ND	ND	ND	3
ENSG00000143061	ENSG00000143061	ENSG00000134256	Y	IGSF3	CD101	1.087896	1.087896	NA	ND	ND	ND	-0.10867859469641	-0.172329556828004	0.0073	N	N	NA	NA	ENSMUSG00000042035	NA	4	4	tree417	NA	NA	NA	NA	N	N	NA	NA	NA	NA	0.0328	0.0073	ND	ND	ND	ND	3
ENSG00000162729	ENSG00000162729	ENSG00000134256	Y	IGSF8	CD101	1.087896	1.087896	NA	MD	ND	MD	NA	-0.42159580961022	0.0124	N	N	NA	NA	ENSMUSG00000038034	NA	3	4	tree417	NA	NA	NA	NA	Y	N	Y	Y	NA	5	0.0687	0.0114	ND	MD	ND	MD	3
ENSG00000134247	ENSG00000134247	ENSG00000134256	Y	PTGFRN	CD101	1.087896	1.087896	NA	ND	ND	ND	NA	-0.229669039341138	0.0068	N	N	NA	NA	ENSMUSG00000027864	NA	4	4	tree417	NA	NA	NA	NA	N	N	Y	NA	NA	6	0.0522	0.0068	ND	ND	ND	ND	3
ENSG00000123500	ENSG00000123500	ENSG00000144810	Y	COL10A1	COL8A1	1.087896	1.614584	NA	MD	ND	MD	0.367410431925189	0.0409088174380538	0.0124	N	N	NA	NA	ENSMUSG00000039462	Y	39	3	tree418	NA	NA	NA	NA	Y	N	Y	Y	NA	3	0.0777	0.0124	MD	MD	MD	MD	2
ENSG00000144810	ENSG00000144810	ENSG00000123500	Y	COL8A1	COL10A1	1.087896	1.614584	NA	ND	MD	MD	0.367410431925189	0.0409088174380538	0.0044	N	N	NA	NA	ENSMUSG00000068196	N	36	3	tree418	NA	NA	NA	NA	Y	Y	NA	Y	NA	13	0.0368	0.0044	ND	ND	ND	ND	2
ENSG00000171812	ENSG00000171812	ENSG00000123500	Y	COL8A2	COL10A1	1.087896	1.614584	NA	MD	MD	MD	0.223998492796221	-0.0572831564047579	0.0056	N	N	NA	NA	ENSMUSG00000056174	N	38	3	tree418	NA	NA	NA	NA	Y	N	Y	Y	NA	2	0.0349	0.0056	MD	MD	MD	MD	2
ENSG00000214882	ENSG00000214882	ENSG00000163346	Y	NA	PBXIP1	1.087896	1.087896	NA	MD	ND	MD	NA	NA	NA	N	N	NA	NA	NA	NA	4	2	tree419	NA	NA	NA	NA	N	NA	NA	Y	NA	NA	0.1801	0.012	ND	MD	ND	MD	1
ENSG00000163346	ENSG00000163346	ENSG00000214882	Y	PBXIP1	NA	1.087896	1.087896	NA	ND	MD	MD	NA	NA	0.0279	N	N	NA	Regulation	ENSMUSG00000042613	NA	2	2	tree419	NA	NA	NA	NA	Y	N	Y	Y	NA	8	0.1719	0.0264	ND	ND	ND	ND	1
ENSG00000134548	ENSG00000134548	NA	N	C12orf39	NA	NA	NA	1.087896	ND	NA	NA	NA	NA	NA	N	N	NA	NA	ENSMUSG00000071112	NA	0	1	tree420	NA	NA	NA	NA	N	N	NA	NA	NA	NA	0.2117	NA	ND	ND	ND	ND	0
ENSG00000176244	ENSG00000176244	ENSG00000155368	Y	ACBD7	DBI	1.087896	1.914584	NA	ND	PD	NA	NA	NA	0.0162	N	N	NA	NA	ENSMUSG00000026644	NA	1	2	tree421	NA	NA	NA	NA	N	N	Y	NA	NA	NA	0.1145	0.0344	ND	ND	ND	ND	1
ENSG00000155368	ENSG00000155368	ENSG00000176244	Y	DBI	ACBD7	1.087896	1.914584	NA	PD	ND	NA	NA	NA	0.1422	N	N	NA	NA	ENSMUSG00000026385	NA	5	2	tree421	NA	NA	NA	NA	N	NA	Y	Y	NA	2	0.2505	0.0359	ND	MD	PD	MD	1
ENSG00000183397	ENSG00000183397	NA	N	C19orf71	NA	NA	NA	0.423003	ND	NA	NA	NA	NA	NA	N	N	NA	NA	ENSMUSG00000020234	NA	0	1	tree422	NA	NA	NA	NA	N	N	NA	NA	NA	NA	0.2522	NA	ND	ND	ND	ND	0
ENSG00000128944	ENSG00000128944	NA	N	C15orf23	NA	NA	NA	1.087896	ND	NA	NA	NA	NA	0.0269	N	N	NA	NA	ENSMUSG00000027331	NA	0	1	tree423	NA	NA	NA	NA	N	N	Y	NA	NA	2	0.1985	0.0269	ND	ND	ND	ND	0
ENSG00000189367	ENSG00000189367	NA	N	KIAA0408	NA	NA	NA	1.087896	ND	NA	NA	NA	NA	NA	N	N	NA	NA	ENSMUSG00000004360	NA	0	1	tree425	NA	NA	NA	NA	N	N	NA	NA	NA	25	0.34	NA	ND	ND	ND	ND	0
ENSG00000184454	ENSG00000184454	NA	N	C1orf130	NA	NA	NA	1.087896	ND	NA	NA	NA	NA	0.0175	N	N	NA	NA	ENSMUSG00000043924	NA	0	1	tree426	NA	NA	NA	NA	N	N	NA	NA	NA	NA	0.1549	0.0175	ND	ND	ND	ND	0
ENSG00000165188	ENSG00000165188	NA	N	RNF183	NA	NA	NA	1.087896	ND	NA	NA	NA	NA	0.0308	N	N	NA	NA	ENSMUSG00000063851	NA	2	1	tree427	NA	NA	NA	NA	N	N	Y	NA	NA	6	0.0596	0.0308	ND	ND	ND	ND	0
ENSG00000172086	ENSG00000172086	ENSG00000166432	Y	KRCC1	ZMAT1	0.188275	1.087896	NA	PD	ND	NA	NA	0.28940071353534	NA	N	N	NA	NA	ENSMUSG00000053012	NA	1	3	tree428	NA	NA	NA	NA	N	N	NA	NA	NA	NA	0.1414	NA	ND	ND	PD	PD	2
ENSG00000166432	ENSG00000166432	ENSG00000172086	Y	ZMAT1	KRCC1	0.188275	1.087896	NA	ND	PD	NA	NA	0.28940071353534	0.0228	N	N	NA	NA	ENSMUSG00000052676	NA	0	3	tree428	NA	NA	NA	NA	N	N	Y	NA	NA	1	0.3002	0.028	ND	ND	ND	ND	2
ENSG00000130997	ENSG00000130997	ENSG00000172086	Y	POLN	KRCC1	1.087896	1.087896	NA	ND	PD	NA	NA	-0.763602541191109	0.0449	N	N	NA	Enzyme	ENSMUSG00000045102	NA	1	3	tree428	NA	NA	NA	NA	N	N	Y	Y	NA	NA	0.1843	0.0438	ND	ND	ND	ND	2
ENSG00000157606	ENSG00000157606	NA	N	NA	NA	NA	NA	1.614584	ND	NA	NA	NA	NA	NA	N	N	NA	NA	NA	NA	0	1	tree429	NA	NA	NA	NA	N	NA	NA	NA	NA	NA	NA	NA	ND	ND	ND	ND	0
ENSG00000176654	ENSG00000176654	ENSG00000111704	Y	NA	NANOG	0.00895	1.087896	NA	ND	MD	MD	NA	NA	NA	N	N	NA	NA	NA	NA	5	2	tree430	NA	NA	NA	NA	N	N	Y	Y	NA	NA	NA	NA	ND	ND	ND	ND	1
ENSG00000111704	ENSG00000111704	ENSG00000176654	Y	NANOG	NA	0.00895	1.087896	NA	MD	ND	MD	NA	NA	NA	N	N	NA	Regulation	NA	NA	10	2	tree430	NA	NA	NA	NA	Y	N	Y	Y	NA	NA	NA	NA	ND	MD	ND	MD	1
ENSG00000181495	ENSG00000181495	NA	N	NA	NA	NA	NA	0.188275	ND	NA	NA	NA	NA	NA	N	N	NA	NA	NA	NA	0	1	tree433	NA	NA	NA	NA	N	N	NA	NA	NA	NA	NA	NA	ND	ND	ND	ND	0
ENSG00000175699	ENSG00000175699	NA	N	C14orf48	NA	NA	NA	1.087896	ND	NA	NA	NA	NA	NA	N	N	NA	NA	NA	NA	0	1	tree434	NA	NA	NA	NA	N	NA	NA	NA	NA	NA	NA	NA	ND	ND	ND	ND	0
ENSG00000167525	ENSG00000167525	NA	N	PROCA1	NA	NA	NA	0.188275	ND	NA	NA	NA	NA	0.0243	N	N	NA	NA	ENSMUSG00000044122	NA	0	1	tree452	NA	NA	NA	NA	N	N	Y	Y	NA	1	0.3564	0.0304	ND	ND	ND	ND	0
ENSG00000146530	ENSG00000146530	NA	N	VWDE	NA	NA	NA	1.914584	ND	NA	NA	NA	NA	0.0592	N	N	NA	NA	NA	NA	2	1	tree461	NA	NA	NA	NA	N	N	Y	NA	NA	NA	NA	NA	ND	ND	ND	ND	0
ENSG00000144635	ENSG00000144635	ENSG00000135720	Y	DYNC1LI1	DYNC1LI2	1.087896	1.814584	NA	ND	ND	ND	0.329237689688939	0.154483437819088	0.0113	N	N	NA	Enzyme	ENSMUSG00000032435	NA	1	2	tree465	1	1	1	1	N	N	Y	Y	0	2	0.0258	0.0112	ND	ND	ND	ND	1
ENSG00000135720	ENSG00000135720	ENSG00000144635	Y	DYNC1LI2	DYNC1LI1	1.087896	1.814584	NA	ND	ND	ND	0.329237689688939	0.154483437819088	0.0343	N	N	NA	Enzyme	ENSMUSG00000035770	NA	1	2	tree465	1	1	1	1	N	N	Y	Y	0	1	0.0146	0.0343	ND	ND	ND	ND	1
ENSG00000180822	ENSG00000180822	NA	N	PSMG4	NA	NA	NA	1.087896	ND	NA	NA	NA	NA	0.4361	Y	N	NA	NA	ENSMUSG00000071451	NA	0	1	tree470	NA	NA	NA	NA	N	N	NA	NA	NA	NA	0.0574	0.4547	ND	ND	ND	ND	0
ENSG00000204867	ENSG00000204867	NA	N	NA	NA	NA	NA	0.188275	ND	NA	NA	NA	NA	NA	N	N	NA	NA	NA	NA	0	1	tree474	NA	NA	NA	NA	N	NA	NA	NA	NA	NA	NA	NA	ND	ND	ND	ND	0
ENSG00000100028	ENSG00000100028	NA	N	SNRPD3	NA	NA	NA	2.214584	MD	NA	MD	NA	NA	0	Y	N	NA	NA	ENSMUSG00000020180	NA	0	1	tree477	NA	NA	NA	NA	N	N	Y	Y	NA	18	0	0	ND	MD	ND	MD	0
ENSG00000112237	ENSG00000112237	NA	N	CCNC	NA	NA	NA	2.214584	MD	NA	MD	NA	NA	0	Y	N	NA	NA	ENSMUSG00000028252	NA	6	1	tree478	NA	NA	NA	NA	N	Y	Y	Y	NA	5	0.0032	0	ND	MD	ND	MD	0
ENSG00000104320	ENSG00000104320	NA	N	NBN	NA	NA	NA	1.814584	PD	NA	NA	NA	NA	0.0202	Y	N	NA	NA	ENSMUSG00000028224	Y	0	1	tree479	NA	NA	NA	NA	Y	Y	Y	Y	NA	19	0.1883	0.0208	PD	PD	PD	PD	0
ENSG00000126215	ENSG00000126215	NA	N	XRCC3	NA	NA	NA	1.814584	PD	NA	NA	NA	NA	0.0134	Y	N	NA	Enzyme	ENSMUSG00000021287	NA	4	1	tree480	NA	NA	NA	NA	N	Y	Y	Y	NA	7	0.1708	0.0134	PD	PD	PD	PD	0
ENSG00000128692	ENSG00000128692	ENSG00000125977	Y	NA	EIF2S2	0	2.214584	NA	ND	ND	ND	NA	NA	NA	N	Y	NA	NA	NA	NA	0	2	tree481	NA	NA	NA	NA	N	NA	NA	NA	NA	NA	NA	NA	ND	ND	ND	ND	1
ENSG00000125977	ENSG00000125977	ENSG00000128692	Y	EIF2S2	NA	0	2.214584	NA	ND	ND	ND	NA	NA	0.0016	Y	N	NA	NA	ENSMUSG00000074656	Y	0	2	tree481	NA	NA	NA	NA	N	N	Y	Y	NA	20	NA	0.0016	ND	ND	ND	ND	1
ENSG00000175793	ENSG00000175793	ENSG00000166913	Y	SFN	YWHAB	1.087896	2.214584	NA	PD	PD	NA	-0.0156267744882939	0.0533972410704551	0.0019	N	Y	NA	Regulation	ENSMUSG00000047281	Y	6	6	tree482	0.165	0	3	0	Y	Y	Y	Y	0.0275	41	0.0133	0.0019	ND	PD	PD	PD	5
ENSG00000166913	ENSG00000166913	ENSG00000175793	Y	YWHAB	SFN	1.087896	2.214584	NA	PD	PD	NA	-0.0156267744882939	0.0533972410704551	0	Y	N	NA	Regulation	ENSMUSG00000018326	NA	6	6	tree482	0.165	0	3	0	Y	N	Y	Y	0.0275	124	0.0056	0	ND	PD	ND	PD	5
ENSG00000108953	ENSG00000108953	ENSG00000175793	Y	YWHAE	SFN	2.214584	2.214584	NA	PD	PD	NA	-0.368173694561332	-0.129577604218517	NA	Y	N	NA	NA	ENSMUSG00000020849	Y	6	6	tree482	0.138	0	2	0	Y	Y	Y	Y	0.0115	77	0	0	MD	PD	PD	MD	5
ENSG00000170027	ENSG00000170027	ENSG00000128245	Y	YWHAG	YWHAH	1.087896	2.214584	NA	MD	PD	MD	NA	0.802230603809288	0	Y	Y	Y	Regulation	ENSMUSG00000051391	N	6	6	tree482	1	0.5	2	1	Y	N	Y	Y	0.0833333333333333	236	0	0	ND	MD	ND	MD	5
ENSG00000128245	ENSG00000128245	ENSG00000170027	Y	YWHAH	YWHAG	1.087896	2.214584	NA	PD	MD	MD	NA	0.802230603809288	0	Y	Y	Y	Regulation	ENSMUSG00000018965	NA	6	6	tree482	1	0.5	2	1	Y	N	Y	Y	0.0833333333333333	67	0.0036	0	ND	PD	PD	PD	5
ENSG00000164924	ENSG00000164924	ENSG00000175793	Y	YWHAZ	SFN	1.087896	2.214584	NA	PD	PD	NA	0.288305733762667	0.26475560235841	0	Y	N	NA	NA	ENSMUSG00000022285	NA	6	6	tree482	NA	NA	NA	NA	N	N	Y	Y	NA	127	0.0019	0	ND	MD	PD	MD	5
ENSG00000197912	ENSG00000197912	NA	N	SPG7	NA	NA	NA	1.914584	PD	NA	NA	NA	NA	0.0142	N	N	NA	Enzyme	ENSMUSG00000000738	N	5	1	tree483	NA	NA	NA	NA	Y	N	Y	Y	NA	15	0.0624	0.013	MD	PD	MD	MD	0
ENSG00000124574	ENSG00000124574	ENSG00000103222	Y	ABCC10	ABCC1	2.214584	2.214584	NA	ND	PD	NA	0.0505831387986319	0.324545357811366	NA	N	N	NA	Enzyme	ENSMUSG00000032842	NA	15	7	tree484	1	0.25	4	1	N	N	Y	Y	0.25	NA	0.0902	NA	ND	ND	ND	ND	6
ENSG00000103222	ENSG00000103222	ENSG00000124574	Y	ABCC1	ABCC10	2.214584	2.214584	NA	PD	ND	NA	0.0505831387986319	0.324545357811366	NA	N	N	NA	Transporter	ENSMUSG00000023088	N	15	7	tree484	1	0.25	4	1	N	N	Y	Y	0.25	NA	NA	NA	ND	PD	PD	PD	6
ENSG00000023839	ENSG00000023839	ENSG00000103222	Y	ABCC2	ABCC1	1.614584	2.214584	NA	PD	PD	NA	-0.150173356034376	-0.232616342317962	0.0222	N	N	NA	Transporter	ENSMUSG00000025194	N	15	7	tree484	1	0.25	4	1	N	Y	Y	Y	0.25	6	0.1344	0.0222	MD	PD	PD	MD	6
ENSG00000108846	ENSG00000108846	ENSG00000103222	Y	ABCC3	ABCC1	1.087896	2.214584	NA	MD	PD	MD	0.220960816473518	0.183819245467693	0.0219	N	N	NA	Transporter	ENSMUSG00000020865	N	15	7	tree484	1	0.25	4	1	N	N	Y	Y	0.25	NA	NA	0.0219	ND	MD	ND	MD	6
ENSG00000125257	ENSG00000125257	ENSG00000114770	Y	ABCC4	ABCC5	1.814584	2.214584	NA	PD	MD	MD	-0.0875236628351256	0.112082495642545	0.0128	N	N	NA	Transporter	ENSMUSG00000032849	N	15	7	tree484	1	0.5	2	1	N	N	Y	Y	0.0833333333333333	NA	0.0771	0.0128	ND	PD	PD	PD	6
ENSG00000114770	ENSG00000114770	ENSG00000125257	Y	ABCC5	ABCC4	1.814584	2.214584	NA	MD	PD	MD	-0.0875236628351256	0.112082495642545	0.0014	N	N	NA	Transporter	ENSMUSG00000022822	N	15	7	tree484	1	0.5	2	1	N	N	Y	Y	0.0833333333333333	NA	0.0272	0.0014	ND	MD	ND	MD	6
ENSG00000091262	ENSG00000091262	ENSG00000103222	Y	ABCC6	ABCC1	1.087896	2.214584	NA	PD	PD	NA	-0.0976721953142197	-0.222947865727102	0.0705	N	N	NA	Transporter	ENSMUSG00000030834	N	15	7	tree484	1	0.25	4	1	N	N	Y	Y	0.25	NA	0.1204	0.0705	MD	PD	PD	MD	6
ENSG00000136848	ENSG00000136848	ENSG00000075391	Y	DAB2IP	RASAL2	1.614584	1.914584	NA	MD	PD	MD	NA	-0.130119289897442	0.005	N	Y	NA	Regulation	ENSMUSG00000026883	N	5	4	tree485	NA	NA	NA	NA	N	N	Y	Y	NA	2	0.0113	0.0028	ND	MD	ND	MD	3
ENSG00000075391	ENSG00000075391	ENSG00000136848	Y	RASAL2	DAB2IP	1.614584	1.914584	NA	PD	MD	MD	NA	-0.130119289897442	0.0015	Y	N	NA	Regulation	ENSMUSG00000070565	NA	4	4	tree485	NA	NA	NA	NA	N	N	Y	Y	NA	3	0.0143	0.0015	ND	ND	PD	PD	3
ENSG00000105122	ENSG00000105122	ENSG00000136848	Y	RASAL3	DAB2IP	1.614584	1.914584	NA	ND	MD	MD	NA	-0.308090946635816	0.0117	N	N	NA	Regulation	ENSMUSG00000052142	NA	4	4	tree485	NA	NA	NA	NA	N	N	Y	Y	NA	NA	0.1133	0.0117	ND	ND	ND	ND	3
ENSG00000197283	ENSG00000197283	ENSG00000136848	Y	SYNGAP1	DAB2IP	1.614584	1.914584	NA	MD	MD	MD	NA	-0.00063336380692354	0.0143	N	N	NA	Regulation	ENSMUSG00000067629	Y	4	4	tree485	NA	NA	NA	NA	N	Y	Y	Y	NA	NA	0.0111	0.0143	MD	ND	ND	MD	3
ENSG00000111254	ENSG00000111254	ENSG00000147081	Y	AKAP3	AKAP4	0.604171	0.604171	NA	MD	MD	MD	0.717989412833627	0.883222449810683	0.0269	N	N	NA	NA	ENSMUSG00000030344	NA	1	2	tree486	NA	NA	NA	NA	N	NA	Y	Y	NA	11	0.1608	0.0269	ND	MD	ND	MD	1
ENSG00000147081	ENSG00000147081	ENSG00000111254	Y	AKAP4	AKAP3	0.604171	0.604171	NA	MD	MD	MD	0.717989412833627	0.883222449810683	0.0193	N	N	NA	NA	ENSMUSG00000050089	N	1	2	tree486	NA	NA	NA	NA	N	N	Y	Y	NA	5	0.1187	0.0193	ND	MD	ND	MD	1
ENSG00000100387	ENSG00000100387	NA	N	RBX1	NA	NA	NA	2.214584	MD	NA	MD	NA	NA	0.0442	Y	N	NA	Enzyme	NA	NA	1	1	tree487	NA	NA	NA	NA	N	Y	Y	Y	NA	20	NA	0.0442	ND	MD	ND	MD	0
ENSG00000117543	ENSG00000117543	NA	N	DPH5	NA	NA	NA	2.214584	ND	NA	NA	NA	NA	0.0157	N	N	NA	Enzyme	ENSMUSG00000033554	NA	0	1	tree488	NA	NA	NA	NA	N	N	Y	Y	NA	NA	0.0661	0.0326	ND	ND	ND	ND	0
ENSG00000108883	ENSG00000108883	NA	N	EFTUD2	NA	NA	NA	2.214584	MD	NA	MD	NA	NA	5e-04	Y	N	NA	Enzyme	ENSMUSG00000020929	NA	4	1	tree489	NA	NA	NA	NA	N	N	Y	Y	NA	7	0.0028	5e-04	ND	MD	ND	MD	0
ENSG00000166887	ENSG00000166887	NA	N	VPS39	NA	NA	NA	2.214584	ND	NA	NA	NA	NA	0.0032	Y	N	NA	Regulation	ENSMUSG00000027291	NA	1	1	tree490	NA	NA	NA	NA	N	N	Y	Y	NA	1	0.0136	0.0032	ND	ND	ND	ND	0
ENSG00000144848	ENSG00000144848	NA	N	ATG3	NA	NA	NA	2.214584	ND	NA	NA	NA	NA	0.0042	N	N	NA	Enzyme	ENSMUSG00000022663	NA	0	1	tree491	NA	NA	NA	NA	N	N	Y	Y	NA	6	0.0115	0.0042	ND	ND	ND	ND	0
ENSG00000124217	ENSG00000124217	NA	N	MOCS3	NA	NA	NA	2.214584	ND	NA	NA	NA	NA	NA	N	N	NA	Enzyme	ENSMUSG00000074576	NA	0	1	tree492	NA	NA	NA	NA	N	N	Y	Y	NA	4	0.1175	NA	ND	ND	ND	ND	0
ENSG00000154174	ENSG00000154174	NA	N	TOMM70A	NA	NA	NA	2.214584	MD	NA	MD	NA	NA	0.0031	N	N	NA	Transporter	ENSMUSG00000022752	NA	4	1	tree493	NA	NA	NA	NA	N	N	Y	Y	NA	1	0.0383	0.0031	ND	MD	ND	MD	0
ENSG00000078699	ENSG00000078699	ENSG00000129993	Y	CBFA2T2	CBFA2T3	1.087896	1.814584	NA	ND	MD	MD	-0.159392136863017	0.188147372409843	0.0025	N	N	NA	Regulation	ENSMUSG00000038533	Y	2	3	tree494	1	1	1	1	Y	N	Y	Y	0	15	0.0303	0.0025	ND	ND	ND	ND	2
ENSG00000129993	ENSG00000129993	ENSG00000078699	Y	CBFA2T3	CBFA2T2	1.087896	1.814584	NA	MD	ND	MD	-0.159392136863017	0.188147372409843	0.0192	N	N	NA	Regulation	ENSMUSG00000006362	NA	2	3	tree494	1	1	1	1	Y	N	Y	Y	0	12	0.0643	0.0192	ND	MD	ND	MD	2
ENSG00000079102	ENSG00000079102	ENSG00000078699	Y	RUNX1T1	CBFA2T2	1.087896	1.814584	NA	MD	ND	MD	-0.290668104638408	-0.119878301108944	0.0362	N	N	NA	Regulation	ENSMUSG00000006586	NA	2	3	tree494	1	1	1	1	Y	N	Y	Y	0	34	0.0048	8e-04	MD	MD	ND	MD	2
ENSG00000061455	ENSG00000061455	NA	N	PRDM6	NA	NA	NA	1.087896	ND	NA	NA	NA	NA	0.1039	N	N	NA	Enzyme	ENSMUSG00000069378	NA	38	1	tree495	NA	NA	NA	NA	Y	N	Y	Y	NA	NA	0.0212	0.0979	ND	ND	ND	ND	0
ENSG00000115008	ENSG00000115008	ENSG00000125538	Y	IL1A	IL1B	1.087896	1.087896	NA	PD	PD	NA	0.223552186045773	0.366967126348913	0.0472	N	N	NA	NA	ENSMUSG00000027399	N	0	9	tree496	NA	NA	NA	NA	Y	Y	Y	Y	NA	9	0.2755	0.0472	ND	PD	PD	PD	8
ENSG00000125538	ENSG00000125538	ENSG00000115008	Y	IL1B	IL1A	1.087896	1.087896	NA	PD	PD	NA	0.223552186045773	0.366967126348913	0.0468	N	N	NA	NA	ENSMUSG00000027398	N	0	9	tree496	NA	NA	NA	NA	Y	Y	Y	Y	NA	16	0.2078	0.0468	MD	PD	PD	MD	8
ENSG00000136697	ENSG00000136697	ENSG00000136695	Y	IL1F10	IL36RN	0.423003	1.087896	NA	PD	PD	NA	NA	0.487394129949444	0.2467	N	N	NA	SignalTransduction	ENSMUSG00000046845	NA	4	9	tree496	NA	NA	NA	NA	N	N	Y	NA	NA	1	0.1038	0.2364	ND	PD	PD	PD	8
ENSG00000136695	ENSG00000136695	ENSG00000136697	Y	IL36RN	IL1F10	0.423003	1.087896	NA	PD	PD	NA	NA	0.487394129949444	0.012	N	N	NA	SignalTransduction	ENSMUSG00000026983	Y	5	9	tree496	NA	NA	NA	NA	N	N	Y	NA	NA	6	0.0565	0.012	ND	PD	ND	PD	8
ENSG00000136694	ENSG00000136694	ENSG00000136696	Y	IL36A	IL36B	0.188275	1.087896	NA	ND	ND	ND	NA	0.634729670516871	0.0523	N	N	NA	NA	ENSMUSG00000026984	NA	6	9	tree496	NA	NA	NA	NA	N	N	Y	Y	NA	NA	0.3558	0.0523	ND	ND	ND	ND	8
ENSG00000136696	ENSG00000136696	ENSG00000136694	Y	IL36B	IL36A	0.188275	1.087896	NA	ND	ND	ND	NA	0.634729670516871	0.0953	N	N	NA	NA	NA	NA	2	9	tree496	NA	NA	NA	NA	N	N	Y	Y	NA	NA	0.7685	0.0953	ND	ND	ND	ND	8
ENSG00000125571	ENSG00000125571	ENSG00000136694	Y	IL37	IL36A	0.423003	1.087896	NA	ND	ND	ND	0.217818834716281	0.681734552824253	0.0221	N	N	NA	SignalTransduction	NA	NA	3	9	tree496	NA	NA	NA	NA	N	N	Y	Y	NA	1	NA	0.0221	ND	ND	ND	ND	8
ENSG00000136688	ENSG00000136688	ENSG00000136694	Y	IL36G	IL36A	0.188275	1.087896	NA	ND	ND	ND	0.176521637160836	0.446538187106399	0.0512	N	N	NA	SignalTransduction	ENSMUSG00000044103	NA	5	9	tree496	NA	NA	NA	NA	N	N	Y	Y	NA	NA	0.409	0.0546	ND	ND	ND	ND	8
ENSG00000136689	ENSG00000136689	ENSG00000136697	Y	IL1RN	IL1F10	0.604171	1.087896	NA	PD	PD	NA	NA	0.347844287800272	0.0407	N	N	NA	SignalTransduction	ENSMUSG00000026981	N	4	9	tree496	NA	NA	NA	NA	N	N	Y	Y	NA	4	0.2249	0.0611	MD	PD	PD	MD	8
ENSG00000215703	ENSG00000215703	ENSG00000070669	Y	NA	ASNS	0.164611	2.214584	NA	ND	MD	MD	NA	NA	NA	N	N	NA	NA	NA	NA	0	2	tree497	NA	NA	NA	NA	N	NA	NA	NA	NA	NA	NA	NA	ND	ND	ND	ND	1
ENSG00000070669	ENSG00000070669	ENSG00000215703	Y	ASNS	NA	0.164611	2.214584	NA	MD	ND	MD	NA	NA	0.0131	N	N	NA	Enzyme	ENSMUSG00000029752	NA	0	2	tree497	NA	NA	NA	NA	Y	Y	Y	Y	NA	2	0.0298	0.0131	ND	MD	ND	MD	1
ENSG00000080819	ENSG00000080819	NA	N	CPOX	NA	NA	NA	2.214584	PD	NA	NA	NA	NA	0.0235	N	N	NA	Enzyme	ENSMUSG00000022742	NA	0	1	tree498	NA	NA	NA	NA	N	N	Y	Y	NA	NA	0.0988	0.0235	MD	PD	PD	MD	0
ENSG00000147127	ENSG00000147127	ENSG00000175582	Y	RAB41	RAB6A	1.087896	2.214584	NA	ND	ND	ND	NA	NA	0.0238	N	N	NA	NA	NA	NA	95	4	tree499	1	1	1	1	N	N	Y	Y	0	NA	NA	0.0195	ND	ND	ND	ND	3
ENSG00000175582	ENSG00000175582	ENSG00000147127	Y	RAB6A	RAB41	1.087896	2.214584	NA	ND	ND	ND	NA	NA	NA	N	N	NA	Enzyme	NA	NA	109	4	tree499	1	1	1	1	N	N	Y	Y	0	22	NA	NA	ND	ND	ND	ND	3
ENSG00000154917	ENSG00000154917	ENSG00000147127	Y	RAB6B	RAB41	1.087896	2.214584	NA	ND	ND	ND	NA	NA	0	N	N	NA	Enzyme	ENSMUSG00000032549	N	109	4	tree499	1	1	1	1	N	N	Y	Y	0	9	0	0	ND	ND	ND	ND	3
ENSG00000222014	ENSG00000222014	ENSG00000147127	Y	RAB6C	RAB41	1.087896	2.214584	NA	ND	ND	ND	NA	NA	NA	N	N	NA	Enzyme	NA	NA	92	4	tree499	1	1	1	1	N	N	Y	Y	0	NA	NA	NA	ND	ND	ND	ND	3
ENSG00000091136	ENSG00000091136	ENSG00000172037	Y	LAMB1	LAMB2	1.914584	1.914584	NA	PD	PD	NA	0.394122203432216	0.841583220913699	0.0057	Y	Y	N	NA	ENSMUSG00000002900	Y	19	9	tree501	1	1	1	1	Y	N	Y	Y	0	5	0.0403	0.007	ND	MD	PD	MD	8
ENSG00000172037	ENSG00000172037	ENSG00000091136	Y	LAMB2	LAMB1	1.914584	1.914584	NA	PD	PD	NA	0.394122203432216	0.841583220913699	0.0173	Y	Y	N	NA	ENSMUSG00000052911	Y	27	9	tree501	1	1	1	1	Y	N	Y	Y	0	1	0.0629	0.0173	MD	PD	PD	MD	8
ENSG00000196878	ENSG00000196878	ENSG00000091136	Y	LAMB3	LAMB1	1.914584	1.914584	NA	PD	PD	NA	0.544476943785845	0.206313191118715	0.0223	N	Y	NA	NA	ENSMUSG00000026639	Y	2	9	tree501	NA	NA	NA	NA	Y	N	Y	Y	NA	5	0.0948	0.0223	MD	PD	MD	MD	8
ENSG00000091128	ENSG00000091128	ENSG00000091136	Y	LAMB4	LAMB1	1.914584	1.914584	NA	ND	PD	NA	-0.0259324210476702	-0.440736236351174	0.035	N	Y	NA	NA	NA	NA	39	9	tree501	NA	NA	NA	NA	N	N	NA	Y	NA	NA	NA	0.035	ND	ND	ND	ND	8
ENSG00000135862	ENSG00000135862	ENSG00000058085	Y	LAMC1	LAMC2	1.087896	1.914584	NA	MD	PD	MD	0.664747780505007	0.429282320560514	0.0056	Y	N	NA	NA	ENSMUSG00000026478	Y	17	9	tree501	1	0.5	2	1	Y	N	Y	Y	0.0833333333333333	8	0.0364	0.0056	MD	MD	ND	MD	8
ENSG00000058085	ENSG00000058085	ENSG00000135862	Y	LAMC2	LAMC1	1.087896	1.914584	NA	PD	MD	MD	0.664747780505007	0.429282320560514	0.0187	N	Y	NA	NA	ENSMUSG00000026479	Y	20	9	tree501	1	0.5	2	1	Y	N	Y	Y	0.0833333333333333	NA	NA	NA	MD	PD	MD	MD	8
ENSG00000050555	ENSG00000050555	ENSG00000135862	Y	LAMC3	LAMC1	1.087896	1.914584	NA	MD	MD	MD	0.0323102581454302	-0.0744037645284707	0.0366	N	Y	NA	NA	ENSMUSG00000026840	NA	22	9	tree501	1	1	1	1	Y	N	Y	Y	0	NA	0.1482	0.0366	MD	ND	ND	MD	8
ENSG00000106780	ENSG00000106780	ENSG00000091136	Y	MEGF9	LAMB1	1.914584	1.914584	NA	ND	PD	NA	-0.518752751960788	-0.268472631358127	0.0202	N	Y	NA	SignalTransduction	ENSMUSG00000039270	NA	36	9	tree501	1	1	1	1	N	N	Y	Y	0	NA	0.1151	0.0205	ND	ND	ND	ND	8
ENSG00000074527	ENSG00000074527	ENSG00000091136	Y	NTN4	LAMB1	1.914584	1.914584	NA	ND	PD	NA	NA	0.787377569550155	0.0105	N	Y	NA	NA	ENSMUSG00000020019	NA	19	9	tree501	0.272	0	1	0	Y	N	Y	Y	0	4	0.0518	0.0105	ND	ND	ND	ND	8
ENSG00000087274	ENSG00000087274	ENSG00000075340	Y	ADD1	ADD2	1.914584	1.914584	NA	PD	PD	NA	-0.365666437048918	-0.0171946686264954	0.0037	N	N	NA	NA	ENSMUSG00000029106	Y	2	3	tree502	0.934	0.75	4	1	Y	N	Y	Y	0.2335	15	0.0401	0.0037	PD	MD	PD	MD	2
ENSG00000075340	ENSG00000075340	ENSG00000087274	Y	ADD2	ADD1	1.914584	1.914584	NA	PD	PD	NA	-0.365666437048918	-0.0171946686264954	0.0012	N	N	NA	NA	ENSMUSG00000030000	N	2	3	tree502	0.934	0.75	4	1	Y	N	Y	Y	0.2335	7	0.0351	0.0012	ND	PD	PD	PD	2
ENSG00000148700	ENSG00000148700	ENSG00000087274	Y	ADD3	ADD1	1.914584	1.914584	NA	PD	PD	NA	0.408086247250455	0.528356749329857	0.0206	N	N	NA	NA	ENSMUSG00000025026	N	2	3	tree502	0.679	0.2	4	0.5	N	N	Y	NA	0.16975	2	0.0393	0.0206	ND	PD	PD	PD	2
ENSG00000143105	ENSG00000143105	ENSG00000111262	Y	KCNA10	KCNA1	1.087896	1.914584	NA	ND	MD	MD	0.108821062254391	0.137138376631076	0.01	N	Y	NA	Transporter	ENSMUSG00000042861	NA	26	23	tree503	NA	NA	NA	NA	N	N	Y	Y	NA	1	0.0291	0.01	ND	ND	ND	ND	22
ENSG00000111262	ENSG00000111262	ENSG00000143105	Y	KCNA1	KCNA10	1.087896	1.914584	NA	MD	ND	MD	0.108821062254391	0.137138376631076	0.0016	Y	N	NA	Transporter	ENSMUSG00000047976	Y	26	23	tree503	NA	NA	NA	NA	N	N	Y	Y	NA	4	0.0069	0.0016	MD	MD	MD	MD	22
ENSG00000177301	ENSG00000177301	ENSG00000143105	Y	KCNA2	KCNA10	1.087896	1.914584	NA	MD	ND	MD	0.0447472818487209	0.127942431629562	0.0825	Y	N	NA	Transporter	ENSMUSG00000040724	Y	26	23	tree503	NA	NA	NA	NA	N	N	Y	Y	NA	18	0.0027	0.0805	ND	MD	ND	MD	22
ENSG00000177272	ENSG00000177272	ENSG00000143105	Y	KCNA3	KCNA10	1.087896	1.914584	NA	PD	ND	NA	0.466807298234227	0.253299675307097	0.0072	N	N	NA	Transporter	ENSMUSG00000047959	N	26	23	tree503	NA	NA	NA	NA	N	N	Y	Y	NA	6	0.0124	0.0072	ND	PD	PD	PD	22
ENSG00000182255	ENSG00000182255	ENSG00000143105	Y	KCNA4	KCNA10	1.087896	1.914584	NA	ND	ND	ND	0.384460095824144	0.425191358035379	0.0043	N	N	NA	Transporter	ENSMUSG00000042604	N	26	23	tree503	NA	NA	NA	NA	N	Y	Y	Y	NA	14	0.0127	0.0043	ND	ND	ND	ND	22
ENSG00000130037	ENSG00000130037	ENSG00000143105	Y	KCNA5	KCNA10	1.087896	1.914584	NA	MD	ND	MD	0.290180706460806	0.0213698347721209	0.0047	N	N	NA	Transporter	ENSMUSG00000045534	N	26	23	tree503	NA	NA	NA	NA	N	N	Y	Y	NA	12	0.0622	0.0047	MD	MD	ND	MD	22
ENSG00000151079	ENSG00000151079	ENSG00000143105	Y	KCNA6	KCNA10	1.087896	1.914584	NA	MD	ND	MD	0.168199908329086	0.384669285762465	0.0033	N	N	NA	Transporter	ENSMUSG00000038077	N	26	23	tree503	NA	NA	NA	NA	N	N	Y	Y	NA	NA	0.0336	0.0033	ND	MD	ND	MD	22
ENSG00000104848	ENSG00000104848	ENSG00000143105	Y	KCNA7	KCNA10	1.087896	1.914584	NA	PD	ND	NA	NA	0.619376147613536	NA	N	N	NA	Transporter	ENSMUSG00000038201	NA	26	23	tree503	NA	NA	NA	NA	N	N	Y	Y	NA	NA	0.0427	NA	ND	PD	PD	PD	22
ENSG00000158445	ENSG00000158445	ENSG00000182674	Y	KCNB1	KCNB2	1.087896	1.914584	NA	PD	PD	NA	-0.056460708354323	0.58911653117585	0.0011	N	N	NA	Transporter	ENSMUSG00000050556	N	14	23	tree503	NA	NA	NA	NA	N	N	Y	Y	NA	12	0.0293	0.0011	ND	PD	ND	PD	22
ENSG00000182674	ENSG00000182674	ENSG00000158445	Y	KCNB2	KCNB1	1.087896	1.914584	NA	PD	PD	NA	-0.056460708354323	0.58911653117585	0.0061	N	N	NA	Transporter	ENSMUSG00000092083	NA	9	23	tree503	NA	NA	NA	NA	N	N	Y	Y	NA	2	NA	0.0061	ND	ND	PD	PD	22
ENSG00000102057	ENSG00000102057	ENSG00000184408	Y	KCND1	KCND2	1.087896	1.914584	NA	ND	ND	ND	0.178674539707087	0.236237846610611	0.0042	N	Y	NA	Transporter	ENSMUSG00000009731	NA	28	23	tree503	NA	NA	NA	NA	N	N	Y	Y	NA	2	0.0256	0.0042	ND	ND	ND	ND	22
ENSG00000184408	ENSG00000184408	ENSG00000102057	Y	KCND2	KCND1	1.087896	1.914584	NA	ND	ND	ND	0.178674539707087	0.236237846610611	0.0022	Y	N	NA	Transporter	ENSMUSG00000060882	N	27	23	tree503	NA	NA	NA	NA	N	N	Y	Y	NA	9	0.0044	0.0022	ND	ND	ND	ND	22
ENSG00000171385	ENSG00000171385	ENSG00000102057	Y	KCND3	KCND1	1.087896	1.914584	NA	PD	ND	NA	0.0354867836705816	0.355839453730928	0	N	N	NA	Transporter	ENSMUSG00000040896	N	26	23	tree503	NA	NA	NA	NA	N	N	Y	Y	NA	5	0.0026	0	ND	MD	PD	MD	22
ENSG00000162975	ENSG00000162975	ENSG00000143105	Y	KCNF1	KCNA10	1.914584	1.914584	NA	ND	ND	ND	0.14775775007233	0.334841313397819	0	N	N	NA	Transporter	ENSMUSG00000051726	NA	33	23	tree503	NA	NA	NA	NA	N	N	Y	Y	NA	4	0.015	0	ND	ND	ND	ND	22
ENSG00000026559	ENSG00000026559	ENSG00000178342	Y	KCNG1	KCNG2	1.087896	1.914584	NA	ND	ND	ND	-6.22750993017741e-05	-0.0596298329096031	9e-04	N	N	NA	Transporter	ENSMUSG00000074575	NA	31	23	tree503	NA	NA	NA	NA	N	N	Y	Y	NA	1	0.0299	9e-04	ND	ND	ND	ND	22
ENSG00000178342	ENSG00000178342	ENSG00000026559	Y	KCNG2	KCNG1	1.087896	1.914584	NA	ND	ND	ND	-6.22750993017741e-05	-0.0596298329096031	0.0058	N	N	NA	Transporter	ENSMUSG00000059852	NA	30	23	tree503	NA	NA	NA	NA	N	N	Y	Y	NA	1	0.0625	0.0058	ND	ND	ND	ND	22
ENSG00000171126	ENSG00000171126	ENSG00000026559	Y	KCNG3	KCNG1	1.087896	1.914584	NA	ND	ND	ND	NA	0.439599686387584	0.001	N	N	NA	Transporter	ENSMUSG00000045053	NA	26	23	tree503	NA	NA	NA	NA	N	Y	Y	Y	NA	3	0.0163	0.001	ND	ND	ND	ND	22
ENSG00000168418	ENSG00000168418	ENSG00000026559	Y	KCNG4	KCNG1	1.087896	1.914584	NA	ND	ND	ND	NA	0.246265614183644	0.0133	N	N	NA	Transporter	ENSMUSG00000045246	NA	30	23	tree503	NA	NA	NA	NA	N	N	Y	Y	NA	2	0.0916	0.0133	ND	ND	ND	ND	22
ENSG00000124134	ENSG00000124134	ENSG00000026559	Y	KCNS1	KCNG1	1.087896	1.914584	NA	ND	ND	ND	0.0707182032517542	0.446118298443416	0.0128	N	N	NA	Transporter	ENSMUSG00000040164	NA	26	23	tree503	NA	NA	NA	NA	N	NA	Y	Y	NA	NA	0.046	0.0128	ND	ND	ND	ND	22
ENSG00000156486	ENSG00000156486	ENSG00000026559	Y	KCNS2	KCNG1	1.087896	1.914584	NA	ND	ND	ND	NA	0.55876872145747	9e-04	N	N	NA	Transporter	ENSMUSG00000050963	N	30	23	tree503	NA	NA	NA	NA	N	N	Y	Y	NA	1	0.0085	9e-04	ND	ND	ND	ND	22
ENSG00000170745	ENSG00000170745	ENSG00000026559	Y	KCNS3	KCNG1	1.087896	1.914584	NA	PD	ND	NA	-0.219901262431786	-0.0450792085293604	0.004	N	N	NA	Transporter	ENSMUSG00000043673	NA	28	23	tree503	NA	NA	NA	NA	N	N	Y	Y	NA	1	0.0249	0.004	ND	PD	PD	PD	22
ENSG00000164794	ENSG00000164794	ENSG00000026559	Y	KCNV1	KCNG1	1.087896	1.914584	NA	ND	ND	ND	0.565872312941281	0.741759115992885	0	N	N	NA	Transporter	ENSMUSG00000022342	N	31	23	tree503	NA	NA	NA	NA	N	N	Y	Y	NA	2	0.0198	0	ND	ND	ND	ND	22
ENSG00000168263	ENSG00000168263	ENSG00000026559	Y	KCNV2	KCNG1	1.087896	1.914584	NA	MD	ND	MD	-0.04587113192762	0.249358570782986	0.0204	N	N	NA	Transporter	ENSMUSG00000047298	NA	29	23	tree503	NA	NA	NA	NA	N	N	Y	Y	NA	3	0.0875	0.0204	MD	ND	ND	MD	22
ENSG00000174177	ENSG00000174177	NA	N	CTU2	NA	NA	NA	2.214584	ND	NA	NA	NA	NA	0.0209	N	N	NA	NA	ENSMUSG00000049482	NA	0	1	tree504	NA	NA	NA	NA	N	N	Y	Y	NA	NA	0.1294	0.0209	ND	ND	ND	ND	0
ENSG00000100600	ENSG00000100600	NA	N	LGMN	NA	NA	NA	1.914584	ND	NA	NA	NA	NA	0.0072	N	N	NA	Enzyme	ENSMUSG00000021190	N	1	1	tree505	NA	NA	NA	NA	N	N	Y	Y	NA	NA	0.0983	0.0072	ND	ND	ND	ND	0
ENSG00000175193	ENSG00000175193	NA	N	PARL	NA	NA	NA	2.214584	PD	NA	NA	NA	NA	NA	N	N	NA	Enzyme	ENSMUSG00000033918	N	0	1	tree506	NA	NA	NA	NA	N	N	Y	NA	NA	1	0.0469	0.0139	ND	PD	PD	PD	0
ENSG00000214298	ENSG00000214298	ENSG00000221879	Y	NA	NA	0.00895	2.214584	NA	ND	ND	ND	NA	NA	NA	N	N	NA	NA	NA	NA	0	2	tree507	NA	NA	NA	NA	N	NA	NA	NA	NA	NA	NA	NA	ND	ND	ND	ND	1
ENSG00000221879	ENSG00000221879	ENSG00000214298	Y	NA	NA	0.00895	2.214584	NA	ND	ND	ND	NA	NA	NA	N	N	NA	NA	NA	NA	0	2	tree507	NA	NA	NA	NA	N	NA	NA	NA	NA	NA	NA	NA	ND	ND	ND	ND	1
ENSG00000110074	ENSG00000110074	NA	N	FOXRED1	NA	NA	NA	1.914584	MD	NA	MD	NA	NA	0.0988	N	N	NA	Enzyme	ENSMUSG00000039048	NA	4	1	tree508	NA	NA	NA	NA	N	N	Y	Y	NA	1	0.1218	0.0988	MD	MD	ND	MD	0
ENSG00000149925	ENSG00000149925	ENSG00000136872	Y	ALDOA	ALDOB	1.087896	1.914584	NA	PD	PD	NA	-0.498832940881801	-0.321912748273005	0.0012	N	N	NA	Enzyme	NA	NA	2	3	tree509	1	0.333333333333333	3	1	N	N	Y	Y	0.166666666666667	11	NA	0.0012	MD	PD	MD	MD	2
ENSG00000136872	ENSG00000136872	ENSG00000149925	Y	ALDOB	ALDOA	1.087896	1.914584	NA	PD	PD	NA	-0.498832940881801	-0.321912748273005	0.0042	N	N	NA	Enzyme	ENSMUSG00000028307	NA	2	3	tree509	1	0.333333333333333	3	1	Y	N	Y	Y	0.166666666666667	2	0.0217	0.0042	MD	MD	PD	MD	2
ENSG00000109107	ENSG00000109107	ENSG00000149925	Y	ALDOC	ALDOA	1.087896	1.914584	NA	MD	PD	MD	0.189761849499827	0.279216128283371	0.0027	N	N	NA	Enzyme	ENSMUSG00000017390	NA	2	3	tree509	1	1	1	1	Y	N	Y	Y	0	2	0.0106	0.0027	ND	MD	ND	MD	2
ENSG00000138443	ENSG00000138443	ENSG00000136754	Y	ABI2	ABI1	1.087896	1.914584	NA	PD	MD	MD	0.0714103883036293	0.0980665049769288	0.0011	N	Y	NA	SignalTransduction	ENSMUSG00000026782	N	5	3	tree510	NA	NA	NA	NA	Y	N	Y	Y	NA	23	0.0073	9e-04	ND	ND	PD	PD	2
ENSG00000136754	ENSG00000136754	ENSG00000138443	Y	ABI1	ABI2	1.087896	1.914584	NA	MD	PD	MD	0.0714103883036293	0.0980665049769288	0.0065	Y	N	NA	NA	ENSMUSG00000058835	Y	6	3	tree510	NA	NA	NA	NA	Y	N	Y	Y	NA	55	0.0148	0.0055	ND	MD	ND	MD	2
ENSG00000108798	ENSG00000108798	ENSG00000138443	Y	ABI3	ABI2	1.614584	1.914584	NA	ND	PD	NA	NA	-0.350214120362115	0.0114	N	N	NA	NA	ENSMUSG00000018381	NA	3	3	tree510	NA	NA	NA	NA	N	N	Y	Y	NA	29	0.0883	0.0114	ND	ND	ND	ND	2
ENSG00000172031	ENSG00000172031	ENSG00000105131	Y	EPHX4	EPHX3	1.087896	2.214584	NA	ND	ND	ND	NA	-0.39468566364299	0.0028	N	N	NA	Enzyme	ENSMUSG00000033805	NA	4	2	tree511	NA	NA	NA	NA	N	N	Y	NA	NA	NA	0.0676	0.0028	ND	ND	ND	ND	1
ENSG00000105131	ENSG00000105131	ENSG00000172031	Y	EPHX3	EPHX4	1.087896	2.214584	NA	ND	ND	ND	NA	-0.39468566364299	0.0157	N	N	NA	Enzyme	ENSMUSG00000037577	NA	3	2	tree511	NA	NA	NA	NA	N	N	Y	Y	NA	NA	0.1034	0.0157	ND	ND	ND	ND	1
ENSG00000144559	ENSG00000144559	NA	N	NA	NA	NA	NA	2.214584	ND	NA	NA	NA	NA	0.0196	N	N	NA	NA	ENSMUSG00000030316	NA	0	1	tree512	NA	NA	NA	NA	N	N	NA	Y	NA	NA	0.1547	0.0766	ND	ND	ND	ND	0
ENSG00000103502	ENSG00000103502	NA	N	CDIPT	NA	NA	NA	2.214584	ND	NA	NA	NA	NA	0.0042	N	N	NA	Transporter	ENSMUSG00000030682	NA	0	1	tree513	NA	NA	NA	NA	N	N	Y	Y	NA	3	0.0167	0.0042	ND	ND	ND	ND	0
ENSG00000183978	ENSG00000183978	NA	N	CCDC56	NA	NA	NA	1.914584	ND	NA	NA	NA	NA	NA	N	N	NA	NA	ENSMUSG00000017188	NA	0	1	tree514	NA	NA	NA	NA	N	N	NA	NA	NA	NA	0.1116	NA	ND	ND	ND	ND	0
ENSG00000176201	ENSG00000176201	ENSG00000134962	Y	NA	KLB	1.614584	1.914584	NA	ND	ND	ND	NA	NA	NA	N	N	NA	NA	NA	NA	0	5	tree515	NA	NA	NA	NA	N	NA	NA	NA	NA	NA	NA	NA	ND	ND	ND	ND	4
ENSG00000134962	ENSG00000134962	ENSG00000176201	Y	KLB	NA	1.614584	1.914584	NA	ND	ND	ND	NA	NA	0.0139	N	N	NA	Enzyme	ENSMUSG00000029195	N	2	5	tree515	NA	NA	NA	NA	N	N	Y	Y	NA	4	0.1205	0.0139	ND	ND	ND	ND	4
ENSG00000133116	ENSG00000133116	ENSG00000134962	Y	KL	KLB	1.087896	1.914584	NA	PD	ND	NA	NA	-0.067368955740063	0.0121	N	N	NA	SignalTransduction	ENSMUSG00000058488	N	2	5	tree515	NA	NA	NA	NA	N	N	Y	Y	NA	5	0.0781	0.0121	MD	PD	PD	MD	4
ENSG00000188501	ENSG00000188501	ENSG00000134962	Y	LCTL	KLB	1.087896	1.914584	NA	ND	ND	ND	NA	-0.119996788233197	0.0148	N	N	NA	Enzyme	ENSMUSG00000032401	NA	3	5	tree515	NA	NA	NA	NA	N	N	Y	Y	NA	NA	0.0951	0.0148	ND	ND	ND	ND	4
ENSG00000115850	ENSG00000115850	ENSG00000176201	Y	LCT	NA	1.614584	1.914584	NA	PD	ND	NA	NA	NA	0.0204	N	N	NA	Enzyme	ENSMUSG00000026354	NA	2	5	tree515	NA	NA	NA	NA	N	N	Y	Y	NA	3	0.1247	0.0204	MD	PD	PD	MD	4
ENSG00000138346	ENSG00000138346	NA	N	DNA2	NA	NA	NA	2.214584	ND	NA	NA	NA	NA	NA	N	N	NA	Enzyme	ENSMUSG00000036875	NA	2	1	tree516	NA	NA	NA	NA	N	N	Y	Y	NA	NA	0.1212	NA	ND	ND	ND	ND	0
ENSG00000105583	ENSG00000105583	NA	N	C19orf56	NA	NA	NA	1.914584	ND	NA	NA	NA	NA	0	N	N	NA	NA	ENSMUSG00000059355	NA	0	1	tree517	NA	NA	NA	NA	N	N	NA	NA	NA	NA	0	0	ND	ND	ND	ND	0
ENSG00000111300	ENSG00000111300	NA	N	NAA25	NA	NA	NA	1.914584	ND	NA	NA	NA	NA	0.0284	N	N	NA	NA	ENSMUSG00000042719	NA	0	1	tree518	NA	NA	NA	NA	N	N	Y	NA	NA	NA	0.0364	0.0284	ND	ND	ND	ND	0
ENSG00000163394	ENSG00000163394	ENSG00000123901	Y	CCKAR	GPR83	1.087896	1.914584	NA	PD	ND	NA	NA	0.105207247971659	0.0095	N	N	NA	SignalTransduction	ENSMUSG00000029193	N	162	19	tree519	NA	NA	NA	NA	Y	N	Y	Y	NA	2	0.0453	0.0095	ND	PD	PD	PD	18
ENSG00000123901	ENSG00000123901	ENSG00000163394	Y	GPR83	CCKAR	1.087896	1.914584	NA	ND	PD	NA	NA	0.105207247971659	0.0062	N	N	NA	SignalTransduction	ENSMUSG00000031932	N	206	19	tree519	NA	NA	NA	NA	N	N	Y	Y	NA	NA	0.0588	0.0062	ND	ND	ND	ND	18
ENSG00000110148	ENSG00000110148	ENSG00000121764	Y	CCKBR	HCRTR1	1.814584	1.914584	NA	PD	PD	NA	0.236151005853761	0.233857577945818	0.0135	N	N	NA	SignalTransduction	ENSMUSG00000030898	N	103	19	tree519	0.671	0	3	0	N	N	Y	Y	0.111833333333333	8	0.054	0.0135	ND	MD	PD	MD	18
ENSG00000121764	ENSG00000121764	ENSG00000110148	Y	HCRTR1	CCKBR	1.814584	1.914584	NA	PD	PD	NA	0.236151005853761	0.233857577945818	0.0105	N	N	NA	SignalTransduction	ENSMUSG00000028778	N	171	19	tree519	0.671	0	3	0	N	N	Y	Y	0.111833333333333	2	0.0315	0.0105	ND	PD	ND	PD	18
ENSG00000137252	ENSG00000137252	ENSG00000185149	Y	HCRTR2	NPY2R	0.604171	1.914584	NA	PD	PD	NA	0.201403321182911	0.827316307117895	0.008	N	N	NA	SignalTransduction	ENSMUSG00000032360	N	191	19	tree519	0.671	0	1	0	N	N	Y	Y	0	2	0.0263	0.008	ND	PD	PD	PD	18
ENSG00000185149	ENSG00000185149	ENSG00000137252	Y	NPY2R	HCRTR2	0.604171	1.914584	NA	PD	PD	NA	0.201403321182911	0.827316307117895	0.0051	N	N	NA	SignalTransduction	ENSMUSG00000028004	N	190	19	tree519	0.671	0	1	0	Y	N	Y	Y	0	3	0.0271	0.0051	ND	PD	PD	PD	18
ENSG00000148734	ENSG00000148734	ENSG00000110148	Y	NPFFR1	CCKBR	1.814584	1.914584	NA	ND	PD	NA	0.050767831961023	0.574200527958624	0.02	N	N	NA	SignalTransduction	ENSMUSG00000020090	NA	203	19	tree519	NA	NA	NA	NA	N	N	Y	Y	NA	1	NA	0.017	ND	ND	ND	ND	18
ENSG00000056291	ENSG00000056291	ENSG00000163394	Y	NPFFR2	CCKAR	1.914584	1.914584	NA	PD	PD	NA	NA	0.54100367110699	0.0255	N	N	NA	SignalTransduction	ENSMUSG00000035528	NA	183	19	tree519	NA	NA	NA	NA	N	N	Y	Y	NA	3	0.1227	0.0255	ND	PD	PD	PD	18
ENSG00000164128	ENSG00000164128	ENSG00000163394	Y	NPY1R	CCKAR	1.914584	1.914584	NA	MD	PD	MD	-0.0486417486261203	-0.267088303319327	0.0013	N	N	NA	SignalTransduction	ENSMUSG00000036437	Y	193	19	tree519	NA	NA	NA	NA	Y	N	Y	Y	NA	3	0.0326	0.0013	ND	MD	ND	MD	18
ENSG00000164129	ENSG00000164129	ENSG00000163394	Y	NPY5R	CCKAR	1.914584	1.914584	NA	PD	PD	NA	0.204030546068488	-0.015805388713979	0.0031	N	N	NA	SignalTransduction	ENSMUSG00000044014	N	38	19	tree519	NA	NA	NA	NA	Y	N	Y	Y	NA	2	0.0557	0.0031	ND	PD	PD	PD	18
ENSG00000159279	ENSG00000159279	ENSG00000163394	Y	NA	CCKAR	1.914584	1.914584	NA	ND	PD	NA	NA	NA	NA	N	N	NA	NA	NA	NA	0	19	tree519	NA	NA	NA	NA	N	NA	NA	NA	NA	NA	NA	NA	ND	ND	ND	ND	18
ENSG00000204174	ENSG00000204174	ENSG00000121764	Y	PPYR1	HCRTR1	0.423003	1.914584	NA	ND	PD	NA	-0.327528106421953	0.599941765134075	0.0201	N	N	NA	SignalTransduction	ENSMUSG00000048337	N	176	19	tree519	0.671	0	2	0	N	N	Y	Y	0.0559166666666667	3	0.1562	0.0201	ND	ND	ND	ND	18
ENSG00000119973	ENSG00000119973	ENSG00000110148	Y	PRLHR	CCKBR	1.814584	1.914584	NA	PD	PD	NA	NA	0.233726719958236	0.0078	N	N	NA	SignalTransduction	ENSMUSG00000045052	N	245	19	tree519	NA	NA	NA	NA	N	N	Y	Y	NA	2	0.0542	0.0078	ND	PD	PD	PD	18
ENSG00000169618	ENSG00000169618	ENSG00000101292	Y	PROKR1	PROKR2	0.188275	1.914584	NA	ND	MD	MD	NA	NA	0.0096	N	N	NA	SignalTransduction	ENSMUSG00000049409	N	154	19	tree519	NA	NA	NA	NA	N	N	Y	Y	NA	1	0.0797	0.0096	ND	ND	ND	ND	18
ENSG00000101292	ENSG00000101292	ENSG00000169618	Y	PROKR2	PROKR1	0.188275	1.914584	NA	MD	ND	MD	NA	NA	0.0034	N	N	NA	SignalTransduction	ENSMUSG00000050558	Y	157	19	tree519	NA	NA	NA	NA	N	N	Y	Y	NA	NA	0.0454	0.0034	MD	ND	ND	MD	18
ENSG00000186867	ENSG00000186867	ENSG00000163394	Y	QRFPR	CCKAR	1.914584	1.914584	NA	ND	PD	NA	NA	0.40105737834373	0.0849	N	N	NA	SignalTransduction	NA	NA	197	19	tree519	NA	NA	NA	NA	N	N	Y	Y	NA	NA	NA	0.0849	ND	ND	ND	ND	18
ENSG00000115353	ENSG00000115353	ENSG00000110148	Y	TACR1	CCKBR	1.814584	1.914584	NA	PD	PD	NA	-0.108111322921039	0.466474327197062	0.0021	N	N	NA	SignalTransduction	ENSMUSG00000030043	N	200	19	tree519	0.777	0	3	0	N	N	Y	Y	0.1295	6	0.0239	0.0021	ND	MD	PD	MD	18
ENSG00000075073	ENSG00000075073	ENSG00000110148	Y	TACR2	CCKBR	1.814584	1.914584	NA	PD	PD	NA	0.182278732398863	0.440121134610868	0.0206	N	N	NA	SignalTransduction	ENSMUSG00000020081	NA	219	19	tree519	NA	NA	NA	NA	N	N	Y	Y	NA	5	0.0748	0.0206	ND	PD	PD	PD	18
ENSG00000169836	ENSG00000169836	ENSG00000110148	Y	TACR3	CCKBR	1.814584	1.914584	NA	PD	PD	NA	-0.321093606334584	0.057456765871022	0.0081	N	N	NA	SignalTransduction	ENSMUSG00000028172	N	201	19	tree519	NA	NA	NA	NA	N	N	Y	Y	NA	4	0.0617	0.0081	MD	PD	PD	MD	18
ENSG00000167995	ENSG00000167995	ENSG00000039987	Y	BEST1	BEST2	1.087896	1.914584	NA	MD	ND	MD	0.10393370965828	0.35040308124893	0.0232	N	N	NA	Transporter	ENSMUSG00000037418	N	3	4	tree521	NA	NA	NA	NA	N	N	Y	Y	NA	4	0.2291	0.0228	MD	MD	MD	MD	3
ENSG00000039987	ENSG00000039987	ENSG00000167995	Y	BEST2	BEST1	1.087896	1.914584	NA	ND	MD	MD	0.10393370965828	0.35040308124893	0.0059	N	N	NA	Transporter	ENSMUSG00000052819	N	3	4	tree521	NA	NA	NA	NA	N	N	Y	Y	NA	NA	0.0544	0.0059	ND	ND	ND	ND	3
ENSG00000127325	ENSG00000127325	ENSG00000167995	Y	BEST3	BEST1	1.087896	1.914584	NA	ND	MD	MD	NA	0.22497919364491	0.0149	N	N	NA	Transporter	ENSMUSG00000020169	NA	3	4	tree521	NA	NA	NA	NA	N	N	Y	Y	NA	NA	0.0805	0.0149	ND	ND	ND	ND	3
ENSG00000142959	ENSG00000142959	ENSG00000167995	Y	BEST4	BEST1	1.087896	1.914584	NA	ND	MD	MD	NA	0.227934981647764	0.0055	N	N	NA	Transporter	NA	NA	3	4	tree521	NA	NA	NA	NA	N	N	Y	Y	NA	NA	NA	0.0055	ND	ND	ND	ND	3
ENSG00000205337	ENSG00000205337	NA	N	NA	NA	NA	NA	1.914584	ND	NA	NA	NA	NA	NA	N	N	NA	NA	NA	NA	0	1	tree524	NA	NA	NA	NA	N	NA	NA	NA	NA	NA	NA	NA	ND	ND	ND	ND	0
ENSG00000160972	ENSG00000160972	ENSG00000101445	Y	PPP1R16A	PPP1R16B	1.087896	1.914584	NA	ND	ND	ND	NA	-0.556280704566419	0.0147	N	N	NA	NA	ENSMUSG00000033819	NA	35	2	tree525	NA	NA	NA	NA	N	N	Y	Y	NA	17	0.0941	0.0147	ND	ND	ND	ND	1
ENSG00000101445	ENSG00000101445	ENSG00000160972	Y	PPP1R16B	PPP1R16A	1.087896	1.914584	NA	ND	ND	ND	NA	-0.556280704566419	NA	N	N	NA	NA	ENSMUSG00000037754	N	15	2	tree525	NA	NA	NA	NA	N	N	Y	Y	NA	1	0.0163	NA	ND	ND	ND	ND	1
ENSG00000103449	ENSG00000103449	ENSG00000165821	Y	SALL1	SALL2	1.087896	1.914584	NA	MD	ND	MD	0.541477650437227	0.563313562743676	0.0077	N	N	NA	Regulation	ENSMUSG00000031665	Y	62	4	tree527	1	0.5	2	1	Y	N	Y	Y	0.0833333333333333	6	0.0483	0.0077	MD	MD	MD	MD	3
ENSG00000165821	ENSG00000165821	ENSG00000103449	Y	SALL2	SALL1	1.087896	1.914584	NA	ND	MD	MD	0.541477650437227	0.563313562743676	NA	N	N	NA	Regulation	ENSMUSG00000049532	Y	89	4	tree527	1	0.5	2	1	N	N	Y	Y	0.0833333333333333	5	0.0642	NA	ND	ND	ND	ND	3
ENSG00000151514	ENSG00000151514	ENSG00000103449	Y	NA	SALL1	1.087896	1.914584	NA	ND	MD	MD	NA	NA	NA	N	N	NA	NA	NA	NA	62	4	tree527	1	0.5	2	1	Y	N	Y	Y	0.0833333333333333	1	0.0838	0.0088	ND	ND	ND	ND	3
ENSG00000101115	ENSG00000101115	ENSG00000103449	Y	SALL4	SALL1	1.087896	1.914584	NA	PD	MD	MD	NA	0.0270749211483331	0.0095	N	N	NA	NA	ENSMUSG00000027547	Y	151	4	tree527	1	0.5	2	1	Y	N	Y	Y	0.0833333333333333	3	0.1399	0.0095	MD	MD	PD	MD	3
ENSG00000139044	ENSG00000139044	ENSG00000182272	Y	B4GALNT3	B4GALNT4	1.087896	1.914584	NA	ND	ND	ND	NA	0.0590331878933936	0.035	N	N	NA	Enzyme	ENSMUSG00000041372	NA	1	8	tree529	1	1	1	1	N	N	Y	NA	0	NA	0.0836	0.0293	ND	ND	ND	ND	7
ENSG00000182272	ENSG00000182272	ENSG00000139044	Y	B4GALNT4	B4GALNT3	1.087896	1.914584	NA	ND	ND	ND	NA	0.0590331878933936	0.1275	N	N	NA	Enzyme	ENSMUSG00000055629	NA	1	8	tree529	1	1	1	1	N	N	Y	NA	0	NA	0.0827	0.1276	ND	ND	ND	ND	7
ENSG00000123989	ENSG00000123989	ENSG00000033100	Y	CHPF	CHPF2	1.087896	1.914584	NA	ND	ND	ND	0.174905055078461	NA	0.0053	N	N	NA	Enzyme	ENSMUSG00000032997	NA	5	8	tree529	1	0.5	2	1	N	N	Y	NA	0.0833333333333333	5	0.0273	0.0053	ND	ND	ND	ND	7
ENSG00000033100	ENSG00000033100	ENSG00000123989	Y	CHPF2	CHPF	1.087896	1.914584	NA	ND	ND	ND	0.174905055078461	NA	0.0026	N	N	NA	Enzyme	ENSMUSG00000038181	NA	5	8	tree529	1	0.5	2	1	N	N	Y	NA	0.0833333333333333	1	0.0229	0.0026	ND	ND	ND	ND	7
ENSG00000131873	ENSG00000131873	ENSG00000198108	Y	CHSY1	CHSY3	1.087896	1.914584	NA	MD	ND	MD	NA	-0.394622100281894	0.0041	N	N	NA	Enzyme	ENSMUSG00000032640	NA	3	8	tree529	1	1	2	1	N	N	Y	Y	0.0833333333333333	NA	0.0249	0.0041	MD	ND	ND	MD	7
ENSG00000198108	ENSG00000198108	ENSG00000131873	Y	CHSY3	CHSY1	1.087896	1.914584	NA	ND	MD	MD	NA	-0.394622100281894	0.0332	N	N	NA	Enzyme	ENSMUSG00000058152	NA	3	8	tree529	1	1	2	1	N	N	Y	NA	0.0833333333333333	NA	0.0441	0.0332	ND	ND	ND	ND	7
ENSG00000147408	ENSG00000147408	ENSG00000169826	Y	CSGALNACT1	CSGALNACT2	1.087896	1.914584	NA	ND	ND	ND	0.486747670411176	0.292529235294578	0.0097	N	N	NA	Enzyme	ENSMUSG00000036356	NA	6	8	tree529	1	0.333333333333333	3	1	Y	N	Y	Y	0.166666666666667	NA	0.0433	0.0097	ND	ND	ND	ND	7
ENSG00000169826	ENSG00000169826	ENSG00000147408	Y	CSGALNACT2	CSGALNACT1	1.087896	1.914584	NA	ND	ND	ND	0.486747670411176	0.292529235294578	0.0042	N	N	NA	Enzyme	ENSMUSG00000042042	NA	4	8	tree529	1	0.333333333333333	3	1	N	N	Y	Y	0.166666666666667	2	0.0372	0.0042	ND	ND	ND	ND	7
ENSG00000113595	ENSG00000113595	NA	N	TRIM23	NA	NA	NA	1.914584	ND	NA	NA	NA	NA	0	Y	N	NA	Regulation	ENSMUSG00000021712	NA	4	1	tree537	NA	NA	NA	NA	N	N	Y	Y	NA	86	0.0102	0	ND	ND	ND	ND	0
ENSG00000204193	ENSG00000204193	NA	N	TXNDC8	NA	NA	NA	0.423003	ND	NA	NA	NA	NA	0.3226	N	N	NA	NA	ENSMUSG00000038709	NA	2	1	tree541	NA	NA	NA	NA	Y	N	NA	Y	NA	NA	0.2581	0.3462	ND	ND	ND	ND	0
ENSG00000079841	ENSG00000079841	ENSG00000176406	Y	RIMS1	RIMS2	1.914584	1.914584	NA	PD	PD	NA	0.331297410665412	0.584330632652294	0.005	N	N	NA	Regulation	ENSMUSG00000041670	Y	4	4	tree542	1	1	2	1	N	N	Y	Y	0.0833333333333333	16	0.0593	0.0045	MD	ND	PD	MD	3
ENSG00000176406	ENSG00000176406	ENSG00000079841	Y	RIMS2	RIMS1	1.914584	1.914584	NA	PD	PD	NA	0.331297410665412	0.584330632652294	0.0166	N	N	NA	Regulation	ENSMUSG00000037386	Y	2	4	tree542	1	1	2	1	N	N	Y	Y	0.0833333333333333	13	0.0415	0.022	ND	ND	PD	PD	3
ENSG00000117016	ENSG00000117016	ENSG00000176406	Y	RIMS3	RIMS2	1.087896	1.914584	NA	ND	PD	NA	0.600687356530276	0.66180386927369	0.0014	N	N	NA	NA	ENSMUSG00000032890	NA	4	4	tree542	NA	NA	NA	NA	N	N	Y	Y	NA	2	0.0086	0.0014	ND	ND	ND	ND	3
ENSG00000101098	ENSG00000101098	ENSG00000176406	Y	RIMS4	RIMS2	1.087896	1.914584	NA	ND	PD	NA	NA	0.577282991833574	0.0016	N	N	NA	NA	ENSMUSG00000035226	NA	4	4	tree542	NA	NA	NA	NA	N	NA	NA	Y	NA	NA	0.0032	0.0016	ND	ND	ND	ND	3
ENSG00000103194	ENSG00000103194	NA	N	USP10	NA	NA	NA	1.814584	PD	NA	NA	NA	NA	0.0081	N	N	NA	Enzyme	ENSMUSG00000031826	NA	24	1	tree547	NA	NA	NA	NA	N	N	Y	Y	NA	6	0.0924	0.0081	ND	ND	PD	PD	0
ENSG00000109445	ENSG00000109445	NA	N	ZNF330	NA	NA	NA	1.814584	ND	NA	NA	NA	NA	0.0042	N	N	NA	NA	ENSMUSG00000031711	NA	0	1	tree548	NA	NA	NA	NA	N	N	Y	Y	NA	1	0.0177	0.0042	ND	ND	ND	ND	0
ENSG00000178295	ENSG00000178295	NA	N	GEN1	NA	NA	NA	1.814584	ND	NA	NA	NA	NA	0.023	N	N	NA	Enzyme	ENSMUSG00000051235	NA	0	1	tree549	NA	NA	NA	NA	N	N	Y	Y	NA	1	0.1763	0.023	ND	ND	ND	ND	0
ENSG00000132549	ENSG00000132549	NA	N	VPS13B	NA	NA	NA	1.814584	MD	NA	MD	NA	NA	0.0115	N	N	NA	NA	ENSMUSG00000037646	NA	0	1	tree550	NA	NA	NA	NA	N	N	NA	Y	NA	1	0.0685	0.0115	MD	MD	MD	MD	0
ENSG00000118855	ENSG00000118855	NA	N	MFSD1	NA	NA	NA	1.814584	ND	NA	NA	NA	NA	0.0032	N	N	NA	NA	ENSMUSG00000027775	NA	0	1	tree551	NA	NA	NA	NA	N	N	NA	Y	NA	NA	0.0657	0.0032	ND	ND	ND	ND	0
ENSG00000131409	ENSG00000131409	ENSG00000148948	Y	LRRC4B	LRRC4C	1.087896	1.614584	NA	ND	ND	ND	NA	0.848018319947992	0.0018	N	N	NA	NA	ENSMUSG00000047085	NA	31	3	tree552	NA	NA	NA	NA	N	N	Y	Y	NA	NA	0.0154	0.0018	ND	ND	ND	ND	2
ENSG00000148948	ENSG00000148948	ENSG00000131409	Y	LRRC4C	LRRC4B	1.087896	1.614584	NA	ND	ND	ND	NA	0.848018319947992	0	N	N	NA	NA	ENSMUSG00000050587	NA	51	3	tree552	NA	NA	NA	NA	Y	N	Y	Y	NA	3	0.0014	0	ND	ND	ND	ND	2
ENSG00000128594	ENSG00000128594	ENSG00000131409	Y	LRRC4	LRRC4B	1.087896	1.614584	NA	MD	ND	MD	NA	0.844223026505843	7e-04	N	N	NA	NA	ENSMUSG00000049939	N	38	3	tree552	NA	NA	NA	NA	N	N	Y	NA	NA	NA	0.0104	7e-04	ND	MD	ND	MD	2
ENSG00000162929	ENSG00000162929	NA	N	KIAA1841	NA	NA	NA	1.814584	PD	NA	NA	NA	NA	0.063	N	N	NA	NA	ENSMUSG00000042208	NA	0	1	tree553	NA	NA	NA	NA	N	N	Y	NA	NA	NA	0.0593	0.063	ND	ND	PD	PD	0
ENSG00000175483	ENSG00000175483	NA	N	NA	NA	NA	NA	1.814584	ND	NA	NA	NA	NA	NA	N	N	NA	NA	NA	NA	0	1	tree554	NA	NA	NA	NA	N	NA	NA	NA	NA	NA	NA	NA	ND	ND	ND	ND	0
ENSG00000204209	ENSG00000204209	NA	N	DAXX	NA	NA	NA	1.814584	MD	NA	MD	NA	NA	0.0185	Y	N	NA	SignalTransduction	ENSMUSG00000002307	Y	4	1	tree558	NA	NA	NA	NA	N	N	Y	Y	NA	NA	0.1568	0.0179	ND	MD	ND	MD	0
ENSG00000166578	ENSG00000166578	ENSG00000114473	Y	IQCD	IQCG	1.814584	1.814584	NA	ND	ND	ND	NA	0.666736970844564	0.1934	N	N	NA	NA	ENSMUSG00000029601	NA	0	2	tree559	NA	NA	NA	NA	N	N	NA	NA	NA	NA	0.2234	0.1616	ND	ND	ND	ND	1
ENSG00000114473	ENSG00000114473	ENSG00000166578	Y	IQCG	IQCD	1.814584	1.814584	NA	ND	ND	ND	NA	0.666736970844564	0.059	N	N	NA	NA	ENSMUSG00000035578	NA	0	2	tree559	NA	NA	NA	NA	N	N	NA	NA	NA	NA	0.2356	0.059	ND	ND	ND	ND	1
ENSG00000172349	ENSG00000172349	ENSG00000133401	Y	IL16	PDZD2	1.087896	1.814584	NA	PD	MD	MD	-0.489922751829539	-0.298970241536638	0.0204	N	N	NA	NA	ENSMUSG00000001741	N	17	2	tree560	NA	NA	NA	NA	N	N	Y	Y	NA	41	0.1133	0.0204	ND	MD	PD	MD	1
ENSG00000133401	ENSG00000133401	ENSG00000172349	Y	PDZD2	IL16	1.087896	1.814584	NA	MD	PD	MD	-0.489922751829539	-0.298970241536638	0.0377	N	N	NA	NA	ENSMUSG00000022197	N	39	2	tree560	NA	NA	NA	NA	N	N	Y	Y	NA	6	0.1913	0.0377	ND	MD	ND	MD	1
ENSG00000163781	ENSG00000163781	NA	N	TOPBP1	NA	NA	NA	2.214584	PD	NA	NA	NA	NA	0.0097	Y	N	NA	NA	ENSMUSG00000032555	NA	0	1	tree561	NA	NA	NA	NA	N	N	Y	Y	NA	18	0.1347	0.0106	ND	MD	PD	MD	0
ENSG00000167930	ENSG00000167930	ENSG00000084444	Y	ITFG3	KIAA1467	1.087896	1.814584	NA	PD	ND	NA	NA	-0.271608366872129	0.0295	N	N	NA	NA	ENSMUSG00000024187	NA	1	2	tree566	NA	NA	NA	NA	N	N	NA	NA	NA	NA	0.1641	0.0294	ND	ND	PD	PD	1
ENSG00000084444	ENSG00000084444	ENSG00000167930	Y	KIAA1467	ITFG3	1.087896	1.814584	NA	ND	PD	NA	NA	-0.271608366872129	0.0065	N	N	NA	NA	ENSMUSG00000030207	NA	1	2	tree566	NA	NA	NA	NA	N	N	NA	NA	NA	NA	0.0738	0.0065	ND	ND	ND	ND	1
ENSG00000169019	ENSG00000169019	NA	N	COMMD8	NA	NA	NA	1.814584	ND	NA	NA	NA	NA	0.0131	N	N	NA	NA	ENSMUSG00000029213	NA	0	1	tree571	NA	NA	NA	NA	N	N	Y	NA	NA	2	0.1557	0.0266	ND	ND	ND	ND	0
ENSG00000174945	ENSG00000174945	ENSG00000204399	Y	AMZ1	NA	1.614584	1.614584	NA	ND	ND	ND	NA	NA	0.0221	N	N	NA	Enzyme	ENSMUSG00000050022	NA	1	3	tree572	NA	NA	NA	NA	N	N	Y	NA	NA	NA	0.1436	0.0221	ND	ND	ND	ND	2
ENSG00000204399	ENSG00000204399	ENSG00000174945	Y	NA	AMZ1	1.614584	1.614584	NA	ND	ND	ND	NA	NA	NA	N	N	NA	NA	NA	NA	0	3	tree572	NA	NA	NA	NA	N	NA	NA	NA	NA	NA	NA	NA	ND	ND	ND	ND	2
ENSG00000196704	ENSG00000196704	ENSG00000174945	Y	AMZ2	AMZ1	1.614584	1.614584	NA	ND	ND	ND	NA	-0.309059882607875	0.0211	N	N	NA	Enzyme	ENSMUSG00000020610	NA	1	3	tree572	1	1	1	1	N	N	Y	NA	0	NA	0.1232	0.0237	ND	ND	ND	ND	2
ENSG00000110696	ENSG00000110696	NA	N	C11orf58	NA	NA	NA	1.614584	ND	NA	NA	NA	NA	0.0023	N	N	NA	NA	ENSMUSG00000030663	NA	0	1	tree573	NA	NA	NA	NA	N	N	Y	Y	NA	2	0.0206	0.0023	ND	ND	ND	ND	0
ENSG00000157330	ENSG00000157330	NA	N	C1orf158	NA	NA	NA	1.614584	ND	NA	NA	NA	NA	0.0339	N	N	NA	NA	ENSMUSG00000028589	NA	0	1	tree574	NA	NA	NA	NA	N	N	NA	NA	NA	NA	0.1563	0.0339	ND	ND	ND	ND	0
ENSG00000077585	ENSG00000077585	ENSG00000180998	Y	GPR137B	GPR137C	1.614584	1.614584	NA	ND	ND	ND	NA	0.573584680302737	0.0017	N	N	NA	NA	ENSMUSG00000021306	NA	2	3	tree575	NA	NA	NA	NA	N	N	NA	NA	NA	NA	NA	0.0017	ND	ND	ND	ND	2
ENSG00000180998	ENSG00000180998	ENSG00000077585	Y	GPR137C	GPR137B	1.614584	1.614584	NA	ND	ND	ND	NA	0.573584680302737	0.0038	N	N	NA	NA	ENSMUSG00000049092	NA	2	3	tree575	NA	NA	NA	NA	N	N	NA	NA	NA	NA	0.0444	0.0038	ND	ND	ND	ND	2
ENSG00000173264	ENSG00000173264	ENSG00000077585	Y	GPR137	GPR137B	1.614584	1.614584	NA	ND	ND	ND	-0.125382033172767	-0.255688575637522	0.0088	N	N	NA	NA	ENSMUSG00000024958	NA	2	3	tree575	NA	NA	NA	NA	N	N	NA	NA	NA	NA	0.1014	0.0066	ND	ND	ND	ND	2
ENSG00000116213	ENSG00000116213	NA	N	WRAP73	NA	NA	NA	1.614584	ND	NA	NA	NA	NA	0.059	N	N	NA	NA	ENSMUSG00000029029	NA	0	1	tree576	NA	NA	NA	NA	N	N	Y	NA	NA	NA	0.0606	0.059	ND	ND	ND	ND	0
ENSG00000137880	ENSG00000137880	NA	N	GCHFR	NA	NA	NA	1.087896	ND	NA	NA	NA	NA	0.0163	N	N	NA	Regulation	ENSMUSG00000046814	NA	0	1	tree577	NA	NA	NA	NA	N	N	Y	Y	NA	NA	0.0329	0.0163	ND	ND	ND	ND	0
ENSG00000187905	ENSG00000187905	ENSG00000100565	Y	NA	C14orf166B	1.614584	1.814584	NA	ND	ND	ND	NA	NA	NA	N	N	NA	NA	ENSMUSG00000022759	NA	18	2	tree578	NA	NA	NA	NA	N	N	Y	NA	NA	NA	0.2449	NA	ND	ND	ND	ND	1
ENSG00000100565	ENSG00000100565	ENSG00000187905	Y	C14orf166B	NA	1.614584	1.814584	NA	ND	ND	ND	NA	NA	0.0928	N	N	NA	NA	ENSMUSG00000059114	NA	12	2	tree578	NA	NA	NA	NA	N	N	Y	Y	NA	NA	0.172	0.0957	ND	ND	ND	ND	1
ENSG00000183831	ENSG00000183831	NA	N	ANKRD45	NA	NA	NA	1.614584	ND	NA	NA	NA	NA	0.0165	N	N	NA	NA	ENSMUSG00000044835	NA	0	1	tree579	NA	NA	NA	NA	N	N	NA	NA	NA	NA	0.1363	0.0162	ND	ND	ND	ND	0
ENSG00000155755	ENSG00000155755	NA	N	TMEM237	NA	NA	NA	1.087896	ND	NA	NA	NA	NA	0.038	N	N	NA	NA	ENSMUSG00000038079	NA	0	1	tree580	NA	NA	NA	NA	N	N	Y	NA	NA	1	0.1176	0.021	ND	ND	ND	ND	0
ENSG00000158169	ENSG00000158169	NA	N	FANCC	NA	NA	NA	1.087896	PD	NA	NA	NA	NA	0.0592	Y	N	NA	NA	ENSMUSG00000021461	N	0	1	tree583	NA	NA	NA	NA	Y	N	Y	Y	NA	17	0.2185	0.0592	MD	PD	PD	MD	0
ENSG00000137103	ENSG00000137103	ENSG00000187616	Y	TMEM8B	TMEM8C	1.814584	1.814584	NA	MD	ND	MD	NA	NA	0.0024	N	N	NA	NA	ENSMUSG00000078716	NA	1	3	tree584	NA	NA	NA	NA	N	N	Y	Y	NA	1	0.1429	0.0413	ND	MD	ND	MD	2
ENSG00000187616	ENSG00000187616	ENSG00000137103	Y	TMEM8C	TMEM8B	1.814584	1.814584	NA	ND	MD	MD	NA	NA	0.0799	N	N	NA	NA	ENSMUSG00000009214	NA	2	3	tree584	NA	NA	NA	NA	N	N	NA	NA	NA	NA	0.059	0.0846	ND	ND	ND	ND	2
ENSG00000129925	ENSG00000129925	ENSG00000137103	Y	TMEM8A	TMEM8B	1.814584	1.814584	NA	ND	MD	MD	-0.236125913946067	-0.0395628665034947	0.0244	N	N	NA	NA	ENSMUSG00000024180	NA	1	3	tree584	NA	NA	NA	NA	N	N	Y	Y	NA	1	0.1408	0.0244	ND	ND	ND	ND	2
ENSG00000172680	ENSG00000172680	NA	N	MOS	NA	NA	NA	1.614584	PD	NA	NA	NA	NA	0.0162	N	N	NA	Enzyme	ENSMUSG00000078365	NA	157	1	tree585	NA	NA	NA	NA	N	N	Y	Y	NA	8	0.1486	0.0162	ND	MD	PD	MD	0
ENSG00000103507	ENSG00000103507	NA	N	BCKDK	NA	NA	NA	2.214584	ND	NA	NA	NA	NA	0.0085	N	N	NA	Enzyme	ENSMUSG00000030802	Y	4	1	tree586	NA	NA	NA	NA	N	Y	Y	Y	NA	1	0.0236	0.0085	ND	ND	ND	ND	0
ENSG00000172167	ENSG00000172167	NA	N	MTBP	NA	NA	NA	1.087896	ND	NA	NA	NA	NA	0.0119	N	N	NA	NA	ENSMUSG00000022369	Y	0	1	tree587	NA	NA	NA	NA	N	N	Y	Y	NA	1	0.1261	0.0119	ND	ND	ND	ND	0
ENSG00000183484	ENSG00000183484	ENSG00000177464	Y	GPR132	GPR4	1.087896	1.087896	NA	MD	MD	MD	0.290037564955453	0.144713413190939	0.0409	N	N	NA	SignalTransduction	ENSMUSG00000021298	N	107	4	tree588	NA	NA	NA	NA	N	N	Y	Y	NA	1	0.2206	0.0409	ND	MD	ND	MD	3
ENSG00000177464	ENSG00000177464	ENSG00000183484	Y	GPR4	GPR132	1.087896	1.087896	NA	MD	MD	MD	0.290037564955453	0.144713413190939	0.0033	N	N	NA	SignalTransduction	ENSMUSG00000044317	Y	137	4	tree588	NA	NA	NA	NA	N	N	Y	Y	NA	1	0.0377	0.0033	ND	MD	ND	MD	3
ENSG00000140030	ENSG00000140030	ENSG00000183484	Y	GPR65	GPR132	1.087896	1.087896	NA	MD	MD	MD	0.347190384928488	0.658539897806896	0.0188	N	N	NA	SignalTransduction	ENSMUSG00000021886	N	136	4	tree588	NA	NA	NA	NA	Y	N	Y	Y	NA	NA	0.1293	0.0188	ND	MD	ND	MD	3
ENSG00000119714	ENSG00000119714	ENSG00000183484	Y	GPR68	GPR132	1.087896	1.087896	NA	ND	MD	MD	0.304780027561539	0.602619815904764	0.0073	N	N	NA	SignalTransduction	ENSMUSG00000047415	N	141	4	tree588	NA	NA	NA	NA	N	N	Y	Y	NA	1	0.0421	0.0082	ND	ND	ND	ND	3
ENSG00000187231	ENSG00000187231	NA	N	SESTD1	NA	NA	NA	1.914584	ND	NA	NA	NA	NA	7e-04	N	N	NA	NA	ENSMUSG00000042272	NA	6	1	tree589	NA	NA	NA	NA	N	N	Y	Y	NA	1	0.0086	7e-04	ND	ND	ND	ND	0
ENSG00000103429	ENSG00000103429	NA	N	BFAR	NA	NA	NA	1.087896	ND	NA	NA	NA	NA	0.0086	Y	N	NA	NA	ENSMUSG00000022684	NA	0	1	tree590	NA	NA	NA	NA	N	N	Y	Y	NA	3	0.0533	0.0086	ND	ND	ND	ND	0
ENSG00000124782	ENSG00000124782	NA	N	RREB1	NA	NA	NA	1.814584	ND	NA	NA	NA	NA	0.0148	Y	N	NA	Regulation	ENSMUSG00000039087	NA	21	1	tree591	NA	NA	NA	NA	Y	N	Y	Y	NA	3	0.1029	0.0148	ND	ND	ND	ND	0
ENSG00000071794	ENSG00000071794	NA	N	HLTF	NA	NA	NA	2.214584	MD	NA	MD	NA	NA	0.0466	N	N	NA	Regulation	ENSMUSG00000002428	NA	18	1	tree592	NA	NA	NA	NA	N	Y	Y	Y	NA	1	0.0852	0.0466	ND	MD	ND	MD	0
ENSG00000215913	ENSG00000215913	NA	N	NA	NA	NA	NA	1.614584	ND	NA	NA	NA	NA	NA	N	N	NA	NA	NA	NA	0	1	tree593	NA	NA	NA	NA	N	NA	NA	NA	NA	NA	NA	NA	ND	ND	ND	ND	0
ENSG00000169607	ENSG00000169607	ENSG00000136108	Y	CKAP2L	CKAP2	1.087896	1.614584	NA	ND	ND	ND	NA	0.846950996568678	0.0478	N	N	NA	NA	ENSMUSG00000048327	NA	1	2	tree594	NA	NA	NA	NA	N	N	NA	NA	NA	NA	0.2566	0.0425	ND	ND	ND	ND	1
ENSG00000136108	ENSG00000136108	ENSG00000169607	Y	CKAP2	CKAP2L	1.087896	1.614584	NA	ND	ND	ND	NA	0.846950996568678	NA	N	N	NA	NA	ENSMUSG00000037725	NA	1	2	tree594	NA	NA	NA	NA	N	N	NA	Y	NA	1	0.2667	NA	ND	ND	ND	ND	1
ENSG00000178531	ENSG00000178531	ENSG00000205279	Y	CTXN1	CTXN3	1.087896	1.087896	NA	ND	PD	NA	NA	0.434203465176467	0	N	N	NA	NA	ENSMUSG00000048644	NA	1	2	tree595	NA	NA	NA	NA	N	N	NA	NA	NA	NA	0.0148	0	ND	ND	ND	ND	1
ENSG00000205279	ENSG00000205279	ENSG00000178531	Y	CTXN3	CTXN1	1.087896	1.087896	NA	PD	ND	NA	NA	0.434203465176467	0.0193	N	N	NA	NA	ENSMUSG00000069372	NA	2	2	tree595	NA	NA	NA	NA	N	N	NA	NA	NA	NA	0.0465	0.0193	ND	ND	PD	PD	1
ENSG00000168612	ENSG00000168612	ENSG00000132801	Y	ZSWIM1	ZSWIM3	0.776542	1.814584	NA	ND	ND	ND	NA	0.592089223163649	NA	N	N	NA	NA	ENSMUSG00000017764	NA	1	2	tree597	1	1	1	1	N	N	Y	NA	0	NA	0.0783	NA	ND	ND	ND	ND	1
ENSG00000132801	ENSG00000132801	ENSG00000168612	Y	ZSWIM3	ZSWIM1	0.776542	1.814584	NA	ND	ND	ND	NA	0.592089223163649	0.0185	N	N	NA	NA	ENSMUSG00000045822	NA	1	2	tree597	1	1	1	1	N	N	Y	NA	0	1	0.1055	0.0185	ND	ND	ND	ND	1
ENSG00000164241	ENSG00000164241	NA	N	NA	NA	NA	NA	1.814584	ND	NA	NA	NA	NA	0.4621	N	N	NA	NA	ENSMUSG00000024592	NA	0	1	tree598	NA	NA	NA	NA	N	NA	NA	NA	NA	NA	NA	NA	ND	ND	ND	ND	0
ENSG00000169116	ENSG00000169116	NA	N	PARM1	NA	NA	NA	0.604171	ND	NA	NA	NA	NA	0.0312	N	N	NA	NA	ENSMUSG00000034981	NA	0	1	tree599	NA	NA	NA	NA	N	N	NA	Y	NA	NA	0.2548	0.0312	ND	ND	ND	ND	0
ENSG00000185436	ENSG00000185436	NA	N	IL28RA	NA	NA	NA	0.604171	PD	NA	NA	NA	NA	0.0816	N	N	NA	SignalTransduction	ENSMUSG00000062157	N	0	1	tree600	NA	NA	NA	NA	N	N	Y	Y	NA	3	0.2606	0.0816	ND	PD	ND	PD	0
ENSG00000176919	ENSG00000176919	ENSG00000187922	Y	C8G	LCN10	1.087896	1.087896	NA	ND	ND	ND	NA	-0.107080741018681	0.2353	N	N	NA	Transporter	ENSMUSG00000015083	NA	2	7	tree601	NA	NA	NA	NA	N	N	Y	Y	NA	1	0.1644	0.2353	ND	ND	ND	ND	6
ENSG00000187922	ENSG00000187922	ENSG00000176919	Y	LCN10	C8G	1.087896	1.087896	NA	ND	ND	ND	NA	-0.107080741018681	0.1286	N	N	NA	Transporter	ENSMUSG00000047356	NA	0	7	tree601	NA	NA	NA	NA	N	N	Y	Y	NA	NA	0.2051	0.1071	ND	ND	ND	ND	6
ENSG00000184925	ENSG00000184925	ENSG00000148346	Y	LCN12	LCN2	0.423003	1.087896	NA	ND	MD	MD	NA	-0.275587194916306	0.0589	N	N	NA	Transporter	ENSMUSG00000026943	NA	2	7	tree601	NA	NA	NA	NA	N	N	Y	Y	NA	NA	0.3385	0.0548	ND	ND	ND	ND	6
ENSG00000148346	ENSG00000148346	ENSG00000184925	Y	LCN2	LCN12	0.423003	1.087896	NA	MD	ND	MD	NA	-0.275587194916306	0.0504	N	N	NA	Transporter	NA	NA	2	7	tree601	NA	NA	NA	NA	N	Y	Y	Y	NA	5	0.3089	0.0499	ND	MD	ND	MD	6
ENSG00000214402	ENSG00000214402	ENSG00000176919	Y	LCNL1	C8G	1.087896	1.087896	NA	ND	ND	ND	NA	-0.166505963761046	NA	N	N	NA	NA	NA	NA	0	7	tree601	NA	NA	NA	NA	N	N	Y	NA	NA	NA	NA	NA	ND	ND	ND	ND	6
ENSG00000107317	ENSG00000107317	ENSG00000184925	Y	PTGDS	LCN12	0.423003	1.087896	NA	PD	ND	NA	NA	-0.201252771493973	0.0263	N	N	NA	Transporter	ENSMUSG00000015090	N	4	7	tree601	NA	NA	NA	NA	N	N	Y	Y	NA	9	0.1433	0.0511	ND	MD	PD	MD	6
ENSG00000177984	ENSG00000177984	ENSG00000176919	Y	LCN15	C8G	1.087896	1.087896	NA	ND	ND	ND	NA	NA	0.0275	N	N	NA	Transporter	NA	NA	3	7	tree601	NA	NA	NA	NA	N	N	Y	Y	NA	NA	NA	0.0275	ND	ND	ND	ND	6
ENSG00000086730	ENSG00000086730	NA	N	LAT2	NA	NA	NA	1.087896	MD	NA	MD	NA	NA	0.044	N	N	NA	NA	ENSMUSG00000040751	N	0	1	tree602	NA	NA	NA	NA	N	N	Y	Y	NA	8	0.2732	0.0403	ND	MD	ND	MD	0
ENSG00000189114	ENSG00000189114	NA	N	BLOC1S3	NA	NA	NA	1.087896	PD	NA	NA	NA	NA	0.0163	Y	N	NA	NA	ENSMUSG00000057667	N	0	1	tree603	NA	NA	NA	NA	Y	N	Y	Y	NA	3	0.044	0.0164	MD	MD	PD	MD	0
ENSG00000187889	ENSG00000187889	ENSG00000082074	Y	C1orf168	FYB	1.087896	1.087896	NA	ND	ND	ND	NA	-0.345225780216769	0.0575	N	Y	NA	NA	ENSMUSG00000078612	NA	2	3	tree604	NA	NA	NA	NA	N	N	NA	NA	NA	NA	0.2965	0.0546	ND	ND	ND	ND	2
ENSG00000082074	ENSG00000082074	ENSG00000187889	Y	FYB	C1orf168	1.087896	1.087896	NA	ND	ND	ND	NA	-0.345225780216769	0.0289	Y	N	NA	NA	ENSMUSG00000022148	N	37	3	tree604	NA	NA	NA	NA	N	NA	Y	Y	NA	14	0.1277	0.0289	ND	ND	ND	ND	2
ENSG00000133246	ENSG00000133246	ENSG00000187889	Y	PRAM1	C1orf168	1.087896	1.087896	NA	PD	ND	NA	NA	-0.166921056979724	0.069	N	N	NA	NA	ENSMUSG00000032739	N	170	3	tree604	NA	NA	NA	NA	N	N	Y	Y	NA	8	0.2835	0.0679	ND	ND	PD	PD	2
ENSG00000205078	ENSG00000205078	ENSG00000171772	Y	SYCE1L	SYCE1	0.188275	1.614584	NA	ND	ND	ND	NA	NA	0.0361	N	N	NA	NA	ENSMUSG00000033409	NA	1	2	tree605	NA	NA	NA	NA	N	N	NA	Y	NA	NA	0.4533	0.0556	ND	ND	ND	ND	1
ENSG00000171772	ENSG00000171772	ENSG00000205078	Y	SYCE1	SYCE1L	0.188275	1.614584	NA	ND	ND	ND	NA	NA	0.0683	N	N	NA	NA	ENSMUSG00000025480	N	2	2	tree605	NA	NA	NA	NA	N	N	Y	Y	NA	5	0.2415	0.0645	ND	ND	ND	ND	1
ENSG00000182898	ENSG00000182898	NA	N	TCHHL1	NA	NA	NA	0.423003	ND	NA	NA	NA	NA	0.0533	N	N	NA	NA	ENSMUSG00000027908	NA	31	1	tree606	NA	NA	NA	NA	N	N	Y	NA	NA	NA	0.4248	0.0533	ND	ND	ND	ND	0
ENSG00000167230	ENSG00000167230	NA	N	C17orf78	NA	NA	NA	0.604171	ND	NA	NA	NA	NA	0.0337	N	N	NA	NA	ENSMUSG00000051452	NA	0	1	tree607	NA	NA	NA	NA	N	N	NA	NA	NA	NA	0.2357	0.0337	ND	ND	ND	ND	0
ENSG00000214827	ENSG00000214827	ENSG00000100721	Y	MTCP1	TCL1A	0.604171	0.604171	NA	MD	MD	MD	-0.556106841843727	-0.199771408941704	0	N	Y	NA	NA	ENSMUSG00000031200	NA	2	2	tree608	NA	NA	NA	NA	N	N	NA	Y	NA	4	0.0303	0	ND	ND	MD	MD	1
ENSG00000100721	ENSG00000100721	ENSG00000214827	Y	TCL1A	MTCP1	0.604171	0.604171	NA	MD	MD	MD	-0.556106841843727	-0.199771408941704	0.0945	Y	N	NA	NA	ENSMUSG00000041359	N	1	2	tree608	NA	NA	NA	NA	Y	N	NA	Y	NA	7	0.463	0.0945	ND	MD	ND	MD	1
ENSG00000122386	ENSG00000122386	NA	N	ZNF205	NA	NA	NA	1.814584	ND	NA	NA	NA	NA	0.0672	N	N	NA	NA	ENSMUSG00000062012	NA	343	1	tree609	NA	NA	NA	NA	N	N	Y	Y	NA	5	0.1431	0.0646	ND	ND	ND	ND	0
ENSG00000182329	ENSG00000182329	NA	N	NA	NA	NA	NA	1.614584	ND	NA	NA	NA	NA	0.0388	N	N	NA	NA	ENSMUSG00000047361	NA	0	1	tree610	NA	NA	NA	NA	N	NA	NA	NA	NA	NA	0.3489	0.1065	ND	ND	ND	ND	0
ENSG00000187166	ENSG00000187166	NA	N	H1FNT	NA	NA	NA	0.164611	ND	NA	NA	NA	NA	0.0512	N	N	NA	NA	ENSMUSG00000048077	N	0	1	tree611	NA	NA	NA	NA	Y	N	Y	Y	NA	NA	NA	0.0512	ND	ND	ND	ND	0
ENSG00000167279	ENSG00000167279	NA	N	NA	NA	NA	NA	0.188275	ND	NA	NA	NA	NA	NA	N	N	NA	NA	NA	NA	0	1	tree612	NA	NA	NA	NA	N	NA	NA	NA	NA	NA	NA	0.1072	ND	ND	ND	ND	0
ENSG00000148671	ENSG00000148671	NA	N	C10orf116	NA	NA	NA	0.604171	ND	NA	NA	NA	NA	0.0061	N	N	NA	NA	NA	NA	0	1	tree613	NA	NA	NA	NA	N	N	Y	Y	NA	NA	NA	0.0061	ND	ND	ND	ND	0
ENSG00000182356	ENSG00000182356	ENSG00000217261	Y	NA	NA	0	1.087896	NA	ND	ND	ND	NA	NA	NA	N	N	NA	NA	NA	NA	12	12	tree614	NA	NA	NA	NA	N	N	NA	NA	NA	NA	NA	NA	ND	ND	ND	ND	11
ENSG00000217261	ENSG00000217261	ENSG00000182356	Y	NA	NA	0	1.087896	NA	ND	ND	ND	NA	NA	NA	N	N	NA	NA	NA	NA	12	12	tree614	NA	NA	NA	NA	N	NA	NA	NA	NA	NA	NA	NA	ND	ND	ND	ND	11
ENSG00000167390	ENSG00000167390	ENSG00000182356	Y	NA	NA	0.00895	1.087896	NA	ND	ND	ND	NA	NA	NA	N	N	NA	NA	NA	NA	0	12	tree614	NA	NA	NA	NA	N	NA	NA	NA	NA	NA	NA	NA	ND	ND	ND	ND	11
ENSG00000205578	ENSG00000205578	ENSG00000182356	Y	NA	NA	1.087896	1.087896	NA	ND	ND	ND	NA	NA	NA	N	N	NA	NA	NA	NA	0	12	tree614	NA	NA	NA	NA	N	NA	NA	NA	NA	NA	NA	NA	ND	ND	ND	ND	11
ENSG00000197848	ENSG00000197848	ENSG00000197284	Y	NA	NA	0	1.087896	NA	ND	ND	ND	NA	NA	NA	N	N	NA	NA	NA	NA	0	12	tree614	NA	NA	NA	NA	N	NA	NA	NA	NA	NA	NA	NA	ND	ND	ND	ND	11
ENSG00000197284	ENSG00000197284	ENSG00000197848	Y	NA	NA	0	1.087896	NA	ND	ND	ND	NA	NA	NA	N	N	NA	NA	NA	NA	0	12	tree614	NA	NA	NA	NA	N	NA	NA	NA	NA	NA	NA	NA	ND	ND	ND	ND	11
ENSG00000215156	ENSG00000215156	ENSG00000197848	Y	NA	NA	0.0067	1.087896	NA	ND	ND	ND	NA	NA	NA	N	N	NA	NA	NA	NA	0	12	tree614	NA	NA	NA	NA	N	NA	NA	NA	NA	NA	NA	NA	ND	ND	ND	ND	11
ENSG00000214997	ENSG00000214997	ENSG00000197848	Y	NA	NA	0	1.087896	NA	ND	ND	ND	NA	NA	NA	N	N	NA	NA	NA	NA	13	12	tree614	NA	NA	NA	NA	N	NA	NA	NA	NA	NA	NA	NA	ND	ND	ND	ND	11
ENSG00000205565	ENSG00000205565	ENSG00000197848	Y	NA	NA	0	1.087896	NA	ND	ND	ND	NA	NA	NA	N	N	NA	NA	NA	NA	0	12	tree614	NA	NA	NA	NA	N	NA	NA	NA	NA	NA	NA	NA	ND	ND	ND	ND	11
ENSG00000183169	ENSG00000183169	ENSG00000182356	Y	NA	NA	0.00895	1.087896	NA	ND	ND	ND	NA	NA	NA	N	N	NA	NA	NA	NA	12	12	tree614	NA	NA	NA	NA	N	N	NA	NA	NA	NA	NA	NA	ND	ND	ND	ND	11
ENSG00000189258	ENSG00000189258	ENSG00000182356	Y	NA	NA	0.00895	1.087896	NA	ND	ND	ND	NA	NA	NA	N	N	NA	NA	NA	NA	0	12	tree614	NA	NA	NA	NA	N	NA	NA	NA	NA	NA	NA	NA	ND	ND	ND	ND	11
ENSG00000128262	ENSG00000128262	ENSG00000182356	Y	NA	NA	0.00895	1.087896	NA	ND	ND	ND	NA	NA	NA	N	N	NA	NA	NA	NA	0	12	tree614	NA	NA	NA	NA	N	NA	NA	NA	NA	NA	NA	NA	ND	ND	ND	ND	11
ENSG00000178977	ENSG00000178977	NA	N	NA	NA	NA	NA	0.188275	ND	NA	NA	NA	NA	NA	N	N	NA	NA	NA	NA	0	1	tree615	NA	NA	NA	NA	N	NA	NA	NA	NA	NA	NA	NA	ND	ND	ND	ND	0
ENSG00000196096	ENSG00000196096	NA	N	NA	NA	NA	NA	0.0067	ND	NA	NA	NA	NA	NA	N	N	NA	NA	NA	NA	0	1	tree621	NA	NA	NA	NA	N	NA	NA	NA	NA	NA	NA	NA	ND	ND	ND	ND	0
ENSG00000108468	ENSG00000108468	ENSG00000122565	Y	CBX1	CBX3	1.087896	1.914584	NA	MD	ND	MD	0.296246324253025	0.113645659964124	0.0088	N	Y	NA	NA	ENSMUSG00000018666	N	2	3	tree631	NA	NA	NA	NA	N	N	Y	Y	NA	24	0	NA	ND	MD	ND	MD	2
ENSG00000122565	ENSG00000122565	ENSG00000108468	Y	CBX3	CBX1	1.087896	1.914584	NA	ND	MD	MD	0.296246324253025	0.113645659964124	0.0098	Y	N	NA	Regulation	ENSMUSG00000057886	NA	2	3	tree631	NA	NA	NA	NA	N	N	Y	Y	NA	15	NA	NA	ND	ND	ND	ND	2
ENSG00000094916	ENSG00000094916	ENSG00000108468	Y	CBX5	CBX1	1.087896	1.914584	NA	MD	MD	MD	0.52683519727375	0.671186317554354	0	Y	N	NA	Regulation	ENSMUSG00000009575	NA	2	3	tree631	NA	NA	NA	NA	N	N	Y	Y	NA	41	0.0098	0	ND	MD	ND	MD	2
ENSG00000196466	ENSG00000196466	ENSG00000197933	Y	ZNF799	ZNF823	0.0067	1.087896	NA	ND	ND	ND	NA	NA	NA	N	N	NA	NA	NA	NA	446	2	tree633	1	1	1	1	N	N	Y	Y	0	NA	NA	NA	ND	ND	ND	ND	1
ENSG00000197933	ENSG00000197933	ENSG00000196466	Y	ZNF823	ZNF799	0.0067	1.087896	NA	ND	ND	ND	NA	NA	0.0136	N	N	NA	NA	NA	NA	446	2	tree633	1	1	1	1	N	N	Y	Y	0	NA	NA	0.0136	ND	ND	ND	ND	1
ENSG00000169926	ENSG00000169926	ENSG00000174595	Y	KLF13	KLF14	1.087896	1.087896	NA	PD	ND	NA	NA	-0.190226053385143	NA	N	N	NA	Regulation	ENSMUSG00000052040	N	149	4	tree634	1	1	1	1	N	N	Y	Y	0	4	0.0219	NA	ND	PD	ND	PD	3
ENSG00000174595	ENSG00000174595	ENSG00000169926	Y	KLF14	KLF13	1.087896	1.087896	NA	ND	PD	NA	NA	-0.190226053385143	0.0184	N	N	NA	NA	ENSMUSG00000073209	NA	145	4	tree634	1	1	1	1	N	N	Y	Y	0	NA	0.2159	0.0184	ND	ND	ND	ND	3
ENSG00000129911	ENSG00000129911	ENSG00000174595	Y	KLF16	KLF14	0.188275	1.087896	NA	PD	ND	NA	NA	0.0198713212739623	NA	N	N	NA	Regulation	ENSMUSG00000035397	NA	152	4	tree634	1	1	1	1	N	N	Y	Y	0	1	0.0516	NA	ND	PD	ND	PD	3
ENSG00000119138	ENSG00000119138	ENSG00000169926	Y	KLF9	KLF13	1.087896	1.087896	NA	ND	PD	NA	0.154574042526922	0.131879228451226	0.0052	N	N	NA	Regulation	ENSMUSG00000033863	N	315	4	tree634	1	1	1	1	Y	N	Y	Y	0	1	0.0141	0.0052	ND	ND	ND	ND	3
ENSG00000018236	ENSG00000018236	ENSG00000184144	Y	CNTN1	CNTN2	1.087896	1.914584	NA	PD	MD	MD	0.530410040267029	0.890150969106067	0.0024	N	N	NA	NA	ENSMUSG00000055022	NA	57	6	tree635	NA	NA	NA	NA	Y	Y	Y	Y	NA	11	0.0222	0.0024	MD	MD	PD	MD	5
ENSG00000184144	ENSG00000184144	ENSG00000018236	Y	CNTN2	CNTN1	1.087896	1.914584	NA	MD	PD	MD	0.530410040267029	0.890150969106067	0.0043	N	N	NA	NA	ENSMUSG00000053024	N	62	6	tree635	NA	NA	NA	NA	Y	N	Y	Y	NA	20	0.0495	0.0043	ND	MD	ND	MD	5
ENSG00000113805	ENSG00000113805	ENSG00000018236	Y	CNTN3	CNTN1	1.087896	1.914584	NA	PD	PD	NA	NA	0.415806847086273	0.0089	N	N	NA	NA	ENSMUSG00000030075	NA	62	6	tree635	NA	NA	NA	NA	Y	N	Y	Y	NA	1	0.0429	0.0089	ND	ND	PD	PD	5
ENSG00000144619	ENSG00000144619	ENSG00000018236	Y	CNTN4	CNTN1	1.087896	1.914584	NA	PD	PD	NA	NA	0.395741700274656	0.021	N	N	NA	NA	ENSMUSG00000064293	N	66	6	tree635	NA	NA	NA	NA	Y	N	Y	Y	NA	1	0.023	0.021	ND	ND	PD	PD	5
ENSG00000149972	ENSG00000149972	ENSG00000018236	Y	CNTN5	CNTN1	1.087896	1.914584	NA	PD	PD	NA	0.197544722133146	0.567640123906392	0.006	N	N	NA	NA	ENSMUSG00000039488	N	59	6	tree635	NA	NA	NA	NA	N	N	Y	Y	NA	2	0.0471	0.0056	ND	ND	PD	PD	5
ENSG00000134115	ENSG00000134115	ENSG00000018236	Y	CNTN6	CNTN1	1.087896	1.914584	NA	ND	PD	NA	0.184674407602107	0.458662655138684	0.0117	N	N	NA	NA	ENSMUSG00000030092	N	60	6	tree635	NA	NA	NA	NA	Y	N	Y	Y	NA	NA	0.0545	0.0117	ND	ND	ND	ND	5
ENSG00000152402	ENSG00000152402	ENSG00000164116	Y	GUCY1A2	GUCY1A3	1.814584	1.914584	NA	ND	ND	ND	0.408125645637155	-0.383329481637644	0.0046	Y	Y	N	Enzyme	ENSMUSG00000041624	N	3	4	tree638	0.898	0.75	4	1	N	N	Y	Y	0.2245	5	0.0501	0.0046	ND	ND	ND	ND	3
ENSG00000164116	ENSG00000164116	ENSG00000152402	Y	GUCY1A3	GUCY1A2	1.814584	1.914584	NA	ND	ND	ND	0.408125645637155	-0.383329481637644	0.0048	Y	Y	N	SignalTransduction	ENSMUSG00000033910	N	4	4	tree638	0.898	0.75	4	1	N	N	Y	Y	0.2245	2	0.0517	0.0048	ND	ND	ND	ND	3
ENSG00000123201	ENSG00000123201	ENSG00000152402	Y	GUCY1B2	GUCY1A2	1.914584	1.914584	NA	ND	ND	ND	0.0702257359718551	0.453901485332774	NA	N	Y	NA	NA	NA	NA	0	4	tree638	1	0.333333333333333	3	1	N	NA	Y	Y	0.166666666666667	NA	0.1624	NA	ND	ND	ND	ND	3
ENSG00000061918	ENSG00000061918	ENSG00000152402	Y	GUCY1B3	GUCY1A2	1.814584	1.914584	NA	ND	ND	ND	0.264954053265976	-0.0290166314563949	0	Y	Y	Y	SignalTransduction	ENSMUSG00000028005	Y	4	4	tree638	0.822	0.6	5	1	N	N	Y	Y	0.274	3	0.0053	0	ND	ND	ND	ND	3
ENSG00000005102	ENSG00000005102	NA	N	MEOX1	NA	NA	NA	1.614584	MD	NA	MD	NA	NA	0.0142	N	N	NA	Regulation	ENSMUSG00000001493	Y	60	1	tree640	NA	NA	NA	NA	Y	N	Y	Y	NA	5	0.3255	0.0142	ND	MD	ND	MD	0
ENSG00000185033	ENSG00000185033	ENSG00000135622	Y	SEMA4B	SEMA4F	1.087896	1.087896	NA	ND	PD	NA	NA	-0.200530383702168	0.0306	N	N	NA	SignalTransduction	ENSMUSG00000030539	NA	27	2	tree647	NA	NA	NA	NA	Y	N	Y	Y	NA	4	0.0898	0.0306	ND	ND	ND	ND	1
ENSG00000135622	ENSG00000135622	ENSG00000185033	Y	SEMA4F	SEMA4B	1.087896	1.087896	NA	PD	ND	NA	NA	-0.200530383702168	0.0358	N	N	NA	SignalTransduction	ENSMUSG00000000627	NA	22	2	tree647	NA	NA	NA	NA	Y	N	Y	Y	NA	2	0.0451	0.0358	ND	PD	ND	PD	1
ENSG00000184385	ENSG00000184385	NA	N	C21orf128	NA	NA	NA	0.188275	ND	NA	NA	NA	NA	NA	N	N	NA	NA	NA	NA	0	1	tree654	NA	NA	NA	NA	N	N	NA	NA	NA	NA	NA	NA	ND	ND	ND	ND	0
ENSG00000077152	ENSG00000077152	NA	N	UBE2T	NA	NA	NA	1.614584	ND	NA	NA	NA	NA	0.1163	N	N	NA	Enzyme	ENSMUSG00000026429	NA	26	1	tree659	NA	NA	NA	NA	N	N	Y	Y	NA	NA	0.0956	0.1188	ND	ND	ND	ND	0
ENSG00000110092	ENSG00000110092	ENSG00000118971	Y	CCND1	CCND2	1.087896	1.914584	NA	PD	PD	NA	0.260813857485041	0.283019959758353	0.0027	Y	Y	N	Regulation	ENSMUSG00000070348	Y	10	3	tree661	NA	NA	NA	NA	Y	Y	Y	Y	NA	66	0.0274	0.0027	MD	PD	PD	MD	2
ENSG00000118971	ENSG00000118971	ENSG00000110092	Y	CCND2	CCND1	1.087896	1.914584	NA	PD	PD	NA	0.260813857485041	0.283019959758353	0.1581	Y	Y	N	NA	ENSMUSG00000000184	Y	8	3	tree661	NA	NA	NA	NA	Y	Y	Y	Y	NA	18	0.0362	0.1662	ND	PD	PD	PD	2
ENSG00000112576	ENSG00000112576	ENSG00000110092	Y	CCND3	CCND1	1.087896	1.914584	NA	PD	PD	NA	-0.0219571266688051	0.232787020095236	0.003	Y	Y	Y	Enzyme	ENSMUSG00000034165	Y	8	3	tree661	NA	NA	NA	NA	N	Y	Y	Y	NA	33	0.0265	0.003	ND	MD	PD	MD	2
ENSG00000105723	ENSG00000105723	ENSG00000082701	Y	GSK3A	GSK3B	1.614584	2.214584	NA	MD	PD	MD	0.143586119979404	-0.134233491139579	9e-04	N	Y	NA	Enzyme	ENSMUSG00000057177	N	210	2	tree662	0.737	0.375	8	1	N	Y	Y	Y	0.429916666666667	39	0.0246	9e-04	ND	MD	ND	MD	1
ENSG00000082701	ENSG00000082701	ENSG00000105723	Y	GSK3B	GSK3A	1.614584	2.214584	NA	PD	MD	MD	0.143586119979404	-0.134233491139579	0.0526	Y	N	NA	Enzyme	ENSMUSG00000022812	Y	234	2	tree662	0.737	0.375	8	1	Y	Y	Y	Y	0.429916666666667	84	0.0078	0.0526	ND	MD	PD	MD	1
ENSG00000152422	ENSG00000152422	NA	N	XRCC4	NA	NA	NA	1.087896	PD	NA	NA	NA	NA	0.0307	Y	N	NA	Enzyme	ENSMUSG00000021615	Y	0	1	tree663	NA	NA	NA	NA	Y	N	Y	Y	NA	15	0.1417	0.0307	ND	PD	PD	PD	0
ENSG00000147677	ENSG00000147677	NA	N	EIF3H	NA	NA	NA	1.914584	PD	NA	NA	NA	NA	0.0026	Y	N	NA	NA	ENSMUSG00000022312	NA	1	1	tree664	NA	NA	NA	NA	N	Y	Y	Y	NA	13	0.0134	0.0049	ND	MD	PD	MD	0
ENSG00000142208	ENSG00000142208	ENSG00000105221	Y	AKT1	AKT2	1.087896	2.214584	NA	PD	PD	NA	0.2351188347265	0.264366541949777	0.0025	Y	Y	N	Regulation	ENSMUSG00000001729	Y	291	7	tree665	1	0.25	4	1	Y	Y	Y	Y	0.25	202	0.0086	0.0025	PD	PD	PD	PD	6
ENSG00000105221	ENSG00000105221	ENSG00000142208	Y	AKT2	AKT1	1.087896	2.214584	NA	PD	PD	NA	0.2351188347265	0.264366541949777	0.0018	Y	Y	N	Enzyme	ENSMUSG00000004056	Y	313	7	tree665	1	0.25	4	1	N	N	Y	Y	0.25	22	0.0089	0.0018	PD	PD	PD	PD	6
ENSG00000117020	ENSG00000117020	ENSG00000142208	Y	AKT3	AKT1	1.087896	2.214584	NA	PD	PD	NA	-0.0930996375091426	-0.220638767493704	0	N	Y	NA	Enzyme	ENSMUSG00000019699	Y	286	7	tree665	1	0.25	4	1	N	Y	Y	Y	0.25	6	0.0019	0	ND	MD	PD	MD	6
ENSG00000163932	ENSG00000163932	ENSG00000065675	Y	PRKCD	PRKCQ	1.087896	2.214584	NA	MD	PD	MD	-0.189213296774098	-0.281317262943177	0.0053	Y	N	NA	Regulation	ENSMUSG00000021948	N	33	7	tree665	1	0.25	4	1	N	Y	Y	Y	0.25	102	0.0473	0.0053	ND	MD	ND	MD	6
ENSG00000065675	ENSG00000065675	ENSG00000163932	Y	PRKCQ	PRKCD	1.087896	2.214584	NA	PD	MD	MD	-0.189213296774098	-0.281317262943177	0.0033	N	Y	NA	Enzyme	ENSMUSG00000026778	N	44	7	tree665	1	0.25	4	1	Y	Y	Y	Y	0.25	23	0.0258	0.0033	ND	MD	PD	MD	6
ENSG00000163558	ENSG00000163558	ENSG00000067606	Y	PRKCI	PRKCZ	1.087896	2.214584	NA	MD	PD	MD	0.222391682342474	0.15097000346769	0	Y	Y	N	Enzyme	ENSMUSG00000037643	Y	133	7	tree665	0.762	0.5	4	1	Y	Y	Y	Y	0.1905	36	0.0069	0	ND	MD	ND	MD	6
ENSG00000067606	ENSG00000067606	ENSG00000163558	Y	PRKCZ	PRKCI	1.087896	2.214584	NA	PD	MD	MD	0.222391682342474	0.15097000346769	0.1679	Y	Y	N	Enzyme	ENSMUSG00000029053	N	120	7	tree665	0.762	0.5	4	1	N	N	Y	Y	0.1905	73	0.0199	0.1577	ND	PD	PD	PD	6
ENSG00000175482	ENSG00000175482	NA	N	POLD4	NA	NA	NA	1.087896	ND	NA	NA	NA	NA	0.0076	Y	N	NA	Enzyme	ENSMUSG00000024854	NA	0	1	tree666	NA	NA	NA	NA	N	N	Y	Y	NA	5	0.0876	0.0076	ND	ND	ND	ND	0
ENSG00000214238	ENSG00000214238	ENSG00000214234	Y	NA	NA	2.214584	2.214584	NA	ND	ND	ND	NA	NA	NA	N	N	NA	NA	NA	NA	0	3	tree667	NA	NA	NA	NA	N	NA	NA	NA	NA	NA	NA	NA	ND	ND	ND	ND	2
ENSG00000214234	ENSG00000214234	ENSG00000214238	Y	NA	NA	2.214584	2.214584	NA	ND	ND	ND	NA	NA	NA	N	N	NA	NA	NA	NA	0	3	tree667	NA	NA	NA	NA	N	NA	NA	NA	NA	NA	NA	NA	ND	ND	ND	ND	2
ENSG00000141385	ENSG00000141385	ENSG00000214238	Y	AFG3L2	NA	2.214584	2.214584	NA	MD	ND	MD	NA	NA	0.0247	N	N	NA	Enzyme	ENSMUSG00000024527	Y	3	3	tree667	NA	NA	NA	NA	N	NA	Y	Y	NA	1	0.0383	0.0214	MD	MD	ND	MD	2
ENSG00000179841	ENSG00000179841	NA	N	AKAP5	NA	NA	NA	0.604171	MD	NA	MD	NA	NA	NA	Y	N	NA	NA	ENSMUSG00000021057	N	0	1	tree668	NA	NA	NA	NA	Y	N	Y	Y	NA	17	0.2551	NA	ND	MD	ND	MD	0
ENSG00000104142	ENSG00000104142	NA	N	VPS18	NA	NA	NA	2.214584	ND	NA	NA	NA	NA	0.0014	Y	N	NA	NA	ENSMUSG00000034216	NA	1	1	tree670	NA	NA	NA	NA	N	N	Y	Y	NA	10	0.0194	0.0014	ND	ND	ND	ND	0
ENSG00000147679	ENSG00000147679	NA	N	UTP23	NA	NA	NA	2.214584	ND	NA	NA	NA	NA	0.014	N	N	NA	NA	ENSMUSG00000022313	NA	1	1	tree671	NA	NA	NA	NA	N	N	NA	Y	NA	1	0.0686	0.014	ND	ND	ND	ND	0
ENSG00000025796	ENSG00000025796	NA	N	SEC63	NA	NA	NA	2.214584	PD	NA	NA	NA	NA	0	N	N	NA	SignalTransduction	ENSMUSG00000019802	NA	0	1	tree672	NA	NA	NA	NA	N	N	Y	Y	NA	1	0.017	0	MD	ND	PD	MD	0
ENSG00000136982	ENSG00000136982	NA	N	DSCC1	NA	NA	NA	2.214584	ND	NA	NA	NA	NA	0.011	Y	N	NA	NA	ENSMUSG00000022422	NA	0	1	tree673	NA	NA	NA	NA	N	N	Y	Y	NA	3	0.0796	0.011	ND	ND	ND	ND	0
ENSG00000158882	ENSG00000158882	ENSG00000130204	Y	TOMM40L	TOMM40	1.087896	2.214584	NA	ND	PD	NA	NA	0.340971033033914	0.0014	N	Y	NA	Transporter	ENSMUSG00000005674	NA	1	2	tree674	NA	NA	NA	NA	N	N	Y	Y	NA	NA	0.0108	0.0014	ND	ND	ND	ND	1
ENSG00000130204	ENSG00000130204	ENSG00000158882	Y	TOMM40	TOMM40L	1.087896	2.214584	NA	PD	ND	NA	NA	0.340971033033914	0.0037	Y	N	NA	Transporter	ENSMUSG00000002984	NA	1	2	tree674	NA	NA	NA	NA	N	N	Y	Y	NA	2	0.0343	0.0037	ND	MD	PD	MD	1
ENSG00000175206	ENSG00000175206	ENSG00000120937	Y	NPPA	NPPB	1.087896	1.087896	NA	PD	PD	NA	0.469570786501549	0.964599701963394	0.0277	N	N	NA	NA	ENSMUSG00000041616	N	0	2	tree675	NA	NA	NA	NA	N	N	Y	Y	NA	16	0.1015	0.0277	MD	MD	PD	MD	1
ENSG00000120937	ENSG00000120937	ENSG00000175206	Y	NPPB	NPPA	1.087896	1.087896	NA	PD	PD	NA	0.469570786501549	0.964599701963394	NA	N	N	NA	NA	ENSMUSG00000029019	N	0	2	tree675	NA	NA	NA	NA	Y	N	Y	Y	NA	7	NA	NA	ND	MD	PD	MD	1
ENSG00000100281	ENSG00000100281	NA	N	HMGXB4	NA	NA	NA	1.814584	ND	NA	NA	NA	NA	0.006	N	N	NA	NA	ENSMUSG00000034518	NA	0	1	tree676	NA	NA	NA	NA	N	N	Y	Y	NA	1	0.0634	0.006	ND	ND	ND	ND	0
ENSG00000093000	ENSG00000093000	NA	N	NUP50	NA	NA	NA	1.914584	ND	NA	NA	NA	NA	0.0144	N	N	NA	NA	NA	NA	0	1	tree677	NA	NA	NA	NA	N	N	Y	Y	NA	8	NA	NA	ND	ND	ND	ND	0
ENSG00000188699	ENSG00000188699	ENSG00000178127	Y	NA	NDUFV2	0.0067	1.914584	NA	ND	PD	NA	NA	NA	NA	N	Y	NA	NA	NA	NA	1	2	tree678	NA	NA	NA	NA	N	NA	Y	Y	NA	NA	NA	NA	ND	ND	ND	ND	1
ENSG00000178127	ENSG00000178127	ENSG00000188699	Y	NDUFV2	NA	0.0067	1.914584	NA	PD	ND	NA	NA	NA	NA	Y	N	NA	Transporter	ENSMUSG00000024099	NA	1	2	tree678	NA	NA	NA	NA	Y	N	Y	Y	NA	4	NA	NA	MD	MD	PD	MD	1
ENSG00000182899	ENSG00000182899	NA	N	RPL35A	NA	NA	NA	2.214584	MD	NA	MD	NA	NA	NA	Y	N	NA	NA	NA	NA	0	1	tree679	NA	NA	NA	NA	Y	N	Y	Y	NA	1	NA	NA	MD	MD	ND	MD	0
ENSG00000178409	ENSG00000178409	NA	N	BEND3	NA	NA	NA	1.087896	ND	NA	NA	NA	NA	0.0034	N	N	NA	NA	ENSMUSG00000038214	NA	0	1	tree680	NA	NA	NA	NA	N	N	NA	NA	NA	NA	0.0429	0.0034	ND	ND	ND	ND	0
ENSG00000156508	ENSG00000156508	ENSG00000101210	Y	EEF1A1	EEF1A2	2.214584	2.214584	NA	MD	MD	MD	-0.719879340703071	-0.710000188974748	0.0032	Y	N	NA	Enzyme	ENSMUSG00000037742	Y	9	2	tree681	1	1	2	1	N	Y	Y	Y	0.0833333333333333	92	0.001	NA	ND	MD	ND	MD	1
ENSG00000101210	ENSG00000101210	ENSG00000156508	Y	EEF1A2	EEF1A1	2.214584	2.214584	NA	MD	MD	MD	-0.719879340703071	-0.710000188974748	0.0485	N	Y	NA	Enzyme	ENSMUSG00000016349	N	10	2	tree681	1	1	2	1	N	N	Y	Y	0.0833333333333333	NA	0.0027	0.0485	ND	MD	MD	MD	1
ENSG00000172456	ENSG00000172456	NA	N	FGGY	NA	NA	NA	2.214584	PD	NA	NA	NA	NA	0.0135	N	N	NA	Enzyme	ENSMUSG00000028573	NA	2	1	tree682	NA	NA	NA	NA	N	Y	Y	Y	NA	NA	0.0502	0.0135	MD	ND	PD	MD	0
ENSG00000116138	ENSG00000116138	NA	N	DNAJC16	NA	NA	NA	1.914584	ND	NA	NA	NA	NA	0.0294	N	N	NA	NA	ENSMUSG00000040697	NA	0	1	tree683	NA	NA	NA	NA	N	N	Y	Y	NA	NA	0.0558	0.0294	ND	ND	ND	ND	0
ENSG00000105373	ENSG00000105373	NA	N	GLTSCR2	NA	NA	NA	2.214584	ND	NA	NA	NA	NA	0.0142	N	N	NA	NA	ENSMUSG00000041560	NA	0	1	tree684	NA	NA	NA	NA	N	N	Y	Y	NA	1	0.1183	0.0142	ND	ND	ND	ND	0
ENSG00000065357	ENSG00000065357	ENSG00000136267	Y	DGKA	DGKB	1.087896	1.914584	NA	ND	PD	NA	-0.0814862418804572	-0.345794553944079	0.0053	N	N	NA	Enzyme	ENSMUSG00000025357	N	5	7	tree685	0.951	0.75	4	1	N	Y	Y	Y	0.23775	4	0.1015	0.0053	ND	ND	ND	ND	6
ENSG00000136267	ENSG00000136267	ENSG00000065357	Y	DGKB	DGKA	1.087896	1.914584	NA	PD	ND	NA	-0.0814862418804572	-0.345794553944079	0.0078	N	N	NA	Enzyme	ENSMUSG00000036095	NA	5	7	tree685	0.951	0.75	4	1	N	N	Y	Y	0.23775	NA	0.0154	0.0081	ND	ND	PD	PD	6
ENSG00000077044	ENSG00000077044	ENSG00000102780	Y	DGKD	DGKH	1.087896	1.914584	NA	ND	PD	NA	NA	-0.151356490762506	0.0275	N	N	NA	Enzyme	ENSMUSG00000070738	Y	2	7	tree685	0.698	0.4	4	0.666666666666667	Y	Y	Y	Y	0.1745	6	0.0295	0.0294	ND	ND	ND	ND	6
ENSG00000102780	ENSG00000102780	ENSG00000077044	Y	DGKH	DGKD	1.087896	1.914584	NA	PD	ND	NA	NA	-0.151356490762506	0.0471	N	N	NA	Enzyme	ENSMUSG00000034731	NA	2	7	tree685	0.698	0.4	4	0.666666666666667	N	N	Y	Y	0.1745	1	0.049	0.0471	ND	PD	PD	PD	6
ENSG00000153933	ENSG00000153933	ENSG00000065357	Y	DGKE	DGKA	1.914584	1.914584	NA	PD	ND	NA	0.420756471081267	0.0323220929226965	0.005	N	N	NA	Enzyme	ENSMUSG00000000276	N	8	7	tree685	0.836	0.666666666666667	3	1	N	Y	Y	Y	0.139333333333333	NA	0.0456	0.0038	ND	ND	PD	PD	6
ENSG00000058866	ENSG00000058866	ENSG00000065357	Y	DGKG	DGKA	1.087896	1.914584	NA	PD	ND	NA	0.0516082075140345	-0.217692726069945	0.0239	N	N	NA	Enzyme	ENSMUSG00000022861	NA	5	7	tree685	0.951	0.75	4	1	Y	Y	Y	Y	0.23775	NA	0.051	0.0239	ND	ND	PD	PD	6
ENSG00000204466	ENSG00000204466	ENSG00000065357	Y	DGKK	DGKA	1.914584	1.914584	NA	ND	ND	ND	NA	NA	NA	N	N	NA	NA	NA	NA	0	7	tree685	NA	NA	NA	NA	N	NA	NA	NA	NA	NA	NA	NA	ND	ND	ND	ND	6
ENSG00000115254	ENSG00000115254	NA	N	NA	NA	NA	NA	2.214584	ND	NA	NA	NA	NA	NA	N	N	NA	NA	NA	NA	0	1	tree686	NA	NA	NA	NA	N	NA	NA	NA	NA	NA	NA	NA	ND	ND	ND	ND	0
ENSG00000142444	ENSG00000142444	NA	N	C19orf52	NA	NA	NA	1.914584	ND	NA	NA	NA	NA	0.0109	N	N	NA	NA	ENSMUSG00000048429	NA	0	1	tree687	NA	NA	NA	NA	N	N	NA	NA	NA	NA	0.0958	0.0109	ND	ND	ND	ND	0
ENSG00000148300	ENSG00000148300	NA	N	REXO4	NA	NA	NA	2.214584	ND	NA	NA	NA	NA	0.0379	N	N	NA	Regulation	ENSMUSG00000052406	NA	2	1	tree688	NA	NA	NA	NA	N	N	Y	Y	NA	2	0.2176	0.0379	ND	ND	ND	ND	0
ENSG00000214876	ENSG00000214876	ENSG00000134824	Y	NA	FADS2	0.604171	1.914584	NA	ND	PD	NA	NA	NA	NA	N	N	NA	NA	NA	NA	0	4	tree689	NA	NA	NA	NA	N	NA	NA	NA	NA	NA	NA	NA	ND	ND	ND	ND	3
ENSG00000134824	ENSG00000134824	ENSG00000214876	Y	FADS2	NA	0.604171	1.914584	NA	PD	ND	NA	NA	NA	0.0091	N	N	NA	Enzyme	ENSMUSG00000024665	N	2	4	tree689	NA	NA	NA	NA	N	Y	Y	Y	NA	NA	0.0615	0.0091	ND	PD	PD	PD	3
ENSG00000149485	ENSG00000149485	ENSG00000214876	Y	FADS1	NA	1.087896	1.914584	NA	PD	ND	NA	NA	NA	0.0727	N	N	NA	Enzyme	ENSMUSG00000010663	NA	2	4	tree689	NA	NA	NA	NA	N	N	Y	Y	NA	NA	0.0559	0.0646	ND	PD	PD	PD	3
ENSG00000221968	ENSG00000221968	ENSG00000134824	Y	FADS3	FADS2	0.423003	1.914584	NA	PD	PD	NA	0.156773232262984	0.389017221011798	0.0047	N	N	NA	Enzyme	ENSMUSG00000024664	NA	2	4	tree689	1	0.5	2	1	N	N	Y	Y	0.0833333333333333	NA	0.0587	0.0047	ND	ND	PD	PD	3
ENSG00000122378	ENSG00000122378	ENSG00000157870	Y	C10orf58	C1orf93	1.914584	1.914584	NA	ND	ND	ND	NA	0.275803478417437	0.0046	N	N	NA	NA	ENSMUSG00000021792	NA	1	2	tree690	NA	NA	NA	NA	N	N	NA	NA	NA	NA	0.0724	0.0067	ND	ND	ND	ND	1
ENSG00000157870	ENSG00000157870	ENSG00000122378	Y	C1orf93	C10orf58	1.914584	1.914584	NA	ND	ND	ND	NA	0.275803478417437	0.1179	N	N	NA	NA	ENSMUSG00000029059	NA	1	2	tree690	NA	NA	NA	NA	N	N	NA	NA	NA	NA	0.0722	0.1207	ND	ND	ND	ND	1
ENSG00000146425	ENSG00000146425	ENSG00000165169	Y	DYNLT1	DYNLT3	1.914584	1.914584	NA	ND	ND	ND	-0.224861037047884	-0.359330189028149	0	N	N	NA	Enzyme	NA	NA	1	6	tree691	NA	NA	NA	NA	Y	N	Y	Y	NA	14	NA	0	ND	ND	ND	ND	5
ENSG00000165169	ENSG00000165169	ENSG00000146425	Y	DYNLT3	DYNLT1	1.914584	1.914584	NA	ND	ND	ND	-0.224861037047884	-0.359330189028149	0	N	N	NA	Enzyme	ENSMUSG00000031176	NA	1	6	tree691	NA	NA	NA	NA	N	N	Y	Y	NA	6	0.107	0.0428	ND	ND	ND	ND	5
ENSG00000184786	ENSG00000184786	ENSG00000188396	Y	TCTE3	TCTEX1D4	1.814584	1.914584	NA	ND	ND	ND	NA	NA	0.0278	N	N	NA	NA	NA	NA	0	6	tree691	NA	NA	NA	NA	N	N	Y	Y	NA	NA	NA	0.0278	ND	ND	ND	ND	5
ENSG00000188396	ENSG00000188396	ENSG00000184786	Y	TCTEX1D4	TCTE3	1.814584	1.914584	NA	ND	ND	ND	NA	NA	0.031	N	N	NA	NA	ENSMUSG00000047671	NA	1	6	tree691	NA	NA	NA	NA	N	N	NA	NA	NA	4	0.1998	0.031	ND	ND	ND	ND	5
ENSG00000152760	ENSG00000152760	ENSG00000146425	Y	TCTEX1D1	DYNLT1	1.914584	1.914584	NA	ND	ND	ND	NA	-0.620310378754929	0.0354	N	N	NA	NA	ENSMUSG00000028523	NA	1	6	tree691	NA	NA	NA	NA	N	N	NA	NA	NA	NA	0.3015	0.0354	ND	ND	ND	ND	5
ENSG00000213123	ENSG00000213123	ENSG00000146425	Y	TCTEX1D2	DYNLT1	1.914584	1.914584	NA	ND	ND	ND	NA	-0.0259540924298474	0.0162	N	N	NA	NA	ENSMUSG00000014075	NA	2	6	tree691	NA	NA	NA	NA	N	N	NA	NA	NA	NA	0.1208	0.0162	ND	ND	ND	ND	5
ENSG00000134160	ENSG00000134160	ENSG00000083067	Y	TRPM1	TRPM3	1.087896	1.914584	NA	PD	ND	NA	0.0526486591983416	0.251165313759578	0.0076	N	N	NA	SignalTransduction	ENSMUSG00000030523	N	7	8	tree692	NA	NA	NA	NA	N	NA	Y	Y	NA	NA	0.0694	0.0076	MD	MD	PD	MD	7
ENSG00000083067	ENSG00000083067	ENSG00000134160	Y	TRPM3	TRPM1	1.087896	1.914584	NA	ND	PD	NA	0.0526486591983416	0.251165313759578	0.0032	N	N	NA	Transporter	ENSMUSG00000052387	NA	7	8	tree692	NA	NA	NA	NA	N	N	Y	Y	NA	NA	0.0103	0.0185	ND	ND	ND	ND	7
ENSG00000142185	ENSG00000142185	ENSG00000130529	Y	TRPM2	TRPM4	1.087896	1.914584	NA	PD	MD	MD	0.0407946809672879	-0.472386854074919	0.0991	N	N	NA	Transporter	ENSMUSG00000009292	N	7	8	tree692	0.172	0	2	0	N	N	Y	Y	0.0143333333333333	3	0.078	0.0985	ND	PD	PD	PD	7
ENSG00000130529	ENSG00000130529	ENSG00000142185	Y	TRPM4	TRPM2	1.087896	1.914584	NA	MD	PD	MD	0.0407946809672879	-0.472386854074919	0.1138	N	N	NA	Transporter	ENSMUSG00000038260	N	7	8	tree692	0.172	0	2	0	N	N	Y	Y	0.0143333333333333	1	0.1017	0.0939	MD	ND	ND	MD	7
ENSG00000070985	ENSG00000070985	ENSG00000142185	Y	TRPM5	TRPM2	1.087896	1.914584	NA	MD	PD	MD	NA	0.673218864739968	0.0222	N	N	NA	SignalTransduction	ENSMUSG00000009246	N	7	8	tree692	NA	NA	NA	NA	N	N	Y	Y	NA	NA	0.0851	0.0222	ND	MD	ND	MD	7
ENSG00000119121	ENSG00000119121	ENSG00000134160	Y	TRPM6	TRPM1	1.087896	1.914584	NA	MD	PD	MD	-0.0617778054885479	0.517305607329634	0.0186	Y	N	NA	Transporter	ENSMUSG00000024727	Y	7	8	tree692	NA	NA	NA	NA	N	Y	Y	Y	NA	1	0.1278	0.0186	MD	MD	ND	MD	7
ENSG00000092439	ENSG00000092439	ENSG00000134160	Y	TRPM7	TRPM1	1.087896	1.914584	NA	MD	PD	MD	NA	-0.267001862945301	0.1016	Y	N	NA	Transporter	ENSMUSG00000027365	Y	7	8	tree692	NA	NA	NA	NA	N	Y	Y	Y	NA	8	0.0278	0.1077	MD	MD	ND	MD	7
ENSG00000144481	ENSG00000144481	ENSG00000142185	Y	TRPM8	TRPM2	1.087896	1.914584	NA	ND	PD	NA	-0.158980973502446	-0.250349694757901	0.0889	N	N	NA	Transporter	ENSMUSG00000036251	N	7	8	tree692	NA	NA	NA	NA	N	N	Y	Y	NA	NA	0.0322	0.0358	ND	ND	ND	ND	7
ENSG00000148334	ENSG00000148334	NA	N	PTGES2	NA	NA	NA	1.914584	PD	NA	NA	NA	NA	0.0202	N	N	NA	Regulation	ENSMUSG00000026820	N	0	1	tree693	NA	NA	NA	NA	N	N	Y	Y	NA	4	0.0885	0.0202	ND	PD	PD	PD	0
ENSG00000100220	ENSG00000100220	NA	N	C22orf28	NA	NA	NA	1.914584	ND	NA	NA	NA	NA	0.0029	N	N	NA	NA	ENSMUSG00000001783	NA	0	1	tree694	NA	NA	NA	NA	Y	N	Y	Y	NA	1	0.0028	0.0029	ND	ND	ND	ND	0
ENSG00000096093	ENSG00000096093	ENSG00000183690	Y	EFHC1	EFHC2	1.814584	1.914584	NA	PD	ND	NA	0.155292286883956	0.584383573858865	0.0102	N	N	NA	NA	ENSMUSG00000041809	N	1	2	tree695	1	0.5	2	1	N	N	Y	NA	0.0833333333333333	2	0.0816	0.0102	MD	PD	PD	MD	1
ENSG00000183690	ENSG00000183690	ENSG00000096093	Y	EFHC2	EFHC1	1.814584	1.914584	NA	ND	PD	NA	0.155292286883956	0.584383573858865	0.0216	N	N	NA	NA	ENSMUSG00000025038	NA	1	2	tree695	1	0.5	2	1	N	N	Y	NA	0.0833333333333333	22	0.1638	0.0234	ND	ND	ND	ND	1
ENSG00000170409	ENSG00000170409	ENSG00000174353	Y	NA	STAG3L3	0	2.214584	NA	ND	ND	ND	NA	NA	NA	N	N	NA	NA	NA	NA	0	8	tree696	NA	NA	NA	NA	N	NA	NA	NA	NA	NA	NA	NA	ND	ND	ND	ND	7
ENSG00000174353	ENSG00000174353	ENSG00000170409	Y	STAG3L3	NA	0	2.214584	NA	ND	ND	ND	NA	NA	NA	N	N	NA	NA	NA	NA	6	8	tree696	NA	NA	NA	NA	N	N	Y	NA	NA	NA	NA	NA	ND	ND	ND	ND	7
ENSG00000118007	ENSG00000118007	ENSG00000170409	Y	STAG1	NA	1.087896	2.214584	NA	ND	ND	ND	NA	NA	0.0913	Y	N	NA	NA	ENSMUSG00000037286	NA	2	8	tree696	NA	NA	NA	NA	N	N	Y	Y	NA	9	0.0028	0.0968	ND	ND	ND	ND	7
ENSG00000101972	ENSG00000101972	ENSG00000170409	Y	STAG2	NA	1.087896	2.214584	NA	ND	ND	ND	NA	NA	NA	Y	N	NA	NA	ENSMUSG00000025862	NA	2	8	tree696	NA	NA	NA	NA	N	N	Y	Y	NA	8	0.0038	0	ND	ND	ND	ND	7
ENSG00000160828	ENSG00000160828	ENSG00000170409	Y	STAG3L2	NA	0	2.214584	NA	ND	ND	ND	NA	NA	NA	N	N	NA	NA	NA	NA	6	8	tree696	NA	NA	NA	NA	N	N	Y	NA	NA	NA	NA	NA	ND	ND	ND	ND	7
ENSG00000205583	ENSG00000205583	ENSG00000170409	Y	STAG3L1	NA	0.0067	2.214584	NA	ND	ND	ND	NA	NA	NA	N	N	NA	NA	NA	NA	6	8	tree696	NA	NA	NA	NA	N	N	Y	NA	NA	NA	NA	NA	ND	ND	ND	ND	7
ENSG00000106610	ENSG00000106610	ENSG00000170409	Y	STAG3L4	NA	0.123587	2.214584	NA	ND	ND	ND	NA	NA	NA	N	N	NA	NA	NA	NA	3	8	tree696	NA	NA	NA	NA	N	N	NA	NA	NA	NA	NA	NA	ND	ND	ND	ND	7
ENSG00000066923	ENSG00000066923	ENSG00000170409	Y	STAG3	NA	0.03297	2.214584	NA	ND	ND	ND	NA	NA	NA	N	N	NA	NA	NA	NA	2	8	tree696	NA	NA	NA	NA	N	N	Y	Y	NA	NA	NA	0.0286	ND	ND	ND	ND	7
ENSG00000148358	ENSG00000148358	ENSG00000125734	Y	GPR107	GPR108	1.087896	1.914584	NA	ND	ND	ND	NA	0.13231080956966	0.1092	N	N	NA	NA	ENSMUSG00000000194	NA	1	2	tree697	NA	NA	NA	NA	N	N	NA	NA	NA	NA	0.0891	0.1189	ND	ND	ND	ND	1
ENSG00000125734	ENSG00000125734	ENSG00000148358	Y	GPR108	GPR107	1.087896	1.914584	NA	ND	ND	ND	NA	0.13231080956966	0.0166	N	N	NA	NA	ENSMUSG00000005823	NA	2	2	tree697	NA	NA	NA	NA	N	N	NA	NA	NA	3	0.0943	0.0166	ND	ND	ND	ND	1
ENSG00000143653	ENSG00000143653	NA	N	SCCPDH	NA	NA	NA	1.914584	ND	NA	NA	NA	NA	0.0436	N	N	NA	Enzyme	ENSMUSG00000038936	NA	0	1	tree698	NA	NA	NA	NA	N	N	Y	Y	NA	NA	0.0721	0.0436	ND	ND	ND	ND	0
ENSG00000160209	ENSG00000160209	NA	N	PDXK	NA	NA	NA	2.214584	ND	NA	NA	NA	NA	0.0552	Y	N	NA	Enzyme	ENSMUSG00000032788	NA	0	1	tree699	NA	NA	NA	NA	N	Y	Y	Y	NA	NA	0.0697	0.0564	ND	ND	ND	ND	0
ENSG00000060069	ENSG00000060069	NA	N	CTDP1	NA	NA	NA	2.214584	MD	NA	MD	NA	NA	0.0256	Y	N	NA	Enzyme	ENSMUSG00000033323	NA	2	1	tree700	NA	NA	NA	NA	N	Y	Y	Y	NA	17	0.1218	0.0256	MD	MD	ND	MD	0
ENSG00000160271	ENSG00000160271	ENSG00000143344	Y	RALGDS	RGL1	1.914584	1.914584	NA	ND	PD	NA	0.371780377196486	0.485734694540034	0.0118	N	N	NA	Regulation	ENSMUSG00000026821	N	9	4	tree701	NA	NA	NA	NA	N	NA	Y	Y	NA	19	0.2503	0.1543	ND	ND	ND	ND	3
ENSG00000143344	ENSG00000143344	ENSG00000160271	Y	RGL1	RALGDS	1.914584	1.914584	NA	PD	ND	NA	0.371780377196486	0.485734694540034	0.005	N	N	NA	Regulation	ENSMUSG00000026482	NA	18	4	tree701	NA	NA	NA	NA	N	N	Y	Y	NA	4	0.0288	0.005	ND	ND	PD	PD	3
ENSG00000204218	ENSG00000204218	ENSG00000205517	Y	NA	RGL3	1.087896	1.914584	NA	ND	ND	ND	NA	NA	NA	N	N	NA	NA	NA	NA	0	4	tree701	NA	NA	NA	NA	N	NA	NA	NA	NA	NA	NA	NA	ND	ND	ND	ND	3
ENSG00000205517	ENSG00000205517	ENSG00000204218	Y	RGL3	NA	1.087896	1.914584	NA	ND	ND	ND	NA	NA	0.0233	N	N	NA	Regulation	ENSMUSG00000040146	NA	16	4	tree701	NA	NA	NA	NA	N	Y	Y	Y	NA	NA	0.1066	0.0233	ND	ND	ND	ND	3
ENSG00000163166	ENSG00000163166	NA	N	IWS1	NA	NA	NA	2.214584	ND	NA	NA	NA	NA	0.032	N	N	NA	NA	ENSMUSG00000024384	NA	35	1	tree702	NA	NA	NA	NA	N	N	Y	Y	NA	2	0.049	0.0319	ND	ND	ND	ND	0
ENSG00000163630	ENSG00000163630	ENSG00000008282	Y	SYNPR	SYPL1	1.087896	1.914584	NA	ND	ND	ND	NA	-0.595723389343988	0.0252	N	N	NA	Transporter	ENSMUSG00000056296	NA	3	4	tree704	NA	NA	NA	NA	N	N	Y	Y	NA	1	0.0218	0.027	ND	ND	ND	ND	3
ENSG00000008282	ENSG00000008282	ENSG00000163630	Y	SYPL1	SYNPR	1.087896	1.914584	NA	ND	ND	ND	NA	-0.595723389343988	0.0218	N	N	NA	Transporter	ENSMUSG00000020570	NA	3	4	tree704	NA	NA	NA	NA	N	N	Y	Y	NA	1	0.107	0.0218	ND	ND	ND	ND	3
ENSG00000143028	ENSG00000143028	ENSG00000163630	Y	SYPL2	SYNPR	1.087896	1.914584	NA	PD	ND	NA	NA	-0.148632942712823	0.0016	N	N	NA	Transporter	ENSMUSG00000027887	N	3	4	tree704	NA	NA	NA	NA	N	N	Y	Y	NA	NA	0.0284	0.0033	ND	ND	PD	PD	3
ENSG00000102003	ENSG00000102003	ENSG00000163630	Y	SYP	SYNPR	1.087896	1.914584	NA	PD	ND	NA	NA	0.922131591022155	0.0028	N	N	NA	Transporter	ENSMUSG00000031144	N	3	4	tree704	NA	NA	NA	NA	N	N	Y	Y	NA	16	0.0216	0.0028	MD	PD	PD	MD	3
ENSG00000144852	ENSG00000144852	ENSG00000143257	Y	NR1I2	NR1I3	0.776542	1.814584	NA	PD	ND	NA	0.263872431186042	0.951485738157974	0.0233	N	N	NA	SignalTransduction	ENSMUSG00000022809	N	49	6	tree706	1	0.5	2	1	N	N	Y	Y	0.0833333333333333	15	0.1243	0.0233	ND	PD	PD	PD	5
ENSG00000143257	ENSG00000143257	ENSG00000144852	Y	NR1I3	NR1I2	0.776542	1.814584	NA	ND	PD	NA	0.263872431186042	0.951485738157974	0.014	N	N	NA	SignalTransduction	ENSMUSG00000005677	N	41	6	tree706	1	0.5	2	1	N	Y	Y	Y	0.0833333333333333	10	0.1555	0.014	ND	ND	ND	ND	5
ENSG00000186951	ENSG00000186951	ENSG00000112033	Y	PPARA	PPARD	1.087896	1.814584	NA	PD	PD	NA	-0.404184759905766	-0.232699132576479	0.002	N	N	NA	SignalTransduction	ENSMUSG00000022383	N	46	6	tree706	1	0.333333333333333	3	1	Y	N	Y	Y	0.166666666666667	34	0.0362	0.001	MD	PD	PD	MD	5
ENSG00000112033	ENSG00000112033	ENSG00000186951	Y	PPARD	PPARA	1.087896	1.814584	NA	PD	PD	NA	-0.404184759905766	-0.232699132576479	0.0172	N	N	NA	SignalTransduction	ENSMUSG00000002250	Y	46	6	tree706	1	0.333333333333333	3	1	Y	N	Y	Y	0.166666666666667	25	0.0337	0.0172	ND	PD	PD	PD	5
ENSG00000132170	ENSG00000132170	ENSG00000186951	Y	PPARG	PPARA	1.087896	1.814584	NA	PD	PD	NA	0.217621802861018	-0.00455769391470032	0.0045	N	N	NA	SignalTransduction	ENSMUSG00000000440	Y	48	6	tree706	1	0.333333333333333	3	1	Y	Y	Y	Y	0.166666666666667	57	0.0194	0.0045	PD	PD	PD	PD	5
ENSG00000111424	ENSG00000111424	ENSG00000144852	Y	VDR	NR1I2	1.087896	1.814584	NA	PD	PD	NA	0.503775975470862	-0.0907345175004106	0.0098	Y	N	NA	SignalTransduction	ENSMUSG00000022479	N	49	6	tree706	1	0.25	4	1	Y	Y	Y	Y	0.25	45	0.0555	0.007	MD	PD	PD	MD	5
ENSG00000136319	ENSG00000136319	NA	N	TTC5	NA	NA	NA	1.914584	ND	NA	NA	NA	NA	0.0072	N	N	NA	NA	ENSMUSG00000006288	NA	0	1	tree708	NA	NA	NA	NA	N	N	Y	Y	NA	NA	0.054	0.0072	ND	ND	ND	ND	0
ENSG00000002834	ENSG00000002834	ENSG00000078114	Y	LASP1	NEBL	2.214584	2.214584	NA	PD	PD	NA	-0.208086485643198	-0.16270207187239	0.006	N	N	NA	SignalTransduction	ENSMUSG00000038366	N	4	4	tree718	0.617	0.333333333333333	2	0.5	N	Y	Y	Y	0.0514166666666667	14	0.0819	0.0652	ND	PD	ND	PD	3
ENSG00000078114	ENSG00000078114	ENSG00000002834	Y	NEBL	LASP1	2.214584	2.214584	NA	PD	PD	NA	-0.208086485643198	-0.16270207187239	0.0332	N	N	NA	NA	ENSMUSG00000053702	NA	23	4	tree718	0.617	0.333333333333333	2	0.5	N	N	Y	Y	0.0514166666666667	8	0.0661	0.0329	ND	PD	PD	PD	3
ENSG00000183091	ENSG00000183091	ENSG00000197893	Y	NEB	NRAP	1.087896	2.214584	NA	MD	PD	MD	0.609009655009475	0.861873027493586	NA	N	N	NA	NA	ENSMUSG00000026950	Y	0	4	tree718	0.284	0	3	0	Y	N	Y	Y	0.0473333333333333	NA	0.0311	NA	MD	MD	MD	MD	3
ENSG00000197893	ENSG00000197893	ENSG00000183091	Y	NRAP	NEB	1.087896	2.214584	NA	PD	MD	MD	0.609009655009475	0.861873027493586	0.0106	N	N	NA	NA	NA	NA	1	4	tree718	0.284	0	3	0	N	N	Y	Y	0.0473333333333333	5	0.0725	0.0106	ND	MD	PD	MD	3
ENSG00000148704	ENSG00000148704	ENSG00000116035	Y	VAX1	VAX2	1.087896	1.087896	NA	PD	PD	NA	NA	NA	0.0026	N	N	NA	Regulation	ENSMUSG00000006270	Y	38	2	tree721	NA	NA	NA	NA	Y	N	Y	Y	NA	NA	0.016	0.0026	ND	ND	PD	PD	1
ENSG00000116035	ENSG00000116035	ENSG00000148704	Y	VAX2	VAX1	1.087896	1.087896	NA	PD	PD	NA	NA	NA	0.0122	N	N	NA	Regulation	ENSMUSG00000034777	Y	41	2	tree721	NA	NA	NA	NA	Y	N	Y	Y	NA	NA	0.0682	0.0122	ND	PD	ND	PD	1
ENSG00000162290	ENSG00000162290	ENSG00000151065	Y	DCP1A	DCP1B	1.087896	2.214584	NA	ND	ND	ND	NA	0.426983682272224	0.0127	Y	N	NA	Enzyme	ENSMUSG00000021962	NA	2	2	tree725	NA	NA	NA	NA	N	NA	Y	Y	NA	7	0.0594	0.0107	ND	ND	ND	ND	1
ENSG00000151065	ENSG00000151065	ENSG00000162290	Y	DCP1B	DCP1A	1.087896	2.214584	NA	ND	ND	ND	NA	0.426983682272224	0.0241	N	Y	NA	Enzyme	ENSMUSG00000041477	NA	2	2	tree725	NA	NA	NA	NA	N	N	Y	Y	NA	6	0.2247	0.0241	ND	ND	ND	ND	1
ENSG00000178694	ENSG00000178694	ENSG00000117481	Y	NSUN3	NSUN4	1.087896	1.914584	NA	ND	ND	ND	NA	0.310217553861946	0.0127	N	N	NA	Enzyme	ENSMUSG00000050312	NA	4	2	tree728	NA	NA	NA	NA	N	N	Y	NA	NA	NA	0.1026	0.0127	ND	ND	ND	ND	1
ENSG00000117481	ENSG00000117481	ENSG00000178694	Y	NSUN4	NSUN3	1.087896	1.914584	NA	ND	ND	ND	NA	0.310217553861946	0.0165	N	N	NA	Enzyme	ENSMUSG00000028706	NA	2	2	tree728	NA	NA	NA	NA	N	N	Y	NA	NA	2	0.0792	0.0165	ND	ND	ND	ND	1
ENSG00000196475	ENSG00000196475	ENSG00000198814	Y	GK2	GK	0.188275	2.214584	NA	MD	MD	MD	0.191602334093302	0.76404008954137	NA	N	N	NA	Enzyme	ENSMUSG00000050553	NA	3	3	tree729	1	1	2	1	N	N	Y	Y	0.0833333333333333	NA	0.0939	NA	MD	ND	ND	MD	2
ENSG00000198814	ENSG00000198814	ENSG00000196475	Y	GK	GK2	0.188275	2.214584	NA	MD	MD	MD	0.191602334093302	0.76404008954137	0.0036	N	N	NA	Enzyme	ENSMUSG00000025059	Y	4	3	tree729	1	1	2	1	N	Y	Y	Y	0.0833333333333333	1	0.0134	0.0106	MD	MD	MD	MD	2
ENSG00000175066	ENSG00000175066	ENSG00000196475	Y	GK5	GK2	2.214584	2.214584	NA	ND	MD	MD	NA	-0.171060530793787	0.0142	N	N	NA	Enzyme	ENSMUSG00000041440	NA	3	3	tree729	1	1	2	1	N	N	Y	Y	0.0833333333333333	NA	0.1091	0.0142	ND	ND	ND	ND	2
ENSG00000176783	ENSG00000176783	ENSG00000204130	Y	RUFY1	RUFY2	1.087896	1.914584	NA	ND	ND	ND	0.182871827777018	0.527103269827683	0.0024	N	N	NA	Transporter	ENSMUSG00000020375	NA	75	5	tree736	1	1	1	1	N	N	Y	Y	0	4	0.0444	0.0024	ND	ND	ND	ND	4
ENSG00000204130	ENSG00000204130	ENSG00000176783	Y	RUFY2	RUFY1	1.087896	1.914584	NA	ND	ND	ND	0.182871827777018	0.527103269827683	0.0332	N	N	NA	NA	ENSMUSG00000020070	NA	99	5	tree736	1	1	1	1	N	N	Y	NA	0	2	0.025	0.0332	ND	ND	ND	ND	4
ENSG00000018189	ENSG00000018189	ENSG00000176783	Y	RUFY3	RUFY1	1.087896	1.914584	NA	ND	ND	ND	-0.0328787623544213	-0.354710680253856	0.0722	N	N	NA	NA	ENSMUSG00000029291	NA	30	5	tree736	1	1	1	1	Y	N	Y	Y	0	1	0.0897	0.0316	ND	ND	ND	ND	4
ENSG00000108309	ENSG00000108309	ENSG00000105784	Y	RUNDC3A	RUNDC3B	1.087896	1.914584	NA	ND	ND	ND	0.507822236776176	0.678832362858942	0.0532	N	N	NA	Regulation	ENSMUSG00000006575	NA	4	5	tree736	NA	NA	NA	NA	N	N	Y	Y	NA	8	0.0162	0.0532	ND	ND	ND	ND	4
ENSG00000105784	ENSG00000105784	ENSG00000108309	Y	RUNDC3B	RUNDC3A	1.087896	1.914584	NA	ND	ND	ND	0.507822236776176	0.678832362858942	0.0019	N	N	NA	NA	ENSMUSG00000040570	NA	4	5	tree736	NA	NA	NA	NA	N	N	NA	NA	NA	NA	0.0252	0.0019	ND	ND	ND	ND	4
ENSG00000138336	ENSG00000138336	NA	N	TET1	NA	NA	NA	1.814584	ND	NA	NA	NA	NA	0.0605	N	N	NA	Enzyme	ENSMUSG00000047146	NA	2	1	tree737	NA	NA	NA	NA	Y	N	Y	Y	NA	NA	0.2706	0.2198	ND	ND	ND	ND	0
ENSG00000103061	ENSG00000103061	NA	N	SLC7A6OS	NA	NA	NA	2.214584	ND	NA	NA	NA	NA	0.0086	N	N	NA	NA	ENSMUSG00000033106	NA	0	1	tree738	NA	NA	NA	NA	N	N	NA	NA	NA	NA	0.1356	0.0086	ND	ND	ND	ND	0
ENSG00000104808	ENSG00000104808	NA	N	DHDH	NA	NA	NA	1.814584	ND	NA	NA	NA	NA	0.0289	N	N	NA	Transporter	ENSMUSG00000011382	NA	0	1	tree739	NA	NA	NA	NA	N	N	Y	Y	NA	NA	0.1399	0.0289	ND	ND	ND	ND	0
ENSG00000136051	ENSG00000136051	NA	N	KIAA1033	NA	NA	NA	1.914584	ND	NA	NA	NA	NA	0.0181	N	N	NA	NA	ENSMUSG00000034560	NA	0	1	tree740	NA	NA	NA	NA	N	N	NA	Y	NA	1	0.0156	0.0208	ND	ND	ND	ND	0
ENSG00000124160	ENSG00000124160	NA	N	NCOA5	NA	NA	NA	1.814584	ND	NA	NA	NA	NA	0.0033	N	N	NA	Enzyme	ENSMUSG00000039804	NA	0	1	tree741	NA	NA	NA	NA	N	N	Y	Y	NA	2	0.0352	0.0033	ND	ND	ND	ND	0
ENSG00000039319	ENSG00000039319	ENSG00000157077	Y	ZFYVE16	ZFYVE9	1.087896	1.914584	NA	ND	MD	MD	-0.0860686371964088	0.511354813437213	0.025	N	Y	NA	Transporter	ENSMUSG00000021706	NA	2	2	tree742	1	0.333333333333333	3	1	N	N	Y	Y	0.166666666666667	6	0.1588	0.0253	ND	ND	ND	ND	1
ENSG00000157077	ENSG00000157077	ENSG00000039319	Y	ZFYVE9	ZFYVE16	1.087896	1.914584	NA	MD	ND	MD	-0.0860686371964088	0.511354813437213	NA	Y	N	NA	SignalTransduction	ENSMUSG00000034557	NA	1	2	tree742	1	0.333333333333333	3	1	N	Y	Y	Y	0.166666666666667	40	NA	NA	ND	MD	ND	MD	1
ENSG00000166821	ENSG00000166821	ENSG00000131779	Y	PEX11A	PEX11B	1.087896	2.214584	NA	ND	ND	ND	-0.0276347322554841	0.166661839923914	0.0183	N	N	NA	NA	ENSMUSG00000030545	Y	1	2	tree747	NA	NA	NA	NA	Y	N	NA	Y	NA	1	0.144	0.0183	ND	ND	ND	ND	1
ENSG00000131779	ENSG00000131779	ENSG00000166821	Y	PEX11B	PEX11A	1.087896	2.214584	NA	ND	ND	ND	-0.0276347322554841	0.166661839923914	0.004	N	N	NA	NA	ENSMUSG00000028102	Y	1	2	tree747	NA	NA	NA	NA	N	N	Y	Y	NA	1	0.0442	0.004	ND	ND	ND	ND	1
ENSG00000177989	ENSG00000177989	ENSG00000182950	Y	ODF3B	ODF3L1	1.814584	1.814584	NA	ND	ND	ND	NA	0.0661513205509125	NA	N	N	NA	NA	ENSMUSG00000047394	NA	3	4	tree748	NA	NA	NA	NA	N	N	NA	NA	NA	NA	0.6626	NA	ND	ND	ND	ND	3
ENSG00000182950	ENSG00000182950	ENSG00000177989	Y	ODF3L1	ODF3B	1.814584	1.814584	NA	ND	ND	ND	NA	0.0661513205509125	0.0223	N	N	NA	NA	ENSMUSG00000045620	NA	3	4	tree748	NA	NA	NA	NA	N	N	NA	NA	NA	NA	0.1604	0.0223	ND	ND	ND	ND	3
ENSG00000181781	ENSG00000181781	ENSG00000182950	Y	ODF3L2	ODF3L1	1.087896	1.814584	NA	ND	ND	ND	NA	0.866626782463779	0.0256	N	N	NA	NA	ENSMUSG00000035963	NA	3	4	tree748	NA	NA	NA	NA	N	N	NA	NA	NA	NA	0.1025	0.0234	ND	ND	ND	ND	3
ENSG00000177947	ENSG00000177947	ENSG00000182950	Y	ODF3	ODF3L1	1.614584	1.814584	NA	ND	ND	ND	NA	0.714332106665179	0.0194	N	N	NA	NA	ENSMUSG00000025482	NA	3	4	tree748	NA	NA	NA	NA	Y	N	NA	Y	NA	NA	0.0308	0.0194	ND	ND	ND	ND	3
ENSG00000145002	ENSG00000145002	ENSG00000186523	Y	FAM86B2	FAM86B1	0	2.214584	NA	ND	ND	ND	NA	NA	NA	N	N	NA	NA	NA	NA	9	11	tree749	NA	NA	NA	NA	N	N	NA	NA	NA	NA	NA	NA	ND	ND	ND	ND	10
ENSG00000186523	ENSG00000186523	ENSG00000145002	Y	FAM86B1	FAM86B2	0	2.214584	NA	ND	ND	ND	NA	NA	NA	N	N	NA	NA	NA	NA	7	11	tree749	NA	NA	NA	NA	N	N	NA	NA	NA	NA	NA	NA	ND	ND	ND	ND	10
ENSG00000164845	ENSG00000164845	ENSG00000145002	Y	NA	FAM86B2	2.214584	2.214584	NA	ND	ND	ND	NA	NA	NA	N	N	NA	NA	NA	NA	9	11	tree749	NA	NA	NA	NA	N	NA	NA	NA	NA	NA	NA	NA	ND	ND	ND	ND	10
ENSG00000214311	ENSG00000214311	ENSG00000118894	Y	NA	FAM86A	0.0067	2.214584	NA	ND	ND	ND	NA	NA	NA	N	N	NA	NA	NA	NA	0	11	tree749	NA	NA	NA	NA	N	NA	NA	NA	NA	NA	NA	NA	ND	ND	ND	ND	10
ENSG00000118894	ENSG00000118894	ENSG00000214311	Y	FAM86A	NA	0.0067	2.214584	NA	ND	ND	ND	NA	NA	NA	N	N	NA	NA	NA	NA	8	11	tree749	NA	NA	NA	NA	N	N	NA	NA	NA	1	NA	NA	ND	ND	ND	ND	10
ENSG00000186234	ENSG00000186234	ENSG00000151539	Y	NA	NA	0.0067	2.214584	NA	ND	ND	ND	NA	NA	NA	N	N	NA	NA	NA	NA	0	11	tree749	NA	NA	NA	NA	N	NA	NA	NA	NA	NA	NA	NA	ND	ND	ND	ND	10
ENSG00000151539	ENSG00000151539	ENSG00000186234	Y	NA	NA	0.0067	2.214584	NA	ND	ND	ND	NA	NA	NA	N	N	NA	NA	NA	NA	0	11	tree749	NA	NA	NA	NA	N	NA	NA	NA	NA	NA	NA	NA	ND	ND	ND	ND	10
ENSG00000171084	ENSG00000171084	ENSG00000145002	Y	NA	FAM86B2	2.214584	2.214584	NA	ND	ND	ND	NA	NA	NA	N	N	NA	NA	NA	NA	0	11	tree749	NA	NA	NA	NA	N	NA	NA	NA	NA	NA	NA	NA	ND	ND	ND	ND	10
ENSG00000158483	ENSG00000158483	ENSG00000145002	Y	FAM86C1	FAM86B2	2.214584	2.214584	NA	ND	ND	ND	NA	NA	NA	N	N	NA	NA	NA	NA	6	11	tree749	NA	NA	NA	NA	N	N	NA	NA	NA	1	NA	NA	ND	ND	ND	ND	10
ENSG00000163612	ENSG00000163612	ENSG00000214311	Y	NA	NA	0.0067	2.214584	NA	ND	ND	ND	NA	NA	NA	N	N	NA	NA	NA	NA	0	11	tree749	NA	NA	NA	NA	N	NA	NA	NA	NA	NA	NA	NA	ND	ND	ND	ND	10
ENSG00000160172	ENSG00000160172	ENSG00000145002	Y	NA	FAM86B2	2.214584	2.214584	NA	ND	ND	ND	NA	NA	NA	N	N	NA	NA	NA	NA	6	11	tree749	NA	NA	NA	NA	N	NA	NA	NA	NA	NA	NA	NA	ND	ND	ND	ND	10
ENSG00000175161	ENSG00000175161	ENSG00000162706	Y	CADM2	CADM3	1.087896	1.087896	NA	ND	ND	ND	NA	0.780391890405519	0.0044	N	N	NA	NA	ENSMUSG00000064115	NA	61	3	tree750	NA	NA	NA	NA	N	N	Y	NA	NA	NA	0.0252	0.0044	ND	ND	ND	ND	2
ENSG00000162706	ENSG00000162706	ENSG00000175161	Y	CADM3	CADM2	1.087896	1.087896	NA	ND	ND	ND	NA	0.780391890405519	0.0024	N	N	NA	NA	ENSMUSG00000005338	N	57	3	tree750	NA	NA	NA	NA	N	N	Y	Y	NA	NA	0.0268	0.0024	ND	ND	ND	ND	2
ENSG00000109943	ENSG00000109943	ENSG00000175161	Y	CRTAM	CADM2	1.087896	1.087896	NA	ND	ND	ND	NA	0.13948271426775	0.0292	N	N	NA	NA	ENSMUSG00000032021	N	0	3	tree750	NA	NA	NA	NA	N	N	Y	Y	NA	NA	0.1711	0.0292	ND	ND	ND	ND	2
ENSG00000214774	ENSG00000214774	ENSG00000181163	Y	NA	NPM1	0.164611	2.214584	NA	ND	PD	NA	NA	NA	NA	N	Y	NA	NA	NA	NA	0	4	tree754	NA	NA	NA	NA	N	NA	NA	NA	NA	NA	NA	NA	ND	ND	ND	ND	3
ENSG00000181163	ENSG00000181163	ENSG00000214774	Y	NPM1	NA	0.164611	2.214584	NA	PD	ND	NA	NA	NA	NA	Y	N	NA	Regulation	NA	NA	1	4	tree754	NA	NA	NA	NA	N	N	Y	Y	NA	NA	0.0261	NA	MD	MD	PD	MD	3
ENSG00000158806	ENSG00000158806	ENSG00000214774	Y	NPM2	NA	2.214584	2.214584	NA	ND	ND	ND	NA	NA	0.0222	N	N	NA	NA	ENSMUSG00000047911	N	2	4	tree754	NA	NA	NA	NA	Y	N	Y	Y	NA	2	0.2453	0.0222	ND	ND	ND	ND	3
ENSG00000107833	ENSG00000107833	ENSG00000214774	Y	NPM3	NA	2.214584	2.214584	NA	ND	ND	ND	NA	NA	0.0055	N	N	NA	NA	ENSMUSG00000056209	NA	2	4	tree754	NA	NA	NA	NA	N	N	Y	Y	NA	2	0.0706	0.0055	ND	ND	ND	ND	3
ENSG00000121101	ENSG00000121101	NA	N	TEX14	NA	NA	NA	0.604171	ND	NA	NA	NA	NA	NA	N	N	NA	Enzyme	ENSMUSG00000010342	N	0	1	tree755	NA	NA	NA	NA	N	N	Y	Y	NA	1	0.2369	NA	ND	ND	ND	ND	0
ENSG00000168887	ENSG00000168887	NA	N	C2orf68	NA	NA	NA	1.914584	ND	NA	NA	NA	NA	0.338	N	N	NA	NA	ENSMUSG00000058706	NA	0	1	tree756	NA	NA	NA	NA	N	N	NA	NA	NA	NA	0.0862	0.3404	ND	ND	ND	ND	0
ENSG00000130023	ENSG00000130023	NA	N	C6orf70	NA	NA	NA	1.614584	MD	NA	MD	NA	NA	NA	N	N	NA	NA	NA	NA	0	1	tree757	NA	NA	NA	NA	N	N	NA	NA	NA	NA	NA	NA	ND	MD	ND	MD	0
ENSG00000070269	ENSG00000070269	NA	N	C14orf101	NA	NA	NA	1.087896	ND	NA	NA	NA	NA	0.0249	N	N	NA	NA	ENSMUSG00000036339	NA	0	1	tree758	NA	NA	NA	NA	N	N	NA	NA	NA	NA	0.0993	0.0287	ND	ND	ND	ND	0
ENSG00000083635	ENSG00000083635	NA	N	NUFIP1	NA	NA	NA	1.814584	MD	NA	MD	NA	NA	0.0297	N	N	NA	NA	ENSMUSG00000022009	NA	0	1	tree759	NA	NA	NA	NA	N	N	Y	Y	NA	3	0.1754	0.0362	ND	MD	ND	MD	0
ENSG00000165879	ENSG00000165879	ENSG00000181274	Y	FRAT1	FRAT2	0.188275	1.087896	NA	MD	MD	MD	0.601173146304659	0.833109456152745	0.0086	N	N	NA	NA	ENSMUSG00000070526	N	1	2	tree760	NA	NA	NA	NA	Y	N	NA	Y	NA	3	0.2086	0.0086	ND	MD	ND	MD	1
ENSG00000181274	ENSG00000181274	ENSG00000165879	Y	FRAT2	FRAT1	0.188275	1.087896	NA	MD	MD	MD	0.601173146304659	0.833109456152745	0.0149	N	N	NA	NA	ENSMUSG00000047604	N	1	2	tree760	NA	NA	NA	NA	Y	N	Y	Y	NA	2	0.1346	0.0149	ND	MD	ND	MD	1
ENSG00000001629	ENSG00000001629	NA	N	ANKIB1	NA	NA	NA	1.087896	ND	NA	NA	NA	NA	0.0038	N	N	NA	NA	ENSMUSG00000040351	NA	1	1	tree761	NA	NA	NA	NA	N	N	Y	NA	NA	NA	0.0324	0.0038	ND	ND	ND	ND	0
ENSG00000134897	ENSG00000134897	NA	N	BIVM	NA	NA	NA	1.087896	ND	NA	NA	NA	NA	NA	N	N	NA	NA	ENSMUSG00000041684	NA	0	1	tree762	NA	NA	NA	NA	N	N	NA	NA	NA	NA	0.0618	NA	ND	ND	ND	ND	0
ENSG00000146410	ENSG00000146410	ENSG00000117640	Y	FAM54A	FAM54B	1.614584	1.614584	NA	MD	ND	MD	NA	0.267763518931804	0.0245	N	N	NA	NA	ENSMUSG00000019992	NA	2	3	tree763	NA	NA	NA	NA	N	N	NA	NA	NA	NA	0.2168	0.0245	ND	ND	MD	MD	2
ENSG00000117640	ENSG00000117640	ENSG00000146410	Y	FAM54B	FAM54A	1.614584	1.614584	NA	ND	MD	MD	NA	0.267763518931804	0.0086	N	N	NA	NA	ENSMUSG00000046671	NA	2	3	tree763	NA	NA	NA	NA	N	Y	NA	NA	NA	1	0.0316	0.0204	ND	ND	ND	ND	2
ENSG00000066855	ENSG00000066855	ENSG00000146410	Y	MTFR1	FAM54A	1.614584	1.614584	NA	ND	MD	MD	NA	0.166724514365531	0.0227	N	N	NA	NA	ENSMUSG00000027601	N	2	3	tree763	NA	NA	NA	NA	N	N	NA	NA	NA	1	0.1769	0.071	ND	ND	ND	ND	2
ENSG00000102935	ENSG00000102935	ENSG00000198795	Y	ZNF423	ZNF521	1.087896	1.814584	NA	PD	MD	MD	NA	0.405352213193008	0.0048	N	N	NA	Regulation	ENSMUSG00000045333	Y	107	2	tree764	1	1	1	1	Y	N	Y	Y	0	5	0.0096	0.0048	ND	ND	PD	PD	1
ENSG00000198795	ENSG00000198795	ENSG00000102935	Y	ZNF521	ZNF423	1.087896	1.814584	NA	MD	PD	MD	NA	0.405352213193008	0.0029	N	N	NA	NA	ENSMUSG00000024420	NA	87	2	tree764	1	1	1	1	N	NA	Y	Y	0	4	0.0118	0.0029	ND	MD	ND	MD	1
ENSG00000172375	ENSG00000172375	ENSG00000157617	Y	C2CD2L	C2CD2	1.087896	1.087896	NA	ND	ND	ND	-0.0614954361173696	-0.253153905659216	0.0079	N	N	NA	NA	ENSMUSG00000032120	NA	1	2	tree765	NA	NA	NA	NA	N	N	Y	Y	NA	1	0.0469	0.0079	ND	ND	ND	ND	1
ENSG00000157617	ENSG00000157617	ENSG00000172375	Y	C2CD2	C2CD2L	1.087896	1.087896	NA	ND	ND	ND	-0.0614954361173696	-0.253153905659216	0.0289	N	N	NA	NA	ENSMUSG00000045975	NA	1	2	tree765	NA	NA	NA	NA	N	N	NA	NA	NA	NA	0.1765	0.0289	ND	ND	ND	ND	1
ENSG00000148120	ENSG00000148120	NA	N	C9orf3	NA	NA	NA	1.087896	ND	NA	NA	NA	NA	0.0386	N	N	NA	Enzyme	ENSMUSG00000021458	N	3	1	tree766	NA	NA	NA	NA	N	N	Y	Y	NA	2	0.1494	0.0386	ND	ND	ND	ND	0
ENSG00000168566	ENSG00000168566	NA	N	SNRNP48	NA	NA	NA	1.814584	ND	NA	NA	NA	NA	0.0038	Y	N	NA	NA	ENSMUSG00000021431	NA	0	1	tree767	NA	NA	NA	NA	N	N	Y	Y	NA	NA	0.0676	0.0038	ND	ND	ND	ND	0
ENSG00000205838	ENSG00000205838	ENSG00000103852	Y	TTC23L	TTC23	1.087896	1.087896	NA	ND	ND	ND	NA	0.265958145645268	0.0457	N	N	NA	NA	ENSMUSG00000022249	NA	0	2	tree768	NA	NA	NA	NA	N	N	NA	NA	NA	2	NA	NA	ND	ND	ND	ND	1
ENSG00000103852	ENSG00000103852	ENSG00000205838	Y	TTC23	TTC23L	1.087896	1.087896	NA	ND	ND	ND	NA	0.265958145645268	0.0267	N	N	NA	NA	ENSMUSG00000030555	NA	1	2	tree768	NA	NA	NA	NA	N	N	Y	NA	NA	2	0.1746	0.0267	ND	ND	ND	ND	1
ENSG00000141433	ENSG00000141433	ENSG00000146469	Y	ADCYAP1	VIP	1.087896	1.087896	NA	MD	PD	MD	0.0483159079637668	0.134647205560094	0.1131	N	N	NA	SignalTransduction	ENSMUSG00000024256	Y	1	2	tree769	NA	NA	NA	NA	N	N	Y	Y	NA	9	0.0853	0.1131	ND	MD	ND	MD	1
ENSG00000146469	ENSG00000146469	ENSG00000141433	Y	VIP	ADCYAP1	1.087896	1.087896	NA	PD	MD	MD	0.0483159079637668	0.134647205560094	0.0131	N	N	NA	NA	ENSMUSG00000019772	N	1	2	tree769	NA	NA	NA	NA	N	N	Y	Y	NA	17	0.1065	0.0131	ND	PD	ND	PD	1
ENSG00000132424	ENSG00000132424	NA	N	PNISR	NA	NA	NA	1.914584	ND	NA	NA	NA	NA	0.0016	N	N	NA	NA	ENSMUSG00000028248	NA	0	1	tree770	NA	NA	NA	NA	N	N	NA	NA	NA	1	0.0328	0.0016	ND	ND	ND	ND	0
ENSG00000197195	ENSG00000197195	NA	N	NA	NA	NA	NA	1.087896	ND	NA	NA	NA	NA	NA	N	N	NA	NA	NA	NA	0	1	tree771	NA	NA	NA	NA	N	NA	NA	NA	NA	NA	NA	NA	ND	ND	ND	ND	0
ENSG00000138293	ENSG00000138293	NA	N	NCOA4	NA	NA	NA	1.614584	MD	NA	MD	NA	NA	0.0233	N	N	NA	Regulation	ENSMUSG00000056234	NA	0	1	tree772	NA	NA	NA	NA	Y	Y	Y	Y	NA	9	NA	0.0233	MD	MD	ND	MD	0
ENSG00000120211	ENSG00000120211	ENSG00000172410	Y	INSL4	INSL5	1.087896	1.087896	NA	PD	ND	NA	0.410748850001995	0.479999320912469	0.0492	N	N	NA	NA	NA	NA	0	5	tree773	NA	NA	NA	NA	Y	N	Y	Y	NA	NA	NA	0.0492	ND	ND	PD	PD	4
ENSG00000172410	ENSG00000172410	ENSG00000120211	Y	INSL5	INSL4	1.087896	1.087896	NA	ND	PD	NA	0.410748850001995	0.479999320912469	0.0245	N	N	NA	NA	ENSMUSG00000066090	N	0	5	tree773	NA	NA	NA	NA	N	N	Y	Y	NA	NA	0.2991	0.0245	ND	ND	ND	ND	4
ENSG00000107018	ENSG00000107018	ENSG00000107014	Y	RLN1	RLN2	0.164611	1.087896	NA	MD	MD	MD	0.47477281514258	0.473935616101455	NA	N	N	NA	NA	NA	NA	1	5	tree773	NA	NA	NA	NA	N	N	Y	Y	NA	1	NA	NA	ND	MD	ND	MD	4
ENSG00000107014	ENSG00000107014	ENSG00000107018	Y	RLN2	RLN1	0.164611	1.087896	NA	MD	MD	MD	0.47477281514258	0.473935616101455	NA	N	N	NA	NA	NA	NA	1	5	tree773	NA	NA	NA	NA	N	N	Y	Y	NA	4	NA	NA	ND	MD	ND	MD	4
ENSG00000171136	ENSG00000171136	ENSG00000120211	Y	RLN3	INSL4	1.087896	1.087896	NA	ND	PD	NA	NA	0.795363365301273	0.052	N	N	NA	NA	ENSMUSG00000045232	NA	0	5	tree773	NA	NA	NA	NA	N	N	Y	NA	NA	2	0.1363	0.052	ND	ND	ND	ND	4
ENSG00000154122	ENSG00000154122	NA	N	ANKH	NA	NA	NA	1.087896	PD	NA	NA	NA	NA	0	N	N	NA	Transporter	ENSMUSG00000022265	N	0	1	tree774	NA	NA	NA	NA	Y	N	Y	Y	NA	NA	0.0074	0	MD	PD	PD	MD	0
ENSG00000157782	ENSG00000157782	ENSG00000167791	Y	CABP1	CABP2	1.087896	1.814584	NA	ND	ND	ND	-0.235504089449652	0.331338383612767	0.2135	N	N	NA	Regulation	ENSMUSG00000029544	NA	4	4	tree775	1	0.5	2	1	N	N	Y	NA	0.0833333333333333	7	0.0316	0.215	ND	ND	ND	ND	3
ENSG00000167791	ENSG00000167791	ENSG00000157782	Y	CABP2	CABP1	1.087896	1.814584	NA	ND	ND	ND	-0.235504089449652	0.331338383612767	0.1326	N	N	NA	NA	ENSMUSG00000024857	NA	26	4	tree775	1	0.5	2	1	N	N	Y	Y	0.0833333333333333	3	0.0537	0.1181	ND	ND	ND	ND	3
ENSG00000175544	ENSG00000175544	ENSG00000157782	Y	CABP4	CABP1	1.087896	1.814584	NA	MD	ND	MD	NA	0.245017032492184	0.0178	N	N	NA	NA	ENSMUSG00000024842	N	18	4	tree775	1	0.5	2	1	Y	N	Y	Y	0.0833333333333333	1	0.1414	0.0178	MD	ND	ND	MD	3
ENSG00000105507	ENSG00000105507	ENSG00000157782	Y	CABP5	CABP1	1.087896	1.814584	NA	ND	ND	ND	0.184865165773753	0.464376482316634	0.003	N	N	NA	NA	ENSMUSG00000005649	NA	23	4	tree775	1	0.5	2	1	N	N	Y	Y	0.0833333333333333	1	0.0657	0.003	ND	ND	ND	ND	3
ENSG00000156234	ENSG00000156234	NA	N	CXCL13	NA	NA	NA	0.604171	MD	NA	MD	NA	NA	0.0468	N	N	NA	NA	ENSMUSG00000023078	N	0	1	tree776	NA	NA	NA	NA	Y	N	Y	Y	NA	8	0.5269	0.0468	ND	MD	ND	MD	0
ENSG00000149636	ENSG00000149636	NA	N	DSN1	NA	NA	NA	1.087896	ND	NA	NA	NA	NA	0.0245	Y	N	NA	NA	ENSMUSG00000027635	NA	0	1	tree777	NA	NA	NA	NA	N	N	Y	Y	NA	8	0.1856	0.0245	ND	ND	ND	ND	0
ENSG00000198576	ENSG00000198576	NA	N	ARC	NA	NA	NA	0.776542	MD	NA	MD	NA	NA	0.0095	N	N	NA	NA	ENSMUSG00000022602	Y	0	1	tree778	NA	NA	NA	NA	Y	N	Y	Y	NA	6	0.0324	0.0095	ND	MD	ND	MD	0
ENSG00000185264	ENSG00000185264	NA	N	C22orf33	NA	NA	NA	0.604171	ND	NA	NA	NA	NA	0.1778	N	N	NA	NA	ENSMUSG00000062154	NA	0	1	tree779	NA	NA	NA	NA	N	N	NA	NA	NA	NA	0.2183	0.1867	ND	ND	ND	ND	0
ENSG00000179270	ENSG00000179270	NA	N	C2orf71	NA	NA	NA	1.087896	PD	NA	NA	NA	NA	0.0374	N	N	NA	NA	ENSMUSG00000044375	NA	60	1	tree780	NA	NA	NA	NA	N	N	NA	NA	NA	NA	0.2819	0.0374	MD	ND	PD	MD	0
ENSG00000078487	ENSG00000078487	NA	N	ZCWPW1	NA	NA	NA	1.914584	ND	NA	NA	NA	NA	0.0603	N	N	NA	NA	ENSMUSG00000037108	NA	1	1	tree781	NA	NA	NA	NA	N	N	Y	NA	NA	NA	0.2592	0.0603	ND	ND	ND	ND	0
ENSG00000146112	ENSG00000146112	NA	N	KIAA1949	NA	NA	NA	0.423003	ND	NA	NA	NA	NA	0.0931	N	N	NA	NA	ENSMUSG00000034595	NA	8	1	tree782	NA	NA	NA	NA	N	N	Y	NA	NA	NA	0.1409	0.0789	ND	ND	ND	ND	0
ENSG00000099985	ENSG00000099985	NA	N	OSM	NA	NA	NA	0.188275	MD	NA	MD	NA	NA	0.0349	N	N	NA	NA	ENSMUSG00000058755	N	0	1	tree783	NA	NA	NA	NA	Y	Y	Y	Y	NA	12	0.3925	0.0349	ND	MD	ND	MD	0
ENSG00000214029	ENSG00000214029	ENSG00000213976	Y	ZNF891	NA	0.604171	0.604171	NA	ND	ND	ND	NA	NA	0.0347	N	N	NA	NA	NA	NA	398	11	tree784	1	1	1	1	N	N	Y	Y	0	NA	NA	0.0347	ND	ND	ND	ND	10
ENSG00000213976	ENSG00000213976	ENSG00000214029	Y	NA	ZNF891	0.604171	0.604171	NA	ND	ND	ND	NA	NA	NA	N	N	NA	NA	NA	NA	626	11	tree784	1	1	1	1	N	NA	Y	NA	0	NA	NA	NA	ND	ND	ND	ND	10
ENSG00000197279	ENSG00000197279	ENSG00000167840	Y	ZNF165	ZNF232	0.423003	0.604171	NA	MD	ND	MD	0.123572264799359	0.622971761044891	0.0197	N	N	NA	Regulation	NA	NA	347	11	tree784	1	1	1	1	N	N	Y	Y	0	14	NA	0.0197	ND	MD	ND	MD	10
ENSG00000167840	ENSG00000167840	ENSG00000197279	Y	ZNF232	ZNF165	0.423003	0.604171	NA	ND	MD	MD	0.123572264799359	0.622971761044891	0.0213	N	N	NA	Regulation	NA	NA	203	11	tree784	1	1	1	1	N	N	Y	Y	0	1	NA	0.0213	ND	ND	ND	ND	10
ENSG00000137185	ENSG00000137185	ENSG00000158691	Y	ZNF193	ZSCAN12	0.188275	0.604171	NA	ND	ND	ND	0.061762766865866	0.228996918991353	0.0246	N	N	NA	Regulation	NA	NA	332	11	tree784	1	1	1	1	N	N	Y	Y	0	1	NA	0.0246	ND	ND	ND	ND	10
ENSG00000158691	ENSG00000158691	ENSG00000137185	Y	ZSCAN12	ZNF193	0.188275	0.604171	NA	ND	ND	ND	0.061762766865866	0.228996918991353	0.0155	N	N	NA	NA	ENSMUSG00000036721	NA	459	11	tree784	1	1	1	1	N	N	Y	Y	0	2	0.2105	0.0155	ND	ND	ND	ND	10
ENSG00000172466	ENSG00000172466	ENSG00000137185	Y	ZNF24	ZNF193	0.423003	0.604171	NA	ND	ND	ND	-0.0464178196219407	-0.141512240647589	0.0026	N	N	NA	Regulation	ENSMUSG00000051469	Y	130	11	tree784	1	1	1	1	Y	N	Y	Y	0	26	0.0251	0.0026	ND	ND	ND	ND	10
ENSG00000197657	ENSG00000197657	ENSG00000214029	Y	NA	ZNF891	0.604171	0.604171	NA	ND	ND	ND	NA	NA	NA	N	N	NA	NA	NA	NA	0	11	tree784	NA	NA	NA	NA	N	NA	NA	NA	NA	NA	NA	NA	ND	ND	ND	ND	10
ENSG00000186496	ENSG00000186496	ENSG00000137185	Y	ZNF396	ZNF193	0.423003	0.604171	NA	ND	ND	ND	NA	0.0623105102541979	NA	N	N	NA	Regulation	NA	NA	83	11	tree784	1	1	1	1	N	N	Y	Y	0	1	NA	NA	ND	ND	ND	ND	10
ENSG00000196812	ENSG00000196812	ENSG00000137185	Y	ZSCAN16	ZNF193	0.423003	0.604171	NA	ND	ND	ND	-0.047626089539192	0.0880566472624088	0.0105	N	N	NA	Regulation	NA	NA	204	11	tree784	1	1	1	1	N	N	Y	Y	0	2	NA	0.0105	ND	ND	ND	ND	10
ENSG00000187987	ENSG00000187987	ENSG00000137185	Y	ZSCAN23	ZNF193	0.188275	0.604171	NA	ND	ND	ND	NA	0.037319276877028	0.0175	N	N	NA	Regulation	NA	NA	208	11	tree784	1	1	1	1	N	N	Y	Y	0	NA	NA	0.0175	ND	ND	ND	ND	10
ENSG00000162817	ENSG00000162817	NA	N	C1orf115	NA	NA	NA	1.087896	MD	NA	MD	NA	NA	0.0144	N	N	NA	NA	ENSMUSG00000039349	NA	0	1	tree785	NA	NA	NA	NA	N	N	NA	NA	NA	NA	0.1811	0.0144	ND	MD	ND	MD	0
ENSG00000204684	ENSG00000204684	NA	N	NA	NA	NA	NA	0.776542	ND	NA	NA	NA	NA	NA	N	N	NA	NA	NA	NA	0	1	tree787	NA	NA	NA	NA	N	NA	NA	NA	NA	NA	NA	NA	ND	ND	ND	ND	0
ENSG00000203926	ENSG00000203926	ENSG00000198021	Y	SPANXA2	SPANXA1	0	0.188275	NA	ND	MD	MD	NA	NA	NA	N	N	NA	NA	NA	NA	5	11	tree789	NA	NA	NA	NA	N	N	NA	Y	NA	NA	NA	NA	ND	ND	ND	ND	10
ENSG00000198021	ENSG00000198021	ENSG00000203926	Y	SPANXA1	SPANXA2	0	0.188275	NA	MD	ND	MD	NA	NA	NA	N	N	NA	NA	NA	NA	5	11	tree789	NA	NA	NA	NA	N	N	NA	Y	NA	NA	NA	NA	ND	MD	ND	MD	10
ENSG00000203929	ENSG00000203929	ENSG00000203926	Y	NA	SPANXA2	0	0.188275	NA	ND	ND	ND	NA	NA	NA	N	N	NA	NA	NA	NA	0	11	tree789	NA	NA	NA	NA	N	NA	NA	NA	NA	NA	NA	NA	ND	ND	ND	ND	10
ENSG00000198820	ENSG00000198820	ENSG00000203926	Y	NA	SPANXA2	0	0.188275	NA	ND	ND	ND	NA	NA	NA	N	N	NA	NA	NA	NA	0	11	tree789	NA	NA	NA	NA	N	NA	NA	NA	NA	NA	NA	NA	ND	ND	ND	ND	10
ENSG00000198573	ENSG00000198573	ENSG00000203926	Y	SPANXC	SPANXA2	0	0.188275	NA	ND	ND	ND	NA	NA	NA	N	N	NA	NA	NA	NA	5	11	tree789	NA	NA	NA	NA	N	N	Y	Y	NA	NA	NA	NA	ND	ND	ND	ND	10
ENSG00000196406	ENSG00000196406	ENSG00000203926	Y	SPANXD	SPANXA2	0	0.188275	NA	ND	ND	ND	NA	NA	NA	N	N	NA	NA	NA	NA	5	11	tree789	NA	NA	NA	NA	N	N	NA	NA	NA	NA	NA	NA	ND	ND	ND	ND	10
ENSG00000203923	ENSG00000203923	ENSG00000204363	Y	SPANXN1	SPANXN5	0.00895	0.188275	NA	ND	ND	ND	NA	NA	NA	N	N	NA	NA	NA	NA	3	11	tree789	NA	NA	NA	NA	N	N	NA	NA	NA	NA	NA	NA	ND	ND	ND	ND	10
ENSG00000204363	ENSG00000204363	ENSG00000203923	Y	SPANXN5	SPANXN1	0.00895	0.188275	NA	ND	ND	ND	NA	NA	NA	N	N	NA	NA	NA	NA	3	11	tree789	NA	NA	NA	NA	N	N	NA	NA	NA	NA	NA	NA	ND	ND	ND	ND	10
ENSG00000203924	ENSG00000203924	ENSG00000203926	Y	SPANXN2	SPANXA2	0.03297	0.188275	NA	ND	ND	ND	NA	NA	0.1059	N	N	NA	NA	NA	NA	2	11	tree789	NA	NA	NA	NA	N	N	NA	NA	NA	NA	NA	0.1059	ND	ND	ND	ND	10
ENSG00000189252	ENSG00000189252	ENSG00000203926	Y	SPANXN3	SPANXA2	0.03297	0.188275	NA	ND	ND	ND	NA	NA	NA	N	N	NA	NA	NA	NA	4	11	tree789	NA	NA	NA	NA	N	N	NA	NA	NA	NA	NA	NA	ND	ND	ND	ND	10
ENSG00000189326	ENSG00000189326	ENSG00000203926	Y	SPANXN4	SPANXA2	0.112525	0.188275	NA	ND	ND	ND	NA	NA	NA	N	N	NA	NA	NA	NA	2	11	tree789	NA	NA	NA	NA	N	N	NA	NA	NA	NA	NA	0.0503	ND	ND	ND	ND	10
ENSG00000198230	ENSG00000198230	NA	N	NA	NA	NA	NA	1.087896	ND	NA	NA	NA	NA	NA	N	N	NA	NA	ENSMUSG00000073113	NA	0	1	tree790	NA	NA	NA	NA	N	N	NA	NA	NA	NA	NA	NA	ND	ND	ND	ND	0
ENSG00000106105	ENSG00000106105	NA	N	GARS	NA	NA	NA	2.214584	MD	NA	MD	NA	NA	0.0126	N	N	NA	Enzyme	ENSMUSG00000029777	Y	0	1	tree796	NA	NA	NA	NA	N	N	Y	Y	NA	6	0.0438	0.0125	MD	MD	MD	MD	0
ENSG00000214946	ENSG00000214946	ENSG00000189375	Y	TBC1D26	TBC1D28	0.00895	0.144018	NA	ND	ND	ND	NA	0.83226239699644	NA	N	N	NA	Regulation	NA	NA	0	2	tree800	1	1	1	1	N	N	Y	Y	0	NA	NA	NA	ND	ND	ND	ND	1
ENSG00000189375	ENSG00000189375	ENSG00000214946	Y	TBC1D28	TBC1D26	0.00895	0.144018	NA	ND	ND	ND	NA	0.83226239699644	NA	N	N	NA	Regulation	NA	NA	11	2	tree800	1	1	1	1	N	N	Y	Y	0	NA	NA	NA	ND	ND	ND	ND	1
ENSG00000197857	ENSG00000197857	NA	N	ZNF44	NA	NA	NA	1.087896	ND	NA	NA	NA	NA	0.0141	N	N	NA	NA	NA	NA	461	1	tree809	NA	NA	NA	NA	N	N	Y	Y	NA	NA	NA	0.0141	ND	ND	ND	ND	0
ENSG00000185565	ENSG00000185565	ENSG00000172260	Y	LSAMP	NEGR1	1.087896	1.087896	NA	ND	PD	NA	NA	0.645054238668882	0.0033	N	N	NA	NA	ENSMUSG00000061080	N	81	2	tree811	NA	NA	NA	NA	N	NA	NA	Y	NA	1	0.0717	0.005	ND	ND	ND	ND	1
ENSG00000172260	ENSG00000172260	ENSG00000185565	Y	NEGR1	LSAMP	1.087896	1.087896	NA	PD	ND	NA	NA	0.645054238668882	0.0067	N	N	NA	NA	ENSMUSG00000040037	NA	65	2	tree811	NA	NA	NA	NA	N	N	NA	Y	NA	NA	0.0249	0.0067	ND	MD	PD	MD	1
ENSG00000136352	ENSG00000136352	ENSG00000125820	Y	NKX2-1	NKX2-2	1.914584	1.914584	NA	PD	ND	NA	-0.115750160750312	0.0367034791754026	0.004	N	N	NA	Regulation	ENSMUSG00000001496	Y	37	8	tree812	NA	NA	NA	NA	Y	N	Y	Y	NA	24	0.0066	0.004	MD	MD	PD	MD	7
ENSG00000125820	ENSG00000125820	ENSG00000136352	Y	NKX2-2	NKX2-1	1.914584	1.914584	NA	ND	PD	NA	-0.115750160750312	0.0367034791754026	0	N	N	NA	Regulation	ENSMUSG00000027434	Y	37	8	tree812	NA	NA	NA	NA	Y	N	Y	Y	NA	4	0.0074	0	ND	ND	ND	ND	7
ENSG00000119919	ENSG00000119919	ENSG00000180053	Y	NKX2-3	NKX2-6	1.087896	1.914584	NA	PD	MD	MD	NA	NA	0.0092	N	N	NA	Regulation	ENSMUSG00000044220	Y	28	8	tree812	NA	NA	NA	NA	Y	N	Y	Y	NA	1	0.0444	0.0092	ND	PD	PD	PD	7
ENSG00000180053	ENSG00000180053	ENSG00000119919	Y	NKX2-6	NKX2-3	1.087896	1.914584	NA	MD	PD	MD	NA	NA	0.0263	N	N	NA	Regulation	ENSMUSG00000044186	Y	48	8	tree812	NA	NA	NA	NA	Y	N	Y	Y	NA	NA	0.2643	0.0284	MD	ND	ND	MD	7
ENSG00000125816	ENSG00000125816	ENSG00000136352	Y	NKX2-4	NKX2-1	1.914584	1.914584	NA	ND	PD	NA	NA	NA	0.0067	N	N	NA	Regulation	ENSMUSG00000054160	NA	52	8	tree812	NA	NA	NA	NA	Y	N	Y	Y	NA	NA	0.0183	0.0067	ND	ND	ND	ND	7
ENSG00000183072	ENSG00000183072	ENSG00000119919	Y	NKX2-5	NKX2-3	1.614584	1.914584	NA	PD	PD	NA	NA	0.121070548789464	0.0093	N	N	NA	Regulation	ENSMUSG00000015579	Y	49	8	tree812	NA	NA	NA	NA	Y	N	Y	Y	NA	13	0.0508	0.0093	MD	PD	PD	MD	7
ENSG00000136327	ENSG00000136327	ENSG00000125820	Y	NKX2-8	NKX2-2	1.814584	1.914584	NA	ND	ND	ND	-0.172810623045309	0.125054961850406	0.0248	N	N	NA	Regulation	ENSMUSG00000058669	N	42	8	tree812	NA	NA	NA	NA	Y	N	Y	Y	NA	NA	0.1273	0.0248	ND	ND	ND	ND	7
ENSG00000109705	ENSG00000109705	ENSG00000125820	Y	NKX3-2	NKX2-2	1.814584	1.914584	NA	MD	ND	MD	0.10061742880224	0.171894225972646	0.0102	N	N	NA	Regulation	ENSMUSG00000049691	Y	32	8	tree812	NA	NA	NA	NA	Y	N	Y	Y	NA	1	0.0754	0.0102	MD	MD	ND	MD	7
ENSG00000123407	ENSG00000123407	ENSG00000170178	Y	HOXC12	HOXD12	1.087896	1.914584	NA	ND	PD	NA	NA	0.821848281151797	0.0045	N	N	NA	Regulation	ENSMUSG00000050328	NA	47	2	tree814	NA	NA	NA	NA	Y	N	Y	Y	NA	NA	0.0202	0.0045	ND	ND	ND	ND	1
ENSG00000170178	ENSG00000170178	ENSG00000123407	Y	HOXD12	HOXC12	1.087896	1.914584	NA	PD	ND	NA	NA	0.821848281151797	0.0262	N	N	NA	Regulation	ENSMUSG00000001823	Y	52	2	tree814	NA	NA	NA	NA	Y	N	Y	Y	NA	5	0.0709	0.0262	ND	PD	PD	PD	1
ENSG00000204683	ENSG00000204683	NA	N	C10orf113	NA	NA	NA	0.188275	ND	NA	NA	NA	NA	NA	N	N	NA	NA	NA	NA	0	1	tree827	NA	NA	NA	NA	N	N	NA	NA	NA	NA	NA	NA	ND	ND	ND	ND	0
ENSG00000159202	ENSG00000159202	NA	N	UBE2Z	NA	NA	NA	1.087896	ND	NA	NA	NA	NA	0	N	N	NA	Enzyme	ENSMUSG00000014349	NA	1	1	tree833	NA	NA	NA	NA	N	N	Y	Y	NA	7	0.0026	0	ND	ND	ND	ND	0
ENSG00000138459	ENSG00000138459	NA	N	SLC35A5	NA	NA	NA	1.087896	ND	NA	NA	NA	NA	0.0174	N	N	NA	Transporter	ENSMUSG00000022664	NA	4	1	tree834	NA	NA	NA	NA	N	N	Y	Y	NA	1	0.078	0.0174	ND	ND	ND	ND	0
ENSG00000105173	ENSG00000105173	ENSG00000175305	Y	CCNE1	CCNE2	1.087896	1.914584	NA	PD	MD	MD	0.213383770854526	0.574649451699484	0.0085	Y	N	NA	Regulation	ENSMUSG00000002068	Y	6	2	tree835	NA	NA	NA	NA	Y	Y	Y	Y	NA	29	0.1247	0.0085	ND	PD	ND	PD	1
ENSG00000175305	ENSG00000175305	ENSG00000105173	Y	CCNE2	CCNE1	1.087896	1.914584	NA	MD	PD	MD	0.213383770854526	0.574649451699484	0.0033	N	Y	NA	Regulation	ENSMUSG00000028212	Y	6	2	tree835	NA	NA	NA	NA	N	Y	Y	Y	NA	8	0.0405	0.0033	ND	MD	ND	MD	1
ENSG00000020922	ENSG00000020922	NA	N	MRE11A	NA	NA	NA	2.214584	PD	NA	NA	NA	NA	0.008	Y	N	NA	Enzyme	ENSMUSG00000031928	Y	0	1	tree836	NA	NA	NA	NA	Y	N	Y	Y	NA	16	0.0636	0.0136	MD	PD	ND	MD	0
ENSG00000079246	ENSG00000079246	NA	N	XRCC5	NA	NA	NA	2.214584	PD	NA	NA	NA	NA	NA	Y	N	NA	Enzyme	ENSMUSG00000026187	Y	0	1	tree837	NA	NA	NA	NA	Y	Y	Y	Y	NA	36	0.1273	NA	ND	MD	PD	MD	0
ENSG00000111361	ENSG00000111361	NA	N	EIF2B1	NA	NA	NA	2.214584	MD	NA	MD	NA	NA	0.0098	N	N	NA	Regulation	ENSMUSG00000029388	NA	3	1	tree838	NA	NA	NA	NA	Y	N	Y	Y	NA	10	0.0349	0.0098	MD	MD	MD	MD	0
ENSG00000123143	ENSG00000123143	ENSG00000065243	Y	PKN1	PKN2	1.087896	1.914584	NA	MD	ND	MD	-0.243048726704622	0.143049024171806	0.0307	N	N	NA	Enzyme	ENSMUSG00000057672	NA	4	3	tree839	0.675	0.333333333333333	6	1	N	Y	Y	Y	0.28125	28	0.0442	0.0307	ND	MD	ND	MD	2
ENSG00000065243	ENSG00000065243	ENSG00000123143	Y	PKN2	PKN1	1.087896	1.914584	NA	ND	MD	MD	-0.243048726704622	0.143049024171806	0.0084	N	N	NA	Enzyme	ENSMUSG00000004591	NA	11	3	tree839	0.675	0.333333333333333	6	1	N	Y	Y	Y	0.28125	10	0.0277	0.0084	ND	ND	ND	ND	2
ENSG00000160447	ENSG00000160447	ENSG00000123143	Y	PKN3	PKN1	1.087896	1.914584	NA	ND	MD	MD	NA	0.438839340081205	0.0378	N	N	NA	Enzyme	ENSMUSG00000026785	NA	5	3	tree839	1	0.166666666666667	6	1	N	Y	Y	Y	0.416666666666667	3	0.0914	0.0315	ND	ND	ND	ND	2
ENSG00000136480	ENSG00000136480	NA	N	NA	NA	NA	NA	1.814584	PD	NA	NA	NA	NA	NA	N	N	NA	Enzyme	NA	NA	0	1	tree840	NA	NA	NA	NA	N	NA	Y	Y	NA	2	0.1245	0.0161	ND	PD	ND	PD	0
ENSG00000136758	ENSG00000136758	NA	N	YME1L1	NA	NA	NA	2.214584	ND	NA	NA	NA	NA	0.0104	N	N	NA	Enzyme	ENSMUSG00000026775	NA	3	1	tree841	NA	NA	NA	NA	N	N	Y	Y	NA	2	0.0253	0.0092	ND	ND	ND	ND	0
ENSG00000101986	ENSG00000101986	ENSG00000173208	Y	ABCD1	ABCD2	1.087896	2.214584	NA	PD	MD	MD	0.24808687500879	0.0420373793682564	0.0108	N	N	NA	Transporter	ENSMUSG00000031378	N	5	5	tree842	1	0.5	2	1	N	N	Y	Y	0.0833333333333333	2	NA	NA	MD	PD	MD	MD	4
ENSG00000173208	ENSG00000173208	ENSG00000101986	Y	ABCD2	ABCD1	1.087896	2.214584	NA	MD	PD	MD	0.24808687500879	0.0420373793682564	0.0221	N	N	NA	Enzyme	ENSMUSG00000055782	N	6	5	tree842	1	0.5	2	1	N	N	Y	Y	0.0833333333333333	2	0.0309	0.0303	ND	MD	ND	MD	4
ENSG00000117528	ENSG00000117528	ENSG00000101986	Y	ABCD3	ABCD1	1.914584	2.214584	NA	MD	PD	MD	-0.128717303825536	-0.23478418271897	0.0228	N	N	NA	Enzyme	ENSMUSG00000028127	NA	12	5	tree842	1	0.5	2	1	N	N	Y	Y	0.0833333333333333	3	0.023	0.0317	MD	MD	MD	MD	4
ENSG00000119688	ENSG00000119688	ENSG00000101986	Y	ABCD4	ABCD1	2.214584	2.214584	NA	MD	PD	MD	-0.318003861241433	-0.242970173732386	0.0129	N	N	NA	Transporter	ENSMUSG00000021240	NA	8	5	tree842	1	0.5	2	1	N	N	Y	Y	0.0833333333333333	4	0.0526	0.0129	ND	MD	ND	MD	4
ENSG00000214330	ENSG00000214330	ENSG00000101986	Y	NA	ABCD1	1.914584	2.214584	NA	ND	PD	NA	NA	NA	NA	N	N	NA	NA	NA	NA	0	5	tree842	NA	NA	NA	NA	N	NA	NA	NA	NA	NA	NA	NA	ND	ND	ND	ND	4
ENSG00000151320	ENSG00000151320	NA	N	AKAP6	NA	NA	NA	1.087896	ND	NA	NA	NA	NA	0.0129	N	N	NA	NA	ENSMUSG00000061603	Y	4	1	tree843	NA	NA	NA	NA	N	N	Y	Y	NA	7	0.1065	0.0129	ND	ND	ND	ND	0
ENSG00000075785	ENSG00000075785	NA	N	RAB7A	NA	NA	NA	2.214584	MD	NA	MD	NA	NA	NA	N	N	NA	Enzyme	ENSMUSG00000079477	NA	104	1	tree844	NA	NA	NA	NA	N	N	Y	Y	NA	19	0	NA	MD	MD	MD	MD	0
ENSG00000099995	ENSG00000099995	NA	N	SF3A1	NA	NA	NA	2.214584	ND	NA	NA	NA	NA	0.0019	Y	N	NA	NA	ENSMUSG00000002129	NA	2	1	tree845	NA	NA	NA	NA	N	N	Y	Y	NA	7	0.0079	0.0019	ND	ND	ND	ND	0
ENSG00000162377	ENSG00000162377	NA	N	SELRC1	NA	NA	NA	2.214584	ND	NA	NA	NA	NA	NA	N	N	NA	NA	ENSMUSG00000048351	NA	0	1	tree846	NA	NA	NA	NA	N	N	Y	NA	NA	NA	0.0501	NA	ND	ND	ND	ND	0
ENSG00000133195	ENSG00000133195	NA	N	SLC39A11	NA	NA	NA	1.914584	PD	NA	NA	NA	NA	0.0214	N	N	NA	Transporter	ENSMUSG00000041654	NA	0	1	tree847	NA	NA	NA	NA	N	NA	Y	Y	NA	1	0.0537	0.0152	ND	ND	PD	PD	0
ENSG00000143493	ENSG00000143493	NA	N	INTS7	NA	NA	NA	1.914584	ND	NA	NA	NA	NA	0.0035	Y	N	NA	NA	ENSMUSG00000037461	NA	0	1	tree848	NA	NA	NA	NA	N	N	Y	Y	NA	NA	0.0225	0.0035	ND	ND	ND	ND	0
ENSG00000163273	ENSG00000163273	NA	N	NPPC	NA	NA	NA	1.087896	PD	NA	NA	NA	NA	0.0067	N	N	NA	NA	ENSMUSG00000026241	Y	0	1	tree849	NA	NA	NA	NA	Y	N	Y	Y	NA	3	0.0425	0.0067	ND	MD	PD	MD	0
ENSG00000048649	ENSG00000048649	NA	N	RSF1	NA	NA	NA	1.087896	ND	NA	NA	NA	NA	0.0139	Y	N	NA	Regulation	ENSMUSG00000035623	NA	18	1	tree850	NA	NA	NA	NA	N	N	Y	Y	NA	3	0.0888	0.0139	ND	ND	ND	ND	0
ENSG00000213246	ENSG00000213246	NA	N	SUPT4H1	NA	NA	NA	2.214584	ND	NA	NA	NA	NA	0	Y	N	NA	Regulation	ENSMUSG00000020485	NA	0	1	tree851	NA	NA	NA	NA	N	N	Y	Y	NA	9	0	0	ND	ND	ND	ND	0
ENSG00000101343	ENSG00000101343	NA	N	CRNKL1	NA	NA	NA	2.214584	PD	NA	NA	NA	NA	0.0014	Y	N	NA	NA	NA	NA	5	1	tree852	NA	NA	NA	NA	N	N	Y	Y	NA	5	0.017	0.0014	ND	PD	ND	PD	0
ENSG00000126216	ENSG00000126216	NA	N	TUBGCP3	NA	NA	NA	2.214584	ND	NA	NA	NA	NA	0.0044	Y	N	NA	NA	ENSMUSG00000000759	NA	2	1	tree853	NA	NA	NA	NA	N	N	Y	Y	NA	11	0.0311	0.0044	ND	ND	ND	ND	0
ENSG00000166233	ENSG00000166233	ENSG00000177479	Y	ARIH1	ARIH2	2.214584	2.214584	NA	ND	ND	ND	0.372517235868028	0.339845900643917	0.0031	N	N	NA	Enzyme	ENSMUSG00000025234	NA	3	2	tree854	1	1	1	1	N	N	Y	Y	0	6	0.0023	0.0031	ND	ND	ND	ND	1
ENSG00000177479	ENSG00000177479	ENSG00000166233	Y	ARIH2	ARIH1	2.214584	2.214584	NA	ND	ND	ND	0.372517235868028	0.339845900643917	0.019	N	N	NA	NA	ENSMUSG00000064145	NA	5	2	tree854	1	1	1	1	Y	N	Y	Y	0	27	0.0083	0.019	ND	ND	ND	ND	1
ENSG00000139531	ENSG00000139531	NA	N	SUOX	NA	NA	NA	1.914584	PD	NA	NA	NA	NA	0.0122	N	N	NA	Transporter	ENSMUSG00000049858	NA	0	1	tree855	NA	NA	NA	NA	N	N	Y	Y	NA	NA	0.0797	0.0122	MD	MD	PD	MD	0
ENSG00000141837	ENSG00000141837	ENSG00000148408	Y	CACNA1A	CACNA1B	1.087896	1.914584	NA	PD	ND	NA	0.395816609592078	0.869946753079259	0.0375	Y	N	NA	Transporter	ENSMUSG00000034656	Y	20	2	tree856	0.439	0	2	0	Y	N	Y	Y	0.0365833333333333	8	0.0474	0.0384	MD	MD	PD	MD	1
ENSG00000148408	ENSG00000148408	ENSG00000141837	Y	CACNA1B	CACNA1A	1.087896	1.914584	NA	ND	PD	NA	0.395816609592078	0.869946753079259	0.1237	N	Y	NA	Transporter	ENSMUSG00000004113	Y	20	2	tree856	0.439	0	2	0	N	N	Y	Y	0.0365833333333333	9	0.0343	0.1193	ND	ND	ND	ND	1
ENSG00000164466	ENSG00000164466	ENSG00000107819	Y	SFXN1	SFXN3	1.087896	2.214584	NA	ND	ND	ND	-0.0944622210035092	0.0414051955473155	0.0046	N	N	NA	Transporter	ENSMUSG00000021474	NA	4	5	tree858	NA	NA	NA	NA	Y	N	Y	Y	NA	NA	0.0325	0.0046	ND	ND	ND	ND	4
ENSG00000107819	ENSG00000107819	ENSG00000164466	Y	SFXN3	SFXN1	1.087896	2.214584	NA	ND	ND	ND	-0.0944622210035092	0.0414051955473155	0.078	N	N	NA	Transporter	ENSMUSG00000025212	NA	4	5	tree858	NA	NA	NA	NA	N	N	Y	Y	NA	2	0.068	0.1266	ND	ND	ND	ND	4
ENSG00000156398	ENSG00000156398	ENSG00000164466	Y	SFXN2	SFXN1	1.914584	2.214584	NA	PD	ND	NA	NA	0.226887698089074	0.0125	N	N	NA	Transporter	ENSMUSG00000025036	NA	4	5	tree858	NA	NA	NA	NA	N	N	Y	Y	NA	NA	0.0502	0.0125	ND	ND	PD	PD	4
ENSG00000183605	ENSG00000183605	ENSG00000164466	Y	SFXN4	SFXN1	2.214584	2.214584	NA	ND	ND	ND	NA	0.143543045253995	0.1019	N	N	NA	Transporter	ENSMUSG00000063698	NA	4	5	tree858	NA	NA	NA	NA	N	N	Y	Y	NA	NA	0.2881	0.1005	ND	ND	ND	ND	4
ENSG00000144040	ENSG00000144040	ENSG00000164466	Y	SFXN5	SFXN1	2.214584	2.214584	NA	MD	ND	MD	NA	0.66946729734437	0.0042	N	N	NA	Transporter	ENSMUSG00000033720	NA	4	5	tree858	NA	NA	NA	NA	N	N	Y	Y	NA	NA	0.0155	0.0042	ND	MD	ND	MD	4
ENSG00000070761	ENSG00000070761	NA	N	C16orf80	NA	NA	NA	1.914584	ND	NA	NA	NA	NA	0	Y	N	NA	NA	ENSMUSG00000031796	NA	0	1	tree859	NA	NA	NA	NA	Y	N	NA	Y	NA	8	0.0023	0	ND	ND	ND	ND	0
ENSG00000172840	ENSG00000172840	ENSG00000164951	Y	PDP2	PDP1	1.087896	2.214584	NA	ND	MD	MD	NA	-0.167833405731119	0.0065	N	N	NA	Enzyme	ENSMUSG00000048371	NA	1	2	tree860	0.71	0.5	4	1	N	N	Y	Y	0.1775	1	0.0841	0.0065	ND	ND	ND	ND	1
ENSG00000164951	ENSG00000164951	ENSG00000172840	Y	PDP1	PDP2	1.087896	2.214584	NA	MD	ND	MD	NA	-0.167833405731119	0.0017	N	N	NA	Enzyme	ENSMUSG00000049225	NA	1	2	tree860	0.71	0.5	4	1	N	N	Y	Y	0.1775	4	0.009	0.0017	MD	MD	ND	MD	1
ENSG00000129151	ENSG00000129151	ENSG00000185973	Y	BBOX1	TMLHE	2.214584	2.214584	NA	ND	ND	ND	-0.227804167279147	0.0107119954185216	0.0134	N	N	NA	Enzyme	ENSMUSG00000041660	NA	1	2	tree861	0.747	0	2	0	N	N	Y	Y	0.06225	2	0.0576	0.0134	ND	ND	ND	ND	1
ENSG00000185973	ENSG00000185973	ENSG00000129151	Y	TMLHE	BBOX1	2.214584	2.214584	NA	ND	ND	ND	-0.227804167279147	0.0107119954185216	0.0065	N	N	NA	Enzyme	ENSMUSG00000079834	NA	1	2	tree861	0.747	0	2	0	N	N	Y	Y	0.06225	NA	0.0625	0.0065	ND	ND	ND	ND	1
ENSG00000166530	ENSG00000166530	NA	N	NA	NA	NA	NA	1.914584	ND	NA	NA	NA	NA	NA	N	N	NA	NA	NA	NA	0	1	tree862	NA	NA	NA	NA	N	NA	NA	NA	NA	NA	NA	NA	ND	ND	ND	ND	0
ENSG00000141198	ENSG00000141198	ENSG00000175662	Y	TOM1L1	TOM1L2	1.914584	2.214584	NA	MD	ND	MD	-0.0539082859217512	-0.271025482461213	0.0181	N	N	NA	Regulation	ENSMUSG00000020541	NA	7	3	tree863	NA	NA	NA	NA	N	N	Y	Y	NA	26	0.1025	0.0181	ND	MD	ND	MD	2
ENSG00000175662	ENSG00000175662	ENSG00000141198	Y	TOM1L2	TOM1L1	1.914584	2.214584	NA	ND	MD	MD	-0.0539082859217512	-0.271025482461213	0.0019	N	N	NA	NA	ENSMUSG00000000538	N	5	3	tree863	NA	NA	NA	NA	N	N	NA	Y	NA	2	0.0264	0.0019	ND	ND	ND	ND	2
ENSG00000100284	ENSG00000100284	ENSG00000175662	Y	TOM1	TOM1L2	1.087896	2.214584	NA	ND	ND	ND	0.107326992034147	-0.0491567950840335	0.0083	N	N	NA	NA	NA	NA	5	3	tree863	NA	NA	NA	NA	N	N	Y	Y	NA	7	NA	0.0074	ND	ND	ND	ND	2
ENSG00000143093	ENSG00000143093	ENSG00000128578	Y	FAM40A	FAM40B	1.087896	2.214584	NA	ND	ND	ND	NA	-0.0104947877733558	0.017	N	N	NA	NA	ENSMUSG00000014601	NA	1	2	tree864	NA	NA	NA	NA	N	N	Y	Y	NA	10	0.0091	0.017	ND	ND	ND	ND	1
ENSG00000128578	ENSG00000128578	ENSG00000143093	Y	FAM40B	FAM40A	1.087896	2.214584	NA	ND	ND	ND	NA	-0.0104947877733558	0.0022	N	N	NA	NA	ENSMUSG00000039629	NA	1	2	tree864	NA	NA	NA	NA	N	N	Y	Y	NA	3	0.0196	0.0022	ND	ND	ND	ND	1
ENSG00000186732	ENSG00000186732	ENSG00000066382	Y	MPPED1	MPPED2	1.087896	1.914584	NA	ND	MD	MD	0.181227308473901	0.0545321638422559	0.0029	N	N	NA	Enzyme	ENSMUSG00000041708	NA	1	2	tree865	NA	NA	NA	NA	N	NA	Y	Y	NA	1	0.0079	0.0029	ND	ND	ND	ND	1
ENSG00000066382	ENSG00000066382	ENSG00000186732	Y	MPPED2	MPPED1	1.087896	1.914584	NA	MD	ND	MD	0.181227308473901	0.0545321638422559	0	N	N	NA	Enzyme	ENSMUSG00000016386	NA	1	2	tree865	NA	NA	NA	NA	Y	N	Y	Y	NA	2	0.0016	0	ND	MD	ND	MD	1
ENSG00000185163	ENSG00000185163	NA	N	DDX51	NA	NA	NA	2.214584	MD	NA	MD	NA	NA	0.0284	N	N	NA	Enzyme	ENSMUSG00000029504	NA	43	1	tree866	NA	NA	NA	NA	N	N	Y	Y	NA	NA	0.1375	0.0268	ND	MD	ND	MD	0
ENSG00000132842	ENSG00000132842	ENSG00000103723	Y	AP3B1	AP3B2	1.914584	2.214584	NA	PD	ND	NA	-0.129462578440404	-0.274905047984103	0.0708	Y	Y	Y	Transporter	ENSMUSG00000021686	Y	5	2	tree867	NA	NA	NA	NA	N	N	Y	Y	NA	11	0.071	0.0708	MD	PD	MD	MD	1
ENSG00000103723	ENSG00000103723	ENSG00000132842	Y	AP3B2	AP3B1	1.914584	2.214584	NA	ND	PD	NA	-0.129462578440404	-0.274905047984103	0.0054	Y	Y	Y	Transporter	ENSMUSG00000062444	N	5	2	tree867	NA	NA	NA	NA	N	NA	Y	Y	NA	4	0.0235	0.0054	ND	ND	ND	ND	1
ENSG00000101346	ENSG00000101346	NA	N	POFUT1	NA	NA	NA	1.914584	MD	NA	MD	NA	NA	0.1482	N	N	NA	Enzyme	ENSMUSG00000046020	NA	0	1	tree869	NA	NA	NA	NA	Y	N	Y	Y	NA	3	0.0441	0.1409	ND	MD	ND	MD	0
ENSG00000172971	ENSG00000172971	ENSG00000110057	Y	NA	UNC93B1	0.00895	1.914584	NA	ND	PD	NA	NA	NA	NA	N	N	NA	NA	NA	NA	0	4	tree870	NA	NA	NA	NA	N	NA	NA	NA	NA	NA	NA	NA	ND	ND	ND	ND	3
ENSG00000110057	ENSG00000110057	ENSG00000172971	Y	UNC93B1	NA	0.00895	1.914584	NA	PD	ND	NA	NA	NA	NA	N	N	NA	NA	NA	NA	1	4	tree870	NA	NA	NA	NA	N	N	NA	Y	NA	NA	NA	NA	PD	ND	ND	PD	3
ENSG00000112494	ENSG00000112494	ENSG00000172971	Y	UNC93A	NA	1.914584	1.914584	NA	ND	ND	ND	NA	NA	0.0284	N	N	NA	NA	NA	NA	2	4	tree870	NA	NA	NA	NA	N	N	Y	Y	NA	NA	NA	0.0284	ND	ND	ND	ND	3
ENSG00000184795	ENSG00000184795	ENSG00000172971	Y	UNC93B5	NA	0.00895	1.914584	NA	ND	ND	ND	NA	NA	NA	N	N	NA	NA	NA	NA	4	4	tree870	NA	NA	NA	NA	N	NA	NA	NA	NA	NA	NA	NA	ND	ND	ND	ND	3
ENSG00000052841	ENSG00000052841	NA	N	TTC17	NA	NA	NA	1.914584	ND	NA	NA	NA	NA	0.0268	N	N	NA	NA	ENSMUSG00000027194	NA	0	1	tree871	NA	NA	NA	NA	N	N	Y	NA	NA	3	0.0225	0.0252	ND	ND	ND	ND	0
ENSG00000196850	ENSG00000196850	NA	N	PPTC7	NA	NA	NA	2.214584	ND	NA	NA	NA	NA	0.0032	N	N	NA	Enzyme	ENSMUSG00000038582	NA	0	1	tree872	NA	NA	NA	NA	N	N	Y	NA	NA	NA	0.0047	0.0032	ND	ND	ND	ND	0
ENSG00000114742	ENSG00000114742	NA	N	WDR48	NA	NA	NA	2.214584	ND	NA	NA	NA	NA	0	Y	N	NA	NA	ENSMUSG00000032512	NA	1	1	tree873	NA	NA	NA	NA	N	N	Y	Y	NA	9	0.0049	0	ND	ND	ND	ND	0
ENSG00000100867	ENSG00000100867	ENSG00000187630	Y	DHRS2	DHRS4L2	0.604171	1.914584	NA	ND	ND	ND	NA	NA	0.0601	N	N	NA	Enzyme	ENSMUSG00000022209	NA	28	3	tree874	NA	NA	NA	NA	Y	N	Y	Y	NA	2	0.3531	0.0672	ND	ND	ND	ND	2
ENSG00000187630	ENSG00000187630	ENSG00000100867	Y	DHRS4L2	DHRS2	0.604171	1.914584	NA	ND	ND	ND	NA	NA	NA	N	N	NA	Enzyme	NA	NA	17	3	tree874	NA	NA	NA	NA	N	N	Y	Y	NA	NA	NA	NA	ND	ND	ND	ND	2
ENSG00000157326	ENSG00000157326	ENSG00000187630	Y	DHRS4	DHRS4L2	0.144018	1.914584	NA	ND	ND	ND	NA	NA	NA	N	N	NA	Enzyme	NA	NA	34	3	tree874	NA	NA	NA	NA	N	N	Y	Y	NA	NA	NA	NA	ND	ND	ND	ND	2
ENSG00000129675	ENSG00000129675	ENSG00000102606	Y	ARHGEF6	ARHGEF7	1.087896	1.914584	NA	MD	PD	MD	0.364526743984629	0.0530145158404388	0.0093	Y	Y	N	Regulation	ENSMUSG00000031133	N	11	3	tree878	NA	NA	NA	NA	N	N	Y	Y	NA	18	0.0416	0.0093	MD	MD	ND	MD	2
ENSG00000102606	ENSG00000102606	ENSG00000129675	Y	ARHGEF7	ARHGEF6	1.087896	1.914584	NA	PD	MD	MD	0.364526743984629	0.0530145158404388	0.0212	Y	Y	N	Regulation	ENSMUSG00000031511	NA	12	3	tree878	NA	NA	NA	NA	Y	N	Y	Y	NA	72	0.0364	0.0212	ND	MD	PD	MD	2
ENSG00000187583	ENSG00000187583	ENSG00000129675	Y	PLEKHN1	ARHGEF6	1.914584	1.914584	NA	ND	MD	MD	NA	-0.147884286004632	0.0375	N	Y	NA	NA	ENSMUSG00000078485	NA	0	3	tree878	NA	NA	NA	NA	N	N	Y	NA	NA	1	0.266	0.0401	ND	ND	ND	ND	2
ENSG00000151576	ENSG00000151576	NA	N	QTRTD1	NA	NA	NA	1.914584	ND	NA	NA	NA	NA	0.0254	N	N	NA	Enzyme	ENSMUSG00000022704	NA	1	1	tree881	NA	NA	NA	NA	N	N	Y	Y	NA	NA	0.0765	0.0254	ND	ND	ND	ND	0
ENSG00000132510	ENSG00000132510	ENSG00000147050	Y	KDM6B	KDM6A	1.087896	1.914584	NA	ND	ND	ND	0.273087610295996	0.411438459222714	0.0091	N	Y	NA	Enzyme	ENSMUSG00000018476	NA	2	3	tree883	NA	NA	NA	NA	N	N	Y	Y	NA	1	0.0398	0.0091	ND	ND	ND	ND	2
ENSG00000147050	ENSG00000147050	ENSG00000132510	Y	KDM6A	KDM6B	1.087896	1.914584	NA	ND	ND	ND	0.273087610295996	0.411438459222714	3e-04	Y	N	NA	Enzyme	ENSMUSG00000037369	N	2	3	tree883	NA	NA	NA	NA	N	N	Y	Y	NA	4	0.0156	3e-04	ND	ND	ND	ND	2
ENSG00000183878	ENSG00000183878	ENSG00000147050	Y	UTY	KDM6A	0.164611	1.914584	NA	ND	ND	ND	0.343715619753408	0.392857691046165	NA	N	Y	NA	Enzyme	ENSMUSG00000068457	NA	1	3	tree883	NA	NA	NA	NA	N	N	Y	Y	NA	2	0.1111	NA	ND	ND	ND	ND	2
ENSG00000164975	ENSG00000164975	NA	N	SNAPC3	NA	NA	NA	1.914584	ND	NA	NA	NA	NA	0.0063	Y	N	NA	NA	ENSMUSG00000028483	NA	0	1	tree884	NA	NA	NA	NA	N	N	Y	Y	NA	3	0.0836	0.0063	ND	ND	ND	ND	0
ENSG00000070193	ENSG00000070193	ENSG00000070388	Y	FGF10	FGF22	1.087896	1.914584	NA	MD	ND	MD	NA	0.58187338232498	0.0043	N	N	NA	NA	ENSMUSG00000021732	Y	15	13	tree885	1	0.25	4	1	Y	Y	Y	Y	0.25	2	0.0259	0.0043	MD	MD	ND	MD	12
ENSG00000070388	ENSG00000070388	ENSG00000070193	Y	FGF22	FGF10	1.087896	1.914584	NA	ND	MD	MD	NA	0.58187338232498	0.0209	N	N	NA	NA	ENSMUSG00000020327	N	15	13	tree885	1	0.25	4	1	Y	N	Y	Y	0.25	NA	0.0731	0.0209	ND	ND	ND	ND	12
ENSG00000196468	ENSG00000196468	ENSG00000078579	Y	FGF16	FGF20	1.087896	1.914584	NA	ND	PD	NA	0.334977433880679	0.147198758238311	1e-04	N	N	NA	NA	ENSMUSG00000031230	Y	14	13	tree885	1	1	1	1	N	Y	Y	Y	0	NA	0.004	0	ND	ND	ND	ND	12
ENSG00000078579	ENSG00000078579	ENSG00000196468	Y	FGF20	FGF16	1.087896	1.914584	NA	PD	ND	NA	0.334977433880679	0.147198758238311	0.0066	N	N	NA	NA	ENSMUSG00000031603	NA	17	13	tree885	1	1	1	1	Y	Y	Y	Y	0	NA	0.0251	0.0066	MD	PD	PD	MD	12
ENSG00000113578	ENSG00000113578	ENSG00000138685	Y	FGF1	FGF2	1.087896	1.914584	NA	PD	PD	NA	0.475926853815925	0.597351401675952	0.0029	N	Y	NA	NA	ENSMUSG00000036585	N	16	13	tree885	0.921	0.666666666666667	3	1	Y	Y	Y	Y	0.1535	23	0.02	0.0029	ND	PD	PD	PD	12
ENSG00000138685	ENSG00000138685	ENSG00000113578	Y	FGF2	FGF1	1.087896	1.914584	NA	PD	PD	NA	0.475926853815925	0.597351401675952	0.0083	Y	N	NA	Transporter	ENSMUSG00000037225	N	7	13	tree885	0.921	0.666666666666667	3	1	Y	Y	Y	Y	0.1535	27	0.0206	0.0083	ND	PD	ND	PD	12
ENSG00000186895	ENSG00000186895	ENSG00000070193	Y	FGF3	FGF10	1.087896	1.914584	NA	PD	MD	MD	NA	0.378034482494972	0.0106	N	N	NA	NA	ENSMUSG00000031074	Y	15	13	tree885	1	0.25	4	1	Y	Y	Y	Y	0.25	5	0.1239	0.0106	MD	MD	PD	MD	12
ENSG00000075388	ENSG00000075388	ENSG00000070193	Y	FGF4	FGF10	1.087896	1.914584	NA	MD	MD	MD	NA	0.532254919387437	0.0037	N	N	NA	NA	ENSMUSG00000050917	Y	17	13	tree885	0.82	0.5	4	1	Y	N	Y	Y	0.205	5	0.0973	0.0037	ND	MD	ND	MD	12
ENSG00000138675	ENSG00000138675	ENSG00000070193	Y	FGF5	FGF10	1.087896	1.914584	NA	PD	MD	MD	NA	0.157805355640847	0.0106	N	N	NA	NA	ENSMUSG00000029337	N	13	13	tree885	1	0.25	4	1	Y	Y	Y	Y	0.25	3	0.0669	0.0106	ND	MD	PD	MD	12
ENSG00000111241	ENSG00000111241	ENSG00000070193	Y	FGF6	FGF10	1.087896	1.914584	NA	MD	MD	MD	NA	0.361222592279869	0.011	N	N	NA	NA	ENSMUSG00000000183	N	15	13	tree885	1	0.25	4	1	Y	Y	Y	Y	0.25	3	0.0359	0.011	ND	MD	ND	MD	12
ENSG00000140285	ENSG00000140285	ENSG00000204837	Y	FGF7	NA	0.164611	1.914584	NA	MD	ND	MD	NA	NA	0	N	N	NA	NA	ENSMUSG00000027208	N	17	13	tree885	NA	NA	NA	NA	Y	Y	Y	Y	NA	13	0.0262	0	ND	MD	ND	MD	12
ENSG00000204837	ENSG00000204837	ENSG00000140285	Y	NA	FGF7	0.164611	1.914584	NA	ND	MD	MD	NA	NA	NA	N	N	NA	NA	NA	NA	0	13	tree885	NA	NA	NA	NA	N	NA	NA	NA	NA	NA	NA	NA	ND	ND	ND	ND	12
ENSG00000102678	ENSG00000102678	ENSG00000196468	Y	FGF9	FGF16	1.087896	1.914584	NA	MD	ND	MD	0.373405538028262	0.124462353990149	0.1075	N	N	NA	NA	ENSMUSG00000021974	Y	17	13	tree885	1	0.5	2	1	Y	Y	Y	Y	0.0833333333333333	3	0.0022	0.1075	MD	MD	ND	MD	12
ENSG00000172209	ENSG00000172209	NA	N	GPR22	NA	NA	NA	1.914584	ND	NA	NA	NA	NA	0	N	N	NA	SignalTransduction	ENSMUSG00000044067	N	15	1	tree886	NA	NA	NA	NA	N	N	Y	Y	NA	NA	0.0143	0	ND	ND	ND	ND	0
ENSG00000141179	ENSG00000141179	ENSG00000084090	Y	PCTP	STARD7	1.914584	1.914584	NA	ND	ND	ND	-0.169740546750969	-0.249091248284704	0.0235	N	N	NA	Transporter	ENSMUSG00000020553	N	2	2	tree896	NA	NA	NA	NA	N	N	Y	Y	NA	NA	0.1011	0.0235	ND	ND	ND	ND	1
ENSG00000084090	ENSG00000084090	ENSG00000141179	Y	STARD7	PCTP	1.914584	1.914584	NA	ND	ND	ND	-0.169740546750969	-0.249091248284704	0.0045	N	N	NA	NA	ENSMUSG00000027367	NA	0	2	tree896	NA	NA	NA	NA	N	N	NA	NA	NA	NA	0.0421	0.0045	ND	ND	ND	ND	1
ENSG00000165983	ENSG00000165983	NA	N	PTER	NA	NA	NA	1.814584	PD	NA	NA	NA	NA	0.0097	N	N	NA	Enzyme	ENSMUSG00000026730	NA	0	1	tree901	NA	NA	NA	NA	N	N	Y	Y	NA	NA	0.066	0.0097	ND	ND	PD	PD	0
ENSG00000111269	ENSG00000111269	NA	N	CREBL2	NA	NA	NA	1.814584	ND	NA	NA	NA	NA	0.0038	N	N	NA	Regulation	ENSMUSG00000032652	NA	0	1	tree902	NA	NA	NA	NA	N	N	Y	Y	NA	NA	0.0307	0.0038	ND	ND	ND	ND	0
ENSG00000103707	ENSG00000103707	NA	N	MTFMT	NA	NA	NA	2.214584	ND	NA	NA	NA	NA	0.0808	N	N	NA	Enzyme	ENSMUSG00000059183	NA	2	1	tree903	NA	NA	NA	NA	N	N	Y	Y	NA	NA	0.1316	0.0768	ND	ND	ND	ND	0
ENSG00000164944	ENSG00000164944	NA	N	KIAA1429	NA	NA	NA	1.814584	MD	NA	MD	NA	NA	0.0037	Y	N	NA	NA	ENSMUSG00000040720	NA	0	1	tree904	NA	NA	NA	NA	N	N	Y	Y	NA	NA	0.0201	0.0037	ND	MD	ND	MD	0
ENSG00000102738	ENSG00000102738	NA	N	MRPS31	NA	NA	NA	1.914584	ND	NA	NA	NA	NA	NA	Y	N	NA	NA	ENSMUSG00000031533	NA	0	1	tree905	NA	NA	NA	NA	N	N	Y	NA	NA	1	0.2116	NA	ND	ND	ND	ND	0
ENSG00000037637	ENSG00000037637	NA	N	FBXO42	NA	NA	NA	1.814584	ND	NA	NA	NA	NA	0.0034	N	N	NA	NA	ENSMUSG00000028920	NA	2	1	tree906	NA	NA	NA	NA	N	N	Y	NA	NA	NA	0.0224	0.0034	ND	ND	ND	ND	0
ENSG00000100010	ENSG00000100010	NA	N	NA	NA	NA	NA	1.914584	ND	NA	NA	NA	NA	NA	N	N	NA	NA	NA	NA	0	1	tree907	NA	NA	NA	NA	N	NA	NA	NA	NA	NA	NA	NA	ND	ND	ND	ND	0
ENSG00000124802	ENSG00000124802	NA	N	EEF1E1	NA	NA	NA	1.814584	ND	NA	NA	NA	NA	0.0026	Y	N	NA	NA	ENSMUSG00000001707	Y	0	1	tree913	NA	NA	NA	NA	N	N	Y	Y	NA	1	0.0764	0.0026	ND	ND	ND	ND	0
ENSG00000140326	ENSG00000140326	NA	N	CDAN1	NA	NA	NA	1.814584	PD	NA	NA	NA	NA	0.0099	N	N	NA	NA	ENSMUSG00000027284	NA	0	1	tree920	NA	NA	NA	NA	N	N	Y	NA	NA	5	0.0651	0.0099	MD	MD	PD	MD	0
ENSG00000212630	ENSG00000212630	ENSG00000124260	Y	NA	MAGEA10	0.188275	1.814584	NA	ND	MD	MD	NA	NA	NA	N	N	NA	NA	NA	NA	26	33	tree921	NA	NA	NA	NA	N	N	NA	NA	NA	NA	NA	0.0238	ND	ND	ND	ND	32
ENSG00000124260	ENSG00000124260	ENSG00000212630	Y	MAGEA10	NA	0.188275	1.814584	NA	MD	ND	MD	NA	NA	0.0307	N	N	NA	NA	NA	NA	34	33	tree921	NA	NA	NA	NA	N	N	NA	NA	NA	NA	NA	0.0307	ND	MD	ND	MD	32
ENSG00000185247	ENSG00000185247	ENSG00000197172	Y	MAGEA11	MAGEA6	0.112525	1.814584	NA	ND	ND	ND	NA	NA	0.0364	N	N	NA	NA	NA	NA	33	33	tree921	NA	NA	NA	NA	N	N	Y	NA	NA	66	NA	0.0364	ND	ND	ND	ND	32
ENSG00000197172	ENSG00000197172	ENSG00000185247	Y	MAGEA6	MAGEA11	0.112525	1.814584	NA	ND	ND	ND	NA	NA	NA	N	N	NA	NA	NA	NA	34	33	tree921	NA	NA	NA	NA	N	N	Y	Y	NA	5	NA	NA	ND	ND	ND	ND	32
ENSG00000198681	ENSG00000198681	ENSG00000197172	Y	MAGEA1	MAGEA6	0.03297	1.814584	NA	MD	ND	MD	NA	NA	0.0377	N	N	NA	NA	NA	NA	34	33	tree921	NA	NA	NA	NA	N	N	NA	NA	NA	7	NA	0.0377	ND	MD	ND	MD	32
ENSG00000184750	ENSG00000184750	ENSG00000183305	Y	MAGEA2	MAGEA2B	0	1.814584	NA	ND	MD	MD	NA	NA	NA	N	N	NA	NA	NA	NA	0	33	tree921	NA	NA	NA	NA	N	N	NA	NA	NA	NA	NA	NA	ND	ND	ND	ND	32
ENSG00000183305	ENSG00000183305	ENSG00000184750	Y	MAGEA2B	MAGEA2	0	1.814584	NA	MD	ND	MD	NA	NA	NA	N	N	NA	NA	NA	NA	34	33	tree921	NA	NA	NA	NA	N	N	NA	NA	NA	NA	NA	NA	ND	MD	ND	MD	32
ENSG00000213401	ENSG00000213401	ENSG00000221867	Y	MAGEA12	MAGEA3	0.00895	1.814584	NA	MD	ND	MD	0.515844731511599	0.958776454686841	NA	N	N	NA	NA	NA	NA	34	33	tree921	NA	NA	NA	NA	N	N	Y	Y	NA	1	NA	NA	ND	MD	ND	MD	32
ENSG00000221867	ENSG00000221867	ENSG00000213401	Y	MAGEA3	MAGEA12	0.00895	1.814584	NA	ND	MD	MD	0.515844731511599	0.958776454686841	NA	N	N	NA	NA	NA	NA	34	33	tree921	NA	NA	NA	NA	N	N	NA	NA	NA	2	NA	NA	ND	ND	ND	ND	32
ENSG00000147381	ENSG00000147381	ENSG00000197172	Y	MAGEA4	MAGEA6	0.03297	1.814584	NA	MD	ND	MD	NA	NA	0.0465	N	N	NA	NA	NA	NA	34	33	tree921	NA	NA	NA	NA	N	N	Y	Y	NA	6	NA	0.0465	ND	MD	ND	MD	32
ENSG00000183686	ENSG00000183686	ENSG00000212630	Y	NA	NA	1.814584	1.814584	NA	ND	ND	ND	NA	NA	NA	N	N	NA	NA	NA	NA	0	33	tree921	NA	NA	NA	NA	N	NA	NA	NA	NA	NA	NA	NA	ND	ND	ND	ND	32
ENSG00000156009	ENSG00000156009	ENSG00000197172	Y	MAGEA8	MAGEA6	0.03297	1.814584	NA	ND	ND	ND	NA	NA	0.0438	N	N	NA	NA	NA	NA	34	33	tree921	NA	NA	NA	NA	N	N	Y	Y	NA	1	NA	0.0438	ND	ND	ND	ND	32
ENSG00000166008	ENSG00000166008	ENSG00000123584	Y	MAGEA9	MAGEA9B	0	1.814584	NA	ND	ND	ND	NA	NA	NA	N	N	NA	NA	NA	NA	34	33	tree921	NA	NA	NA	NA	N	N	Y	Y	NA	NA	NA	NA	ND	ND	ND	ND	32
ENSG00000123584	ENSG00000123584	ENSG00000166008	Y	MAGEA9B	MAGEA9	0	1.814584	NA	ND	ND	ND	NA	NA	NA	N	N	NA	NA	NA	NA	34	33	tree921	NA	NA	NA	NA	N	N	Y	Y	NA	NA	NA	NA	ND	ND	ND	ND	32
ENSG00000177689	ENSG00000177689	ENSG00000212630	Y	MAGEB10	NA	0.188275	1.814584	NA	ND	ND	ND	NA	NA	0.0476	N	N	NA	NA	NA	NA	34	33	tree921	NA	NA	NA	NA	N	N	NA	NA	NA	NA	NA	0.0476	ND	ND	ND	ND	32
ENSG00000189023	ENSG00000189023	ENSG00000212630	Y	MAGEB16	NA	0.188275	1.814584	NA	ND	ND	ND	NA	NA	0.3549	N	N	NA	NA	ENSMUSG00000046942	NA	34	33	tree921	NA	NA	NA	NA	N	N	NA	NA	NA	NA	NA	0.3549	ND	ND	ND	ND	32
ENSG00000182798	ENSG00000182798	ENSG00000212630	Y	MAGEB17	NA	0.188275	1.814584	NA	ND	ND	ND	NA	NA	0.0419	N	N	NA	NA	NA	NA	34	33	tree921	NA	NA	NA	NA	N	N	NA	NA	NA	NA	NA	0.0419	ND	ND	ND	ND	32
ENSG00000176774	ENSG00000176774	ENSG00000212630	Y	MAGEB18	NA	0.188275	1.814584	NA	ND	ND	ND	NA	NA	0.0273	N	N	NA	NA	ENSMUSG00000067649	NA	34	33	tree921	NA	NA	NA	NA	N	N	Y	NA	NA	6	0.3222	0.0286	ND	ND	ND	ND	32
ENSG00000214107	ENSG00000214107	ENSG00000099399	Y	MAGEB1	MAGEB2	0.139081	1.814584	NA	ND	MD	MD	0.282147420466881	0.935054304369363	0.0458	N	N	NA	NA	NA	NA	34	33	tree921	NA	NA	NA	NA	N	N	NA	NA	NA	NA	NA	0.0458	ND	ND	ND	ND	32
ENSG00000099399	ENSG00000099399	ENSG00000214107	Y	MAGEB2	MAGEB1	0.139081	1.814584	NA	MD	ND	MD	0.282147420466881	0.935054304369363	0.0431	N	N	NA	NA	NA	NA	34	33	tree921	NA	NA	NA	NA	N	N	Y	NA	NA	1	NA	0.0431	ND	MD	ND	MD	32
ENSG00000198798	ENSG00000198798	ENSG00000212630	Y	MAGEB3	NA	0.188275	1.814584	NA	ND	ND	ND	NA	NA	0.0381	N	N	NA	NA	NA	NA	34	33	tree921	NA	NA	NA	NA	N	N	NA	NA	NA	NA	NA	0.0381	ND	ND	ND	ND	32
ENSG00000120289	ENSG00000120289	ENSG00000214107	Y	MAGEB4	MAGEB1	0.164611	1.814584	NA	ND	ND	ND	0.175146924307599	0.710841712200488	0.028	N	N	NA	NA	NA	NA	34	33	tree921	NA	NA	NA	NA	N	N	NA	NA	NA	1	NA	0.028	ND	ND	ND	ND	32
ENSG00000188408	ENSG00000188408	ENSG00000212630	Y	MAGEB5	NA	0.188275	1.814584	NA	ND	ND	ND	NA	NA	NA	N	N	NA	NA	NA	NA	33	33	tree921	NA	NA	NA	NA	N	N	Y	Y	NA	NA	NA	NA	ND	ND	ND	ND	32
ENSG00000176746	ENSG00000176746	ENSG00000212630	Y	MAGEB6	NA	0.188275	1.814584	NA	ND	ND	ND	NA	NA	NA	N	N	NA	NA	NA	NA	34	33	tree921	NA	NA	NA	NA	N	N	Y	Y	NA	NA	NA	NA	ND	ND	ND	ND	32
ENSG00000155495	ENSG00000155495	ENSG00000046774	Y	MAGEC1	MAGEC2	0.03297	1.814584	NA	MD	MD	MD	0.0457980945495269	0.817000418577315	0.4731	N	N	NA	NA	NA	NA	39	33	tree921	NA	NA	NA	NA	N	N	Y	NA	NA	7	NA	0.4674	ND	MD	ND	MD	32
ENSG00000046774	ENSG00000046774	ENSG00000155495	Y	MAGEC2	MAGEC1	0.03297	1.814584	NA	MD	MD	MD	0.0457980945495269	0.817000418577315	0.052	N	N	NA	NA	NA	NA	34	33	tree921	NA	NA	NA	NA	N	N	NA	NA	NA	NA	NA	0.052	ND	MD	ND	MD	32
ENSG00000165509	ENSG00000165509	ENSG00000155495	Y	MAGEC3	MAGEC1	0.03297	1.814584	NA	ND	MD	MD	-0.266599445584253	0.477599783031801	NA	N	N	NA	NA	NA	NA	2	33	tree921	NA	NA	NA	NA	N	N	NA	NA	NA	NA	NA	NA	ND	ND	ND	ND	32
ENSG00000198934	ENSG00000198934	ENSG00000186675	Y	MAGEE1	MAGEE2	0.164611	1.814584	NA	ND	ND	ND	NA	0.726720066501191	0.0197	N	N	NA	NA	ENSMUSG00000031227	NA	46	33	tree921	NA	NA	NA	NA	N	N	Y	Y	NA	1	0.2412	0.0198	ND	ND	ND	ND	32
ENSG00000186675	ENSG00000186675	ENSG00000198934	Y	MAGEE2	MAGEE1	0.164611	1.814584	NA	ND	ND	ND	NA	0.726720066501191	0.0261	N	N	NA	NA	ENSMUSG00000031224	NA	18	33	tree921	NA	NA	NA	NA	N	N	NA	NA	NA	NA	0.0923	0.0261	ND	ND	ND	ND	32
ENSG00000177383	ENSG00000177383	ENSG00000212630	Y	MAGEF1	NA	0.188275	1.814584	NA	ND	ND	ND	NA	NA	0.0162	N	N	NA	NA	NA	NA	33	33	tree921	NA	NA	NA	NA	N	N	NA	NA	NA	NA	NA	0.0162	ND	ND	ND	ND	32
ENSG00000187601	ENSG00000187601	ENSG00000212630	Y	MAGEH1	NA	0.188275	1.814584	NA	ND	ND	ND	NA	NA	0	N	N	NA	NA	ENSMUSG00000047238	NA	23	33	tree921	NA	NA	NA	NA	N	N	Y	Y	NA	7	0.0338	0	ND	ND	ND	ND	32
ENSG00000185115	ENSG00000185115	ENSG00000212630	Y	NDNL2	NA	0.188275	1.814584	NA	ND	ND	ND	NA	NA	0.0242	N	N	NA	NA	ENSMUSG00000070520	NA	34	33	tree921	NA	NA	NA	NA	N	N	Y	Y	NA	NA	0.0819	0.0242	ND	ND	ND	ND	32
ENSG00000182636	ENSG00000182636	ENSG00000212630	Y	NDN	NA	0.188275	1.814584	NA	PD	ND	NA	NA	NA	0.0141	N	N	NA	NA	ENSMUSG00000033585	Y	34	33	tree921	NA	NA	NA	NA	Y	Y	Y	Y	NA	19	0.0875	0.0141	MD	PD	ND	MD	32
ENSG00000122417	ENSG00000122417	ENSG00000136811	Y	ODF2L	ODF2	1.614584	1.614584	NA	ND	ND	ND	NA	0.0954526732220766	0.0267	N	N	NA	NA	ENSMUSG00000028256	NA	126	2	tree922	NA	NA	NA	NA	N	N	Y	NA	NA	4	0.1656	0.0277	ND	ND	ND	ND	1
ENSG00000136811	ENSG00000136811	ENSG00000122417	Y	ODF2	ODF2L	1.614584	1.614584	NA	ND	ND	ND	NA	0.0954526732220766	0.0016	N	N	NA	NA	ENSMUSG00000026790	Y	204	2	tree922	NA	NA	NA	NA	Y	Y	Y	Y	NA	5	0.012	0.0016	ND	ND	ND	ND	1
ENSG00000164932	ENSG00000164932	NA	N	CTHRC1	NA	NA	NA	1.614584	MD	NA	MD	NA	NA	0.0019	N	N	NA	NA	ENSMUSG00000054196	N	0	1	tree923	NA	NA	NA	NA	Y	N	NA	Y	NA	NA	0.0285	0.0019	ND	MD	ND	MD	0
ENSG00000185019	ENSG00000185019	NA	N	UBOX5	NA	NA	NA	1.814584	ND	NA	NA	NA	NA	NA	N	N	NA	Enzyme	ENSMUSG00000027300	NA	0	1	tree924	NA	NA	NA	NA	N	N	Y	Y	NA	7	0.1199	NA	ND	ND	ND	ND	0
ENSG00000160838	ENSG00000160838	NA	N	LRRC71	NA	NA	NA	1.614584	ND	NA	NA	NA	NA	0.0086	N	N	NA	NA	ENSMUSG00000023084	NA	0	1	tree925	NA	NA	NA	NA	N	N	Y	NA	NA	NA	0.1059	0.0086	ND	ND	ND	ND	0
ENSG00000133302	ENSG00000133302	NA	N	ANKRD32	NA	NA	NA	1.087896	ND	NA	NA	NA	NA	0.0108	N	N	NA	NA	ENSMUSG00000021597	N	0	1	tree926	NA	NA	NA	NA	N	N	Y	NA	NA	NA	0.105	0.0108	ND	ND	ND	ND	0
ENSG00000204396	ENSG00000204396	NA	N	C6orf27	NA	NA	NA	1.614584	ND	NA	NA	NA	NA	0.0814	N	N	NA	NA	ENSMUSG00000007030	NA	7	1	tree927	NA	NA	NA	NA	N	N	Y	Y	NA	NA	0.1134	0.082	ND	ND	ND	ND	0
ENSG00000177214	ENSG00000177214	NA	N	NA	NA	NA	NA	1.614584	ND	NA	NA	NA	NA	NA	N	N	NA	NA	NA	NA	0	1	tree928	NA	NA	NA	NA	N	NA	NA	NA	NA	NA	NA	NA	ND	ND	ND	ND	0
ENSG00000118564	ENSG00000118564	ENSG00000151876	Y	FBXL5	FBXO4	1.087896	1.087896	NA	ND	ND	ND	-0.171789557642342	0.17923312509794	0.0061	N	N	NA	Enzyme	ENSMUSG00000039753	Y	1	2	tree929	NA	NA	NA	NA	N	N	Y	Y	NA	2	0.0318	0.0061	ND	ND	ND	ND	1
ENSG00000151876	ENSG00000151876	ENSG00000118564	Y	FBXO4	FBXL5	1.087896	1.087896	NA	ND	ND	ND	-0.171789557642342	0.17923312509794	0.0074	N	N	NA	Enzyme	ENSMUSG00000022184	NA	0	2	tree929	NA	NA	NA	NA	N	N	Y	Y	NA	4	0.0626	0.0074	ND	ND	ND	ND	1
ENSG00000146166	ENSG00000146166	NA	N	LGSN	NA	NA	NA	1.087896	ND	NA	NA	NA	NA	0.0247	N	N	NA	Enzyme	ENSMUSG00000050217	NA	0	1	tree930	NA	NA	NA	NA	N	N	Y	Y	NA	NA	0.1074	0.0247	ND	ND	ND	ND	0
ENSG00000177614	ENSG00000177614	NA	N	PGBD5	NA	NA	NA	1.087896	ND	NA	NA	NA	NA	0.0822	N	N	NA	NA	ENSMUSG00000050751	NA	4	1	tree931	NA	NA	NA	NA	N	N	NA	NA	NA	NA	0.1695	0.0915	ND	ND	ND	ND	0
ENSG00000162734	ENSG00000162734	NA	N	PEA15	NA	NA	NA	1.614584	PD	NA	NA	NA	NA	0	N	N	NA	NA	ENSMUSG00000013698	N	0	1	tree932	NA	NA	NA	NA	N	Y	Y	Y	NA	18	NA	0	ND	PD	ND	PD	0
ENSG00000198948	ENSG00000198948	ENSG00000037749	Y	MFAP3L	MFAP3	1.087896	1.614584	NA	ND	ND	ND	-0.206155031236632	-0.571450401602944	0.0012	N	N	NA	NA	ENSMUSG00000031647	NA	1	2	tree933	NA	NA	NA	NA	N	N	NA	NA	NA	NA	0.0509	0.0012	ND	ND	ND	ND	1
ENSG00000037749	ENSG00000037749	ENSG00000198948	Y	MFAP3	MFAP3L	1.087896	1.614584	NA	ND	ND	ND	-0.206155031236632	-0.571450401602944	0.0055	N	N	NA	NA	ENSMUSG00000020522	NA	1	2	tree933	NA	NA	NA	NA	N	N	NA	NA	NA	NA	0.0994	0.0055	ND	ND	ND	ND	1
ENSG00000197453	ENSG00000197453	ENSG00000155085	Y	NA	AKD1	1.614584	1.614584	NA	ND	ND	ND	NA	NA	NA	N	N	NA	NA	NA	NA	0	2	tree934	NA	NA	NA	NA	N	NA	NA	NA	NA	NA	NA	NA	ND	ND	ND	ND	1
ENSG00000155085	ENSG00000155085	ENSG00000197453	Y	AKD1	NA	1.614584	1.614584	NA	ND	ND	ND	NA	NA	0.0844	N	N	NA	Enzyme	NA	NA	0	2	tree934	NA	NA	NA	NA	N	N	Y	Y	NA	1	NA	0.0825	ND	ND	ND	ND	1
ENSG00000006128	ENSG00000006128	NA	N	TAC1	NA	NA	NA	1.814584	PD	NA	NA	NA	NA	0.0034	N	N	NA	NA	ENSMUSG00000061762	N	0	1	tree935	NA	NA	NA	NA	N	N	Y	Y	NA	13	0.0285	0.0034	ND	PD	PD	PD	0
ENSG00000011451	ENSG00000011451	ENSG00000122482	Y	WIZ	ZNF644	1.087896	1.087896	NA	ND	ND	ND	NA	-0.144539732788976	NA	N	N	NA	NA	ENSMUSG00000024050	NA	4	2	tree936	1	1	1	1	N	N	Y	NA	0	1	0.0819	NA	ND	ND	ND	ND	1
ENSG00000122482	ENSG00000122482	ENSG00000011451	Y	ZNF644	WIZ	1.087896	1.087896	NA	ND	ND	ND	NA	-0.144539732788976	0.0061	N	N	NA	NA	ENSMUSG00000049606	NA	18	2	tree936	1	1	1	1	N	N	Y	Y	0	NA	0.0812	0.0061	ND	ND	ND	ND	1
ENSG00000203872	ENSG00000203872	NA	N	C6orf163	NA	NA	NA	0.604171	ND	NA	NA	NA	NA	0.033	N	N	NA	NA	ENSMUSG00000071015	NA	0	1	tree938	NA	NA	NA	NA	N	N	NA	NA	NA	NA	0.1708	0.033	ND	ND	ND	ND	0
ENSG00000198315	ENSG00000198315	ENSG00000159915	Y	ZNF192	ZNF233	0.776542	1.814584	NA	ND	ND	ND	NA	-0.229265843415598	0.0104	N	N	NA	Regulation	ENSMUSG00000063894	NA	361	15	tree940	1	1	1	1	N	N	Y	Y	0	1	0.0707	0.0104	ND	ND	ND	ND	14
ENSG00000159915	ENSG00000159915	ENSG00000198315	Y	ZNF233	ZNF192	0.776542	1.814584	NA	ND	ND	ND	NA	-0.229265843415598	0.1612	N	N	NA	NA	NA	NA	347	15	tree940	1	1	1	1	N	N	Y	Y	0	NA	NA	0.1301	ND	ND	ND	ND	14
ENSG00000178042	ENSG00000178042	ENSG00000198315	Y	NA	ZNF192	0.776542	1.814584	NA	ND	ND	ND	NA	NA	NA	N	N	NA	NA	NA	NA	0	15	tree940	NA	NA	NA	NA	N	NA	NA	NA	NA	NA	NA	NA	ND	ND	ND	ND	14
ENSG00000176232	ENSG00000176232	ENSG00000180479	Y	NA	ZNF571	0.164611	1.814584	NA	ND	ND	ND	NA	NA	NA	N	N	NA	NA	NA	NA	0	15	tree940	NA	NA	NA	NA	N	NA	NA	NA	NA	NA	NA	NA	ND	ND	ND	ND	14
ENSG00000180479	ENSG00000180479	ENSG00000176232	Y	ZNF571	NA	0.164611	1.814584	NA	ND	ND	ND	NA	NA	0.0129	N	N	NA	NA	NA	NA	465	15	tree940	NA	NA	NA	NA	N	N	Y	Y	NA	NA	NA	0.0129	ND	ND	ND	ND	14
ENSG00000173480	ENSG00000173480	ENSG00000159915	Y	ZNF417	ZNF233	0.604171	1.814584	NA	ND	ND	ND	NA	-0.26971247700797	NA	N	N	NA	NA	NA	NA	452	15	tree940	1	1	1	1	N	N	Y	Y	0	13	NA	NA	ND	ND	ND	ND	14
ENSG00000180855	ENSG00000180855	ENSG00000188295	Y	ZNF443	ZNF669	0.164611	1.814584	NA	ND	ND	ND	-0.0514786324025867	0.0906923943212691	NA	N	N	NA	NA	NA	NA	451	15	tree940	1	1	1	1	N	N	Y	Y	0	NA	NA	NA	ND	ND	ND	ND	14
ENSG00000188295	ENSG00000188295	ENSG00000180855	Y	ZNF669	ZNF443	0.164611	1.814584	NA	ND	ND	ND	-0.0514786324025867	0.0906923943212691	NA	N	N	NA	NA	NA	NA	483	15	tree940	1	1	1	1	N	N	Y	Y	0	NA	NA	0.0388	ND	ND	ND	ND	14
ENSG00000121406	ENSG00000121406	ENSG00000159915	Y	ZNF549	ZNF233	0.604171	1.814584	NA	ND	ND	ND	NA	0.112119154501828	0.0156	N	N	NA	NA	NA	NA	429	15	tree940	1	1	1	1	N	N	Y	Y	0	NA	NA	0.0156	ND	ND	ND	ND	14
ENSG00000189190	ENSG00000189190	ENSG00000196109	Y	ZNF600	ZNF676	0.188275	1.814584	NA	ND	ND	ND	NA	NA	NA	N	N	NA	NA	NA	NA	358	15	tree940	1	1	1	1	N	N	Y	Y	0	NA	NA	0.0599	ND	ND	ND	ND	14
ENSG00000196109	ENSG00000196109	ENSG00000189190	Y	ZNF676	ZNF600	0.188275	1.814584	NA	ND	ND	ND	NA	NA	NA	N	N	NA	NA	NA	NA	440	15	tree940	1	1	1	1	N	N	Y	Y	0	NA	NA	NA	ND	ND	ND	ND	14
ENSG00000197483	ENSG00000197483	ENSG00000185730	Y	ZNF628	ZNF696	0.188275	1.814584	NA	ND	ND	ND	NA	-0.215271566608639	NA	N	N	NA	Regulation	NA	NA	281	15	tree940	1	1	1	1	N	N	Y	Y	0	NA	0.0719	NA	ND	ND	ND	ND	14
ENSG00000185730	ENSG00000185730	ENSG00000197483	Y	ZNF696	ZNF628	0.188275	1.814584	NA	ND	ND	ND	NA	-0.215271566608639	NA	N	N	NA	NA	NA	NA	591	15	tree940	1	1	1	1	N	N	Y	Y	0	NA	NA	NA	ND	ND	ND	ND	14
ENSG00000181450	ENSG00000181450	ENSG00000196109	Y	ZNF678	ZNF676	0.03297	1.814584	NA	PD	ND	NA	NA	NA	0.0358	N	N	NA	NA	NA	NA	462	15	tree940	1	1	1	1	N	NA	Y	Y	0	NA	NA	0.0185	ND	ND	PD	PD	14
ENSG00000152475	ENSG00000152475	ENSG00000197483	Y	ZNF837	ZNF628	0.188275	1.814584	NA	ND	ND	ND	NA	0.261506328836069	0.0368	N	N	NA	NA	NA	NA	462	15	tree940	1	1	1	1	N	N	Y	Y	0	NA	NA	0.0376	ND	ND	ND	ND	14
ENSG00000104691	ENSG00000104691	NA	N	UBXN8	NA	NA	NA	1.087896	ND	NA	NA	NA	NA	NA	N	N	NA	NA	NA	NA	0	1	tree941	NA	NA	NA	NA	N	NA	NA	Y	NA	NA	0.1623	0.0162	ND	ND	ND	ND	0
ENSG00000216937	ENSG00000216937	NA	N	CCDC7	NA	NA	NA	0.604171	ND	NA	NA	NA	NA	0.0491	N	N	NA	NA	NA	NA	3	1	tree942	NA	NA	NA	NA	N	N	NA	NA	NA	2	NA	0.0479	ND	ND	ND	ND	0
ENSG00000157653	ENSG00000157653	NA	N	C9orf43	NA	NA	NA	0.188275	ND	NA	NA	NA	NA	0.048	N	N	NA	NA	ENSMUSG00000058046	NA	0	1	tree943	NA	NA	NA	NA	N	N	NA	NA	NA	NA	0.5016	0.048	ND	ND	ND	ND	0
ENSG00000169474	ENSG00000169474	ENSG00000169469	Y	SPRR1A	SPRR1B	0.123587	1.614584	NA	ND	MD	MD	0.563152829841563	0.985933958094481	NA	N	N	NA	NA	NA	NA	3	4	tree944	NA	NA	NA	NA	Y	N	Y	Y	NA	1	NA	0.0314	ND	ND	ND	ND	3
ENSG00000169469	ENSG00000169469	ENSG00000169474	Y	SPRR1B	SPRR1A	0.123587	1.614584	NA	MD	ND	MD	0.563152829841563	0.985933958094481	NA	N	N	NA	NA	NA	NA	3	4	tree944	NA	NA	NA	NA	Y	N	Y	Y	NA	NA	NA	0.0135	ND	MD	ND	MD	3
ENSG00000163209	ENSG00000163209	ENSG00000169474	Y	SPRR3	SPRR1A	0.188275	1.614584	NA	MD	ND	MD	0.430797944729966	0.958465400178751	0.088	N	N	NA	NA	ENSMUSG00000045539	NA	3	4	tree944	NA	NA	NA	NA	Y	N	Y	Y	NA	3	0.3313	0.106	ND	MD	ND	MD	3
ENSG00000184148	ENSG00000184148	ENSG00000169474	Y	SPRR4	SPRR1A	0.188275	1.614584	NA	ND	ND	ND	NA	0.608967005590961	0.0313	N	N	NA	NA	ENSMUSG00000045566	NA	2	4	tree944	NA	NA	NA	NA	Y	N	NA	Y	NA	NA	0.2449	0.0313	ND	ND	ND	ND	3
ENSG00000166329	ENSG00000166329	NA	N	NA	NA	NA	NA	0.423003	ND	NA	NA	NA	NA	NA	N	N	NA	NA	ENSMUSG00000034031	NA	0	1	tree945	NA	NA	NA	NA	Y	N	NA	NA	NA	NA	0.0765	NA	ND	ND	ND	ND	0
ENSG00000147889	ENSG00000147889	NA	N	CDKN2A	NA	NA	NA	0.188275	PD	NA	NA	NA	NA	NA	Y	N	NA	Regulation	ENSMUSG00000044303	Y	0	1	tree946	NA	NA	NA	NA	Y	Y	Y	Y	NA	67	NA	NA	MD	MD	PD	MD	0
ENSG00000118804	ENSG00000118804	NA	N	STBD1	NA	NA	NA	0.423003	PD	NA	NA	NA	NA	0.0326	N	N	NA	Enzyme	ENSMUSG00000047963	NA	0	1	tree947	NA	NA	NA	NA	N	N	Y	Y	NA	6	0.2361	0.0326	ND	ND	PD	PD	0
ENSG00000168260	ENSG00000168260	NA	N	C14orf183	NA	NA	NA	0.188275	ND	NA	NA	NA	NA	NA	N	N	NA	NA	NA	NA	0	1	tree951	NA	NA	NA	NA	N	N	NA	NA	NA	NA	NA	NA	ND	ND	ND	ND	0
ENSG00000182057	ENSG00000182057	NA	N	NA	NA	NA	NA	0.188275	ND	NA	NA	NA	NA	NA	N	N	NA	NA	NA	NA	0	1	tree952	NA	NA	NA	NA	N	NA	NA	NA	NA	NA	NA	NA	ND	ND	ND	ND	0
ENSG00000205217	ENSG00000205217	NA	N	FAM106B	NA	NA	NA	1.614584	ND	NA	NA	NA	NA	NA	N	N	NA	NA	NA	NA	0	1	tree953	NA	NA	NA	NA	N	N	NA	NA	NA	NA	NA	NA	ND	ND	ND	ND	0
ENSG00000212883	ENSG00000212883	NA	N	NA	NA	NA	NA	0.00895	ND	NA	NA	NA	NA	NA	N	N	NA	NA	NA	NA	0	1	tree954	NA	NA	NA	NA	N	NA	NA	NA	NA	NA	NA	NA	ND	ND	ND	ND	0
ENSG00000164096	ENSG00000164096	NA	N	C4orf3	NA	NA	NA	0.188275	ND	NA	NA	NA	NA	NA	N	N	NA	NA	ENSMUSG00000054091	NA	0	1	tree957	NA	NA	NA	NA	N	N	NA	NA	NA	NA	0.2429	NA	ND	ND	ND	ND	0
ENSG00000214482	ENSG00000214482	NA	N	NA	NA	NA	NA	0.03297	ND	NA	NA	NA	NA	NA	N	N	NA	NA	NA	NA	0	1	tree958	NA	NA	NA	NA	N	NA	NA	NA	NA	NA	NA	NA	ND	ND	ND	ND	0
ENSG00000184271	ENSG00000184271	ENSG00000106536	Y	POU6F1	POU6F2	1.087896	1.814584	NA	MD	PD	MD	0.00166888248531529	0.348165492451406	0.0082	N	N	NA	Regulation	ENSMUSG00000009739	NA	20	2	tree967	NA	NA	NA	NA	Y	N	Y	Y	NA	1	0.0247	0.0082	ND	MD	ND	MD	1
ENSG00000106536	ENSG00000106536	ENSG00000184271	Y	POU6F2	POU6F1	1.087896	1.814584	NA	PD	MD	MD	0.00166888248531529	0.348165492451406	0.0053	N	N	NA	Regulation	ENSMUSG00000009734	N	17	2	tree967	NA	NA	NA	NA	Y	N	Y	Y	NA	NA	0.0332	0.0053	MD	PD	PD	MD	1
ENSG00000075407	ENSG00000075407	ENSG00000197128	Y	ZNF37A	ZNF772	0.604171	1.614584	NA	ND	ND	ND	NA	NA	0.0151	N	N	NA	Regulation	NA	NA	452	2	tree968	1	1	1	1	N	N	Y	Y	0	NA	NA	0.0151	ND	ND	ND	ND	1
ENSG00000197128	ENSG00000197128	ENSG00000075407	Y	ZNF772	ZNF37A	0.604171	1.614584	NA	ND	ND	ND	NA	NA	0.016	N	N	NA	NA	NA	NA	477	2	tree968	1	1	1	1	N	N	Y	Y	0	NA	NA	0.016	ND	ND	ND	ND	1
ENSG00000167766	ENSG00000167766	NA	N	ZNF83	NA	NA	NA	1.814584	ND	NA	NA	NA	NA	0.0478	N	N	NA	Regulation	NA	NA	470	1	tree969	NA	NA	NA	NA	N	NA	Y	Y	NA	2	NA	0.0479	ND	ND	ND	ND	0
ENSG00000176884	ENSG00000176884	NA	N	GRIN1	NA	NA	NA	1.087896	PD	NA	NA	NA	NA	0.0152	Y	N	NA	SignalTransduction	ENSMUSG00000026959	Y	17	1	tree974	NA	NA	NA	NA	Y	N	Y	Y	NA	45	0.004	0.0024	ND	MD	PD	MD	0
ENSG00000198842	ENSG00000198842	NA	N	DUSP27	NA	NA	NA	1.087896	ND	NA	NA	NA	NA	0.0189	N	N	NA	Enzyme	ENSMUSG00000026564	NA	0	1	tree975	NA	NA	NA	NA	N	N	Y	Y	NA	NA	0.0902	0.0189	ND	ND	ND	ND	0
ENSG00000113722	ENSG00000113722	ENSG00000165556	Y	CDX1	CDX2	1.087896	1.914584	NA	PD	PD	NA	0.797887139979599	0.461313110038989	0.0153	N	N	NA	Regulation	ENSMUSG00000024619	N	87	3	tree976	NA	NA	NA	NA	Y	N	Y	Y	NA	3	0.072	0.0153	ND	PD	ND	PD	2
ENSG00000165556	ENSG00000165556	ENSG00000113722	Y	CDX2	CDX1	1.087896	1.914584	NA	PD	PD	NA	0.797887139979599	0.461313110038989	0.0058	N	N	NA	Regulation	ENSMUSG00000029646	Y	81	3	tree976	NA	NA	NA	NA	Y	N	Y	Y	NA	11	0.0325	0.0058	ND	PD	ND	PD	2
ENSG00000131264	ENSG00000131264	ENSG00000113722	Y	CDX4	CDX1	1.087896	1.914584	NA	MD	PD	MD	-0.0204995894599575	0.633006425490729	0.0296	N	N	NA	Regulation	ENSMUSG00000031326	Y	58	3	tree976	NA	NA	NA	NA	Y	N	Y	Y	NA	1	0.0978	0.0296	ND	MD	ND	MD	2
ENSG00000213818	ENSG00000213818	ENSG00000142544	Y	NA	CTU1	2.214584	2.214584	NA	ND	ND	ND	NA	NA	NA	N	N	NA	NA	NA	NA	1	2	tree981	1	1	1	1	N	NA	Y	Y	0	NA	NA	NA	ND	ND	ND	ND	1
ENSG00000142544	ENSG00000142544	ENSG00000213818	Y	CTU1	NA	2.214584	2.214584	NA	ND	ND	ND	NA	NA	0.0092	N	N	NA	Enzyme	ENSMUSG00000038888	NA	1	2	tree981	1	1	1	1	N	N	Y	Y	0	1	NA	0.0092	ND	ND	ND	ND	1
ENSG00000114030	ENSG00000114030	ENSG00000196911	Y	KPNA1	KPNA5	1.087896	2.214584	NA	ND	ND	ND	-0.0502044861059297	-0.120611187507745	9e-04	Y	N	NA	Transporter	ENSMUSG00000022905	N	6	3	tree991	NA	NA	NA	NA	N	N	Y	Y	NA	24	0.0103	9e-04	ND	ND	ND	ND	2
ENSG00000196911	ENSG00000196911	ENSG00000114030	Y	KPNA5	KPNA1	1.087896	2.214584	NA	ND	ND	ND	-0.0502044861059297	-0.120611187507745	NA	N	Y	NA	Transporter	NA	NA	6	3	tree991	NA	NA	NA	NA	N	N	Y	Y	NA	4	NA	NA	ND	ND	ND	ND	2
ENSG00000025800	ENSG00000025800	ENSG00000114030	Y	KPNA6	KPNA1	1.087896	2.214584	NA	ND	ND	ND	0.00584829858691497	0.455451252076938	0	N	Y	NA	Transporter	ENSMUSG00000003731	NA	7	3	tree991	NA	NA	NA	NA	N	NA	Y	Y	NA	9	0.0036	0	ND	ND	ND	ND	2
ENSG00000162063	ENSG00000162063	NA	N	CCNF	NA	NA	NA	1.087896	ND	NA	NA	NA	NA	0.0119	Y	N	NA	NA	ENSMUSG00000072082	Y	0	1	tree993	NA	NA	NA	NA	Y	Y	Y	Y	NA	1	0.0871	0.0119	ND	ND	ND	ND	0
ENSG00000144554	ENSG00000144554	ENSG00000095319	Y	FANCD2	NUP188	1.614584	1.814584	NA	PD	ND	NA	NA	0.682978441799306	NA	Y	N	NA	NA	ENSMUSG00000034023	Y	0	2	tree994	NA	NA	NA	NA	N	N	Y	Y	NA	16	0.162	NA	MD	PD	ND	MD	1
ENSG00000095319	ENSG00000095319	ENSG00000144554	Y	NUP188	FANCD2	1.614584	1.814584	NA	ND	PD	NA	NA	0.682978441799306	NA	N	Y	NA	NA	NA	NA	0	2	tree994	NA	NA	NA	NA	N	N	Y	Y	NA	NA	NA	NA	ND	ND	ND	ND	1
ENSG00000119718	ENSG00000119718	NA	N	EIF2B2	NA	NA	NA	2.214584	MD	NA	MD	NA	NA	0.0039	N	N	NA	Regulation	ENSMUSG00000004788	NA	2	1	tree995	NA	NA	NA	NA	Y	N	Y	Y	NA	8	0.0269	0.0039	MD	MD	ND	MD	0
ENSG00000077514	ENSG00000077514	NA	N	POLD3	NA	NA	NA	1.614584	ND	NA	NA	NA	NA	0.012	Y	N	NA	Enzyme	ENSMUSG00000030726	NA	0	1	tree996	NA	NA	NA	NA	N	N	Y	Y	NA	4	0.0798	0.012	ND	ND	ND	ND	0
ENSG00000175197	ENSG00000175197	NA	N	DDIT3	NA	NA	NA	1.914584	MD	NA	MD	NA	NA	0.0089	Y	N	NA	Regulation	ENSMUSG00000025408	N	0	1	tree997	NA	NA	NA	NA	Y	N	Y	Y	NA	19	0.0554	0.0089	MD	MD	ND	MD	0
ENSG00000164163	ENSG00000164163	NA	N	ABCE1	NA	NA	NA	2.214584	MD	NA	MD	NA	NA	0	N	N	NA	Regulation	ENSMUSG00000058355	NA	1	1	tree998	NA	NA	NA	NA	N	N	Y	Y	NA	13	0	0	ND	MD	ND	MD	0
ENSG00000135679	ENSG00000135679	ENSG00000198625	Y	MDM2	MDM4	1.087896	1.814584	NA	PD	PD	NA	-0.0191261856705333	0.372096619088317	0.0027	Y	N	NA	Regulation	ENSMUSG00000020184	Y	1	2	tree999	1	0.5	2	1	N	Y	Y	Y	0.0833333333333333	65	0.0886	0.0027	ND	MD	PD	MD	1
ENSG00000198625	ENSG00000198625	ENSG00000135679	Y	MDM4	MDM2	1.087896	1.814584	NA	PD	PD	NA	-0.0191261856705333	0.372096619088317	0.0666	N	Y	NA	NA	ENSMUSG00000054387	Y	1	2	tree999	1	0.5	2	1	N	Y	Y	Y	0.0833333333333333	26	0.0899	0.0632	ND	MD	PD	MD	1
ENSG00000118507	ENSG00000118507	NA	N	AKAP7	NA	NA	NA	1.087896	ND	NA	NA	NA	NA	0.0128	N	N	NA	Enzyme	ENSMUSG00000039166	NA	0	1	tree1000	NA	NA	NA	NA	N	NA	Y	Y	NA	5	0.119	0.0128	ND	ND	ND	ND	0
ENSG00000106636	ENSG00000106636	NA	N	YKT6	NA	NA	NA	2.214584	ND	NA	NA	NA	NA	0.0721	N	N	NA	Enzyme	ENSMUSG00000002741	NA	0	1	tree1001	NA	NA	NA	NA	N	N	Y	Y	NA	7	0.0354	NA	ND	ND	ND	ND	0
ENSG00000108591	ENSG00000108591	NA	N	DRG2	NA	NA	NA	2.214584	ND	NA	NA	NA	NA	0.0012	N	N	NA	NA	ENSMUSG00000020537	NA	1	1	tree1002	NA	NA	NA	NA	N	N	Y	Y	NA	1	0.0062	0.0012	ND	ND	ND	ND	0
ENSG00000010165	ENSG00000010165	NA	N	METTL13	NA	NA	NA	1.914584	ND	NA	NA	NA	NA	0.0097	N	N	NA	Enzyme	ENSMUSG00000026694	NA	0	1	tree1003	NA	NA	NA	NA	N	N	Y	Y	NA	1	0.0545	0.0097	ND	ND	ND	ND	0
ENSG00000184752	ENSG00000184752	NA	N	NDUFA12	NA	NA	NA	1.914584	ND	NA	NA	NA	NA	0.0255	Y	N	NA	Transporter	ENSMUSG00000020022	NA	0	1	tree1004	NA	NA	NA	NA	N	N	Y	Y	NA	NA	0.0632	0.0255	ND	ND	ND	ND	0
ENSG00000129084	ENSG00000129084	NA	N	PSMA1	NA	NA	NA	2.214584	ND	NA	NA	NA	NA	0	Y	N	NA	Enzyme	ENSMUSG00000030751	NA	7	1	tree1005	NA	NA	NA	NA	N	N	Y	Y	NA	38	0.0087	0	ND	ND	ND	ND	0
ENSG00000189079	ENSG00000189079	NA	N	ARID2	NA	NA	NA	1.914584	PD	NA	NA	NA	NA	0.0054	Y	N	NA	NA	ENSMUSG00000033237	NA	23	1	tree1006	NA	NA	NA	NA	N	N	Y	Y	NA	3	0.0504	0.0054	ND	ND	PD	PD	0
ENSG00000147955	ENSG00000147955	NA	N	SIGMAR1	NA	NA	NA	2.214584	PD	NA	NA	NA	NA	0	N	N	NA	SignalTransduction	ENSMUSG00000036078	N	0	1	tree1007	NA	NA	NA	NA	Y	N	Y	Y	NA	4	0.0561	0	ND	PD	ND	PD	0
ENSG00000126950	ENSG00000126950	NA	N	TMEM35	NA	NA	NA	1.814584	ND	NA	NA	NA	NA	NA	N	N	NA	NA	ENSMUSG00000033578	NA	0	1	tree1008	NA	NA	NA	NA	N	N	NA	NA	NA	NA	0.0143	NA	ND	ND	ND	ND	0
ENSG00000104812	ENSG00000104812	ENSG00000111713	Y	GYS1	GYS2	1.087896	2.214584	NA	PD	PD	NA	-0.161944223829279	-0.14633970158175	0.0035	N	N	NA	Enzyme	ENSMUSG00000003865	Y	1	2	tree1009	1	1	1	1	Y	N	Y	Y	0	11	0.015	0.0035	MD	PD	PD	MD	1
ENSG00000111713	ENSG00000111713	ENSG00000104812	Y	GYS2	GYS1	1.087896	2.214584	NA	PD	PD	NA	-0.161944223829279	-0.14633970158175	0.0116	N	N	NA	Enzyme	ENSMUSG00000030244	N	1	2	tree1009	1	1	1	1	N	N	Y	Y	0	NA	0.0319	0.0116	MD	PD	MD	MD	1
ENSG00000160285	ENSG00000160285	NA	N	LSS	NA	NA	NA	2.214584	ND	NA	NA	NA	NA	0.0112	N	N	NA	Enzyme	ENSMUSG00000033105	NA	0	1	tree1010	NA	NA	NA	NA	N	N	Y	Y	NA	1	0.0826	0.0112	ND	ND	ND	ND	0
ENSG00000197563	ENSG00000197563	NA	N	PIGN	NA	NA	NA	2.214584	MD	NA	MD	NA	NA	0.0478	N	N	NA	Enzyme	ENSMUSG00000056536	NA	1	1	tree1011	NA	NA	NA	NA	N	N	Y	Y	NA	NA	0.0709	0.0478	MD	ND	ND	MD	0
ENSG00000134987	ENSG00000134987	NA	N	WDR36	NA	NA	NA	2.214584	PD	NA	NA	NA	NA	0.0068	N	N	NA	NA	ENSMUSG00000038299	NA	3	1	tree1012	NA	NA	NA	NA	N	N	Y	Y	NA	NA	0.0605	0.0068	MD	PD	PD	MD	0
ENSG00000129493	ENSG00000129493	ENSG00000008869	Y	HEATR5A	HEATR5B	1.087896	2.214584	NA	ND	ND	ND	NA	0.111608318955733	0.0132	N	N	NA	NA	ENSMUSG00000035181	NA	1	2	tree1013	NA	NA	NA	NA	N	NA	Y	NA	NA	NA	0.069	0.0204	ND	ND	ND	ND	1
ENSG00000008869	ENSG00000008869	ENSG00000129493	Y	HEATR5B	HEATR5A	1.087896	2.214584	NA	ND	ND	ND	NA	0.111608318955733	0.0045	N	N	NA	NA	ENSMUSG00000039414	NA	1	2	tree1013	NA	NA	NA	NA	N	N	Y	NA	NA	NA	0.0214	0.0045	ND	ND	ND	ND	1
ENSG00000197149	ENSG00000197149	ENSG00000140988	Y	NA	RPS2	0.188275	2.214584	NA	ND	MD	MD	NA	NA	NA	N	Y	NA	NA	NA	NA	0	2	tree1014	NA	NA	NA	NA	N	NA	NA	NA	NA	NA	NA	NA	ND	ND	ND	ND	1
ENSG00000140988	ENSG00000140988	ENSG00000197149	Y	RPS2	NA	0.188275	2.214584	NA	MD	ND	MD	NA	NA	NA	Y	N	NA	NA	ENSMUSG00000091986	NA	4	2	tree1014	NA	NA	NA	NA	Y	N	Y	Y	NA	6	0.0191	NA	ND	ND	MD	MD	1
ENSG00000105298	ENSG00000105298	NA	N	C19orf29	NA	NA	NA	1.914584	ND	NA	NA	NA	NA	NA	Y	N	NA	NA	ENSMUSG00000034889	NA	0	1	tree1015	NA	NA	NA	NA	N	N	Y	Y	NA	NA	0.0528	NA	ND	ND	ND	ND	0
ENSG00000166676	ENSG00000166676	ENSG00000108442	Y	FAM18A	NA	1.087896	2.214584	NA	ND	ND	ND	NA	NA	0.0281	N	N	NA	NA	ENSMUSG00000050908	NA	2	3	tree1016	NA	NA	NA	NA	N	N	NA	NA	NA	NA	0.0618	0.0341	ND	ND	ND	ND	2
ENSG00000108442	ENSG00000108442	ENSG00000166676	Y	NA	FAM18A	1.087896	2.214584	NA	ND	ND	ND	NA	NA	NA	N	N	NA	NA	NA	NA	0	3	tree1016	NA	NA	NA	NA	N	NA	NA	NA	NA	NA	NA	NA	ND	ND	ND	ND	2
ENSG00000171928	ENSG00000171928	ENSG00000108442	Y	FAM18B1	NA	0.188275	2.214584	NA	ND	ND	ND	NA	NA	NA	N	N	NA	NA	NA	NA	2	3	tree1016	NA	NA	NA	NA	N	N	NA	NA	NA	NA	0.0438	NA	ND	ND	ND	ND	2
ENSG00000214014	ENSG00000214014	NA	N	OVCA2	NA	NA	NA	2.214584	MD	NA	MD	NA	NA	NA	N	N	NA	Enzyme	ENSMUSG00000038268	NA	0	1	tree1017	NA	NA	NA	NA	N	N	Y	Y	NA	NA	0.0877	NA	ND	MD	ND	MD	0
ENSG00000165105	ENSG00000165105	NA	N	RASEF	NA	NA	NA	1.914584	MD	NA	MD	NA	NA	0.0232	N	N	NA	NA	ENSMUSG00000043003	NA	1	1	tree1018	NA	NA	NA	NA	N	N	Y	Y	NA	NA	0.1173	0.0232	ND	MD	ND	MD	0
ENSG00000144401	ENSG00000144401	ENSG00000123427	Y	METTL21A	METTL21B	1.087896	2.214584	NA	ND	ND	ND	NA	-0.271193850054908	0.0044	N	N	NA	NA	ENSMUSG00000025956	NA	4	2	tree1019	NA	NA	NA	NA	N	N	NA	NA	NA	1	0.051	0.0044	ND	ND	ND	ND	1
ENSG00000123427	ENSG00000123427	ENSG00000144401	Y	METTL21B	METTL21A	1.087896	2.214584	NA	ND	ND	ND	NA	-0.271193850054908	0.0062	N	N	NA	NA	ENSMUSG00000080115	NA	3	2	tree1019	NA	NA	NA	NA	N	N	NA	NA	NA	NA	0.0849	0.0062	ND	ND	ND	ND	1
ENSG00000166619	ENSG00000166619	NA	N	BLCAP	NA	NA	NA	1.914584	MD	NA	MD	NA	NA	0	N	N	NA	NA	ENSMUSG00000067787	NA	0	1	tree1020	NA	NA	NA	NA	N	N	NA	Y	NA	2	0.0525	0.0523	ND	MD	ND	MD	0
ENSG00000099783	ENSG00000099783	ENSG00000104177	Y	HNRNPM	MYEF2	1.087896	2.214584	NA	ND	ND	ND	-0.33605998956529	0.383427288646951	0.0463	Y	N	NA	NA	ENSMUSG00000059208	NA	4	2	tree1021	NA	NA	NA	NA	N	N	Y	Y	NA	12	0.0116	0.0475	ND	ND	ND	ND	1
ENSG00000104177	ENSG00000104177	ENSG00000099783	Y	MYEF2	HNRNPM	1.087896	2.214584	NA	ND	ND	ND	-0.33605998956529	0.383427288646951	0.0067	N	Y	NA	NA	NA	NA	17	2	tree1021	NA	NA	NA	NA	N	N	Y	Y	NA	8	NA	0.0067	ND	ND	ND	ND	1
ENSG00000155959	ENSG00000155959	NA	N	VBP1	NA	NA	NA	2.214584	ND	NA	NA	NA	NA	NA	Y	N	NA	NA	ENSMUSG00000031197	N	0	1	tree1022	NA	NA	NA	NA	N	N	Y	Y	NA	7	0.0168	NA	ND	ND	ND	ND	0
ENSG00000100744	ENSG00000100744	NA	N	C14orf129	NA	NA	NA	1.914584	ND	NA	NA	NA	NA	0	N	N	NA	NA	ENSMUSG00000044715	NA	0	1	tree1023	NA	NA	NA	NA	N	N	Y	NA	NA	NA	0.0308	0	ND	ND	ND	ND	0
ENSG00000159650	ENSG00000159650	NA	N	UROC1	NA	NA	NA	1.914584	MD	NA	MD	NA	NA	0.0148	N	N	NA	Enzyme	ENSMUSG00000034456	NA	0	1	tree1024	NA	NA	NA	NA	N	N	Y	Y	NA	NA	0.0434	0.0148	MD	ND	ND	MD	0
ENSG00000127481	ENSG00000127481	ENSG00000104517	Y	UBR4	UBR5	1.914584	1.914584	NA	ND	MD	MD	0.354351047931406	0.465842371480777	0.0021	N	Y	NA	Enzyme	ENSMUSG00000066036	NA	0	2	tree1025	1	0.5	2	1	N	N	Y	Y	0.0833333333333333	2	0.0151	0.0021	ND	ND	ND	ND	1
ENSG00000104517	ENSG00000104517	ENSG00000127481	Y	UBR5	UBR4	1.914584	1.914584	NA	MD	ND	MD	0.354351047931406	0.465842371480777	8e-04	Y	N	NA	Enzyme	ENSMUSG00000037487	Y	0	2	tree1025	1	0.5	2	1	N	Y	Y	Y	0.0833333333333333	NA	0.0117	8e-04	ND	MD	ND	MD	1
ENSG00000146109	ENSG00000146109	NA	N	ABT1	NA	NA	NA	2.214584	ND	NA	NA	NA	NA	0.0137	N	N	NA	Regulation	ENSMUSG00000036376	NA	0	1	tree1026	NA	NA	NA	NA	Y	N	Y	Y	NA	3	0.1288	0.0137	ND	ND	ND	ND	0
ENSG00000213593	ENSG00000213593	NA	N	TMX2	NA	NA	NA	1.914584	ND	NA	NA	NA	NA	NA	N	N	NA	NA	ENSMUSG00000050043	NA	0	1	tree1027	NA	NA	NA	NA	N	N	NA	Y	NA	NA	0.0683	NA	ND	ND	ND	ND	0
ENSG00000072832	ENSG00000072832	ENSG00000113657	Y	CRMP1	DPYSL3	1.087896	1.914584	NA	MD	MD	MD	0.385548975627329	0.0437140654167359	0.0155	Y	N	NA	Enzyme	ENSMUSG00000029121	N	5	6	tree1028	1	1	1	1	Y	N	Y	Y	0	55	0.0157	0.014	ND	MD	ND	MD	5
ENSG00000113657	ENSG00000113657	ENSG00000072832	Y	DPYSL3	CRMP1	1.087896	1.914584	NA	MD	MD	MD	0.385548975627329	0.0437140654167359	0.0019	N	Y	NA	Enzyme	ENSMUSG00000024501	NA	5	6	tree1028	1	1	1	1	Y	N	Y	Y	0	2	0.0133	0.0019	ND	MD	ND	MD	5
ENSG00000092964	ENSG00000092964	ENSG00000072832	Y	DPYSL2	CRMP1	1.914584	1.914584	NA	PD	MD	MD	0.679888913822228	0.596279006134282	0	N	Y	NA	Enzyme	ENSMUSG00000022048	NA	5	6	tree1028	1	1	1	1	Y	N	Y	Y	0	8	0.0056	0	ND	PD	ND	PD	5
ENSG00000151640	ENSG00000151640	ENSG00000072832	Y	DPYSL4	CRMP1	1.914584	1.914584	NA	ND	MD	MD	0.701010524090145	0.900915537036995	0.0074	N	Y	NA	Enzyme	ENSMUSG00000025478	N	6	6	tree1028	NA	NA	NA	NA	Y	N	Y	Y	NA	3	0.0411	0.0074	ND	ND	ND	ND	5
ENSG00000157851	ENSG00000157851	ENSG00000147647	Y	DPYSL5	DPYS	1.087896	1.914584	NA	MD	MD	MD	NA	-0.171835149065265	0	N	N	NA	Enzyme	ENSMUSG00000029168	NA	5	6	tree1028	NA	NA	NA	NA	Y	N	Y	Y	NA	7	0.0095	0	ND	MD	ND	MD	5
ENSG00000147647	ENSG00000147647	ENSG00000157851	Y	DPYS	DPYSL5	1.087896	1.914584	NA	MD	MD	MD	NA	-0.171835149065265	0.0103	N	N	NA	Enzyme	ENSMUSG00000022304	NA	5	6	tree1028	NA	NA	NA	NA	N	N	Y	Y	NA	1	0.0629	0.0103	MD	MD	MD	MD	5
ENSG00000122912	ENSG00000122912	ENSG00000181035	Y	SLC25A16	SLC25A42	2.214584	2.214584	NA	ND	ND	ND	-0.0789933939759727	-0.0344957460251021	0.1932	N	N	NA	Transporter	ENSMUSG00000071253	NA	46	2	tree1029	NA	NA	NA	NA	N	N	Y	Y	NA	NA	0.0405	0.2385	ND	ND	ND	ND	1
ENSG00000181035	ENSG00000181035	ENSG00000122912	Y	SLC25A42	SLC25A16	2.214584	2.214584	NA	ND	ND	ND	-0.0789933939759727	-0.0344957460251021	0.004	N	N	NA	NA	ENSMUSG00000002346	NA	41	2	tree1029	NA	NA	NA	NA	N	N	Y	Y	NA	NA	0.0413	0.004	ND	ND	ND	ND	1
ENSG00000172197	ENSG00000172197	ENSG00000143797	Y	MBOAT1	MBOAT2	1.087896	2.214584	NA	ND	ND	ND	NA	0.0781176134475549	0.0072	N	N	NA	Enzyme	ENSMUSG00000038732	NA	5	3	tree1030	NA	NA	NA	NA	N	N	Y	Y	NA	NA	0.0872	0.0072	ND	ND	ND	ND	2
ENSG00000143797	ENSG00000143797	ENSG00000172197	Y	MBOAT2	MBOAT1	1.087896	2.214584	NA	ND	ND	ND	NA	0.0781176134475549	0.0064	N	N	NA	Enzyme	ENSMUSG00000020646	NA	4	3	tree1030	NA	NA	NA	NA	N	N	Y	Y	NA	NA	0.0745	0.0064	ND	ND	ND	ND	2
ENSG00000177669	ENSG00000177669	ENSG00000172197	Y	MBOAT4	MBOAT1	2.214584	2.214584	NA	ND	ND	ND	NA	NA	0.0316	N	N	NA	Enzyme	ENSMUSG00000071113	N	3	3	tree1030	NA	NA	NA	NA	N	N	Y	Y	NA	NA	0.1231	0.0341	ND	ND	ND	ND	2
ENSG00000163466	ENSG00000163466	NA	N	ARPC2	NA	NA	NA	2.214584	ND	NA	NA	NA	NA	0	Y	N	NA	NA	ENSMUSG00000006304	NA	0	1	tree1031	NA	NA	NA	NA	N	N	Y	Y	NA	6	0.003	0	ND	ND	ND	ND	0
ENSG00000188167	ENSG00000188167	NA	N	TMPPE	NA	NA	NA	1.914584	ND	NA	NA	NA	NA	0.0084	N	N	NA	Enzyme	ENSMUSG00000079260	NA	0	1	tree1032	NA	NA	NA	NA	N	N	Y	NA	NA	NA	0.0662	0.0084	ND	ND	ND	ND	0
ENSG00000106688	ENSG00000106688	ENSG00000110436	Y	SLC1A1	SLC1A2	1.914584	1.914584	NA	PD	PD	NA	0.217967258669695	0.544420373185328	0.0073	N	Y	NA	Transporter	ENSMUSG00000024935	N	6	7	tree1033	0.725	0.333333333333333	2	0.5	N	N	Y	Y	0.0604166666666667	6	0.058	0.0073	ND	PD	PD	PD	6
ENSG00000110436	ENSG00000110436	ENSG00000106688	Y	SLC1A2	SLC1A1	1.914584	1.914584	NA	PD	PD	NA	0.217967258669695	0.544420373185328	9e-04	Y	N	NA	Transporter	ENSMUSG00000005089	Y	6	7	tree1033	0.725	0.333333333333333	2	0.5	Y	N	Y	Y	0.0604166666666667	3	0.0244	9e-04	ND	PD	PD	PD	6
ENSG00000079215	ENSG00000079215	ENSG00000105143	Y	SLC1A3	SLC1A6	0.776542	1.914584	NA	PD	MD	MD	0.492865481730518	0.559762077341112	0.0018	N	N	NA	Transporter	ENSMUSG00000005360	N	6	7	tree1033	0.561	0	2	0	Y	N	Y	Y	0.04675	2	0.0156	0.0018	MD	PD	ND	MD	6
ENSG00000105143	ENSG00000105143	ENSG00000079215	Y	SLC1A6	SLC1A3	0.776542	1.914584	NA	MD	PD	MD	0.492865481730518	0.559762077341112	0.0146	N	N	NA	Transporter	ENSMUSG00000005357	N	6	7	tree1033	0.561	0	2	0	N	N	Y	Y	0.04675	3	0.0215	0.0146	ND	MD	ND	MD	6
ENSG00000115902	ENSG00000115902	ENSG00000105281	Y	SLC1A4	SLC1A5	1.087896	1.914584	NA	PD	PD	NA	-0.284513391196368	-0.421455820677734	0.0067	N	N	NA	Transporter	ENSMUSG00000020142	NA	6	7	tree1033	NA	NA	NA	NA	N	N	Y	Y	NA	1	0.0586	0.0067	ND	PD	ND	PD	6
ENSG00000105281	ENSG00000105281	ENSG00000115902	Y	SLC1A5	SLC1A4	1.087896	1.914584	NA	PD	PD	NA	-0.284513391196368	-0.421455820677734	0.1157	N	N	NA	SignalTransduction	ENSMUSG00000001918	NA	6	7	tree1033	NA	NA	NA	NA	N	N	Y	Y	NA	4	0.0929	0.1096	ND	PD	ND	PD	6
ENSG00000162383	ENSG00000162383	ENSG00000079215	Y	SLC1A7	SLC1A3	1.087896	1.914584	NA	ND	PD	NA	-0.113503969293111	0.253430263186952	0.0256	N	N	NA	Transporter	ENSMUSG00000008932	NA	6	7	tree1033	NA	NA	NA	NA	N	N	Y	Y	NA	NA	0.0344	0.0256	ND	ND	ND	ND	6
ENSG00000155090	ENSG00000155090	ENSG00000172059	Y	KLF10	KLF11	2.214584	2.214584	NA	MD	PD	MD	0.671491349505248	0.753007950821673	0.0093	Y	N	NA	Regulation	ENSMUSG00000037465	N	50	5	tree1035	1	1	1	1	Y	Y	Y	Y	0	2	0.0849	0.0093	ND	MD	ND	MD	4
ENSG00000172059	ENSG00000172059	ENSG00000155090	Y	KLF11	KLF10	2.214584	2.214584	NA	PD	MD	MD	0.671491349505248	0.753007950821673	0.0203	N	Y	NA	Regulation	ENSMUSG00000020653	N	38	5	tree1035	1	1	1	1	N	N	Y	Y	0	5	0.1412	0.0203	PD	PD	ND	PD	4
ENSG00000171872	ENSG00000171872	ENSG00000189120	Y	KLF17	SP6	1.814584	2.214584	NA	ND	ND	ND	NA	0.027342987616424	0.0496	N	N	NA	NA	ENSMUSG00000048626	NA	152	5	tree1035	1	1	1	1	N	N	Y	Y	0	1	0.4475	0.0495	ND	ND	ND	ND	4
ENSG00000189120	ENSG00000189120	ENSG00000171872	Y	SP6	KLF17	1.814584	2.214584	NA	ND	ND	ND	NA	0.027342987616424	0.0057	N	N	NA	NA	ENSMUSG00000038560	N	144	5	tree1035	1	1	1	1	N	N	Y	Y	0	NA	0.0188	0.0057	ND	ND	ND	ND	4
ENSG00000170374	ENSG00000170374	ENSG00000189120	Y	SP7	SP6	0.423003	2.214584	NA	PD	ND	NA	NA	0.436756682820216	0.0068	N	N	NA	Regulation	ENSMUSG00000060284	Y	116	5	tree1035	1	1	1	1	N	NA	Y	Y	0	3	0.024	0.0068	MD	MD	PD	MD	4
ENSG00000141527	ENSG00000141527	ENSG00000105289	Y	CARD14	TJP3	1.914584	1.914584	NA	ND	ND	ND	0.126549686612415	0.000128493436098587	0.0361	N	N	NA	NA	ENSMUSG00000013483	NA	9	2	tree1036	NA	NA	NA	NA	N	N	Y	Y	NA	2	0.129	0.0361	ND	ND	ND	ND	1
ENSG00000105289	ENSG00000105289	ENSG00000141527	Y	TJP3	CARD14	1.914584	1.914584	NA	ND	ND	ND	0.126549686612415	0.000128493436098587	0.0254	N	N	NA	NA	ENSMUSG00000034917	N	14	2	tree1036	NA	NA	NA	NA	N	N	Y	NA	NA	8	0.0942	0.0206	ND	ND	ND	ND	1
ENSG00000164113	ENSG00000164113	ENSG00000140955	Y	ADAD1	ADAD2	1.087896	2.214584	NA	PD	ND	NA	NA	0.965652872319897	0.0071	N	N	NA	Enzyme	ENSMUSG00000027719	N	4	6	tree1037	NA	NA	NA	NA	Y	N	Y	Y	NA	NA	0.0607	0.0071	ND	MD	PD	MD	5
ENSG00000140955	ENSG00000140955	ENSG00000164113	Y	ADAD2	ADAD1	1.087896	2.214584	NA	ND	PD	NA	NA	0.965652872319897	0.0314	N	N	NA	Enzyme	ENSMUSG00000024266	NA	4	6	tree1037	NA	NA	NA	NA	N	N	Y	Y	NA	NA	0.1546	0.0335	ND	ND	ND	ND	5
ENSG00000197381	ENSG00000197381	ENSG00000185736	Y	ADARB1	ADARB2	1.087896	2.214584	NA	PD	PD	NA	-0.186007126993283	-0.0290393398334032	0.0071	N	N	NA	NA	ENSMUSG00000020262	Y	5	6	tree1037	NA	NA	NA	NA	N	N	Y	Y	NA	NA	0.0359	0.0071	ND	ND	PD	PD	5
ENSG00000185736	ENSG00000185736	ENSG00000197381	Y	ADARB2	ADARB1	1.087896	2.214584	NA	PD	PD	NA	-0.186007126993283	-0.0290393398334032	0.0066	N	N	NA	Enzyme	ENSMUSG00000052551	NA	4	6	tree1037	NA	NA	NA	NA	N	N	Y	Y	NA	NA	0.0843	0.0066	ND	ND	PD	PD	5
ENSG00000160710	ENSG00000160710	ENSG00000164113	Y	ADAR	ADAD1	1.087896	2.214584	NA	PD	PD	NA	NA	-0.124140970929326	0.0163	Y	N	NA	Enzyme	ENSMUSG00000027951	Y	0	6	tree1037	NA	NA	NA	NA	N	N	Y	Y	NA	5	0.1275	0.0176	MD	PD	MD	MD	5
ENSG00000065457	ENSG00000065457	ENSG00000164113	Y	ADAT1	ADAD1	2.214584	2.214584	NA	ND	PD	NA	NA	0.186910134258636	0.0257	N	N	NA	Enzyme	ENSMUSG00000031949	NA	3	6	tree1037	NA	NA	NA	NA	N	N	Y	Y	NA	NA	0.1334	0.0257	ND	ND	ND	ND	5
ENSG00000214406	ENSG00000214406	ENSG00000164659	Y	NA	KIAA1324L	1.914584	1.914584	NA	ND	ND	ND	NA	NA	NA	N	N	NA	NA	NA	NA	0	3	tree1038	NA	NA	NA	NA	N	NA	NA	NA	NA	NA	NA	NA	ND	ND	ND	ND	2
ENSG00000164659	ENSG00000164659	ENSG00000214406	Y	KIAA1324L	NA	1.914584	1.914584	NA	ND	ND	ND	NA	NA	0.0107	N	N	NA	SignalTransduction	ENSMUSG00000056004	NA	1	3	tree1038	NA	NA	NA	NA	N	N	Y	NA	NA	NA	0.0309	0.0129	ND	ND	ND	ND	2
ENSG00000116299	ENSG00000116299	ENSG00000164659	Y	KIAA1324	KIAA1324L	1.087896	1.914584	NA	ND	ND	ND	NA	0.0553407844603666	NA	N	N	NA	NA	ENSMUSG00000040412	NA	1	3	tree1038	NA	NA	NA	NA	N	N	Y	Y	NA	NA	0.0502	NA	ND	ND	ND	ND	2
ENSG00000111879	ENSG00000111879	ENSG00000047662	Y	FAM184A	FAM184B	1.614584	1.914584	NA	ND	ND	ND	NA	0.168233353512568	0.0081	N	N	NA	NA	ENSMUSG00000019856	NA	202	2	tree1039	NA	NA	NA	NA	N	N	NA	NA	NA	NA	0.0553	0.0081	ND	ND	ND	ND	1
ENSG00000047662	ENSG00000047662	ENSG00000111879	Y	FAM184B	FAM184A	1.614584	1.914584	NA	ND	ND	ND	NA	0.168233353512568	0.0341	N	N	NA	NA	ENSMUSG00000015879	N	193	2	tree1039	NA	NA	NA	NA	N	N	NA	NA	NA	NA	0.1377	0.0341	ND	ND	ND	ND	1
ENSG00000157211	ENSG00000157211	ENSG00000184824	Y	CDCP2	NA	1.914584	1.914584	NA	PD	MD	MD	NA	NA	0.0327	N	N	NA	NA	ENSMUSG00000047636	NA	19	8	tree1041	NA	NA	NA	NA	N	N	NA	NA	NA	NA	0.1324	0.0327	ND	PD	ND	PD	7
ENSG00000184824	ENSG00000184824	ENSG00000157211	Y	NA	CDCP2	1.914584	1.914584	NA	MD	PD	MD	NA	NA	NA	N	N	NA	NA	NA	NA	0	8	tree1041	NA	NA	NA	NA	N	NA	NA	NA	NA	NA	NA	NA	ND	MD	ND	MD	7
ENSG00000166342	ENSG00000166342	ENSG00000171208	Y	NETO1	NETO2	1.087896	1.914584	NA	ND	ND	ND	NA	0.425417194659082	0.0017	N	N	NA	SignalTransduction	ENSMUSG00000050321	N	8	8	tree1041	NA	NA	NA	NA	N	N	Y	Y	NA	NA	0.0201	0.0017	ND	ND	ND	ND	7
ENSG00000171208	ENSG00000171208	ENSG00000166342	Y	NETO2	NETO1	1.087896	1.914584	NA	ND	ND	ND	NA	0.425417194659082	0.0019	N	N	NA	SignalTransduction	ENSMUSG00000036902	NA	10	8	tree1041	NA	NA	NA	NA	N	N	Y	NA	NA	NA	0.0226	0.0019	ND	ND	ND	ND	7
ENSG00000163710	ENSG00000163710	ENSG00000106333	Y	PCOLCE2	PCOLCE	1.087896	1.914584	NA	ND	ND	ND	0.30081857128715	0.69692555896581	0.1277	N	N	NA	NA	ENSMUSG00000015354	N	23	8	tree1041	NA	NA	NA	NA	N	N	Y	NA	NA	NA	0.0659	0.1277	ND	ND	ND	ND	7
ENSG00000106333	ENSG00000106333	ENSG00000163710	Y	PCOLCE	PCOLCE2	1.087896	1.914584	NA	ND	ND	ND	0.30081857128715	0.69692555896581	0.0121	N	N	NA	NA	ENSMUSG00000029718	N	19	8	tree1041	NA	NA	NA	NA	Y	N	Y	Y	NA	3	0.0866	0.0121	ND	ND	ND	ND	7
ENSG00000038295	ENSG00000038295	ENSG00000095587	Y	TLL1	TLL2	1.087896	1.914584	NA	MD	PD	MD	-0.0220505821392432	0.32559138228389	0.005	N	N	NA	Enzyme	ENSMUSG00000053626	Y	8	8	tree1041	1	1	3	1	Y	N	Y	Y	0.166666666666667	1	0.0309	0.005	MD	ND	ND	MD	7
ENSG00000095587	ENSG00000095587	ENSG00000038295	Y	TLL2	TLL1	1.087896	1.914584	NA	PD	MD	MD	-0.0220505821392432	0.32559138228389	0.0415	N	N	NA	Enzyme	ENSMUSG00000025013	N	7	8	tree1041	1	1	3	1	Y	N	Y	Y	0.166666666666667	NA	0.05	0.0435	ND	ND	PD	PD	7
ENSG00000078061	ENSG00000078061	ENSG00000157764	Y	ARAF	BRAF	1.087896	1.914584	NA	MD	PD	MD	0.184829078772891	0.0393382881607831	0.0179	N	Y	NA	SignalTransduction	ENSMUSG00000001127	Y	100	5	tree1043	1	0.333333333333333	3	1	N	Y	Y	Y	0.166666666666667	23	0.0237	0.0179	ND	MD	ND	MD	4
ENSG00000157764	ENSG00000157764	ENSG00000078061	Y	BRAF	ARAF	1.087896	1.914584	NA	PD	MD	MD	0.184829078772891	0.0393382881607831	NA	Y	N	NA	SignalTransduction	ENSMUSG00000002413	Y	51	5	tree1043	1	0.333333333333333	3	1	Y	Y	Y	Y	0.166666666666667	32	0.0223	NA	MD	PD	PD	MD	4
ENSG00000141068	ENSG00000141068	ENSG00000171435	Y	KSR1	KSR2	1.087896	1.914584	NA	MD	PD	MD	NA	0.228799061304816	0.0048	Y	N	NA	Enzyme	ENSMUSG00000018334	N	19	5	tree1043	1	1	1	1	N	N	Y	Y	0	8	0.0475	0.0053	ND	MD	ND	MD	4
ENSG00000171435	ENSG00000171435	ENSG00000141068	Y	KSR2	KSR1	1.087896	1.914584	NA	PD	MD	MD	NA	0.228799061304816	0.0028	N	Y	NA	Enzyme	ENSMUSG00000061578	NA	25	5	tree1043	1	1	1	1	N	N	Y	Y	0	4	0.0847	0.0033	ND	ND	PD	PD	4
ENSG00000132155	ENSG00000132155	ENSG00000078061	Y	RAF1	ARAF	1.087896	1.914584	NA	MD	MD	MD	0.351556518201137	0.616450047486513	0	Y	N	NA	SignalTransduction	ENSMUSG00000000441	Y	76	5	tree1043	1	1	1	1	Y	Y	Y	Y	0	111	0.0108	0	MD	MD	ND	MD	4
ENSG00000140350	ENSG00000140350	ENSG00000184701	Y	ANP32A	NA	0.03297	1.914584	NA	PD	MD	MD	NA	NA	NA	N	N	NA	NA	NA	NA	5	5	tree1045	NA	NA	NA	NA	N	N	Y	Y	NA	16	NA	0	ND	MD	PD	MD	4
ENSG00000184701	ENSG00000184701	ENSG00000140350	Y	NA	ANP32A	0.03297	1.914584	NA	MD	PD	MD	NA	NA	NA	N	N	NA	NA	NA	NA	5	5	tree1045	NA	NA	NA	NA	N	NA	Y	NA	NA	NA	NA	NA	ND	MD	ND	MD	4
ENSG00000136938	ENSG00000136938	ENSG00000140350	Y	ANP32B	ANP32A	1.087896	1.914584	NA	PD	PD	NA	0.233142632155094	0.341366249300734	0.0035	N	N	NA	NA	NA	NA	5	5	tree1045	NA	NA	NA	NA	N	N	Y	NA	NA	5	NA	0.0035	ND	ND	PD	PD	4
ENSG00000139223	ENSG00000139223	ENSG00000140350	Y	ANP32D	ANP32A	1.087896	1.914584	NA	ND	PD	NA	NA	NA	0.0616	N	N	NA	NA	NA	NA	5	5	tree1045	NA	NA	NA	NA	N	N	NA	NA	NA	NA	NA	NA	ND	ND	ND	ND	4
ENSG00000143401	ENSG00000143401	ENSG00000140350	Y	ANP32E	ANP32A	1.087896	1.914584	NA	ND	PD	NA	0.453499986491083	0.690774975186433	0.0051	N	N	NA	Regulation	ENSMUSG00000015749	NA	4	5	tree1045	NA	NA	NA	NA	N	N	Y	NA	NA	NA	0.033	0.0067	ND	ND	ND	ND	4
ENSG00000060138	ENSG00000060138	ENSG00000065978	Y	CSDA	YBX1	1.087896	1.914584	NA	ND	MD	MD	0.667735580317617	0.892739984519664	0.0069	Y	Y	N	Regulation	ENSMUSG00000030189	Y	3	3	tree1046	NA	NA	NA	NA	Y	N	Y	Y	NA	8	0.0642	0.0055	ND	ND	ND	ND	2
ENSG00000065978	ENSG00000065978	ENSG00000060138	Y	YBX1	CSDA	1.087896	1.914584	NA	MD	ND	MD	0.667735580317617	0.892739984519664	NA	Y	Y	N	Regulation	ENSMUSG00000028639	Y	4	3	tree1046	NA	NA	NA	NA	Y	N	Y	Y	NA	29	0.1729	0.1708	ND	MD	ND	MD	2
ENSG00000006047	ENSG00000006047	ENSG00000060138	Y	YBX2	CSDA	1.087896	1.914584	NA	ND	ND	ND	0.163331864444516	0.448644815908547	0.0259	N	Y	NA	Regulation	ENSMUSG00000018554	N	4	3	tree1046	NA	NA	NA	NA	Y	N	Y	Y	NA	NA	0.0467	0.0259	ND	ND	ND	ND	2
ENSG00000160967	ENSG00000160967	ENSG00000111249	Y	NA	CUX2	1.087896	1.914584	NA	MD	ND	MD	NA	NA	NA	N	N	NA	Regulation	NA	NA	32	5	tree1048	NA	NA	NA	NA	Y	N	Y	Y	NA	34	0.0643	0.004	ND	MD	ND	MD	4
ENSG00000111249	ENSG00000111249	ENSG00000160967	Y	CUX2	NA	1.087896	1.914584	NA	ND	MD	MD	NA	NA	0.1549	N	N	NA	Regulation	ENSMUSG00000042589	NA	14	5	tree1048	NA	NA	NA	NA	N	N	Y	Y	NA	1	0.0832	0.154	ND	ND	ND	ND	4
ENSG00000169856	ENSG00000169856	ENSG00000119547	Y	ONECUT1	ONECUT2	1.087896	1.914584	NA	ND	ND	ND	0.0771615268523545	0.745521909307578	0.0017	Y	N	NA	Regulation	ENSMUSG00000043013	Y	3	5	tree1048	NA	NA	NA	NA	Y	N	Y	Y	NA	6	0.0046	0.0017	ND	ND	ND	ND	4
ENSG00000119547	ENSG00000119547	ENSG00000169856	Y	ONECUT2	ONECUT1	1.087896	1.914584	NA	ND	ND	ND	0.0771615268523545	0.745521909307578	9e-04	N	Y	NA	Regulation	ENSMUSG00000045991	N	5	5	tree1048	NA	NA	NA	NA	Y	N	Y	Y	NA	NA	0.0042	9e-04	ND	ND	ND	ND	4
ENSG00000205922	ENSG00000205922	ENSG00000169856	Y	ONECUT3	ONECUT1	1.087896	1.914584	NA	ND	ND	ND	NA	0.590025168296355	0	N	Y	NA	Regulation	ENSMUSG00000045518	N	5	5	tree1048	NA	NA	NA	NA	Y	N	Y	Y	NA	NA	0.0286	0	ND	ND	ND	ND	4
ENSG00000118515	ENSG00000118515	ENSG00000101049	Y	SGK1	SGK2	1.087896	2.214584	NA	PD	ND	NA	0.27649829973034	-0.032377872071855	0.0375	N	N	NA	Enzyme	ENSMUSG00000019970	N	200	3	tree1054	1	1	1	1	N	Y	Y	Y	0	19	0.0268	0.0375	ND	PD	PD	PD	2
ENSG00000101049	ENSG00000101049	ENSG00000118515	Y	SGK2	SGK1	1.087896	2.214584	NA	ND	PD	NA	0.27649829973034	-0.032377872071855	0.0131	N	N	NA	Enzyme	ENSMUSG00000017868	NA	306	3	tree1054	1	1	1	1	N	Y	Y	Y	0	1	0.0326	0.0131	ND	ND	ND	ND	2
ENSG00000104205	ENSG00000104205	ENSG00000118515	Y	SGK3	SGK1	1.087896	2.214584	NA	ND	PD	NA	NA	0.12785496227528	0.0864	N	N	NA	Enzyme	ENSMUSG00000025915	N	248	3	tree1054	1	1	1	1	N	Y	Y	Y	0	7	0.017	0.0864	ND	ND	ND	ND	2
ENSG00000187323	ENSG00000187323	ENSG00000067141	Y	DCC	NEO1	1.087896	1.914584	NA	MD	ND	MD	0.0468554190040517	-0.135639651798151	0.014	N	N	NA	SignalTransduction	ENSMUSG00000060534	Y	41	5	tree1055	NA	NA	NA	NA	Y	Y	Y	Y	NA	15	0.0179	0.014	MD	MD	ND	MD	4
ENSG00000067141	ENSG00000067141	ENSG00000187323	Y	NEO1	DCC	1.087896	1.914584	NA	ND	MD	MD	0.0468554190040517	-0.135639651798151	0.0054	N	N	NA	SignalTransduction	ENSMUSG00000032340	Y	36	5	tree1055	NA	NA	NA	NA	Y	N	Y	Y	NA	10	0.0283	0.0054	ND	ND	ND	ND	4
ENSG00000174498	ENSG00000174498	ENSG00000103742	Y	IGDCC3	IGDCC4	1.087896	1.914584	NA	ND	MD	MD	NA	0.293975212510575	0.0099	N	N	NA	NA	ENSMUSG00000032394	N	54	5	tree1055	NA	NA	NA	NA	N	N	NA	Y	NA	1	0.0703	0.0099	ND	ND	ND	ND	4
ENSG00000103742	ENSG00000103742	ENSG00000174498	Y	IGDCC4	IGDCC3	1.087896	1.914584	NA	MD	ND	MD	NA	0.293975212510575	0.012	N	N	NA	NA	ENSMUSG00000032816	NA	47	5	tree1055	NA	NA	NA	NA	N	N	NA	NA	NA	NA	0.0679	0.012	ND	MD	ND	MD	4
ENSG00000166450	ENSG00000166450	ENSG00000174498	Y	PRTG	IGDCC3	1.087896	1.914584	NA	ND	ND	ND	NA	0.671361069587193	0.0077	N	N	NA	NA	ENSMUSG00000036030	NA	46	5	tree1055	NA	NA	NA	NA	Y	N	NA	Y	NA	NA	0.0524	0.0077	ND	ND	ND	ND	4
ENSG00000157578	ENSG00000157578	ENSG00000135338	Y	LCA5L	LCA5	1.087896	1.814584	NA	ND	MD	MD	NA	0.185930355904937	0.0197	N	N	NA	NA	ENSMUSG00000045275	NA	7	2	tree1059	NA	NA	NA	NA	N	N	NA	NA	NA	NA	0.2823	0.0197	ND	ND	ND	ND	1
ENSG00000135338	ENSG00000135338	ENSG00000157578	Y	LCA5	LCA5L	1.087896	1.814584	NA	MD	ND	MD	NA	0.185930355904937	0.0218	N	N	NA	NA	ENSMUSG00000032258	NA	21	2	tree1059	NA	NA	NA	NA	N	N	Y	Y	NA	1	0.1803	0.0218	MD	ND	ND	MD	1
ENSG00000150628	ENSG00000150628	ENSG00000101222	Y	SPATA4	SPEF1	1.614584	1.814584	NA	ND	ND	ND	NA	0.557481119101633	0.0411	N	N	NA	NA	ENSMUSG00000031518	NA	0	2	tree1060	NA	NA	NA	NA	N	N	Y	Y	NA	NA	0.1925	0.0411	ND	ND	ND	ND	1
ENSG00000101222	ENSG00000101222	ENSG00000150628	Y	SPEF1	SPATA4	1.614584	1.814584	NA	ND	ND	ND	NA	0.557481119101633	0.035	N	N	NA	NA	ENSMUSG00000027329	NA	0	2	tree1060	NA	NA	NA	NA	N	N	Y	Y	NA	2	0.0583	0.0356	ND	ND	ND	ND	1
ENSG00000087302	ENSG00000087302	NA	N	C14orf166	NA	NA	NA	1.914584	ND	NA	NA	NA	NA	0	N	N	NA	NA	ENSMUSG00000021807	NA	0	1	tree1061	NA	NA	NA	NA	N	N	Y	NA	NA	3	0.0151	0	ND	ND	ND	ND	0
ENSG00000198700	ENSG00000198700	NA	N	IPO9	NA	NA	NA	2.214584	ND	NA	NA	NA	NA	5e-04	N	N	NA	Transporter	ENSMUSG00000041879	NA	4	1	tree1062	NA	NA	NA	NA	N	N	Y	Y	NA	2	0.0056	5e-04	ND	ND	ND	ND	0
ENSG00000168283	ENSG00000168283	ENSG00000056661	Y	BMI1	PCGF2	1.087896	1.914584	NA	MD	MD	MD	-0.422994298878561	0.285526226742615	0	Y	N	NA	NA	ENSMUSG00000026739	Y	5	6	tree1063	1	0.5	2	1	Y	Y	Y	Y	0.0833333333333333	20	NA	0	ND	MD	ND	MD	5
ENSG00000056661	ENSG00000056661	ENSG00000168283	Y	PCGF2	BMI1	1.087896	1.914584	NA	MD	MD	MD	-0.422994298878561	0.285526226742615	0.0038	N	Y	NA	Regulation	ENSMUSG00000018537	Y	5	6	tree1063	1	0.5	2	1	Y	N	Y	Y	0.0833333333333333	10	0.0238	0.0038	ND	MD	ND	MD	5
ENSG00000115289	ENSG00000115289	ENSG00000168283	Y	PCGF1	BMI1	1.814584	1.914584	NA	ND	MD	MD	0.342031481261743	0.0847685284522813	0.002	Y	Y	N	NA	ENSMUSG00000069678	NA	5	6	tree1063	0.801	0.333333333333333	2	0.5	N	N	Y	Y	0.06675	6	0.009	0.002	ND	ND	ND	ND	5
ENSG00000185619	ENSG00000185619	ENSG00000168283	Y	PCGF3	BMI1	1.914584	1.914584	NA	ND	MD	MD	-0.125681860874119	0.119670730448036	0	N	Y	NA	NA	ENSMUSG00000033623	NA	5	6	tree1063	1	0.5	2	1	N	N	Y	Y	0.0833333333333333	4	0.0088	0	ND	ND	ND	ND	5
ENSG00000180628	ENSG00000180628	ENSG00000168283	Y	PCGF5	BMI1	1.914584	1.914584	NA	ND	MD	MD	NA	-0.0540886890454413	0.0752	N	Y	NA	NA	ENSMUSG00000024805	NA	5	6	tree1063	1	0.5	2	1	N	N	Y	Y	0.0833333333333333	4	0.0179	0.0707	ND	ND	ND	ND	5
ENSG00000156374	ENSG00000156374	ENSG00000168283	Y	PCGF6	BMI1	1.914584	1.914584	NA	ND	MD	MD	NA	-0.140263521048831	0.0039	Y	Y	N	Regulation	ENSMUSG00000025050	NA	5	6	tree1063	1	0.5	2	1	N	N	Y	Y	0.0833333333333333	9	0.0676	0.0039	ND	ND	ND	ND	5
ENSG00000162461	ENSG00000162461	ENSG00000125434	Y	SLC25A34	SLC25A35	1.087896	2.214584	NA	ND	ND	ND	NA	0.193098778540694	0.0156	N	N	NA	NA	ENSMUSG00000040740	NA	33	2	tree1065	NA	NA	NA	NA	N	N	Y	Y	NA	1	0.064	0.0156	ND	ND	ND	ND	1
ENSG00000125434	ENSG00000125434	ENSG00000162461	Y	SLC25A35	SLC25A34	1.087896	2.214584	NA	ND	ND	ND	NA	0.193098778540694	0.2611	N	N	NA	NA	ENSMUSG00000018740	NA	12	2	tree1065	NA	NA	NA	NA	N	N	Y	Y	NA	NA	0.1625	0.293	ND	ND	ND	ND	1
ENSG00000114098	ENSG00000114098	NA	N	ARMC8	NA	NA	NA	2.214584	ND	NA	NA	NA	NA	0	Y	N	NA	NA	ENSMUSG00000032468	NA	0	1	tree1066	NA	NA	NA	NA	N	N	Y	NA	NA	NA	0.0056	0	ND	ND	ND	ND	0
ENSG00000053501	ENSG00000053501	NA	N	USE1	NA	NA	NA	2.214584	ND	NA	NA	NA	NA	0.0102	N	N	NA	NA	ENSMUSG00000002395	Y	0	1	tree1067	NA	NA	NA	NA	N	N	Y	Y	NA	3	0.0678	0.0102	ND	ND	ND	ND	0
ENSG00000168958	ENSG00000168958	NA	N	MFF	NA	NA	NA	1.814584	ND	NA	NA	NA	NA	0.0094	N	N	NA	NA	ENSMUSG00000026150	NA	0	1	tree1070	NA	NA	NA	NA	N	N	NA	NA	NA	NA	0.0253	NA	ND	ND	ND	ND	0
ENSG00000140264	ENSG00000140264	NA	N	SERF2	NA	NA	NA	1.914584	ND	NA	NA	NA	NA	NA	N	N	NA	NA	ENSMUSG00000074884	NA	0	1	tree1071	NA	NA	NA	NA	N	N	NA	NA	NA	9	0.0302	NA	ND	ND	ND	ND	0
ENSG00000109180	ENSG00000109180	ENSG00000145247	Y	OCIAD1	OCIAD2	1.087896	1.814584	NA	ND	ND	ND	NA	0.0535165731695568	0.0089	N	N	NA	NA	ENSMUSG00000029152	NA	0	2	tree1078	NA	NA	NA	NA	N	N	NA	NA	NA	NA	0.0739	0.0089	ND	ND	ND	ND	1
ENSG00000145247	ENSG00000145247	ENSG00000109180	Y	OCIAD2	OCIAD1	1.087896	1.814584	NA	ND	ND	ND	NA	0.0535165731695568	0.0153	N	N	NA	NA	ENSMUSG00000029153	NA	1	2	tree1078	NA	NA	NA	NA	N	N	NA	NA	NA	NA	0.0783	0.0153	ND	ND	ND	ND	1
ENSG00000132406	ENSG00000132406	NA	N	TMEM128	NA	NA	NA	1.614584	ND	NA	NA	NA	NA	0.2504	N	N	NA	NA	ENSMUSG00000067365	NA	0	1	tree1083	NA	NA	NA	NA	N	N	Y	Y	NA	1	0.0985	0.2639	ND	ND	ND	ND	0
ENSG00000173811	ENSG00000173811	NA	N	NA	NA	NA	NA	1.814584	ND	NA	NA	NA	NA	NA	N	N	NA	NA	NA	NA	0	1	tree1084	NA	NA	NA	NA	N	NA	NA	NA	NA	NA	NA	NA	ND	ND	ND	ND	0
ENSG00000068400	ENSG00000068400	NA	N	GRIPAP1	NA	NA	NA	1.914584	ND	NA	NA	NA	NA	0.0712	N	N	NA	NA	ENSMUSG00000031153	NA	103	1	tree1085	NA	NA	NA	NA	N	N	Y	Y	NA	9	0.0322	0.0708	ND	ND	ND	ND	0
ENSG00000125863	ENSG00000125863	NA	N	MKKS	NA	NA	NA	1.087896	PD	NA	NA	NA	NA	0.0128	N	N	NA	NA	ENSMUSG00000027274	Y	2	1	tree1086	NA	NA	NA	NA	Y	N	Y	Y	NA	1	0.1343	0.0128	MD	PD	MD	MD	0
ENSG00000103381	ENSG00000103381	NA	N	CPPED1	NA	NA	NA	1.614584	ND	NA	NA	NA	NA	0.0211	N	N	NA	Enzyme	ENSMUSG00000065979	NA	0	1	tree1087	NA	NA	NA	NA	N	N	Y	NA	NA	NA	0.1145	0.0211	ND	ND	ND	ND	0
ENSG00000161981	ENSG00000161981	NA	N	SNRNP25	NA	NA	NA	1.814584	ND	NA	NA	NA	NA	0.0035	Y	N	NA	NA	ENSMUSG00000040767	NA	0	1	tree1088	NA	NA	NA	NA	N	N	NA	Y	NA	1	0.0075	0.0035	ND	ND	ND	ND	0
ENSG00000176857	ENSG00000176857	ENSG00000152661	Y	NA	GJA1	0.604171	1.614584	NA	ND	PD	NA	NA	NA	NA	N	N	NA	NA	NA	NA	0	22	tree1089	NA	NA	NA	NA	N	NA	NA	NA	NA	NA	NA	NA	ND	ND	ND	ND	21
ENSG00000152661	ENSG00000152661	ENSG00000176857	Y	GJA1	NA	0.604171	1.614584	NA	PD	ND	NA	NA	NA	0.0027	N	N	NA	SignalTransduction	NA	NA	20	22	tree1089	NA	NA	NA	NA	Y	Y	Y	Y	NA	25	0.0117	0.0027	MD	PD	PD	MD	21
ENSG00000135355	ENSG00000135355	ENSG00000131233	Y	GJA10	GJA9	0.776542	1.614584	NA	ND	ND	ND	NA	0.575208287741738	0.0152	N	N	NA	Transporter	ENSMUSG00000051056	N	8	22	tree1089	NA	NA	NA	NA	Y	N	Y	Y	NA	NA	0.1345	0.0152	ND	ND	ND	ND	21
ENSG00000131233	ENSG00000131233	ENSG00000135355	Y	GJA9	GJA10	0.776542	1.614584	NA	ND	ND	ND	NA	0.575208287741738	0.0154	N	N	NA	NA	NA	NA	9	22	tree1089	NA	NA	NA	NA	N	N	NA	Y	NA	NA	NA	0.0154	ND	ND	ND	ND	21
ENSG00000121743	ENSG00000121743	ENSG00000176857	Y	GJA3	NA	1.087896	1.614584	NA	MD	ND	MD	NA	NA	0.0442	N	N	NA	Transporter	ENSMUSG00000048582	N	20	22	tree1089	NA	NA	NA	NA	N	N	Y	Y	NA	5	0.151	0.0442	MD	MD	ND	MD	21
ENSG00000187513	ENSG00000187513	ENSG00000176857	Y	GJA4	NA	1.087896	1.614584	NA	PD	ND	NA	NA	NA	NA	N	N	NA	NA	ENSMUSG00000050234	Y	20	22	tree1089	NA	NA	NA	NA	Y	N	NA	Y	NA	NA	0.0526	NA	ND	PD	PD	PD	21
ENSG00000143140	ENSG00000143140	ENSG00000176857	Y	GJA5	NA	1.087896	1.614584	NA	PD	ND	NA	NA	NA	0.0143	N	N	NA	Transporter	ENSMUSG00000057123	Y	20	22	tree1089	NA	NA	NA	NA	Y	Y	Y	Y	NA	3	0.104	0.0143	MD	PD	PD	MD	21
ENSG00000121634	ENSG00000121634	ENSG00000176857	Y	GJA8	NA	1.087896	1.614584	NA	PD	ND	NA	NA	NA	0.0175	N	N	NA	Transporter	ENSMUSG00000049908	N	20	22	tree1089	NA	NA	NA	NA	Y	N	Y	Y	NA	3	0.0548	0.0175	MD	PD	PD	MD	21
ENSG00000169562	ENSG00000169562	ENSG00000176857	Y	GJB1	NA	1.087896	1.614584	NA	PD	ND	NA	NA	NA	0	N	N	NA	Transporter	ENSMUSG00000047797	N	20	22	tree1089	NA	NA	NA	NA	Y	Y	Y	Y	NA	7	0.0062	0	MD	PD	PD	MD	21
ENSG00000165474	ENSG00000165474	ENSG00000121742	Y	GJB2	GJB6	0.423003	1.614584	NA	PD	PD	NA	NA	0.202612169650929	0.0078	N	Y	NA	Transporter	ENSMUSG00000046352	Y	20	22	tree1089	NA	NA	NA	NA	Y	Y	Y	Y	NA	6	0.0337	0.0078	MD	MD	PD	MD	21
ENSG00000121742	ENSG00000121742	ENSG00000165474	Y	GJB6	GJB2	0.423003	1.614584	NA	PD	PD	NA	NA	0.202612169650929	0.0154	Y	N	NA	NA	ENSMUSG00000040055	N	20	22	tree1089	NA	NA	NA	NA	Y	N	Y	Y	NA	2	0.0212	0.0154	MD	PD	PD	MD	21
ENSG00000188910	ENSG00000188910	ENSG00000176857	Y	GJB3	NA	1.087896	1.614584	NA	PD	ND	NA	NA	NA	0.0136	Y	N	NA	Transporter	ENSMUSG00000042367	Y	20	22	tree1089	NA	NA	NA	NA	Y	N	Y	Y	NA	2	0.0932	0.0136	MD	PD	MD	MD	21
ENSG00000189433	ENSG00000189433	ENSG00000189280	Y	GJB4	GJB5	0.776542	1.614584	NA	MD	MD	MD	0.157063176656281	0.384800708231121	0.0177	N	N	NA	Transporter	ENSMUSG00000046623	N	20	22	tree1089	NA	NA	NA	NA	N	N	Y	Y	NA	NA	0.0798	0.0177	MD	MD	MD	MD	21
ENSG00000189280	ENSG00000189280	ENSG00000189433	Y	GJB5	GJB4	0.776542	1.614584	NA	MD	MD	MD	0.157063176656281	0.384800708231121	0.0048	N	N	NA	NA	ENSMUSG00000042357	Y	20	22	tree1089	NA	NA	NA	NA	Y	N	NA	Y	NA	NA	0.1437	0.0048	ND	MD	ND	MD	21
ENSG00000164411	ENSG00000164411	ENSG00000176857	Y	GJB7	NA	1.087896	1.614584	NA	ND	ND	ND	NA	NA	NA	N	N	NA	NA	NA	NA	20	22	tree1089	NA	NA	NA	NA	N	N	NA	Y	NA	NA	NA	NA	ND	ND	ND	ND	21
ENSG00000182963	ENSG00000182963	ENSG00000176857	Y	GJC1	NA	1.087896	1.614584	NA	MD	ND	MD	NA	NA	0.0013	N	N	NA	NA	ENSMUSG00000034520	Y	20	22	tree1089	NA	NA	NA	NA	Y	N	Y	Y	NA	3	0.0153	0.0013	ND	MD	ND	MD	21
ENSG00000198835	ENSG00000198835	ENSG00000176857	Y	GJC2	NA	1.087896	1.614584	NA	MD	ND	MD	NA	NA	0.0093	N	N	NA	Transporter	ENSMUSG00000043448	N	20	22	tree1089	NA	NA	NA	NA	N	N	Y	Y	NA	NA	0.074	0.0093	MD	MD	ND	MD	21
ENSG00000176402	ENSG00000176402	ENSG00000176857	Y	GJC3	NA	1.087896	1.614584	NA	ND	ND	ND	NA	NA	0.0151	N	N	NA	NA	ENSMUSG00000056966	N	20	22	tree1089	NA	NA	NA	NA	Y	N	NA	Y	NA	NA	0.244	0.0151	ND	ND	ND	ND	21
ENSG00000159248	ENSG00000159248	ENSG00000176857	Y	GJD2	NA	1.087896	1.614584	NA	ND	ND	ND	NA	NA	0	N	N	NA	Transporter	ENSMUSG00000068615	N	20	22	tree1089	NA	NA	NA	NA	N	N	Y	Y	NA	NA	0.0087	0	ND	ND	ND	ND	21
ENSG00000183153	ENSG00000183153	ENSG00000176857	Y	GJD3	NA	1.087896	1.614584	NA	ND	ND	ND	NA	NA	0.0372	N	N	NA	NA	ENSMUSG00000047197	N	20	22	tree1089	NA	NA	NA	NA	N	N	Y	Y	NA	NA	0.1177	0.0341	ND	ND	ND	ND	21
ENSG00000177291	ENSG00000177291	ENSG00000176857	Y	GJD4	NA	1.087896	1.614584	NA	ND	ND	ND	NA	NA	0.0318	N	N	NA	NA	ENSMUSG00000036855	NA	20	22	tree1089	NA	NA	NA	NA	N	N	NA	Y	NA	NA	0.3369	0.0318	ND	ND	ND	ND	21
ENSG00000203733	ENSG00000203733	ENSG00000176857	Y	GJE1	NA	1.614584	1.614584	NA	ND	ND	ND	NA	NA	NA	N	N	NA	NA	NA	NA	0	22	tree1089	NA	NA	NA	NA	N	NA	NA	NA	NA	NA	NA	NA	ND	ND	ND	ND	21
ENSG00000158113	ENSG00000158113	NA	N	LRRC43	NA	NA	NA	1.614584	ND	NA	NA	NA	NA	0.1076	N	N	NA	NA	ENSMUSG00000063409	NA	0	1	tree1090	NA	NA	NA	NA	N	N	Y	NA	NA	NA	0.2141	0.1051	ND	ND	ND	ND	0
ENSG00000197177	ENSG00000197177	ENSG00000020181	Y	GPR123	GPR124	1.087896	1.814584	NA	ND	ND	ND	NA	-0.458094534547306	0.0815	N	N	NA	SignalTransduction	ENSMUSG00000025475	NA	17	3	tree1091	NA	NA	NA	NA	N	N	Y	Y	NA	NA	0.1218	0.1088	ND	ND	ND	ND	2
ENSG00000020181	ENSG00000020181	ENSG00000197177	Y	GPR124	GPR123	1.087896	1.814584	NA	ND	ND	ND	NA	-0.458094534547306	0.0459	N	N	NA	SignalTransduction	ENSMUSG00000031486	NA	7	3	tree1091	NA	NA	NA	NA	Y	N	Y	Y	NA	NA	0.0609	0.0459	ND	ND	ND	ND	2
ENSG00000152990	ENSG00000152990	ENSG00000197177	Y	GPR125	GPR123	1.087896	1.814584	NA	ND	ND	ND	NA	0.240693009951166	0.0135	N	N	NA	SignalTransduction	ENSMUSG00000029090	N	11	3	tree1091	NA	NA	NA	NA	N	N	Y	Y	NA	1	0.0407	0.0135	ND	ND	ND	ND	2
ENSG00000166073	ENSG00000166073	NA	N	GPR176	NA	NA	NA	1.087896	ND	NA	NA	NA	NA	0.0062	N	N	NA	SignalTransduction	ENSMUSG00000040133	NA	70	1	tree1092	NA	NA	NA	NA	N	N	Y	Y	NA	1	0.0479	0.0062	ND	ND	ND	ND	0
ENSG00000178729	ENSG00000178729	ENSG00000165186	Y	NA	PTCHD1	1.087896	1.914584	NA	ND	ND	ND	NA	NA	NA	N	N	NA	SignalTransduction	NA	NA	0	3	tree1093	NA	NA	NA	NA	N	NA	NA	NA	NA	NA	NA	NA	ND	ND	ND	ND	2
ENSG00000165186	ENSG00000165186	ENSG00000178729	Y	PTCHD1	NA	1.087896	1.914584	NA	ND	ND	ND	NA	NA	0.0012	N	N	NA	SignalTransduction	ENSMUSG00000041552	NA	6	3	tree1093	NA	NA	NA	NA	N	N	Y	NA	NA	NA	0.0093	0.0012	ND	ND	ND	ND	2
ENSG00000182077	ENSG00000182077	ENSG00000178729	Y	PTCHD3	NA	1.914584	1.914584	NA	ND	ND	ND	NA	NA	0.0475	N	N	NA	SignalTransduction	ENSMUSG00000039198	NA	5	3	tree1093	NA	NA	NA	NA	Y	N	Y	NA	NA	NA	0.2381	0.0475	ND	ND	ND	ND	2
ENSG00000149292	ENSG00000149292	NA	N	TTC12	NA	NA	NA	1.614584	PD	NA	NA	NA	NA	0.0461	N	N	NA	NA	ENSMUSG00000040219	NA	0	1	tree1094	NA	NA	NA	NA	N	N	Y	Y	NA	1	0.165	0.0297	ND	ND	PD	PD	0
ENSG00000105509	ENSG00000105509	ENSG00000170961	Y	HAS1	HAS2	1.087896	2.214584	NA	PD	MD	MD	0.173014488004124	0.388560168845782	0.0087	N	N	NA	Enzyme	ENSMUSG00000003665	NA	2	3	tree1095	1	1	1	1	N	N	Y	Y	0	NA	0.0223	0.008	ND	PD	PD	PD	2
ENSG00000170961	ENSG00000170961	ENSG00000105509	Y	HAS2	HAS1	1.087896	2.214584	NA	MD	PD	MD	0.173014488004124	0.388560168845782	0	N	N	NA	Enzyme	ENSMUSG00000022367	Y	2	3	tree1095	1	1	1	1	N	N	Y	NA	0	NA	0.0049	0	ND	MD	ND	MD	2
ENSG00000103044	ENSG00000103044	ENSG00000105509	Y	HAS3	HAS1	1.087896	2.214584	NA	PD	PD	NA	NA	0.06474081156916	0.0023	N	N	NA	Enzyme	ENSMUSG00000031910	N	2	3	tree1095	1	1	1	1	N	N	Y	Y	0	NA	0.014	0.0023	ND	MD	PD	MD	2
ENSG00000165566	ENSG00000165566	ENSG00000184675	Y	FAM123A	FAM123B	1.087896	1.087896	NA	ND	MD	MD	NA	0.223098020373738	0.0131	N	N	NA	NA	ENSMUSG00000021986	NA	1	3	tree1096	NA	NA	NA	NA	N	N	Y	NA	NA	NA	0.1033	0.0115	ND	ND	ND	ND	2
ENSG00000184675	ENSG00000184675	ENSG00000165566	Y	FAM123B	FAM123A	1.087896	1.087896	NA	MD	ND	MD	NA	0.223098020373738	0.033	N	N	NA	NA	ENSMUSG00000050332	NA	3	3	tree1096	NA	NA	NA	NA	N	N	NA	Y	NA	2	0.1138	0.0366	MD	ND	ND	MD	2
ENSG00000178171	ENSG00000178171	ENSG00000165566	Y	FAM123C	FAM123A	1.087896	1.087896	NA	ND	ND	ND	NA	0.702211430870368	0.0334	N	N	NA	NA	ENSMUSG00000045174	NA	5	3	tree1096	NA	NA	NA	NA	N	N	NA	NA	NA	NA	0.2138	0.0318	ND	ND	ND	ND	2
ENSG00000170891	ENSG00000170891	NA	N	CYTL1	NA	NA	NA	1.087896	ND	NA	NA	NA	NA	0.0299	N	N	NA	Regulation	ENSMUSG00000062329	NA	0	1	tree1097	NA	NA	NA	NA	Y	Y	Y	Y	NA	1	0.182	0.0299	ND	ND	ND	ND	0
ENSG00000164850	ENSG00000164850	ENSG00000164849	Y	GPER	GPR146	1.087896	1.087896	NA	MD	ND	MD	NA	0.476297058843394	0.0084	N	N	NA	SignalTransduction	ENSMUSG00000053647	N	145	2	tree1098	NA	NA	NA	NA	N	NA	Y	Y	NA	NA	0.1703	0.1099	ND	MD	ND	MD	1
ENSG00000164849	ENSG00000164849	ENSG00000164850	Y	GPR146	GPER	1.087896	1.087896	NA	ND	MD	MD	NA	0.476297058843394	0.0174	N	N	NA	SignalTransduction	ENSMUSG00000044197	NA	6	2	tree1098	NA	NA	NA	NA	N	N	Y	Y	NA	NA	0.1418	0.0174	ND	ND	ND	ND	1
ENSG00000091536	ENSG00000091536	ENSG00000137474	Y	MYO15A	MYO7A	1.914584	1.914584	NA	PD	PD	NA	0.356798667513443	0.367368827319642	0.0364	N	N	NA	Enzyme	ENSMUSG00000042678	N	2	3	tree1099	1	1	2	1	Y	N	Y	Y	0.0833333333333333	5	0.0903	0.0335	MD	PD	MD	MD	2
ENSG00000137474	ENSG00000137474	ENSG00000091536	Y	MYO7A	MYO15A	1.914584	1.914584	NA	PD	PD	NA	0.356798667513443	0.367368827319642	0.0139	N	N	NA	Enzyme	ENSMUSG00000030761	N	8	3	tree1099	1	1	2	1	Y	N	Y	Y	0.0833333333333333	14	0.0151	0.0143	MD	PD	PD	MD	2
ENSG00000169994	ENSG00000169994	ENSG00000137474	Y	MYO7B	MYO7A	1.087896	1.914584	NA	ND	PD	NA	-0.118446411068269	0.156358204699961	NA	N	N	NA	Enzyme	ENSMUSG00000024388	NA	4	3	tree1099	1	0.5	2	1	N	N	Y	NA	0.0833333333333333	1	0.1064	NA	ND	ND	ND	ND	2
ENSG00000163666	ENSG00000163666	NA	N	HESX1	NA	NA	NA	1.087896	PD	NA	NA	NA	NA	0.0265	Y	N	NA	Regulation	ENSMUSG00000040726	Y	10	1	tree1100	NA	NA	NA	NA	Y	N	Y	Y	NA	7	0.1155	0.0265	MD	PD	PD	MD	0
ENSG00000177324	ENSG00000177324	NA	N	BEND2	NA	NA	NA	1.087896	ND	NA	NA	NA	NA	0.1005	N	N	NA	NA	NA	NA	0	1	tree1101	NA	NA	NA	NA	N	N	NA	NA	NA	1	NA	0.1005	ND	ND	ND	ND	0
ENSG00000169964	ENSG00000169964	NA	N	TMEM42	NA	NA	NA	1.914584	ND	NA	NA	NA	NA	0.0056	N	N	NA	NA	ENSMUSG00000066233	NA	0	1	tree1102	NA	NA	NA	NA	N	N	NA	NA	NA	NA	0.1004	0.0056	ND	ND	ND	ND	0
ENSG00000213190	ENSG00000213190	NA	N	MLLT11	NA	NA	NA	1.087896	MD	NA	MD	NA	NA	0.0095	N	N	NA	NA	ENSMUSG00000053192	NA	0	1	tree1103	NA	NA	NA	NA	N	N	Y	NA	NA	NA	0.0675	0.0095	ND	MD	ND	MD	0
ENSG00000145337	ENSG00000145337	NA	N	PIGY	NA	NA	NA	1.087896	ND	NA	NA	NA	NA	0.0407	N	N	NA	NA	ENSMUSG00000043162	NA	0	1	tree1104	NA	NA	NA	NA	N	N	Y	Y	NA	1	0.1703	0.0407	ND	ND	ND	ND	0
ENSG00000187867	ENSG00000187867	NA	N	PALM3	NA	NA	NA	0.423003	ND	NA	NA	NA	NA	0.0532	N	N	NA	NA	ENSMUSG00000047986	NA	7	1	tree1106	NA	NA	NA	NA	N	N	Y	NA	NA	NA	0.3084	0.0566	ND	ND	ND	ND	0
ENSG00000122304	ENSG00000122304	NA	N	PRM2	NA	NA	NA	0.188275	PD	NA	NA	NA	NA	0.077	N	N	NA	NA	ENSMUSG00000038015	N	0	1	tree1107	NA	NA	NA	NA	Y	N	Y	Y	NA	1	0.3696	0.1257	ND	MD	PD	MD	0
ENSG00000214866	ENSG00000214866	ENSG00000146038	Y	DCDC2C	DCDC2	0.776542	1.914584	NA	ND	PD	NA	NA	NA	NA	N	N	NA	NA	ENSMUSG00000020633	NA	2	3	tree1108	NA	NA	NA	NA	N	N	NA	Y	NA	NA	0.203	0.0839	ND	ND	ND	ND	2
ENSG00000146038	ENSG00000146038	ENSG00000214866	Y	DCDC2	DCDC2C	0.776542	1.914584	NA	PD	ND	NA	NA	NA	0.0224	N	N	NA	NA	ENSMUSG00000035910	NA	7	3	tree1108	NA	NA	NA	NA	Y	N	NA	Y	NA	1	0.0918	0.0224	MD	PD	PD	MD	2
ENSG00000222046	ENSG00000222046	ENSG00000214866	Y	DCDC2B	DCDC2C	1.087896	1.914584	NA	ND	ND	ND	NA	NA	NA	N	N	NA	NA	ENSMUSG00000078552	NA	6	3	tree1108	NA	NA	NA	NA	N	N	NA	Y	NA	NA	0.188	0.4299	ND	ND	ND	ND	2
ENSG00000204186	ENSG00000204186	NA	N	ZDBF2	NA	NA	NA	1.087896	ND	NA	NA	NA	NA	0.0325	N	N	NA	NA	ENSMUSG00000027520	NA	3	1	tree1112	NA	NA	NA	NA	N	N	Y	NA	NA	1	0.4438	0.0325	ND	ND	ND	ND	0
ENSG00000181908	ENSG00000181908	NA	N	NA	NA	NA	NA	1.814584	ND	NA	NA	NA	NA	NA	N	N	NA	NA	NA	NA	0	1	tree1114	NA	NA	NA	NA	N	N	NA	NA	NA	NA	NA	NA	ND	ND	ND	ND	0
ENSG00000170919	ENSG00000170919	NA	N	NA	NA	NA	NA	0.188275	ND	NA	NA	NA	NA	NA	N	N	NA	NA	NA	NA	0	1	tree1115	NA	NA	NA	NA	N	NA	NA	NA	NA	NA	NA	NA	ND	ND	ND	ND	0
ENSG00000168852	ENSG00000168852	NA	N	NA	NA	NA	NA	0.776542	ND	NA	NA	NA	NA	NA	N	N	NA	NA	NA	NA	0	1	tree1116	NA	NA	NA	NA	N	NA	NA	NA	NA	NA	NA	NA	ND	ND	ND	ND	0
ENSG00000171195	ENSG00000171195	NA	N	MUC7	NA	NA	NA	1.814584	PD	NA	NA	NA	NA	0.1023	N	N	NA	NA	NA	NA	0	1	tree1118	NA	NA	NA	NA	N	N	Y	NA	NA	6	3.8751	0.1178	PD	PD	PD	PD	0
ENSG00000115844	ENSG00000115844	ENSG00000064195	Y	DLX2	DLX3	1.087896	1.087896	NA	MD	PD	MD	NA	0.468248987577256	0.0092	N	N	NA	Regulation	ENSMUSG00000023391	Y	59	3	tree1131	NA	NA	NA	NA	Y	N	Y	Y	NA	6	0.0236	0.0092	ND	MD	ND	MD	2
ENSG00000064195	ENSG00000064195	ENSG00000115844	Y	DLX3	DLX2	1.087896	1.087896	NA	PD	MD	MD	NA	0.468248987577256	0	N	N	NA	Regulation	ENSMUSG00000001510	Y	55	3	tree1131	NA	NA	NA	NA	Y	N	Y	Y	NA	3	0.0092	0	MD	PD	PD	MD	2
ENSG00000105880	ENSG00000105880	ENSG00000115844	Y	DLX5	DLX2	1.087896	1.087896	NA	MD	MD	MD	-0.0970501104628401	0.246034655694864	0.0046	N	N	NA	Regulation	ENSMUSG00000029755	Y	46	3	tree1131	NA	NA	NA	NA	Y	N	Y	Y	NA	8	0.0157	0.0046	ND	MD	ND	MD	2
ENSG00000214022	ENSG00000214022	NA	N	REPIN1	NA	NA	NA	1.814584	ND	NA	NA	NA	NA	0.015	N	N	NA	NA	ENSMUSG00000052751	NA	419	1	tree1132	NA	NA	NA	NA	N	N	Y	Y	NA	NA	0.0756	0.015	ND	ND	ND	ND	0
ENSG00000189115	ENSG00000189115	NA	N	NA	NA	NA	NA	0.188275	ND	NA	NA	NA	NA	NA	N	N	NA	NA	NA	NA	0	1	tree1139	NA	NA	NA	NA	N	NA	NA	NA	NA	NA	NA	NA	ND	ND	ND	ND	0
ENSG00000112294	ENSG00000112294	NA	N	ALDH5A1	NA	NA	NA	2.214584	PD	NA	NA	NA	NA	0.0331	N	N	NA	Enzyme	ENSMUSG00000035936	Y	17	1	tree1145	NA	NA	NA	NA	Y	N	Y	Y	NA	1	0.0867	0.0331	MD	MD	PD	MD	0
ENSG00000132297	ENSG00000132297	NA	N	HHLA1	NA	NA	NA	1.087896	ND	NA	NA	NA	NA	NA	N	N	NA	Enzyme	ENSMUSG00000072511	NA	0	1	tree1147	NA	NA	NA	NA	N	N	Y	Y	NA	NA	0.1983	0.0399	ND	ND	ND	ND	0
ENSG00000125207	ENSG00000125207	ENSG00000184571	Y	PIWIL1	PIWIL3	0.423003	1.914584	NA	MD	ND	MD	NA	NA	0.1008	N	N	NA	NA	ENSMUSG00000029423	N	7	4	tree1153	NA	NA	NA	NA	Y	N	Y	Y	NA	3	0.0241	0.1008	ND	MD	ND	MD	3
ENSG00000184571	ENSG00000184571	ENSG00000125207	Y	PIWIL3	PIWIL1	0.423003	1.914584	NA	ND	MD	MD	NA	NA	0.0235	N	N	NA	NA	NA	NA	7	4	tree1153	NA	NA	NA	NA	Y	N	Y	Y	NA	NA	NA	0.0235	ND	ND	ND	ND	3
ENSG00000197181	ENSG00000197181	ENSG00000125207	Y	PIWIL2	PIWIL1	1.814584	1.914584	NA	ND	MD	MD	0.50033050511712	0.775060547554305	0.0246	N	N	NA	NA	ENSMUSG00000033644	N	7	4	tree1153	1	1	1	1	Y	N	Y	Y	0	3	0.0635	0.0246	ND	ND	ND	ND	3
ENSG00000134627	ENSG00000134627	ENSG00000125207	Y	PIWIL4	PIWIL1	1.087896	1.914584	NA	PD	MD	MD	NA	0.370560243682653	0.012	N	N	NA	NA	ENSMUSG00000036912	N	7	4	tree1153	1	1	1	1	Y	N	Y	Y	0	1	0.1614	0.012	ND	ND	PD	PD	3
ENSG00000113328	ENSG00000113328	ENSG00000138764	Y	CCNG1	CCNG2	1.087896	1.914584	NA	MD	MD	MD	-0.00912696836187725	0.0784392880693944	0.0052	N	N	NA	NA	ENSMUSG00000020326	N	3	4	tree1155	NA	NA	NA	NA	Y	Y	Y	Y	NA	8	0.04	0.0052	ND	MD	ND	MD	3
ENSG00000138764	ENSG00000138764	ENSG00000113328	Y	CCNG2	CCNG1	1.087896	1.914584	NA	MD	MD	MD	-0.00912696836187725	0.0784392880693944	0.0059	N	N	NA	NA	ENSMUSG00000029385	NA	3	4	tree1155	NA	NA	NA	NA	N	Y	NA	Y	NA	5	0.0553	0.0074	ND	MD	ND	MD	3
ENSG00000205089	ENSG00000205089	ENSG00000118816	Y	CCNI2	CCNI	1.087896	1.914584	NA	ND	MD	MD	NA	NA	0.036	N	N	NA	NA	NA	NA	3	4	tree1155	NA	NA	NA	NA	N	N	NA	NA	NA	NA	NA	0.0421	ND	ND	ND	ND	3
ENSG00000118816	ENSG00000118816	ENSG00000205089	Y	CCNI	CCNI2	1.087896	1.914584	NA	MD	ND	MD	NA	NA	0.0028	N	N	NA	NA	ENSMUSG00000063015	N	5	4	tree1155	NA	NA	NA	NA	N	Y	NA	Y	NA	NA	0.0307	0.0028	ND	MD	ND	MD	3
ENSG00000099804	ENSG00000099804	ENSG00000107341	Y	CDC34	UBE2R2	1.914584	1.914584	NA	ND	ND	ND	NA	0.39174583233256	0	Y	N	NA	Enzyme	NA	NA	23	2	tree1156	1	1	1	1	N	Y	Y	Y	0	15	NA	0	ND	ND	ND	ND	1
ENSG00000107341	ENSG00000107341	ENSG00000099804	Y	UBE2R2	CDC34	1.914584	1.914584	NA	ND	ND	ND	NA	0.39174583233256	0.0025	N	Y	NA	Enzyme	ENSMUSG00000036241	NA	28	2	tree1156	1	1	1	1	N	N	Y	Y	0	4	0	0.0026	ND	ND	ND	ND	1
ENSG00000070785	ENSG00000070785	NA	N	EIF2B3	NA	NA	NA	2.214584	MD	NA	MD	NA	NA	0.0078	N	N	NA	Regulation	ENSMUSG00000028683	NA	0	1	tree1157	NA	NA	NA	NA	Y	N	Y	Y	NA	5	0.043	0.0078	MD	ND	MD	MD	0
ENSG00000100479	ENSG00000100479	NA	N	POLE2	NA	NA	NA	2.214584	ND	NA	NA	NA	NA	0.0539	Y	N	NA	Enzyme	ENSMUSG00000020974	NA	0	1	tree1158	NA	NA	NA	NA	N	N	Y	Y	NA	8	0.05	0.0539	ND	ND	ND	ND	0
ENSG00000145358	ENSG00000145358	ENSG00000168209	Y	DDIT4L	DDIT4	1.087896	1.814584	NA	ND	ND	ND	NA	0.0228271416924175	0	N	N	NA	NA	ENSMUSG00000046818	NA	1	2	tree1159	NA	NA	NA	NA	N	N	NA	Y	NA	1	0.0343	0	ND	ND	ND	ND	1
ENSG00000168209	ENSG00000168209	ENSG00000145358	Y	DDIT4	DDIT4L	1.087896	1.814584	NA	ND	ND	ND	NA	0.0228271416924175	0.0093	N	N	NA	NA	ENSMUSG00000020108	N	1	2	tree1159	NA	NA	NA	NA	N	N	NA	Y	NA	2	0.0347	0.0093	ND	ND	ND	ND	1
ENSG00000204574	ENSG00000204574	NA	N	ABCF1	NA	NA	NA	1.914584	ND	NA	NA	NA	NA	0.0049	N	N	NA	Enzyme	ENSMUSG00000038762	NA	8	1	tree1160	NA	NA	NA	NA	N	N	Y	Y	NA	NA	0.04	0.0049	ND	ND	ND	ND	0
ENSG00000108559	ENSG00000108559	NA	N	NUP88	NA	NA	NA	1.914584	MD	NA	MD	NA	NA	0.0157	N	N	NA	Transporter	ENSMUSG00000040667	NA	0	1	tree1161	NA	NA	NA	NA	N	N	Y	Y	NA	3	0.0484	0.0157	ND	MD	ND	MD	0
ENSG00000011243	ENSG00000011243	ENSG00000105127	Y	AKAP8L	AKAP8	1.087896	1.087896	NA	ND	ND	ND	0.0508660578777955	0.4569116780566	NA	Y	N	NA	NA	ENSMUSG00000002625	NA	2	3	tree1162	0.756	0.333333333333333	2	0.5	N	N	Y	Y	0.063	8	0.0399	NA	ND	ND	ND	ND	2
ENSG00000105127	ENSG00000105127	ENSG00000011243	Y	AKAP8	AKAP8L	1.087896	1.087896	NA	ND	ND	ND	0.0508660578777955	0.4569116780566	0.0194	N	Y	NA	NA	ENSMUSG00000024045	Y	2	3	tree1162	0.756	0.333333333333333	2	0.5	N	Y	Y	Y	0.063	10	0.1173	0.0309	ND	ND	ND	ND	2
ENSG00000162664	ENSG00000162664	ENSG00000011243	Y	ZNF326	AKAP8L	1.087896	1.087896	NA	ND	ND	ND	NA	-0.223796745156004	0.0046	N	Y	NA	NA	ENSMUSG00000029290	NA	2	3	tree1162	1	0.5	2	1	N	N	Y	Y	0.0833333333333333	NA	0.082	0.011	ND	ND	ND	ND	2
ENSG00000162396	ENSG00000162396	NA	N	PARS2	NA	NA	NA	2.214584	ND	NA	NA	NA	NA	0.0259	N	N	NA	Enzyme	ENSMUSG00000043572	NA	0	1	tree1163	NA	NA	NA	NA	N	N	Y	Y	NA	NA	0.1018	0.0259	ND	ND	ND	ND	0
ENSG00000123064	ENSG00000123064	NA	N	DDX54	NA	NA	NA	2.214584	ND	NA	NA	NA	NA	0.0128	N	N	NA	Regulation	ENSMUSG00000029599	NA	12	1	tree1164	NA	NA	NA	NA	N	N	Y	Y	NA	4	0.1064	0.0128	ND	ND	ND	ND	0
ENSG00000156795	ENSG00000156795	NA	N	WDYHV1	NA	NA	NA	1.914584	ND	NA	NA	NA	NA	0.014	N	N	NA	Enzyme	ENSMUSG00000022359	NA	0	1	tree1165	NA	NA	NA	NA	N	N	Y	Y	NA	32	0.0988	0.014	ND	ND	ND	ND	0
ENSG00000205022	ENSG00000205022	ENSG00000100836	Y	PABPN1L	PABPN1	1.814584	2.214584	NA	ND	MD	MD	NA	NA	NA	N	N	NA	NA	ENSMUSG00000069867	NA	1	2	tree1166	NA	NA	NA	NA	N	N	Y	NA	NA	NA	NA	NA	ND	ND	ND	ND	1
ENSG00000100836	ENSG00000100836	ENSG00000205022	Y	PABPN1	PABPN1L	1.814584	2.214584	NA	MD	ND	MD	NA	NA	NA	N	N	NA	NA	ENSMUSG00000022194	NA	1	2	tree1166	NA	NA	NA	NA	N	N	Y	Y	NA	6	0.282	0.1341	MD	MD	ND	MD	1
ENSG00000188807	ENSG00000188807	NA	N	TMEM201	NA	NA	NA	1.914584	ND	NA	NA	NA	NA	0.0131	N	N	NA	NA	ENSMUSG00000044700	NA	0	1	tree1167	NA	NA	NA	NA	N	N	NA	NA	NA	NA	0.0864	0.0131	ND	ND	ND	ND	0
ENSG00000106588	ENSG00000106588	NA	N	PSMA2	NA	NA	NA	2.214584	MD	NA	MD	NA	NA	0	Y	N	NA	Enzyme	ENSMUSG00000015671	NA	7	1	tree1168	NA	NA	NA	NA	N	N	Y	Y	NA	7	0.002	0	ND	MD	ND	MD	0
ENSG00000015171	ENSG00000015171	NA	N	ZMYND11	NA	NA	NA	1.814584	ND	NA	NA	NA	NA	NA	N	N	NA	NA	NA	NA	0	1	tree1169	NA	NA	NA	NA	N	N	Y	Y	NA	14	0.0109	0.0097	ND	ND	ND	ND	0
ENSG00000172331	ENSG00000172331	ENSG00000220515	Y	BPGM	NA	1.814584	2.214584	NA	MD	ND	MD	NA	NA	0.0053	N	N	NA	Enzyme	ENSMUSG00000038871	NA	4	5	tree1170	NA	NA	NA	NA	Y	N	Y	Y	NA	3	0.0379	0.0053	MD	ND	ND	MD	4
ENSG00000220515	ENSG00000220515	ENSG00000172331	Y	NA	BPGM	1.814584	2.214584	NA	ND	MD	MD	NA	NA	NA	N	N	NA	NA	NA	NA	0	5	tree1170	NA	NA	NA	NA	N	NA	NA	NA	NA	NA	NA	NA	ND	ND	ND	ND	4
ENSG00000171314	ENSG00000171314	ENSG00000220515	Y	PGAM1	NA	0.144018	2.214584	NA	ND	ND	ND	NA	NA	0	N	N	NA	Enzyme	NA	NA	4	5	tree1170	NA	NA	NA	NA	N	N	Y	Y	NA	7	NA	NA	ND	ND	ND	ND	4
ENSG00000164708	ENSG00000164708	ENSG00000220515	Y	PGAM2	NA	1.087896	2.214584	NA	MD	ND	MD	NA	NA	0.0061	N	N	NA	Enzyme	ENSMUSG00000020475	NA	4	5	tree1170	NA	NA	NA	NA	N	N	Y	Y	NA	NA	0.04	0.0061	MD	ND	MD	MD	4
ENSG00000186076	ENSG00000186076	ENSG00000220515	Y	NA	NA	0.188275	2.214584	NA	ND	ND	ND	NA	NA	NA	N	N	NA	NA	NA	NA	0	5	tree1170	NA	NA	NA	NA	N	NA	NA	NA	NA	NA	NA	NA	ND	ND	ND	ND	4
ENSG00000136631	ENSG00000136631	NA	N	VPS45	NA	NA	NA	2.214584	ND	NA	NA	NA	NA	0.0025	N	N	NA	NA	ENSMUSG00000015747	NA	5	1	tree1171	NA	NA	NA	NA	N	N	Y	Y	NA	4	0.0145	0.0025	ND	ND	ND	ND	0
ENSG00000115919	ENSG00000115919	NA	N	KYNU	NA	NA	NA	2.214584	PD	NA	NA	NA	NA	0.0656	N	N	NA	Enzyme	ENSMUSG00000026866	NA	0	1	tree1172	NA	NA	NA	NA	N	N	Y	Y	NA	NA	0.0933	0.0645	MD	PD	PD	MD	0
ENSG00000134109	ENSG00000134109	ENSG00000088298	Y	EDEM1	EDEM2	2.214584	2.214584	NA	ND	ND	ND	0.42430375220809	0.726914509290796	0.0072	N	N	NA	Enzyme	ENSMUSG00000030104	NA	6	3	tree1173	0.87	0.666666666666667	3	1	N	N	Y	Y	0.145	1	0.0443	0.0072	ND	ND	ND	ND	2
ENSG00000088298	ENSG00000088298	ENSG00000134109	Y	EDEM2	EDEM1	2.214584	2.214584	NA	ND	ND	ND	0.42430375220809	0.726914509290796	0.0072	N	N	NA	Enzyme	ENSMUSG00000038312	NA	6	3	tree1173	0.87	0.666666666666667	3	1	N	N	Y	Y	0.145	1	0.0323	0.0072	ND	ND	ND	ND	2
ENSG00000116406	ENSG00000116406	ENSG00000088298	Y	EDEM3	EDEM2	1.914584	2.214584	NA	ND	ND	ND	0.141676689332263	0.447109586903662	0.0021	N	N	NA	Enzyme	ENSMUSG00000043019	NA	2	3	tree1173	0.917	0.666666666666667	3	1	N	N	Y	Y	0.152833333333333	NA	0.0309	0.0021	ND	ND	ND	ND	2
ENSG00000122958	ENSG00000122958	ENSG00000151502	Y	VPS26A	VPS26B	1.087896	2.214584	NA	ND	ND	ND	NA	-0.0590829314472503	0	Y	Y	N	Transporter	ENSMUSG00000020078	Y	2	2	tree1174	NA	NA	NA	NA	N	N	Y	Y	NA	1	0.0042	0	ND	ND	ND	ND	1
ENSG00000151502	ENSG00000151502	ENSG00000122958	Y	VPS26B	VPS26A	1.087896	2.214584	NA	ND	ND	ND	NA	-0.0590829314472503	0.0012	Y	Y	N	NA	ENSMUSG00000031988	NA	2	2	tree1174	NA	NA	NA	NA	N	N	NA	Y	NA	1	0.0037	0.0012	ND	ND	ND	ND	1
ENSG00000144645	ENSG00000144645	ENSG00000144909	Y	OSBPL10	OSBPL11	1.087896	2.214584	NA	ND	ND	ND	-0.0357020935559742	-0.160189261382983	0.0061	N	N	NA	NA	ENSMUSG00000040875	NA	9	5	tree1175	NA	NA	NA	NA	N	N	NA	Y	NA	NA	0.0481	0.0061	ND	ND	ND	ND	4
ENSG00000144909	ENSG00000144909	ENSG00000144645	Y	OSBPL11	OSBPL10	1.087896	2.214584	NA	ND	ND	ND	-0.0357020935559742	-0.160189261382983	0.0087	N	N	NA	NA	ENSMUSG00000022807	NA	9	5	tree1175	NA	NA	NA	NA	N	N	NA	Y	NA	NA	0.0402	0.0087	ND	ND	ND	ND	4
ENSG00000021762	ENSG00000021762	ENSG00000091039	Y	OSBPL5	OSBPL8	1.087896	2.214584	NA	ND	ND	ND	NA	0.57753574952643	0.0803	N	N	NA	NA	ENSMUSG00000037606	NA	6	5	tree1175	NA	NA	NA	NA	N	N	Y	Y	NA	NA	0.0727	0.0803	ND	ND	ND	ND	4
ENSG00000091039	ENSG00000091039	ENSG00000021762	Y	OSBPL8	OSBPL5	1.087896	2.214584	NA	ND	ND	ND	NA	0.57753574952643	0.001	N	N	NA	NA	ENSMUSG00000020189	NA	6	5	tree1175	NA	NA	NA	NA	N	N	NA	Y	NA	NA	0.0187	0.001	ND	ND	ND	ND	4
ENSG00000117859	ENSG00000117859	ENSG00000144645	Y	OSBPL9	OSBPL10	2.214584	2.214584	NA	ND	ND	ND	0.24486003579953	0.350950631347022	7e-04	N	N	NA	NA	ENSMUSG00000028559	NA	10	5	tree1175	NA	NA	NA	NA	N	N	NA	Y	NA	NA	0.0115	7e-04	ND	ND	ND	ND	4
ENSG00000170860	ENSG00000170860	NA	N	LSM3	NA	NA	NA	2.214584	ND	NA	NA	NA	NA	0	Y	N	NA	NA	ENSMUSG00000090846	NA	0	1	tree1176	NA	NA	NA	NA	N	N	Y	Y	NA	15	0	0	ND	ND	ND	ND	0
ENSG00000160445	ENSG00000160445	ENSG00000203995	Y	ZER1	ZYG11A	1.914584	1.914584	NA	ND	ND	ND	NA	0.238868471853627	0.0011	N	N	NA	Enzyme	ENSMUSG00000039686	NA	2	3	tree1177	NA	NA	NA	NA	N	N	Y	Y	NA	1	0.0164	0.0011	ND	ND	ND	ND	2
ENSG00000203995	ENSG00000203995	ENSG00000160445	Y	ZYG11A	ZER1	1.914584	1.914584	NA	ND	ND	ND	NA	0.238868471853627	0.0233	N	N	NA	NA	ENSMUSG00000034645	NA	2	3	tree1177	NA	NA	NA	NA	N	N	Y	NA	NA	NA	0.1751	0.0233	ND	ND	ND	ND	2
ENSG00000162378	ENSG00000162378	ENSG00000203995	Y	ZYG11B	ZYG11A	0.423003	1.914584	NA	ND	ND	ND	NA	0.00558349741344476	0	N	N	NA	NA	ENSMUSG00000034636	NA	2	3	tree1177	NA	NA	NA	NA	N	N	Y	NA	NA	1	0.0103	0	ND	ND	ND	ND	2
ENSG00000116704	ENSG00000116704	ENSG00000130958	Y	SLC35D1	SLC35D2	1.087896	1.914584	NA	MD	ND	MD	0.489261891946023	0.669081782670404	0.003	N	N	NA	Transporter	ENSMUSG00000028521	Y	3	3	tree1178	0.079	0	2	0	N	N	Y	Y	0.00658333333333333	NA	0.0136	0.003	MD	ND	ND	MD	2
ENSG00000130958	ENSG00000130958	ENSG00000116704	Y	SLC35D2	SLC35D1	1.087896	1.914584	NA	ND	MD	MD	0.489261891946023	0.669081782670404	0.0127	N	N	NA	Transporter	ENSMUSG00000033114	NA	6	3	tree1178	0.079	0	2	0	N	N	Y	Y	0.00658333333333333	NA	0.0531	0.0127	ND	ND	ND	ND	2
ENSG00000182747	ENSG00000182747	ENSG00000116704	Y	SLC35D3	SLC35D1	1.914584	1.914584	NA	ND	MD	MD	NA	-0.168688576357634	0.0079	N	N	NA	NA	ENSMUSG00000050473	N	2	3	tree1178	NA	NA	NA	NA	N	N	NA	Y	NA	NA	0.0458	0.0079	ND	ND	ND	ND	2
ENSG00000071539	ENSG00000071539	NA	N	TRIP13	NA	NA	NA	2.214584	ND	NA	NA	NA	NA	0.0083	N	N	NA	Regulation	ENSMUSG00000021569	Y	5	1	tree1179	NA	NA	NA	NA	Y	N	Y	Y	NA	73	0.0362	0.0083	ND	ND	ND	ND	0
ENSG00000166479	ENSG00000166479	NA	N	TMX3	NA	NA	NA	1.914584	ND	NA	NA	NA	NA	0.0062	N	N	NA	Enzyme	ENSMUSG00000024614	NA	2	1	tree1180	NA	NA	NA	NA	N	N	Y	Y	NA	NA	0.044	0.0062	ND	ND	ND	ND	0
ENSG00000183617	ENSG00000183617	NA	N	MRPL54	NA	NA	NA	2.214584	ND	NA	NA	NA	NA	NA	Y	N	NA	NA	ENSMUSG00000034932	NA	0	1	tree1181	NA	NA	NA	NA	N	N	NA	NA	NA	NA	0.2102	NA	ND	ND	ND	ND	0
ENSG00000131626	ENSG00000131626	ENSG00000139220	Y	PPFIA1	PPFIA2	1.914584	1.914584	NA	ND	ND	ND	0.0667244776231848	0.127450406581187	0.0488	N	N	NA	SignalTransduction	ENSMUSG00000037519	NA	96	6	tree1182	NA	NA	NA	NA	N	Y	Y	Y	NA	27	0.0354	0.0522	ND	ND	ND	ND	5
ENSG00000139220	ENSG00000139220	ENSG00000131626	Y	PPFIA2	PPFIA1	1.914584	1.914584	NA	ND	ND	ND	0.0667244776231848	0.127450406581187	7e-04	N	N	NA	NA	ENSMUSG00000053825	NA	73	6	tree1182	NA	NA	NA	NA	N	NA	Y	Y	NA	11	0.0105	0.0061	ND	ND	ND	ND	5
ENSG00000177380	ENSG00000177380	ENSG00000131626	Y	PPFIA3	PPFIA1	1.914584	1.914584	NA	ND	ND	ND	0.0605094137638869	-0.086303186554873	0.0776	N	N	NA	NA	ENSMUSG00000003863	NA	43	6	tree1182	NA	NA	NA	NA	N	N	Y	Y	NA	15	0.0089	0.078	ND	ND	ND	ND	5
ENSG00000143847	ENSG00000143847	ENSG00000139220	Y	PPFIA4	PPFIA2	1.614584	1.914584	NA	ND	ND	ND	0.626996476007792	0.676452225935191	0.0025	N	N	NA	NA	ENSMUSG00000026458	NA	6	6	tree1182	NA	NA	NA	NA	N	N	Y	Y	NA	5	0.0193	0.004	ND	ND	ND	ND	5
ENSG00000110841	ENSG00000110841	ENSG00000166387	Y	PPFIBP1	PPFIBP2	1.087896	1.914584	NA	ND	ND	ND	0.04940147944572	0.0905782613739844	0.0056	N	N	NA	NA	ENSMUSG00000016487	NA	7	6	tree1182	NA	NA	NA	NA	N	N	Y	Y	NA	6	0.0558	0.0056	ND	ND	ND	ND	5
ENSG00000166387	ENSG00000166387	ENSG00000110841	Y	PPFIBP2	PPFIBP1	1.087896	1.914584	NA	ND	ND	ND	0.04940147944572	0.0905782613739844	0.0102	N	N	NA	Enzyme	ENSMUSG00000036528	NA	6	6	tree1182	NA	NA	NA	NA	N	N	Y	Y	NA	7	0.0575	0.0102	ND	ND	ND	ND	5
ENSG00000007202	ENSG00000007202	NA	N	KIAA0100	NA	NA	NA	2.214584	ND	NA	NA	NA	NA	0.0048	N	N	NA	Enzyme	ENSMUSG00000010277	NA	0	1	tree1183	NA	NA	NA	NA	N	N	Y	Y	NA	NA	0.0292	0.0048	ND	ND	ND	ND	0
ENSG00000129221	ENSG00000129221	ENSG00000110711	Y	AIPL1	AIP	1.087896	1.914584	NA	PD	MD	MD	0.0384330607400525	-0.47299840201711	0.0326	N	N	NA	NA	ENSMUSG00000040554	N	4	2	tree1184	1	0.5	2	1	N	Y	Y	Y	0.0833333333333333	1	0.0608	0.0314	MD	PD	PD	MD	1
ENSG00000110711	ENSG00000110711	ENSG00000129221	Y	AIP	AIPL1	1.087896	1.914584	NA	MD	PD	MD	0.0384330607400525	-0.47299840201711	0.0091	N	N	NA	SignalTransduction	ENSMUSG00000024847	Y	3	2	tree1184	1	0.5	2	1	N	N	Y	Y	0.0833333333333333	15	0.0254	0.0091	MD	MD	ND	MD	1
ENSG00000204195	ENSG00000204195	ENSG00000147160	Y	AWAT1	AWAT2	0.423003	2.214584	NA	ND	ND	ND	NA	NA	0.0131	N	N	NA	Enzyme	ENSMUSG00000015665	NA	6	8	tree1185	1	1	1	1	N	N	Y	Y	0	NA	0.1108	0.0131	ND	ND	ND	ND	7
ENSG00000147160	ENSG00000147160	ENSG00000204195	Y	AWAT2	AWAT1	0.423003	2.214584	NA	ND	ND	ND	NA	NA	0.0538	N	N	NA	NA	ENSMUSG00000031220	NA	0	8	tree1185	1	1	1	1	N	N	Y	Y	0	NA	0.094	0.0538	ND	ND	ND	ND	7
ENSG00000184210	ENSG00000184210	ENSG00000204195	Y	DGAT2L6	AWAT1	0.423003	2.214584	NA	ND	ND	ND	NA	NA	0.0325	N	N	NA	Enzyme	ENSMUSG00000067597	NA	6	8	tree1185	NA	NA	NA	NA	N	N	Y	Y	NA	NA	0.1779	0.0325	ND	ND	ND	ND	7
ENSG00000205267	ENSG00000205267	ENSG00000124003	Y	NA	MOGAT1	1.087896	2.214584	NA	ND	ND	ND	NA	NA	NA	N	N	NA	NA	NA	NA	6	8	tree1185	NA	NA	NA	NA	N	N	Y	Y	NA	NA	NA	NA	ND	ND	ND	ND	7
ENSG00000124003	ENSG00000124003	ENSG00000205267	Y	MOGAT1	NA	1.087896	2.214584	NA	ND	ND	ND	NA	NA	0.0425	N	N	NA	Enzyme	ENSMUSG00000012187	NA	6	8	tree1185	NA	NA	NA	NA	N	N	Y	Y	NA	NA	0.1766	0.0425	ND	ND	ND	ND	7
ENSG00000062282	ENSG00000062282	ENSG00000204195	Y	DGAT2	AWAT1	1.087896	2.214584	NA	ND	ND	ND	NA	0.598377797690535	0.0139	N	N	NA	Enzyme	ENSMUSG00000030747	Y	6	8	tree1185	0.67	0	2	0	N	N	Y	Y	0.0558333333333333	NA	0.0255	0.0139	ND	ND	ND	ND	7
ENSG00000166391	ENSG00000166391	ENSG00000205267	Y	MOGAT2	NA	1.087896	2.214584	NA	MD	ND	MD	NA	NA	0.0113	N	N	NA	Enzyme	ENSMUSG00000052396	N	6	8	tree1185	NA	NA	NA	NA	N	N	Y	Y	NA	NA	0.105	0.0113	ND	ND	MD	MD	7
ENSG00000106384	ENSG00000106384	ENSG00000204195	Y	MOGAT3	AWAT1	1.087896	2.214584	NA	ND	ND	ND	NA	0.383124697295295	0.0144	N	N	NA	Enzyme	NA	NA	6	8	tree1185	0.67	0	2	0	N	N	Y	Y	0.0558333333333333	NA	NA	0.1134	ND	ND	ND	ND	7
ENSG00000177963	ENSG00000177963	ENSG00000111785	Y	RIC8A	RIC8B	1.087896	1.914584	NA	ND	MD	MD	0.175494856913654	-0.259549484891006	0.0432	N	N	NA	Regulation	ENSMUSG00000025485	Y	1	2	tree1186	NA	NA	NA	NA	Y	N	Y	Y	NA	16	0.0645	0.046	ND	ND	ND	ND	1
ENSG00000111785	ENSG00000111785	ENSG00000177963	Y	RIC8B	RIC8A	1.087896	1.914584	NA	MD	ND	MD	0.175494856913654	-0.259549484891006	0.0223	N	N	NA	Regulation	ENSMUSG00000035620	NA	1	2	tree1186	NA	NA	NA	NA	N	N	Y	NA	NA	3	0.0126	0.0192	ND	ND	MD	MD	1
ENSG00000115145	ENSG00000115145	ENSG00000136738	Y	STAM2	STAM	1.087896	2.214584	NA	ND	ND	ND	-0.264611887148674	0.0335517533697639	0.0272	Y	N	NA	NA	ENSMUSG00000055371	Y	3	2	tree1187	NA	NA	NA	NA	N	N	Y	Y	NA	27	0.0716	0.0272	ND	ND	ND	ND	1
ENSG00000136738	ENSG00000136738	ENSG00000115145	Y	STAM	STAM2	1.087896	2.214584	NA	ND	ND	ND	-0.264611887148674	0.0335517533697639	0.0046	N	Y	NA	SignalTransduction	ENSMUSG00000026718	Y	4	2	tree1187	NA	NA	NA	NA	N	N	Y	Y	NA	14	0.0373	0.0046	ND	ND	ND	ND	1
ENSG00000203759	ENSG00000203759	ENSG00000183496	Y	NA	MEX3B	1.087896	1.914584	NA	ND	ND	ND	NA	NA	NA	N	N	NA	NA	NA	NA	0	4	tree1188	NA	NA	NA	NA	N	NA	NA	NA	NA	NA	NA	NA	ND	ND	ND	ND	3
ENSG00000183496	ENSG00000183496	ENSG00000203759	Y	MEX3B	NA	1.087896	1.914584	NA	ND	ND	ND	NA	NA	0.0031	N	N	NA	NA	ENSMUSG00000057706	NA	3	4	tree1188	NA	NA	NA	NA	N	N	Y	Y	NA	3	0.0127	0.0031	ND	ND	ND	ND	3
ENSG00000176624	ENSG00000176624	ENSG00000203759	Y	MEX3C	NA	1.914584	1.914584	NA	MD	ND	MD	NA	NA	0	N	N	NA	NA	ENSMUSG00000037253	NA	2	4	tree1188	NA	NA	NA	NA	N	N	Y	NA	NA	NA	0.0265	0	MD	ND	ND	MD	3
ENSG00000181588	ENSG00000181588	ENSG00000203759	Y	MEX3D	NA	1.914584	1.914584	NA	ND	ND	ND	NA	NA	0.1878	N	N	NA	NA	ENSMUSG00000048696	NA	3	4	tree1188	NA	NA	NA	NA	N	N	Y	NA	NA	1	0.1554	0.0243	ND	ND	ND	ND	3
ENSG00000129484	ENSG00000129484	ENSG00000041880	Y	PARP2	PARP3	1.914584	1.914584	NA	ND	PD	NA	-0.0226421686402648	-0.579175120197758	0.0131	N	N	NA	Enzyme	ENSMUSG00000036023	Y	3	2	tree1190	1	0.5	2	1	N	N	Y	Y	0.0833333333333333	7	0.0718	0.0113	ND	ND	ND	ND	1
ENSG00000041880	ENSG00000041880	ENSG00000129484	Y	PARP3	PARP2	1.914584	1.914584	NA	PD	ND	NA	-0.0226421686402648	-0.579175120197758	0.0611	N	N	NA	Enzyme	ENSMUSG00000023249	NA	3	2	tree1190	1	0.5	2	1	N	N	Y	Y	0.0833333333333333	2	0.1068	0.0676	ND	PD	ND	PD	1
ENSG00000117758	ENSG00000117758	ENSG00000079950	Y	STX12	STX7	1.087896	2.214584	NA	ND	ND	ND	0.579784242719523	0.708796347349129	0.0077	Y	Y	N	NA	ENSMUSG00000028879	NA	8	2	tree1192	1	1	1	1	N	N	Y	Y	0	9	0.0359	0.0077	ND	ND	ND	ND	1
ENSG00000079950	ENSG00000079950	ENSG00000117758	Y	STX7	STX12	1.087896	2.214584	NA	ND	ND	ND	0.579784242719523	0.708796347349129	0.0122	Y	Y	N	NA	ENSMUSG00000019998	NA	8	2	tree1192	1	1	1	1	N	N	Y	Y	0	14	0.0298	0.0122	ND	ND	ND	ND	1
ENSG00000160691	ENSG00000160691	ENSG00000129946	Y	SHC1	SHC2	1.087896	1.914584	NA	PD	MD	MD	-0.0475725171208265	0.086490459310536	0.0041	Y	N	NA	SignalTransduction	ENSMUSG00000042626	Y	4	4	tree1193	NA	NA	NA	NA	Y	Y	Y	Y	NA	138	0.0239	0.0041	ND	PD	ND	PD	3
ENSG00000129946	ENSG00000129946	ENSG00000160691	Y	SHC2	SHC1	1.087896	1.914584	NA	MD	PD	MD	-0.0475725171208265	0.086490459310536	0.1015	N	Y	NA	NA	ENSMUSG00000020312	N	3	4	tree1193	NA	NA	NA	NA	N	N	Y	Y	NA	15	0.0793	0.1229	ND	MD	ND	MD	3
ENSG00000148082	ENSG00000148082	ENSG00000160691	Y	SHC3	SHC1	1.087896	1.914584	NA	MD	PD	MD	-0.494531397442845	-0.562159471725487	0.0084	Y	Y	N	SignalTransduction	ENSMUSG00000021448	N	3	4	tree1193	NA	NA	NA	NA	Y	N	Y	Y	NA	12	0.0487	0.0102	ND	MD	ND	MD	3
ENSG00000185634	ENSG00000185634	ENSG00000160691	Y	SHC4	SHC1	1.087896	1.914584	NA	ND	PD	NA	NA	-0.488208059161718	0.0124	N	Y	NA	NA	ENSMUSG00000035109	NA	3	4	tree1193	NA	NA	NA	NA	N	N	Y	NA	NA	2	0.1153	0.0124	ND	ND	ND	ND	3
ENSG00000077782	ENSG00000077782	ENSG00000066468	Y	FGFR1	FGFR2	1.087896	1.914584	NA	PD	PD	NA	0.210626040253915	-0.0502369806452359	0.002	N	Y	NA	SignalTransduction	ENSMUSG00000031565	Y	29	5	tree1194	0.891	0.75	4	1	Y	Y	Y	Y	0.22275	NA	0.0071	0.002	MD	PD	ND	MD	4
ENSG00000066468	ENSG00000066468	ENSG00000077782	Y	FGFR2	FGFR1	1.087896	1.914584	NA	PD	PD	NA	0.210626040253915	-0.0502369806452359	0.0595	Y	N	NA	SignalTransduction	ENSMUSG00000030849	Y	35	5	tree1194	0.891	0.75	4	1	Y	Y	Y	Y	0.22275	24	0.0286	0.0595	MD	PD	PD	MD	4
ENSG00000068078	ENSG00000068078	ENSG00000077782	Y	FGFR3	FGFR1	1.914584	1.914584	NA	PD	PD	NA	-0.119837860045698	-0.169439580672505	0.004	N	N	NA	SignalTransduction	ENSMUSG00000054252	Y	34	5	tree1194	0.834	0.666666666666667	3	1	Y	Y	Y	Y	0.139	38	0.1403	0.106	PD	PD	PD	PD	4
ENSG00000160867	ENSG00000160867	ENSG00000077782	Y	FGFR4	FGFR1	1.914584	1.914584	NA	PD	PD	NA	0.0207173261403538	-0.22917277196469	0.0461	N	N	NA	SignalTransduction	ENSMUSG00000005320	N	32	5	tree1194	0.834	0.666666666666667	3	1	Y	N	Y	Y	0.139	19	0.0682	0.0277	ND	PD	PD	PD	4
ENSG00000127418	ENSG00000127418	ENSG00000077782	Y	FGFRL1	FGFR1	1.914584	1.914584	NA	ND	PD	NA	NA	-0.239508978643979	0.0078	N	N	NA	SignalTransduction	ENSMUSG00000008090	Y	59	5	tree1194	0.834	0.666666666666667	3	1	Y	N	Y	Y	0.139	1	0.0743	0.0078	ND	ND	ND	ND	4
ENSG00000163703	ENSG00000163703	ENSG00000184164	Y	CRELD1	CRELD2	1.087896	1.914584	NA	MD	ND	MD	0.166267199122076	0.190134969156047	0.0835	N	N	NA	NA	ENSMUSG00000030284	NA	52	2	tree1196	1	1	1	1	Y	N	Y	Y	0	8	0.1238	0.0896	MD	ND	ND	MD	1
ENSG00000184164	ENSG00000184164	ENSG00000163703	Y	CRELD2	CRELD1	1.087896	1.914584	NA	ND	MD	MD	0.166267199122076	0.190134969156047	0.0264	N	N	NA	NA	ENSMUSG00000023272	NA	84	2	tree1196	1	1	1	1	N	N	Y	NA	0	3	0.1416	0.0264	ND	ND	ND	ND	1
ENSG00000171311	ENSG00000171311	NA	N	EXOSC1	NA	NA	NA	2.214584	ND	NA	NA	NA	NA	0	Y	N	NA	Enzyme	ENSMUSG00000034321	NA	0	1	tree1197	NA	NA	NA	NA	N	N	Y	Y	NA	14	0.0195	0	ND	ND	ND	ND	0
ENSG00000186205	ENSG00000186205	ENSG00000117791	Y	MOSC1	MOSC2	0.423003	1.914584	NA	ND	PD	NA	NA	0.394620701907609	0.0155	N	N	NA	Enzyme	ENSMUSG00000026621	NA	2	2	tree1198	1	1	2	1	N	N	Y	Y	0.0833333333333333	NA	0.1286	0.0155	ND	ND	ND	ND	1
ENSG00000117791	ENSG00000117791	ENSG00000186205	Y	MOSC2	MOSC1	0.423003	1.914584	NA	PD	ND	NA	NA	0.394620701907609	0.022	N	N	NA	Enzyme	ENSMUSG00000073481	NA	2	2	tree1198	1	1	2	1	N	N	Y	Y	0.0833333333333333	NA	0.1399	0.022	ND	ND	PD	PD	1
ENSG00000146963	ENSG00000146963	ENSG00000007392	Y	LUC7L2	LUC7L	1.087896	2.214584	NA	ND	MD	MD	-0.00911425508736877	0.442465422253906	0.0022	Y	N	NA	NA	ENSMUSG00000029823	NA	2	2	tree1201	NA	NA	NA	NA	N	NA	Y	NA	NA	39	0.0022	0.0022	ND	ND	ND	ND	1
ENSG00000007392	ENSG00000007392	ENSG00000146963	Y	LUC7L	LUC7L2	1.087896	2.214584	NA	MD	ND	MD	-0.00911425508736877	0.442465422253906	0.081	N	Y	NA	NA	ENSMUSG00000024188	N	2	2	tree1201	NA	NA	NA	NA	N	N	Y	Y	NA	3	0.0147	0.081	ND	MD	ND	MD	1
ENSG00000162998	ENSG00000162998	ENSG00000111432	Y	FRZB	FZD10	1.914584	1.914584	NA	PD	MD	MD	0.227284509410868	-0.152552167422865	0.0029	N	N	NA	NA	ENSMUSG00000027004	N	6	12	tree1202	0.208	0	1	0	Y	N	Y	Y	0	4	0.0386	0.0029	MD	MD	PD	MD	11
ENSG00000111432	ENSG00000111432	ENSG00000162998	Y	FZD10	FRZB	1.914584	1.914584	NA	MD	PD	MD	0.227284509410868	-0.152552167422865	7e-04	N	N	NA	SignalTransduction	ENSMUSG00000081683	NA	10	12	tree1202	0.208	0	1	0	Y	N	Y	Y	0	NA	0.029	7e-04	ND	MD	ND	MD	11
ENSG00000157240	ENSG00000157240	ENSG00000180340	Y	FZD1	FZD2	1.087896	1.914584	NA	MD	MD	MD	0.347284050072282	0.67205139468375	0.002	N	N	NA	SignalTransduction	ENSMUSG00000044674	N	10	12	tree1202	0.208	0	1	0	Y	N	Y	Y	0	16	0.029	0.002	ND	MD	ND	MD	11
ENSG00000180340	ENSG00000180340	ENSG00000157240	Y	FZD2	FZD1	1.087896	1.914584	NA	MD	MD	MD	0.347284050072282	0.67205139468375	0	N	N	NA	SignalTransduction	ENSMUSG00000050288	NA	10	12	tree1202	0.208	0	1	0	N	NA	Y	Y	0	4	0.0014	0	ND	MD	ND	MD	11
ENSG00000104290	ENSG00000104290	ENSG00000164930	Y	FZD3	FZD6	1.087896	1.914584	NA	PD	MD	MD	0.206207970333974	-0.298429112400321	0.0029	N	N	NA	SignalTransduction	ENSMUSG00000007989	Y	10	12	tree1202	1	0.5	2	1	Y	N	Y	Y	0.0833333333333333	5	0.0091	0.0029	ND	PD	PD	PD	11
ENSG00000164930	ENSG00000164930	ENSG00000104290	Y	FZD6	FZD3	1.087896	1.914584	NA	MD	PD	MD	0.206207970333974	-0.298429112400321	0.008	N	N	NA	SignalTransduction	ENSMUSG00000022297	Y	10	12	tree1202	1	0.5	2	1	Y	N	Y	Y	0.0833333333333333	2	0.0892	0.008	ND	MD	ND	MD	11
ENSG00000174804	ENSG00000174804	ENSG00000111432	Y	FZD4	FZD10	1.614584	1.914584	NA	PD	MD	MD	-0.0492515693998082	0.270585515524482	9e-04	N	N	NA	SignalTransduction	ENSMUSG00000049791	Y	10	12	tree1202	1	0.5	2	1	Y	N	Y	Y	0.0833333333333333	9	0.0145	9e-04	MD	PD	ND	MD	11
ENSG00000163251	ENSG00000163251	ENSG00000177283	Y	FZD5	FZD8	1.087896	1.914584	NA	MD	PD	MD	0.141354782255561	-0.137582493959367	0.0022	N	N	NA	SignalTransduction	ENSMUSG00000045005	NA	10	12	tree1202	1	0.5	2	1	Y	Y	Y	Y	0.0833333333333333	6	0.0139	0.0022	ND	MD	ND	MD	11
ENSG00000177283	ENSG00000177283	ENSG00000163251	Y	FZD8	FZD5	1.087896	1.914584	NA	PD	MD	MD	0.141354782255561	-0.137582493959367	0	N	N	NA	SignalTransduction	ENSMUSG00000036904	N	10	12	tree1202	1	0.5	2	1	Y	N	Y	Y	0.0833333333333333	5	0.0139	0	ND	ND	PD	PD	11
ENSG00000155760	ENSG00000155760	ENSG00000157240	Y	FZD7	FZD1	1.087896	1.914584	NA	PD	MD	MD	0.617195834333313	0.641226162743226	0.0041	N	N	NA	SignalTransduction	ENSMUSG00000041075	NA	10	12	tree1202	0.208	0	1	0	Y	N	Y	Y	0	6	0.0129	0.0041	ND	MD	PD	MD	11
ENSG00000188763	ENSG00000188763	ENSG00000111432	Y	FZD9	FZD10	1.087896	1.914584	NA	MD	MD	MD	0.0744744674515418	-0.274559914039722	NA	N	N	NA	SignalTransduction	ENSMUSG00000049551	N	10	12	tree1202	1	0.5	2	1	Y	Y	Y	Y	0.0833333333333333	5	0.018	NA	ND	MD	ND	MD	11
ENSG00000106483	ENSG00000106483	ENSG00000162998	Y	SFRP4	FRZB	1.914584	1.914584	NA	MD	PD	MD	0.437596201061013	0.455586785169611	0.0069	N	N	NA	NA	ENSMUSG00000021319	NA	6	12	tree1202	1	1	1	1	Y	N	Y	Y	0	2	0.0321	0.0069	ND	MD	ND	MD	11
ENSG00000140451	ENSG00000140451	NA	N	PIF1	NA	NA	NA	1.814584	ND	NA	NA	NA	NA	0.0182	N	N	NA	Enzyme	ENSMUSG00000041064	N	0	1	tree1208	NA	NA	NA	NA	N	N	Y	Y	NA	NA	0.0902	0.0378	ND	ND	ND	ND	0
ENSG00000113141	ENSG00000113141	NA	N	IK	NA	NA	NA	1.914584	ND	NA	NA	NA	NA	0.0024	Y	N	NA	NA	ENSMUSG00000024474	NA	2	1	tree1216	NA	NA	NA	NA	N	N	NA	Y	NA	7	0.0069	0.0047	ND	ND	ND	ND	0
ENSG00000150593	ENSG00000150593	NA	N	PDCD4	NA	NA	NA	1.814584	MD	NA	MD	NA	NA	0.0077	Y	N	NA	NA	ENSMUSG00000024975	N	0	1	tree1220	NA	NA	NA	NA	N	Y	Y	Y	NA	7	0.0146	0.0077	ND	MD	ND	MD	0
ENSG00000177951	ENSG00000177951	ENSG00000105829	Y	BET1L	BET1	1.914584	2.214584	NA	PD	ND	NA	-0.176264580116541	0.769545801709383	0.0124	N	N	NA	NA	ENSMUSG00000025484	NA	0	2	tree1221	NA	NA	NA	NA	N	N	Y	Y	NA	4	NA	NA	ND	ND	PD	PD	1
ENSG00000105829	ENSG00000105829	ENSG00000177951	Y	BET1	BET1L	1.914584	2.214584	NA	ND	PD	NA	-0.176264580116541	0.769545801709383	0.229	N	N	NA	NA	ENSMUSG00000032757	NA	0	2	tree1221	NA	NA	NA	NA	N	N	Y	Y	NA	2	0.0779	0.3174	ND	ND	ND	ND	1
ENSG00000110756	ENSG00000110756	ENSG00000196663	Y	HPS5	TECPR2	1.814584	1.914584	NA	MD	ND	MD	-0.309709892900979	-0.299795796961041	NA	Y	N	NA	NA	ENSMUSG00000014418	N	0	2	tree1222	NA	NA	NA	NA	N	N	Y	Y	NA	3	0.1055	NA	MD	MD	MD	MD	1
ENSG00000196663	ENSG00000196663	ENSG00000110756	Y	TECPR2	HPS5	1.814584	1.914584	NA	ND	MD	MD	-0.309709892900979	-0.299795796961041	0.0016	N	Y	NA	NA	ENSMUSG00000021275	NA	0	2	tree1222	NA	NA	NA	NA	N	N	NA	NA	NA	5	0.0978	NA	ND	ND	ND	ND	1
ENSG00000143891	ENSG00000143891	ENSG00000106003	Y	GALM	LFNG	2.214584	2.214584	NA	ND	MD	MD	NA	0.0719992956479268	0.0102	N	N	NA	Enzyme	ENSMUSG00000035473	NA	0	4	tree1223	0.206	0	1	0	N	N	Y	Y	0	NA	0.0654	0.0102	ND	ND	ND	ND	3
ENSG00000106003	ENSG00000106003	ENSG00000143891	Y	LFNG	GALM	2.214584	2.214584	NA	MD	ND	MD	NA	0.0719992956479268	0.0108	N	N	NA	Enzyme	ENSMUSG00000029570	Y	3	4	tree1223	0.206	0	1	0	Y	N	Y	Y	0	2	0.0506	0.0108	MD	MD	ND	MD	3
ENSG00000100060	ENSG00000100060	ENSG00000106003	Y	MFNG	LFNG	1.087896	2.214584	NA	MD	MD	MD	0.142492143935313	0.609057263107563	0.0114	N	N	NA	Enzyme	ENSMUSG00000018169	Y	2	4	tree1223	1	1	1	1	Y	N	Y	Y	0	4	0.0905	0.0114	ND	MD	ND	MD	3
ENSG00000169733	ENSG00000169733	ENSG00000106003	Y	RFNG	LFNG	1.087896	2.214584	NA	ND	MD	MD	0.0593976029068838	-0.221419490478909	0.0131	N	N	NA	Enzyme	ENSMUSG00000025158	Y	3	4	tree1223	1	1	1	1	Y	N	Y	Y	0	NA	0.0975	0.0131	ND	ND	ND	ND	3
ENSG00000133265	ENSG00000133265	ENSG00000120725	Y	HSPBP1	SIL1	2.214584	2.214584	NA	ND	MD	MD	-0.498656703825533	-0.153924752243594	0.0854	N	N	NA	Regulation	ENSMUSG00000063802	NA	0	2	tree1224	NA	NA	NA	NA	N	N	Y	Y	NA	7	0.0194	0.0851	ND	ND	ND	ND	1
ENSG00000120725	ENSG00000120725	ENSG00000133265	Y	SIL1	HSPBP1	2.214584	2.214584	NA	MD	ND	MD	-0.498656703825533	-0.153924752243594	0.0152	N	N	NA	NA	ENSMUSG00000024357	Y	0	2	tree1224	NA	NA	NA	NA	N	N	Y	Y	NA	4	0.0844	0.0153	MD	ND	ND	MD	1
ENSG00000148399	ENSG00000148399	NA	N	WDR85	NA	NA	NA	2.214584	ND	NA	NA	NA	NA	0.2276	N	N	NA	NA	ENSMUSG00000026975	NA	0	1	tree1225	NA	NA	NA	NA	N	N	NA	NA	NA	NA	0.2345	0.2383	ND	ND	ND	ND	0
ENSG00000009307	ENSG00000009307	NA	N	CSDE1	NA	NA	NA	1.814584	ND	NA	NA	NA	NA	0	Y	N	NA	NA	ENSMUSG00000068823	NA	0	1	tree1226	NA	NA	NA	NA	Y	N	Y	Y	NA	6	0.0425	0	ND	ND	ND	ND	0
ENSG00000182154	ENSG00000182154	NA	N	MRPL41	NA	NA	NA	2.214584	ND	NA	NA	NA	NA	NA	Y	N	NA	NA	NA	NA	0	1	tree1227	NA	NA	NA	NA	N	N	Y	Y	NA	NA	0.1371	NA	ND	ND	ND	ND	0
ENSG00000166823	ENSG00000166823	ENSG00000188095	Y	MESP1	MESP2	0.188275	1.814584	NA	ND	MD	MD	NA	0.0923752194076917	0.0318	N	N	NA	Regulation	ENSMUSG00000030544	Y	1	3	tree1230	NA	NA	NA	NA	Y	N	Y	Y	NA	NA	0.214	0.0318	ND	ND	ND	ND	2
ENSG00000188095	ENSG00000188095	ENSG00000166823	Y	MESP2	MESP1	0.188275	1.814584	NA	MD	ND	MD	NA	0.0923752194076917	0.0324	N	N	NA	Regulation	ENSMUSG00000030543	Y	2	3	tree1230	NA	NA	NA	NA	Y	N	Y	Y	NA	1	0.2269	0.0339	MD	MD	ND	MD	2
ENSG00000151379	ENSG00000151379	ENSG00000166823	Y	MSGN1	MESP1	1.814584	1.814584	NA	ND	ND	ND	NA	NA	0.0116	N	N	NA	Regulation	ENSMUSG00000047002	Y	1	3	tree1230	NA	NA	NA	NA	Y	N	Y	Y	NA	NA	0.1165	0.0116	ND	ND	ND	ND	2
ENSG00000175105	ENSG00000175105	NA	N	ZNF654	NA	NA	NA	1.814584	ND	NA	NA	NA	NA	NA	N	N	NA	NA	NA	NA	4	1	tree1232	NA	NA	NA	NA	N	N	Y	Y	NA	NA	NA	NA	ND	ND	ND	ND	0
ENSG00000167208	ENSG00000167208	ENSG00000124104	Y	SNX20	SNX21	1.087896	1.814584	NA	ND	ND	ND	NA	0.0476936841630479	0.0119	N	N	NA	NA	ENSMUSG00000031662	N	1	2	tree1233	NA	NA	NA	NA	N	N	Y	Y	NA	4	0.1174	0.0119	ND	ND	ND	ND	1
ENSG00000124104	ENSG00000124104	ENSG00000167208	Y	SNX21	SNX20	1.087896	1.814584	NA	ND	ND	ND	NA	0.0476936841630479	0.0144	N	N	NA	NA	ENSMUSG00000050373	NA	1	2	tree1233	NA	NA	NA	NA	N	N	Y	Y	NA	NA	0.0323	0.0144	ND	ND	ND	ND	1
ENSG00000155754	ENSG00000155754	NA	N	ALS2CR11	NA	NA	NA	0.604171	ND	NA	NA	NA	NA	0.0392	N	N	NA	NA	ENSMUSG00000072295	NA	0	1	tree1239	NA	NA	NA	NA	N	N	NA	NA	NA	5	NA	0.0403	ND	ND	ND	ND	0
ENSG00000158019	ENSG00000158019	NA	N	BRE	NA	NA	NA	1.614584	MD	NA	MD	NA	NA	0.0012	Y	N	NA	NA	ENSMUSG00000052139	NA	0	1	tree1240	NA	NA	NA	NA	N	Y	Y	Y	NA	9	NA	0.0012	ND	MD	ND	MD	0
ENSG00000165669	ENSG00000165669	NA	N	FAM204A	NA	NA	NA	1.614584	ND	NA	NA	NA	NA	0.0201	N	N	NA	NA	ENSMUSG00000057858	NA	0	1	tree1241	NA	NA	NA	NA	N	N	NA	NA	NA	NA	0.1158	0.0201	ND	ND	ND	ND	0
ENSG00000163075	ENSG00000163075	NA	N	NA	NA	NA	NA	1.614584	ND	NA	NA	NA	NA	0.0207	N	N	NA	NA	ENSMUSG00000036962	NA	0	1	tree1242	NA	NA	NA	NA	N	N	Y	NA	NA	NA	0.2019	0.0207	ND	ND	ND	ND	0
ENSG00000184988	ENSG00000184988	ENSG00000215684	Y	TMEM106A	NA	0	1.614584	NA	ND	ND	ND	NA	NA	0.0238	N	N	NA	NA	ENSMUSG00000034947	NA	2	4	tree1243	NA	NA	NA	NA	N	N	Y	Y	NA	NA	0.2202	0.0238	ND	ND	ND	ND	3
ENSG00000215684	ENSG00000215684	ENSG00000184988	Y	NA	TMEM106A	0	1.614584	NA	ND	ND	ND	NA	NA	NA	N	N	NA	NA	NA	NA	0	4	tree1243	NA	NA	NA	NA	N	NA	NA	NA	NA	NA	NA	NA	ND	ND	ND	ND	3
ENSG00000106460	ENSG00000106460	ENSG00000184988	Y	TMEM106B	TMEM106A	1.087896	1.614584	NA	PD	ND	NA	NA	-0.22165887531116	0.0049	N	N	NA	NA	ENSMUSG00000029571	NA	2	4	tree1243	NA	NA	NA	NA	N	N	Y	Y	NA	NA	0.0216	0.0049	ND	ND	PD	PD	3
ENSG00000134291	ENSG00000134291	ENSG00000184988	Y	TMEM106C	TMEM106A	1.087896	1.614584	NA	ND	ND	ND	NA	0.355270280335529	0.0091	N	N	NA	NA	ENSMUSG00000052369	NA	2	4	tree1243	NA	NA	NA	NA	N	N	Y	Y	NA	1	0.1141	0.0073	ND	ND	ND	ND	3
ENSG00000138400	ENSG00000138400	NA	N	MDH1B	NA	NA	NA	1.614584	ND	NA	NA	NA	NA	0.022	N	N	NA	Enzyme	ENSMUSG00000025963	NA	1	1	tree1244	NA	NA	NA	NA	N	N	Y	Y	NA	NA	0.1913	0.022	ND	ND	ND	ND	0
ENSG00000148291	ENSG00000148291	NA	N	SURF2	NA	NA	NA	1.614584	ND	NA	NA	NA	NA	0.0234	N	N	NA	NA	ENSMUSG00000014873	NA	0	1	tree1245	NA	NA	NA	NA	N	N	Y	Y	NA	3	0.2015	0.0234	ND	ND	ND	ND	0
ENSG00000106484	ENSG00000106484	NA	N	MEST	NA	NA	NA	1.614584	MD	NA	MD	NA	NA	0.0016	N	N	NA	Enzyme	ENSMUSG00000051855	Y	0	1	tree1246	NA	NA	NA	NA	N	N	Y	Y	NA	2	0.0098	NA	ND	MD	ND	MD	0
ENSG00000172671	ENSG00000172671	NA	N	ANUBL1	NA	NA	NA	1.614584	ND	NA	NA	NA	NA	0.0341	N	N	NA	NA	ENSMUSG00000042213	NA	0	1	tree1247	NA	NA	NA	NA	N	N	Y	NA	NA	NA	0.1513	0.0341	ND	ND	ND	ND	0
ENSG00000047457	ENSG00000047457	ENSG00000181333	Y	CP	HEPHL1	1.087896	1.614584	NA	PD	ND	NA	NA	NA	0.015	N	N	NA	Enzyme	ENSMUSG00000003617	N	4	5	tree1248	NA	NA	NA	NA	N	N	Y	Y	NA	8	0.0983	0.015	MD	PD	PD	MD	4
ENSG00000181333	ENSG00000181333	ENSG00000047457	Y	HEPHL1	CP	1.087896	1.614584	NA	ND	PD	NA	NA	NA	NA	N	N	NA	Enzyme	ENSMUSG00000031936	NA	4	5	tree1248	NA	NA	NA	NA	N	N	Y	Y	NA	NA	0.0685	NA	ND	ND	ND	ND	4
ENSG00000198734	ENSG00000198734	ENSG00000185010	Y	F5	F8	1.087896	1.614584	NA	PD	PD	NA	-0.126593552595198	0.0587390307990726	NA	N	N	NA	Enzyme	ENSMUSG00000026579	Y	1	5	tree1248	NA	NA	NA	NA	N	N	Y	Y	NA	11	0.1858	NA	PD	PD	PD	PD	4
ENSG00000185010	ENSG00000185010	ENSG00000198734	Y	F8	F5	1.087896	1.614584	NA	PD	PD	NA	-0.126593552595198	0.0587390307990726	0.0305	N	N	NA	Enzyme	ENSMUSG00000031196	N	1	5	tree1248	NA	NA	NA	NA	N	Y	Y	Y	NA	21	0.161	0.0316	MD	MD	PD	MD	4
ENSG00000089472	ENSG00000089472	ENSG00000047457	Y	HEPH	CP	1.087896	1.614584	NA	ND	PD	NA	0.0224189676547798	-0.260935487137092	0.0152	N	N	NA	Enzyme	ENSMUSG00000031209	N	4	5	tree1248	NA	NA	NA	NA	N	N	Y	Y	NA	NA	0.0786	0.0152	ND	ND	ND	ND	4
ENSG00000138180	ENSG00000138180	NA	N	CEP55	NA	NA	NA	1.814584	ND	NA	NA	NA	NA	0.0177	N	N	NA	NA	ENSMUSG00000024989	NA	38	1	tree1251	NA	NA	NA	NA	N	N	NA	Y	NA	21	0.154	0.0177	ND	ND	ND	ND	0
ENSG00000215018	ENSG00000215018	ENSG00000142156	Y	COL28A1	COL6A1	1.614584	1.614584	NA	ND	PD	NA	NA	0.186455877426893	NA	N	N	NA	Regulation	ENSMUSG00000068794	NA	12	3	tree1252	0.151	0	2	0	N	N	Y	Y	0.0125833333333333	NA	0.078	NA	ND	ND	ND	ND	2
ENSG00000142156	ENSG00000142156	ENSG00000215018	Y	COL6A1	COL28A1	1.614584	1.614584	NA	PD	ND	NA	NA	0.186455877426893	0.0275	N	N	NA	NA	ENSMUSG00000001119	NA	5	3	tree1252	0.151	0	2	0	Y	N	Y	Y	0.0125833333333333	5	0.0542	0.0275	MD	PD	PD	MD	2
ENSG00000142173	ENSG00000142173	ENSG00000215018	Y	COL6A2	COL28A1	1.614584	1.614584	NA	MD	ND	MD	NA	0.199475613131721	0.0248	N	N	NA	NA	ENSMUSG00000020241	NA	6	3	tree1252	NA	NA	NA	NA	Y	N	Y	Y	NA	2	0.0469	0.0248	MD	MD	MD	MD	2
ENSG00000152154	ENSG00000152154	NA	N	TMEM178	NA	NA	NA	1.614584	ND	NA	NA	NA	NA	0	N	N	NA	NA	ENSMUSG00000024245	NA	0	1	tree1253	NA	NA	NA	NA	N	N	NA	NA	NA	NA	0.0088	0	ND	ND	ND	ND	0
ENSG00000143442	ENSG00000143442	ENSG00000169548	Y	POGZ	ZNF280A	1.614584	1.914584	NA	ND	ND	ND	-0.303232937276332	-0.317702561847687	0.0021	N	N	NA	NA	ENSMUSG00000038902	NA	7	5	tree1254	1	1	1	1	N	N	Y	Y	0	NA	NA	0.0021	ND	ND	ND	ND	4
ENSG00000169548	ENSG00000169548	ENSG00000143442	Y	ZNF280A	POGZ	1.614584	1.914584	NA	ND	ND	ND	-0.303232937276332	-0.317702561847687	0.0582	N	N	NA	NA	NA	NA	83	5	tree1254	1	1	1	1	N	N	Y	Y	0	NA	NA	0.0582	ND	ND	ND	ND	4
ENSG00000198477	ENSG00000198477	ENSG00000169548	Y	ZNF280B	ZNF280A	0.188275	1.914584	NA	ND	ND	ND	0.156853215899679	0.37875787647347	0.0244	N	N	NA	NA	ENSMUSG00000049764	NA	62	5	tree1254	1	1	1	1	N	N	Y	Y	0	NA	0.237	0.0244	ND	ND	ND	ND	4
ENSG00000056277	ENSG00000056277	ENSG00000143442	Y	ZNF280C	POGZ	1.614584	1.914584	NA	ND	ND	ND	NA	-0.0179027440595123	0.0287	N	N	NA	NA	ENSMUSG00000036916	NA	213	5	tree1254	1	1	1	1	N	N	Y	Y	0	NA	0.2132	0.0286	ND	ND	ND	ND	4
ENSG00000137871	ENSG00000137871	ENSG00000143442	Y	ZNF280D	POGZ	1.614584	1.914584	NA	ND	ND	ND	0.204900087625926	0.546851755754845	0.0137	N	N	NA	NA	NA	NA	45	5	tree1254	1	1	1	1	N	N	Y	Y	0	NA	0.1309	0.0139	ND	ND	ND	ND	4
ENSG00000160570	ENSG00000160570	ENSG00000158796	Y	DEDD2	DEDD	1.087896	1.087896	NA	ND	ND	ND	NA	0.00379205161926222	NA	N	N	NA	NA	ENSMUSG00000054499	NA	1	2	tree1255	NA	NA	NA	NA	N	N	Y	Y	NA	6	0.0411	NA	ND	ND	ND	ND	1
ENSG00000158796	ENSG00000158796	ENSG00000160570	Y	DEDD	DEDD2	1.087896	1.087896	NA	ND	ND	ND	NA	0.00379205161926222	0.0016	N	N	NA	NA	ENSMUSG00000013973	N	1	2	tree1255	NA	NA	NA	NA	N	N	Y	Y	NA	14	0.0075	0.0033	ND	ND	ND	ND	1
ENSG00000165874	ENSG00000165874	ENSG00000189014	Y	FAM35B	FAM35B2	0.00895	1.087896	NA	ND	ND	ND	NA	NA	NA	N	N	NA	NA	NA	NA	1	3	tree1256	NA	NA	NA	NA	N	N	NA	NA	NA	NA	NA	NA	ND	ND	ND	ND	2
ENSG00000189014	ENSG00000189014	ENSG00000165874	Y	FAM35B2	FAM35B	0.00895	1.087896	NA	ND	ND	ND	NA	NA	NA	N	N	NA	NA	NA	NA	0	3	tree1256	NA	NA	NA	NA	N	NA	NA	NA	NA	NA	NA	NA	ND	ND	ND	ND	2
ENSG00000122376	ENSG00000122376	ENSG00000189014	Y	FAM35A	FAM35B2	0	1.087896	NA	ND	ND	ND	NA	NA	NA	N	N	NA	NA	NA	NA	0	3	tree1256	NA	NA	NA	NA	N	N	NA	NA	NA	NA	NA	NA	ND	ND	ND	ND	2
ENSG00000147642	ENSG00000147642	ENSG00000101298	Y	SYBU	SNPH	1.087896	1.087896	NA	ND	ND	ND	0.729266241842767	0.740091956537637	0.0084	N	N	NA	NA	ENSMUSG00000022340	NA	1	2	tree1257	NA	NA	NA	NA	N	N	NA	NA	NA	1	0.0788	0.0084	ND	ND	ND	ND	1
ENSG00000101298	ENSG00000101298	ENSG00000147642	Y	SNPH	SYBU	1.087896	1.087896	NA	ND	ND	ND	0.729266241842767	0.740091956537637	0.0059	N	N	NA	NA	ENSMUSG00000027457	N	1	2	tree1257	NA	NA	NA	NA	N	N	Y	Y	NA	2	0.0445	0.0063	ND	ND	ND	ND	1
ENSG00000167925	ENSG00000167925	NA	N	GHDC	NA	NA	NA	1.087896	ND	NA	NA	NA	NA	0.022	N	N	NA	NA	ENSMUSG00000017747	NA	0	1	tree1259	NA	NA	NA	NA	N	N	Y	Y	NA	NA	0.1727	0.0221	ND	ND	ND	ND	0
ENSG00000065600	ENSG00000065600	NA	N	TMEM206	NA	NA	NA	1.087896	ND	NA	NA	NA	NA	0.1043	N	N	NA	NA	ENSMUSG00000026627	NA	0	1	tree1260	NA	NA	NA	NA	N	NA	NA	NA	NA	NA	0.0458	0.1017	ND	ND	ND	ND	0
ENSG00000145835	ENSG00000145835	ENSG00000168564	Y	NA	CDKN2AIP	1.087896	1.814584	NA	ND	ND	ND	NA	NA	NA	N	N	NA	NA	NA	NA	0	2	tree1261	NA	NA	NA	NA	N	NA	NA	NA	NA	NA	NA	NA	ND	ND	ND	ND	1
ENSG00000168564	ENSG00000168564	ENSG00000145835	Y	CDKN2AIP	NA	1.087896	1.814584	NA	ND	ND	ND	NA	NA	0.0093	N	N	NA	NA	ENSMUSG00000038069	NA	0	2	tree1261	NA	NA	NA	NA	N	N	Y	Y	NA	1	0.0678	0.0093	ND	ND	ND	ND	1
ENSG00000110324	ENSG00000110324	ENSG00000016402	Y	IL10RA	IL20RA	0.604171	1.087896	NA	PD	MD	MD	-0.163106257435865	-0.119768365616411	0.0343	N	N	NA	SignalTransduction	ENSMUSG00000032089	N	1	3	tree1263	NA	NA	NA	NA	N	N	Y	Y	NA	3	0.3464	0.0343	MD	PD	PD	MD	2
ENSG00000016402	ENSG00000016402	ENSG00000110324	Y	IL20RA	IL10RA	0.604171	1.087896	NA	MD	PD	MD	-0.163106257435865	-0.119768365616411	0.0232	N	N	NA	SignalTransduction	ENSMUSG00000020007	NA	4	3	tree1263	NA	NA	NA	NA	N	N	Y	Y	NA	3	0.236	0.0232	ND	MD	ND	MD	2
ENSG00000142677	ENSG00000142677	ENSG00000110324	Y	IL22RA1	IL10RA	0.604171	1.087896	NA	ND	PD	NA	0.253396719586661	0.15507673952423	0.0164	N	N	NA	SignalTransduction	ENSMUSG00000037157	NA	1	3	tree1263	NA	NA	NA	NA	N	N	Y	Y	NA	2	0.1649	0.0164	ND	ND	ND	ND	2
ENSG00000171282	ENSG00000171282	ENSG00000182095	Y	NA	TNRC18	1.087896	1.814584	NA	ND	ND	ND	NA	NA	0.027	N	N	NA	NA	ENSMUSG00000039741	Y	12	2	tree1264	NA	NA	NA	NA	N	N	Y	NA	NA	1	0.1072	0.017	ND	ND	ND	ND	1
ENSG00000182095	ENSG00000182095	ENSG00000171282	Y	TNRC18	NA	1.087896	1.814584	NA	ND	ND	ND	NA	NA	0.1532	N	N	NA	NA	ENSMUSG00000039477	NA	8	2	tree1264	NA	NA	NA	NA	N	N	Y	NA	NA	NA	0.1704	0.1904	ND	ND	ND	ND	1
ENSG00000213784	ENSG00000213784	NA	N	NA	NA	NA	NA	0.776542	ND	NA	NA	NA	NA	NA	N	N	NA	NA	NA	NA	0	1	tree1265	NA	NA	NA	NA	N	NA	NA	NA	NA	NA	NA	NA	ND	ND	ND	ND	0
ENSG00000186235	ENSG00000186235	NA	N	NA	NA	NA	NA	0.123587	ND	NA	NA	NA	NA	0.3484	N	N	NA	NA	NA	NA	0	1	tree1266	NA	NA	NA	NA	N	N	NA	NA	NA	NA	NA	0.3615	ND	ND	ND	ND	0
ENSG00000155719	ENSG00000155719	NA	N	OTOA	NA	NA	NA	1.614584	MD	NA	MD	NA	NA	0.0265	N	N	NA	NA	ENSMUSG00000034990	NA	3	1	tree1267	NA	NA	NA	NA	N	N	NA	Y	NA	NA	0.1353	0.0283	MD	ND	ND	MD	0
ENSG00000187624	ENSG00000187624	NA	N	C17orf97	NA	NA	NA	1.614584	ND	NA	NA	NA	NA	0.0902	N	N	NA	NA	ENSMUSG00000053783	NA	0	1	tree1268	NA	NA	NA	NA	N	N	NA	NA	NA	NA	0.2411	0.0906	ND	ND	ND	ND	0
ENSG00000203757	ENSG00000203757	ENSG00000180437	Y	OR6K3	NA	0.188275	0.423003	NA	ND	ND	ND	NA	NA	0.0452	N	N	NA	SignalTransduction	ENSMUSG00000051528	NA	504	2	tree1269	NA	NA	NA	NA	N	N	Y	Y	NA	NA	0.1455	0.0452	ND	ND	ND	ND	1
ENSG00000180437	ENSG00000180437	ENSG00000203757	Y	NA	OR6K3	0.188275	0.423003	NA	ND	ND	ND	NA	NA	NA	N	N	NA	NA	NA	NA	0	2	tree1269	NA	NA	NA	NA	N	NA	NA	NA	NA	NA	NA	NA	ND	ND	ND	ND	1
ENSG00000185523	ENSG00000185523	NA	N	C1orf227	NA	NA	NA	1.614584	ND	NA	NA	NA	NA	0.0522	N	N	NA	NA	ENSMUSG00000057072	NA	0	1	tree1271	NA	NA	NA	NA	N	N	NA	NA	NA	NA	0.43	0.0522	ND	ND	ND	ND	0
ENSG00000149021	ENSG00000149021	NA	N	SCGB1A1	NA	NA	NA	1.614584	PD	NA	NA	NA	NA	0.092	N	N	NA	Regulation	ENSMUSG00000024653	N	0	1	tree1272	NA	NA	NA	NA	Y	Y	Y	Y	NA	6	0.3064	0.092	PD	PD	PD	PD	0
ENSG00000149932	ENSG00000149932	NA	N	TMEM219	NA	NA	NA	1.087896	ND	NA	NA	NA	NA	0.004	N	N	NA	NA	ENSMUSG00000060538	NA	0	1	tree1273	NA	NA	NA	NA	N	N	NA	NA	NA	NA	0.0991	0.004	ND	ND	ND	ND	0
ENSG00000146399	ENSG00000146399	ENSG00000146378	Y	TAAR1	TAAR2	1.087896	1.087896	NA	ND	ND	ND	NA	0.375255338597485	0.0189	N	N	NA	SignalTransduction	ENSMUSG00000056379	N	236	5	tree1284	NA	NA	NA	NA	N	N	Y	Y	NA	1	0.1621	0.0189	ND	ND	ND	ND	4
ENSG00000146378	ENSG00000146378	ENSG00000146399	Y	TAAR2	TAAR1	1.087896	1.087896	NA	ND	ND	ND	NA	0.375255338597485	0.0233	N	N	NA	SignalTransduction	ENSMUSG00000059763	NA	166	5	tree1284	NA	NA	NA	NA	N	N	Y	Y	NA	NA	0.063	0.0233	ND	ND	ND	ND	4
ENSG00000135569	ENSG00000135569	ENSG00000146383	Y	TAAR5	TAAR6	0.604171	1.087896	NA	ND	PD	NA	NA	NA	0.0122	N	N	NA	SignalTransduction	ENSMUSG00000069706	NA	172	5	tree1284	NA	NA	NA	NA	N	Y	Y	Y	NA	NA	0.0722	0.0122	ND	ND	ND	ND	4
ENSG00000146383	ENSG00000146383	ENSG00000135569	Y	TAAR6	TAAR5	0.604171	1.087896	NA	PD	ND	NA	NA	NA	0.0236	N	N	NA	SignalTransduction	ENSMUSG00000045111	NA	153	5	tree1284	NA	NA	NA	NA	N	N	Y	Y	NA	NA	0.0645	0.0236	MD	PD	PD	MD	4
ENSG00000146385	ENSG00000146385	ENSG00000146383	Y	TAAR8	TAAR6	0.188275	1.087896	NA	ND	PD	NA	NA	NA	NA	N	N	NA	SignalTransduction	NA	NA	130	5	tree1284	NA	NA	NA	NA	N	N	Y	Y	NA	1	NA	NA	ND	ND	ND	ND	4
ENSG00000149054	ENSG00000149054	NA	N	ZNF215	NA	NA	NA	1.614584	ND	NA	NA	NA	NA	0.0333	N	N	NA	Regulation	NA	NA	384	1	tree1297	NA	NA	NA	NA	N	N	Y	Y	NA	NA	NA	0.0333	ND	ND	ND	ND	0
ENSG00000163534	ENSG00000163534	ENSG00000132704	Y	FCRL1	FCRL2	0.188275	0.776542	NA	ND	ND	ND	NA	0.943126353453551	0.0419	N	N	NA	SignalTransduction	ENSMUSG00000059994	NA	19	7	tree1299	NA	NA	NA	NA	N	N	Y	NA	NA	NA	0.2973	0.0419	ND	ND	ND	ND	6
ENSG00000132704	ENSG00000132704	ENSG00000163534	Y	FCRL2	FCRL1	0.188275	0.776542	NA	ND	ND	ND	NA	0.943126353453551	0.0518	N	N	NA	SignalTransduction	NA	NA	35	7	tree1299	NA	NA	NA	NA	N	N	Y	Y	NA	NA	NA	0.0583	ND	ND	ND	ND	6
ENSG00000160856	ENSG00000160856	ENSG00000163534	Y	FCRL3	FCRL1	0.188275	0.776542	NA	PD	ND	NA	NA	0.917072559892578	NA	N	N	NA	SignalTransduction	NA	NA	44	7	tree1299	NA	NA	NA	NA	N	N	Y	Y	NA	1	NA	NA	MD	PD	PD	MD	6
ENSG00000163518	ENSG00000163518	ENSG00000163534	Y	FCRL4	FCRL1	0.423003	0.776542	NA	MD	ND	MD	NA	0.416657659825729	0.058	N	N	NA	SignalTransduction	NA	NA	20	7	tree1299	NA	NA	NA	NA	N	N	Y	NA	NA	2	NA	0.058	ND	MD	ND	MD	6
ENSG00000143297	ENSG00000143297	ENSG00000163534	Y	FCRL5	FCRL1	0.423003	0.776542	NA	MD	ND	MD	NA	0.836047244871945	NA	N	N	NA	SignalTransduction	ENSMUSG00000048031	NA	37	7	tree1299	NA	NA	NA	NA	N	N	Y	NA	NA	NA	0.503	NA	ND	MD	ND	MD	6
ENSG00000181036	ENSG00000181036	ENSG00000163534	Y	FCRL6	FCRL1	0.776542	0.776542	NA	ND	ND	ND	NA	NA	0.0449	N	N	NA	NA	ENSMUSG00000070504	NA	15	7	tree1299	NA	NA	NA	NA	N	N	NA	NA	NA	NA	0.4529	0.0449	ND	ND	ND	ND	6
ENSG00000162746	ENSG00000162746	ENSG00000163534	Y	FCRLB	FCRL1	0.776542	0.776542	NA	ND	ND	ND	NA	-0.0978870496543038	0.0172	N	N	NA	NA	ENSMUSG00000070524	NA	9	7	tree1299	NA	NA	NA	NA	N	N	NA	NA	NA	NA	0.0905	0.0172	ND	ND	ND	ND	6
ENSG00000151650	ENSG00000151650	NA	N	VENTX	NA	NA	NA	1.087896	ND	NA	NA	NA	NA	0.0914	N	N	NA	Regulation	NA	NA	42	1	tree1302	NA	NA	NA	NA	Y	N	Y	Y	NA	NA	NA	0.0914	ND	ND	ND	ND	0
ENSG00000203897	ENSG00000203897	NA	N	NA	NA	NA	NA	0.188275	ND	NA	NA	NA	NA	NA	N	N	NA	NA	NA	NA	0	1	tree1312	NA	NA	NA	NA	N	NA	NA	NA	NA	NA	NA	NA	ND	ND	ND	ND	0
ENSG00000066136	ENSG00000066136	NA	N	NFYC	NA	NA	NA	2.214584	MD	NA	MD	NA	NA	0.0184	Y	N	NA	Regulation	ENSMUSG00000032897	NA	0	1	tree1314	NA	NA	NA	NA	Y	N	Y	Y	NA	8	0.0029	0.0037	ND	MD	ND	MD	0
ENSG00000072506	ENSG00000072506	ENSG00000087076	Y	HSD17B10	HSD17B14	2.214584	2.214584	NA	MD	ND	MD	0.121413923436302	0.438077840532173	0.0132	N	N	NA	Enzyme	ENSMUSG00000025260	NA	14	2	tree1315	0.706	0.142857142857143	6	0.5	Y	N	Y	Y	0.294166666666667	1	0.0715	0.0132	MD	MD	MD	MD	1
ENSG00000087076	ENSG00000087076	ENSG00000072506	Y	HSD17B14	HSD17B10	2.214584	2.214584	NA	ND	MD	MD	0.121413923436302	0.438077840532173	0.0137	N	N	NA	Enzyme	ENSMUSG00000030825	NA	31	2	tree1315	0.706	0.142857142857143	6	0.5	N	N	Y	Y	0.294166666666667	12	NA	0.0137	ND	ND	ND	ND	1
ENSG00000134480	ENSG00000134480	NA	N	CCNH	NA	NA	NA	2.214584	MD	NA	MD	NA	NA	0.0038	Y	N	NA	Enzyme	ENSMUSG00000021548	NA	1	1	tree1316	NA	NA	NA	NA	N	Y	Y	Y	NA	18	0.0232	0.0038	ND	MD	ND	MD	0
ENSG00000072401	ENSG00000072401	ENSG00000078967	Y	UBE2D1	UBE2D4	1.087896	2.214584	NA	PD	ND	NA	0.0103021373017952	0.793474133793584	0.0032	N	N	NA	Enzyme	ENSMUSG00000019927	NA	28	4	tree1317	1	1	1	1	N	N	Y	Y	0	24	0	0.0032	ND	PD	PD	PD	3
ENSG00000078967	ENSG00000078967	ENSG00000072401	Y	UBE2D4	UBE2D1	1.087896	2.214584	NA	ND	PD	NA	0.0103021373017952	0.793474133793584	0	N	N	NA	Enzyme	ENSMUSG00000061490	NA	28	4	tree1317	1	1	1	1	N	N	Y	Y	0	16	0.0568	0	ND	ND	ND	ND	3
ENSG00000131508	ENSG00000131508	ENSG00000109332	Y	UBE2D2	UBE2D3	1.087896	2.214584	NA	ND	ND	ND	-0.359369664457657	0.0296466332721195	0	N	Y	NA	Enzyme	NA	NA	28	4	tree1317	1	1	1	1	N	N	Y	Y	0	31	0	0	ND	ND	ND	ND	3
ENSG00000109332	ENSG00000109332	ENSG00000131508	Y	UBE2D3	UBE2D2	1.087896	2.214584	NA	ND	ND	ND	-0.359369664457657	0.0296466332721195	0.0237	Y	N	NA	Enzyme	ENSMUSG00000078578	NA	28	4	tree1317	1	1	1	1	N	N	Y	Y	0	22	0.0231	0.0378	ND	ND	ND	ND	3
ENSG00000115211	ENSG00000115211	NA	N	EIF2B4	NA	NA	NA	2.214584	MD	NA	MD	NA	NA	0.0103	N	N	NA	Regulation	ENSMUSG00000029145	NA	1	1	tree1318	NA	NA	NA	NA	Y	N	Y	Y	NA	3	0.1047	0.0103	MD	ND	MD	MD	0
ENSG00000148229	ENSG00000148229	NA	N	POLE3	NA	NA	NA	2.214584	ND	NA	NA	NA	NA	0	Y	N	NA	Enzyme	ENSMUSG00000028394	NA	1	1	tree1319	NA	NA	NA	NA	N	Y	Y	Y	NA	4	0.0239	0	ND	ND	ND	ND	0
ENSG00000184771	ENSG00000184771	ENSG00000172216	Y	NA	CEBPB	1.087896	1.914584	NA	MD	PD	MD	NA	NA	NA	N	N	NA	NA	NA	NA	0	4	tree1320	NA	NA	NA	NA	N	NA	NA	NA	NA	NA	NA	NA	ND	MD	ND	MD	3
ENSG00000172216	ENSG00000172216	ENSG00000184771	Y	CEBPB	NA	1.087896	1.914584	NA	PD	MD	MD	NA	NA	0.0034	N	N	NA	Regulation	ENSMUSG00000056501	Y	2	4	tree1320	NA	NA	NA	NA	Y	N	Y	Y	NA	66	0.1115	0.0137	ND	PD	ND	PD	3
ENSG00000221869	ENSG00000221869	ENSG00000184771	Y	CEBPD	NA	1.087896	1.914584	NA	ND	MD	MD	NA	NA	0	N	N	NA	Regulation	NA	NA	2	4	tree1320	NA	NA	NA	NA	N	N	Y	Y	NA	11	NA	0	ND	ND	ND	ND	3
ENSG00000092067	ENSG00000092067	ENSG00000184771	Y	CEBPE	NA	1.087896	1.914584	NA	PD	MD	MD	NA	NA	0.0046	Y	N	NA	Regulation	ENSMUSG00000052435	N	2	4	tree1320	NA	NA	NA	NA	Y	N	Y	Y	NA	14	0.031	0.0046	MD	MD	PD	MD	3
ENSG00000033050	ENSG00000033050	NA	N	ABCF2	NA	NA	NA	2.214584	MD	NA	MD	NA	NA	0.058	Y	N	NA	Transporter	ENSMUSG00000028953	NA	8	1	tree1321	NA	NA	NA	NA	N	N	Y	Y	NA	NA	0.0044	0.0588	ND	MD	ND	MD	0
ENSG00000106459	ENSG00000106459	NA	N	NRF1	NA	NA	NA	1.814584	PD	NA	NA	NA	NA	0	N	N	NA	NA	ENSMUSG00000058440	Y	0	1	tree1322	NA	NA	NA	NA	Y	N	Y	Y	NA	7	0.0973	0	ND	MD	PD	MD	0
ENSG00000127914	ENSG00000127914	NA	N	AKAP9	NA	NA	NA	1.614584	PD	NA	NA	NA	NA	0.0224	Y	N	NA	NA	ENSMUSG00000040407	NA	25	1	tree1323	NA	NA	NA	NA	N	N	Y	Y	NA	24	0.1895	0.0215	MD	PD	ND	MD	0
ENSG00000198887	ENSG00000198887	NA	N	SMC5	NA	NA	NA	2.214584	ND	NA	NA	NA	NA	0.0359	N	N	NA	NA	ENSMUSG00000024943	NA	82	1	tree1324	NA	NA	NA	NA	N	N	Y	Y	NA	1	0.0545	0.0359	ND	ND	ND	ND	0
ENSG00000115761	ENSG00000115761	NA	N	NOL10	NA	NA	NA	2.214584	ND	NA	NA	NA	NA	0.0403	N	N	NA	NA	ENSMUSG00000061458	NA	0	1	tree1325	NA	NA	NA	NA	N	N	NA	NA	NA	6	0.021	0.0403	ND	ND	ND	ND	0
ENSG00000165219	ENSG00000165219	NA	N	GAPVD1	NA	NA	NA	1.914584	MD	NA	MD	NA	NA	0.0016	N	N	NA	Regulation	ENSMUSG00000026867	NA	1	1	tree1326	NA	NA	NA	NA	N	N	Y	Y	NA	1	0.0102	0.0016	ND	MD	ND	MD	0
ENSG00000033170	ENSG00000033170	NA	N	FUT8	NA	NA	NA	1.914584	MD	NA	MD	NA	NA	8e-04	N	N	NA	Enzyme	ENSMUSG00000021065	Y	0	1	tree1327	NA	NA	NA	NA	Y	N	Y	Y	NA	NA	0.0163	8e-04	ND	MD	ND	MD	0
ENSG00000100567	ENSG00000100567	NA	N	PSMA3	NA	NA	NA	2.214584	ND	NA	NA	NA	NA	0	Y	N	NA	Enzyme	ENSMUSG00000060073	NA	7	1	tree1328	NA	NA	NA	NA	N	Y	Y	Y	NA	30	0.0054	0	ND	ND	ND	ND	0
ENSG00000122367	ENSG00000122367	ENSG00000163110	Y	LDB3	PDLIM5	1.087896	1.814584	NA	MD	PD	MD	0.31502125403401	0.715092201556961	0.0096	N	N	NA	NA	ENSMUSG00000021798	Y	31	7	tree1329	1	1	1	1	N	N	Y	NA	0	5	0.051	0.0104	MD	MD	ND	MD	6
ENSG00000163110	ENSG00000163110	ENSG00000122367	Y	PDLIM5	LDB3	1.087896	1.814584	NA	PD	MD	MD	0.31502125403401	0.715092201556961	0.0149	N	N	NA	NA	ENSMUSG00000028273	NA	10	7	tree1329	1	1	1	1	Y	N	Y	Y	0	8	0.0554	0.0179	ND	PD	PD	PD	6
ENSG00000107438	ENSG00000107438	ENSG00000120913	Y	PDLIM1	PDLIM2	1.087896	1.814584	NA	ND	ND	ND	0.377867293616872	0.465951272775335	0.0043	N	N	NA	Regulation	ENSMUSG00000055044	NA	7	7	tree1329	1	0.25	4	1	N	N	Y	Y	0.25	10	0.0503	0.0043	ND	ND	ND	ND	6
ENSG00000120913	ENSG00000120913	ENSG00000107438	Y	PDLIM2	PDLIM1	1.087896	1.814584	NA	ND	ND	ND	0.377867293616872	0.465951272775335	0.1457	N	N	NA	NA	ENSMUSG00000022090	N	8	7	tree1329	1	0.25	4	1	N	N	Y	NA	0.25	NA	0.1606	0.1049	ND	ND	ND	ND	6
ENSG00000154553	ENSG00000154553	ENSG00000107438	Y	PDLIM3	PDLIM1	1.087896	1.814584	NA	MD	ND	MD	0.486153105810366	0.487087284595659	0.0067	N	N	NA	NA	ENSMUSG00000031636	Y	7	7	tree1329	1	0.5	2	1	Y	N	Y	Y	0.0833333333333333	1	0.1345	0.0067	ND	MD	ND	MD	6
ENSG00000131435	ENSG00000131435	ENSG00000107438	Y	PDLIM4	PDLIM1	1.087896	1.814584	NA	PD	ND	NA	0.00175362555926521	0.220227230250404	0.0092	N	N	NA	NA	ENSMUSG00000020388	NA	9	7	tree1329	1	1	1	1	N	N	Y	NA	0	6	0.0452	0.0092	MD	PD	ND	MD	6
ENSG00000196923	ENSG00000196923	ENSG00000122367	Y	PDLIM7	LDB3	1.087896	1.814584	NA	ND	MD	MD	-0.188419988635494	0.391511845131502	0.0617	N	N	NA	NA	ENSMUSG00000021493	NA	18	7	tree1329	1	1	1	1	Y	N	Y	Y	0	31	0.0293	0.0617	ND	ND	ND	ND	6
ENSG00000102225	ENSG00000102225	ENSG00000059758	Y	CDK16	CDK17	1.087896	2.214584	NA	ND	ND	ND	0.244090988022309	-0.00713026816832645	0.0043	N	N	NA	Enzyme	ENSMUSG00000031065	NA	233	5	tree1330	1	1	2	1	N	NA	Y	Y	0.0833333333333333	10	0.0124	0.0043	ND	ND	ND	ND	4
ENSG00000059758	ENSG00000059758	ENSG00000102225	Y	CDK17	CDK16	1.087896	2.214584	NA	ND	ND	ND	0.244090988022309	-0.00713026816832645	0	N	N	NA	Enzyme	ENSMUSG00000020015	NA	199	5	tree1330	1	1	2	1	N	Y	Y	Y	0.0833333333333333	4	0.0063	0	ND	ND	ND	ND	4
ENSG00000117266	ENSG00000117266	ENSG00000102225	Y	CDK18	CDK16	1.087896	2.214584	NA	ND	ND	ND	0.410681804631702	0.226343171333654	0.0396	N	N	NA	SignalTransduction	ENSMUSG00000026437	NA	183	5	tree1330	1	1	2	1	N	N	Y	Y	0.0833333333333333	3	0.04	0.0361	ND	ND	ND	ND	4
ENSG00000058091	ENSG00000058091	ENSG00000138395	Y	CDK14	CDK15	1.087896	2.214584	NA	ND	ND	ND	NA	-0.0179263202060684	0.0179	N	N	NA	Enzyme	ENSMUSG00000028926	NA	240	5	tree1330	0.741	0.5	4	1	N	N	Y	Y	0.18525	12	0.0069	0.001	ND	ND	ND	ND	4
ENSG00000138395	ENSG00000138395	ENSG00000058091	Y	CDK15	CDK14	1.087896	2.214584	NA	ND	ND	ND	NA	-0.0179263202060684	0.0487	N	N	NA	Enzyme	ENSMUSG00000026023	NA	307	5	tree1330	0.741	0.5	4	1	N	Y	Y	Y	0.18525	NA	0.0585	0.039	ND	ND	ND	ND	4
ENSG00000169359	ENSG00000169359	NA	N	SLC33A1	NA	NA	NA	2.214584	MD	NA	MD	NA	NA	0.0456	N	N	NA	Transporter	ENSMUSG00000027822	NA	0	1	tree1331	NA	NA	NA	NA	N	N	Y	Y	NA	1	0.0324	0.0373	MD	MD	ND	MD	0
ENSG00000196961	ENSG00000196961	ENSG00000183020	Y	AP2A1	AP2A2	1.087896	2.214584	NA	ND	ND	ND	NA	0.266714003214062	0.0043	N	N	NA	Transporter	ENSMUSG00000060279	NA	7	2	tree1332	NA	NA	NA	NA	Y	N	Y	Y	NA	22	0.0062	0.0043	ND	ND	ND	ND	1
ENSG00000183020	ENSG00000183020	ENSG00000196961	Y	AP2A2	AP2A1	1.087896	2.214584	NA	ND	ND	ND	NA	0.266714003214062	0.0194	N	N	NA	Transporter	ENSMUSG00000002957	NA	7	2	tree1332	NA	NA	NA	NA	Y	N	Y	Y	NA	14	0.0112	0.0194	ND	ND	ND	ND	1
ENSG00000126457	ENSG00000126457	ENSG00000111218	Y	PRMT1	PRMT8	1.087896	2.214584	NA	ND	PD	NA	-0.144313220608379	0.0421382545928081	0.0062	Y	N	NA	Enzyme	ENSMUSG00000052429	Y	8	2	tree1333	NA	NA	NA	NA	Y	N	Y	Y	NA	44	0.0011	0.0099	ND	ND	ND	ND	1
ENSG00000111218	ENSG00000111218	ENSG00000126457	Y	PRMT8	PRMT1	1.087896	2.214584	NA	PD	ND	NA	-0.144313220608379	0.0421382545928081	0.0798	N	Y	NA	Enzyme	ENSMUSG00000030350	NA	7	2	tree1333	NA	NA	NA	NA	N	N	Y	Y	NA	3	0.0067	0.0919	ND	ND	PD	PD	1
ENSG00000204650	ENSG00000204650	ENSG00000143761	Y	NA	ARF1	1.087896	2.214584	NA	ND	MD	MD	NA	NA	NA	N	N	NA	NA	NA	NA	0	6	tree1334	NA	NA	NA	NA	N	NA	NA	NA	NA	NA	NA	NA	ND	ND	ND	ND	5
ENSG00000143761	ENSG00000143761	ENSG00000204650	Y	ARF1	NA	1.087896	2.214584	NA	MD	ND	MD	NA	NA	0.0294	N	N	NA	SignalTransduction	ENSMUSG00000048076	NA	29	6	tree1334	NA	NA	NA	NA	N	NA	Y	Y	NA	39	0	0	ND	MD	ND	MD	5
ENSG00000134287	ENSG00000134287	ENSG00000204650	Y	ARF3	NA	1.087896	2.214584	NA	ND	ND	ND	NA	NA	0	N	N	NA	Enzyme	ENSMUSG00000051853	NA	29	6	tree1334	NA	NA	NA	NA	N	NA	Y	Y	NA	7	0	0	ND	ND	ND	ND	5
ENSG00000168374	ENSG00000168374	ENSG00000004059	Y	ARF4	ARF5	0.776542	2.214584	NA	ND	ND	ND	-0.10580368160909	-0.260612750732504	NA	N	N	NA	Enzyme	ENSMUSG00000021877	NA	28	6	tree1334	1	1	1	1	Y	N	Y	Y	0	4	0.0218	NA	ND	ND	ND	ND	5
ENSG00000004059	ENSG00000004059	ENSG00000168374	Y	ARF5	ARF4	0.776542	2.214584	NA	ND	ND	ND	-0.10580368160909	-0.260612750732504	0	N	N	NA	Enzyme	ENSMUSG00000020440	NA	28	6	tree1334	1	1	1	1	N	N	Y	Y	0	5	0	0	ND	ND	ND	ND	5
ENSG00000165527	ENSG00000165527	ENSG00000204650	Y	ARF6	NA	2.214584	2.214584	NA	MD	ND	MD	NA	NA	0	N	N	NA	Enzyme	ENSMUSG00000044147	Y	30	6	tree1334	NA	NA	NA	NA	Y	N	Y	Y	NA	29	0	0	ND	MD	ND	MD	5
ENSG00000099797	ENSG00000099797	ENSG00000205678	Y	TECR	TECRL	1.087896	2.214584	NA	MD	ND	MD	NA	-0.146092698817205	0.0299	N	N	NA	Enzyme	ENSMUSG00000031708	NA	2	2	tree1335	NA	NA	NA	NA	N	N	Y	Y	NA	3	0.0221	NA	MD	ND	ND	MD	1
ENSG00000205678	ENSG00000205678	ENSG00000099797	Y	TECRL	TECR	1.087896	2.214584	NA	ND	MD	MD	NA	-0.146092698817205	0.0059	N	N	NA	Enzyme	ENSMUSG00000049537	NA	1	2	tree1335	NA	NA	NA	NA	N	N	Y	Y	NA	NA	0.1082	0.0059	ND	ND	ND	ND	1
ENSG00000146909	ENSG00000146909	NA	N	NOM1	NA	NA	NA	2.214584	MD	NA	MD	NA	NA	NA	N	N	NA	NA	ENSMUSG00000001569	NA	1	1	tree1336	NA	NA	NA	NA	N	N	Y	Y	NA	2	0.187	NA	ND	MD	ND	MD	0
ENSG00000169371	ENSG00000169371	NA	N	SNUPN	NA	NA	NA	1.914584	ND	NA	NA	NA	NA	0	Y	N	NA	Transporter	ENSMUSG00000055334	NA	0	1	tree1337	NA	NA	NA	NA	N	N	Y	Y	NA	10	0.0368	0	ND	ND	ND	ND	0
ENSG00000128581	ENSG00000128581	NA	N	RABL5	NA	NA	NA	1.914584	ND	NA	NA	NA	NA	0.0049	N	N	NA	NA	ENSMUSG00000007987	NA	0	1	tree1338	NA	NA	NA	NA	N	N	Y	Y	NA	NA	0.0426	0.0049	ND	ND	ND	ND	0
ENSG00000161999	ENSG00000161999	NA	N	JMJD8	NA	NA	NA	1.914584	ND	NA	NA	NA	NA	0.0154	N	N	NA	NA	ENSMUSG00000025736	NA	1	1	tree1340	NA	NA	NA	NA	N	N	NA	NA	NA	NA	0.1996	0.0257	ND	ND	ND	ND	0
ENSG00000216522	ENSG00000216522	ENSG00000133475	Y	NA	GGT2	0.00895	2.214584	NA	ND	ND	ND	NA	NA	NA	N	N	NA	NA	NA	NA	0	8	tree1341	NA	NA	NA	NA	N	NA	NA	NA	NA	NA	NA	NA	ND	ND	ND	ND	7
ENSG00000133475	ENSG00000133475	ENSG00000216522	Y	GGT2	NA	0.00895	2.214584	NA	ND	ND	ND	NA	NA	NA	N	N	NA	NA	NA	NA	3	8	tree1341	NA	NA	NA	NA	N	N	Y	Y	NA	2	NA	NA	ND	ND	ND	ND	7
ENSG00000100031	ENSG00000100031	ENSG00000149435	Y	GGT1	GGTLC1	0.0067	2.214584	NA	PD	ND	NA	0.849966618785603	0.945725856117067	NA	N	N	NA	Enzyme	NA	NA	3	8	tree1341	1	0.5	2	1	N	N	Y	Y	0.0833333333333333	2	NA	NA	MD	MD	PD	MD	7
ENSG00000149435	ENSG00000149435	ENSG00000100031	Y	GGTLC1	GGT1	0.0067	2.214584	NA	ND	PD	NA	0.849966618785603	0.945725856117067	NA	N	N	NA	Enzyme	NA	NA	6	8	tree1341	1	0.5	2	1	N	N	Y	NA	0.0833333333333333	1	NA	NA	ND	ND	ND	ND	7
ENSG00000197421	ENSG00000197421	ENSG00000133475	Y	NA	GGT2	0	2.214584	NA	ND	ND	ND	NA	NA	NA	N	N	NA	NA	NA	NA	0	8	tree1341	NA	NA	NA	NA	N	NA	NA	NA	NA	NA	NA	NA	ND	ND	ND	ND	7
ENSG00000099998	ENSG00000099998	ENSG00000216522	Y	GGT5	NA	1.614584	2.214584	NA	ND	ND	ND	NA	NA	0.0999	N	N	NA	Enzyme	ENSMUSG00000006344	N	3	8	tree1341	NA	NA	NA	NA	N	N	Y	Y	NA	NA	0.1223	0.0943	ND	ND	ND	ND	7
ENSG00000100121	ENSG00000100121	ENSG00000216522	Y	GGTLC2	NA	0.423003	2.214584	NA	ND	ND	ND	NA	NA	NA	N	N	NA	Enzyme	NA	NA	6	8	tree1341	NA	NA	NA	NA	N	N	Y	Y	NA	NA	NA	NA	ND	ND	ND	ND	7
ENSG00000183038	ENSG00000183038	ENSG00000100031	Y	GGTLC3	GGT1	0.00895	2.214584	NA	ND	PD	NA	NA	NA	NA	N	N	NA	NA	NA	NA	6	8	tree1341	1	0.5	2	1	N	N	Y	NA	0.0833333333333333	NA	NA	NA	ND	ND	ND	ND	7
ENSG00000165792	ENSG00000165792	NA	N	METTL17	NA	NA	NA	2.214584	ND	NA	NA	NA	NA	0.0781	N	N	NA	Enzyme	ENSMUSG00000004561	NA	0	1	tree1342	NA	NA	NA	NA	N	N	Y	Y	NA	4	0.1627	0.0769	ND	ND	ND	ND	0
ENSG00000149531	ENSG00000149531	ENSG00000109536	Y	FRG1B	FRG1	0.188275	1.914584	NA	ND	MD	MD	NA	0.673093079564078	NA	N	Y	NA	NA	NA	NA	3	2	tree1343	NA	NA	NA	NA	N	N	NA	NA	NA	NA	NA	NA	ND	ND	ND	ND	1
ENSG00000109536	ENSG00000109536	ENSG00000149531	Y	FRG1	FRG1B	0.188275	1.914584	NA	MD	ND	MD	NA	0.673093079564078	NA	Y	N	NA	NA	NA	NA	2	2	tree1343	NA	NA	NA	NA	N	N	NA	Y	NA	NA	NA	NA	ND	MD	ND	MD	1
ENSG00000168288	ENSG00000168288	NA	N	MMADHC	NA	NA	NA	1.914584	MD	NA	MD	NA	NA	0.006	N	N	NA	NA	ENSMUSG00000026766	NA	0	1	tree1344	NA	NA	NA	NA	N	N	NA	NA	NA	NA	0.032	0.006	MD	ND	ND	MD	0
ENSG00000183023	ENSG00000183023	ENSG00000118160	Y	SLC8A1	SLC8A2	1.087896	1.914584	NA	PD	ND	NA	-0.196307266575921	0.345463007497096	0.0084	N	N	NA	Transporter	ENSMUSG00000054640	Y	2	3	tree1345	1	1	2	1	Y	Y	Y	Y	0.0833333333333333	9	0.0274	0.0084	ND	PD	PD	PD	2
ENSG00000118160	ENSG00000118160	ENSG00000183023	Y	SLC8A2	SLC8A1	1.087896	1.914584	NA	ND	PD	NA	-0.196307266575921	0.345463007497096	0.0013	N	N	NA	Transporter	ENSMUSG00000030376	N	2	3	tree1345	1	1	2	1	N	N	Y	Y	0.0833333333333333	5	0.0254	0.0013	ND	ND	ND	ND	2
ENSG00000100678	ENSG00000100678	ENSG00000183023	Y	SLC8A3	SLC8A1	1.087896	1.914584	NA	ND	PD	NA	NA	0.175528774520711	0.0182	N	N	NA	Transporter	ENSMUSG00000079055	NA	2	3	tree1345	1	1	2	1	N	N	Y	Y	0.0833333333333333	4	0.0271	0.0182	ND	ND	ND	ND	2
ENSG00000136048	ENSG00000136048	ENSG00000156171	Y	DRAM1	DRAM2	1.614584	1.914584	NA	MD	ND	MD	NA	0.710362042433063	0.0082	N	N	NA	NA	ENSMUSG00000020057	NA	4	4	tree1346	NA	NA	NA	NA	N	N	NA	Y	NA	2	0.0264	0.0082	ND	MD	ND	MD	3
ENSG00000156171	ENSG00000156171	ENSG00000136048	Y	DRAM2	DRAM1	1.614584	1.914584	NA	ND	MD	MD	NA	0.710362042433063	0.0113	N	N	NA	NA	ENSMUSG00000027900	NA	3	4	tree1346	NA	NA	NA	NA	N	N	NA	Y	NA	NA	0.0687	0.0113	ND	ND	ND	ND	3
ENSG00000168890	ENSG00000168890	ENSG00000180061	Y	TMEM150A	TMEM150B	1.087896	1.914584	NA	ND	ND	ND	NA	NA	0.0051	N	N	NA	NA	ENSMUSG00000055912	NA	3	4	tree1346	NA	NA	NA	NA	N	N	NA	Y	NA	1	0.0394	0.0051	ND	ND	ND	ND	3
ENSG00000180061	ENSG00000180061	ENSG00000168890	Y	TMEM150B	TMEM150A	1.087896	1.914584	NA	ND	ND	ND	NA	NA	0.0206	N	N	NA	NA	ENSMUSG00000046456	NA	4	4	tree1346	NA	NA	NA	NA	N	N	NA	NA	NA	NA	0.1992	0.0206	ND	ND	ND	ND	3
ENSG00000182093	ENSG00000182093	NA	N	WRB	NA	NA	NA	2.214584	MD	NA	MD	NA	NA	0	N	N	NA	NA	ENSMUSG00000023147	NA	0	1	tree1347	NA	NA	NA	NA	N	N	NA	NA	NA	NA	0.0317	0	ND	MD	ND	MD	0
ENSG00000071626	ENSG00000071626	ENSG00000197451	Y	DAZAP1	HNRNPAB	2.214584	2.214584	NA	MD	ND	MD	0.0538130839232448	0.637934334414398	0.0012	N	N	NA	NA	ENSMUSG00000069565	NA	59	4	tree1348	NA	NA	NA	NA	Y	N	Y	Y	NA	2	0.007	0.0012	ND	MD	ND	MD	3
ENSG00000197451	ENSG00000197451	ENSG00000071626	Y	HNRNPAB	DAZAP1	2.214584	2.214584	NA	ND	MD	MD	0.0538130839232448	0.637934334414398	0.0042	N	N	NA	Regulation	ENSMUSG00000020358	NA	32	4	tree1348	NA	NA	NA	NA	Y	N	Y	Y	NA	5	0.0275	0.0042	ND	ND	ND	ND	3
ENSG00000138668	ENSG00000138668	ENSG00000197451	Y	HNRNPD	HNRNPAB	1.087896	2.214584	NA	ND	ND	ND	0.543104036793805	0.604452235159525	0	Y	N	NA	Regulation	ENSMUSG00000000568	N	29	4	tree1348	NA	NA	NA	NA	N	N	Y	Y	NA	20	0.0252	0	ND	ND	ND	ND	3
ENSG00000152795	ENSG00000152795	ENSG00000197451	Y	HNRPDL	HNRNPAB	1.087896	2.214584	NA	ND	ND	ND	-0.481255944763506	-0.00843738789888778	0.0045	Y	N	NA	NA	ENSMUSG00000029328	NA	25	4	tree1348	0.324	0	1	0	N	N	Y	Y	0	NA	0.0143	0.0045	ND	ND	ND	ND	3
ENSG00000204116	ENSG00000204116	ENSG00000109220	Y	CHIC1	CHIC2	1.087896	1.914584	NA	MD	MD	MD	NA	-0.546101838685018	0.006	N	N	NA	NA	ENSMUSG00000031327	NA	1	2	tree1349	NA	NA	NA	NA	N	N	NA	NA	NA	NA	0.0313	0.004	ND	MD	ND	MD	1
ENSG00000109220	ENSG00000109220	ENSG00000204116	Y	CHIC2	CHIC1	1.087896	1.914584	NA	MD	MD	MD	NA	-0.546101838685018	0	N	N	NA	NA	ENSMUSG00000029229	NA	1	2	tree1349	NA	NA	NA	NA	N	N	Y	Y	NA	9	0.0027	0	MD	ND	ND	MD	1
ENSG00000105372	ENSG00000105372	NA	N	RPS19	NA	NA	NA	2.214584	MD	NA	MD	NA	NA	0	Y	N	NA	NA	NA	NA	0	1	tree1350	NA	NA	NA	NA	Y	N	Y	Y	NA	4	NA	0	MD	MD	ND	MD	0
ENSG00000133606	ENSG00000133606	ENSG00000179455	Y	MKRN1	MKRN3	0.604171	2.214584	NA	ND	MD	MD	-0.158273737709613	-0.348723510280627	0.0011	N	N	NA	NA	ENSMUSG00000029922	N	2	3	tree1351	1	1	1	1	N	N	Y	Y	0	2	0.0295	0.0011	ND	ND	ND	ND	2
ENSG00000179455	ENSG00000179455	ENSG00000133606	Y	MKRN3	MKRN1	0.604171	2.214584	NA	MD	ND	MD	-0.158273737709613	-0.348723510280627	0.0258	N	N	NA	NA	ENSMUSG00000070527	NA	2	3	tree1351	1	1	1	1	N	N	Y	NA	0	3	0.2051	0.0258	ND	MD	ND	MD	2
ENSG00000075975	ENSG00000075975	ENSG00000133606	Y	MKRN2	MKRN1	1.087896	2.214584	NA	ND	ND	ND	0.191873583227508	0.41561076062335	0.0089	N	N	NA	NA	ENSMUSG00000000439	NA	2	3	tree1351	1	1	1	1	N	N	Y	Y	0	1	0.059	0.0089	ND	ND	ND	ND	2
ENSG00000064313	ENSG00000064313	NA	N	TAF2	NA	NA	NA	2.214584	ND	NA	NA	NA	NA	0.003	Y	N	NA	Enzyme	ENSMUSG00000037343	NA	0	1	tree1352	NA	NA	NA	NA	N	N	Y	Y	NA	11	0.0214	0.003	ND	ND	ND	ND	0
ENSG00000183317	ENSG00000183317	ENSG00000135333	Y	EPHA10	EPHA7	1.614584	1.914584	NA	ND	MD	MD	NA	-0.0784738747395747	0.0163	N	N	NA	SignalTransduction	NA	NA	23	14	tree1354	1	0.333333333333333	3	1	N	N	Y	Y	0.166666666666667	NA	0.0353	0.0251	ND	ND	ND	ND	13
ENSG00000135333	ENSG00000135333	ENSG00000183317	Y	EPHA7	EPHA10	1.614584	1.914584	NA	MD	ND	MD	NA	-0.0784738747395747	5e-04	N	N	NA	SignalTransduction	ENSMUSG00000028289	N	21	14	tree1354	1	0.333333333333333	3	1	Y	Y	Y	Y	0.166666666666667	10	0.0088	5e-04	ND	MD	ND	MD	13
ENSG00000146904	ENSG00000146904	ENSG00000183317	Y	EPHA1	EPHA10	1.814584	1.914584	NA	MD	ND	MD	NA	0.101256255330102	0.0147	N	N	NA	SignalTransduction	ENSMUSG00000029859	N	20	14	tree1354	1	1	1	1	N	N	Y	Y	0	4	0.066	0.0147	ND	MD	ND	MD	13
ENSG00000142627	ENSG00000142627	ENSG00000183317	Y	EPHA2	EPHA10	1.814584	1.914584	NA	PD	ND	NA	NA	-0.448342039489971	0.0238	Y	N	NA	SignalTransduction	ENSMUSG00000006445	N	25	14	tree1354	1	1	1	1	Y	Y	Y	Y	0	28	0.0351	0.0239	MD	MD	PD	MD	13
ENSG00000044524	ENSG00000044524	ENSG00000080224	Y	EPHA3	EPHA6	1.087896	1.914584	NA	MD	ND	MD	NA	-0.203006002981522	0.0053	N	N	NA	SignalTransduction	ENSMUSG00000052504	Y	23	14	tree1354	1	1	1	1	N	Y	Y	Y	0	13	0.0175	0.0053	MD	MD	ND	MD	13
ENSG00000080224	ENSG00000080224	ENSG00000044524	Y	EPHA6	EPHA3	1.087896	1.914584	NA	ND	MD	MD	NA	-0.203006002981522	0.0774	N	N	NA	SignalTransduction	ENSMUSG00000055540	N	18	14	tree1354	1	1	1	1	N	Y	Y	Y	0	6	0.0129	0.0647	ND	ND	ND	ND	13
ENSG00000116106	ENSG00000116106	ENSG00000183317	Y	EPHA4	EPHA10	1.814584	1.914584	NA	PD	ND	NA	NA	0.352132258549862	5e-04	N	N	NA	SignalTransduction	ENSMUSG00000026235	N	25	14	tree1354	1	1	1	1	Y	Y	Y	Y	0	15	0.0069	5e-04	ND	MD	PD	MD	13
ENSG00000145242	ENSG00000145242	ENSG00000183317	Y	EPHA5	EPHA10	1.814584	1.914584	NA	MD	ND	MD	NA	0.426613007734205	0.0033	N	N	NA	SignalTransduction	ENSMUSG00000029245	N	22	14	tree1354	1	0.5	2	1	Y	Y	Y	Y	0.0833333333333333	5	0.019	0.0033	ND	MD	ND	MD	13
ENSG00000070886	ENSG00000070886	ENSG00000044524	Y	EPHA8	EPHA3	1.087896	1.914584	NA	MD	MD	MD	NA	-0.358112383622158	0.0028	N	N	NA	SignalTransduction	ENSMUSG00000028876	NA	21	14	tree1354	1	1	1	1	N	N	Y	Y	0	7	0.0207	0.0028	ND	MD	ND	MD	13
ENSG00000154928	ENSG00000154928	ENSG00000133216	Y	EPHB1	EPHB2	1.087896	1.914584	NA	PD	PD	NA	0.108011595764042	-0.0431056200762083	0.0014	N	N	NA	SignalTransduction	ENSMUSG00000032537	N	25	14	tree1354	0.894	0.666666666666667	3	1	Y	N	Y	Y	0.149	11	0.0051	0.0014	ND	PD	ND	PD	13
ENSG00000133216	ENSG00000133216	ENSG00000154928	Y	EPHB2	EPHB1	1.087896	1.914584	NA	PD	PD	NA	0.108011595764042	-0.0431056200762083	0.0145	N	N	NA	SignalTransduction	ENSMUSG00000028664	N	22	14	tree1354	0.894	0.666666666666667	3	1	Y	N	Y	Y	0.149	36	0.0026	0.0109	PD	PD	PD	PD	13
ENSG00000182580	ENSG00000182580	ENSG00000154928	Y	EPHB3	EPHB1	1.087896	1.914584	NA	ND	PD	NA	0.0828766801093123	0.0314152074436617	0.0124	N	N	NA	SignalTransduction	ENSMUSG00000005958	N	23	14	tree1354	1	1	2	1	Y	Y	Y	Y	0.0833333333333333	7	0.0137	0.0115	ND	ND	ND	ND	13
ENSG00000196411	ENSG00000196411	ENSG00000154928	Y	EPHB4	EPHB1	1.087896	1.914584	NA	MD	PD	MD	-0.440768431343001	-0.481979469680921	0.0024	N	N	NA	SignalTransduction	ENSMUSG00000029710	Y	23	14	tree1354	1	0.5	2	1	Y	N	Y	Y	0.0833333333333333	4	0.0376	0.0024	ND	MD	ND	MD	13
ENSG00000106123	ENSG00000106123	ENSG00000154928	Y	EPHB6	EPHB1	1.087896	1.914584	NA	MD	PD	MD	0.439844382947471	0.306850892968244	0.0052	N	N	NA	SignalTransduction	ENSMUSG00000029869	N	19	14	tree1354	1	0.5	2	1	N	N	Y	Y	0.0833333333333333	16	0.0647	0.0052	ND	MD	ND	MD	13
ENSG00000214309	ENSG00000214309	NA	N	MBLAC1	NA	NA	NA	1.914584	ND	NA	NA	NA	NA	NA	N	N	NA	Enzyme	ENSMUSG00000049285	NA	0	1	tree1357	NA	NA	NA	NA	N	N	Y	NA	NA	NA	0.1928	NA	ND	ND	ND	ND	0
ENSG00000113790	ENSG00000113790	NA	N	EHHADH	NA	NA	NA	1.914584	PD	NA	NA	NA	NA	0.0205	N	N	NA	Enzyme	ENSMUSG00000022853	Y	1	1	tree1358	NA	NA	NA	NA	N	N	Y	Y	NA	2	0.136	0.0205	ND	MD	PD	MD	0
ENSG00000163634	ENSG00000163634	NA	N	THOC7	NA	NA	NA	1.914584	ND	NA	NA	NA	NA	0.0022	Y	N	NA	NA	ENSMUSG00000053453	NA	0	1	tree1365	NA	NA	NA	NA	N	N	Y	Y	NA	5	0.013	0.0022	ND	ND	ND	ND	0
ENSG00000119812	ENSG00000119812	ENSG00000171262	Y	FAM98A	FAM98B	1.087896	1.914584	NA	PD	ND	NA	NA	0.320800715276192	0.0018	N	N	NA	NA	ENSMUSG00000002017	NA	2	3	tree1369	NA	NA	NA	NA	N	N	NA	NA	NA	1	0.0228	0.0018	ND	ND	PD	PD	2
ENSG00000171262	ENSG00000171262	ENSG00000119812	Y	FAM98B	FAM98A	1.087896	1.914584	NA	ND	PD	NA	NA	0.320800715276192	0.0803	N	N	NA	NA	ENSMUSG00000027349	NA	3	3	tree1369	NA	NA	NA	NA	N	N	NA	NA	NA	NA	0.0397	NA	ND	ND	ND	ND	2
ENSG00000130244	ENSG00000130244	ENSG00000119812	Y	FAM98C	FAM98A	1.087896	1.914584	NA	ND	PD	NA	NA	-0.0475313005086327	0.0439	N	N	NA	NA	ENSMUSG00000030590	NA	2	3	tree1369	NA	NA	NA	NA	N	N	NA	NA	NA	NA	0.1961	0.0439	ND	ND	ND	ND	2
ENSG00000148296	ENSG00000148296	NA	N	SURF6	NA	NA	NA	2.214584	ND	NA	NA	NA	NA	0.015	N	N	NA	NA	ENSMUSG00000036160	NA	0	1	tree1376	NA	NA	NA	NA	N	N	Y	Y	NA	NA	0.1516	0.015	ND	ND	ND	ND	0
ENSG00000131943	ENSG00000131943	NA	N	C19orf12	NA	NA	NA	1.914584	ND	NA	NA	NA	NA	0.0989	N	N	NA	NA	ENSMUSG00000054676	NA	0	1	tree1377	NA	NA	NA	NA	N	N	NA	NA	NA	NA	0.1003	0.1032	ND	ND	ND	ND	0
ENSG00000176225	ENSG00000176225	NA	N	RTTN	NA	NA	NA	1.814584	ND	NA	NA	NA	NA	0.0176	N	N	NA	NA	ENSMUSG00000023066	Y	0	1	tree1378	NA	NA	NA	NA	Y	N	Y	Y	NA	NA	0.106	0.0176	ND	ND	ND	ND	0
ENSG00000197386	ENSG00000197386	NA	N	HTT	NA	NA	NA	1.814584	PD	NA	NA	NA	NA	0.0421	Y	N	NA	Regulation	ENSMUSG00000029104	Y	0	1	tree1379	NA	NA	NA	NA	Y	N	Y	Y	NA	66	0.0506	0.044	MD	PD	PD	MD	0
ENSG00000123144	ENSG00000123144	NA	N	C19orf43	NA	NA	NA	1.814584	ND	NA	NA	NA	NA	0.0051	Y	N	NA	NA	ENSMUSG00000041203	NA	0	1	tree1380	NA	NA	NA	NA	N	N	NA	NA	NA	2	0.0266	0.0051	ND	ND	ND	ND	0
ENSG00000185739	ENSG00000185739	NA	N	SRL	NA	NA	NA	1.814584	ND	NA	NA	NA	NA	0.001	N	N	NA	NA	ENSMUSG00000022519	N	4	1	tree1381	NA	NA	NA	NA	N	N	Y	NA	NA	1	0.1615	0.001	ND	ND	ND	ND	0
ENSG00000128908	ENSG00000128908	NA	N	INO80	NA	NA	NA	2.214584	ND	NA	NA	NA	NA	0.0032	Y	N	NA	Enzyme	ENSMUSG00000034154	NA	21	1	tree1382	NA	NA	NA	NA	N	N	Y	Y	NA	3	0.0148	0.0032	ND	ND	ND	ND	0
ENSG00000102172	ENSG00000102172	NA	N	SMS	NA	NA	NA	1.814584	MD	NA	MD	NA	NA	0.0028	N	N	NA	Enzyme	ENSMUSG00000071708	NA	1	1	tree1383	NA	NA	NA	NA	N	N	Y	Y	NA	4	0.0183	0.0028	MD	MD	ND	MD	0
ENSG00000128185	ENSG00000128185	ENSG00000183628	Y	DGCR6L	DGCR6	0.00895	1.814584	NA	ND	ND	ND	0.0490798242935694	0.184211776357223	NA	N	N	NA	NA	NA	NA	1	2	tree1384	NA	NA	NA	NA	N	N	NA	NA	NA	9	NA	NA	ND	ND	ND	ND	1
ENSG00000183628	ENSG00000183628	ENSG00000128185	Y	DGCR6	DGCR6L	0.00895	1.814584	NA	ND	ND	ND	0.0490798242935694	0.184211776357223	NA	N	N	NA	NA	NA	NA	1	2	tree1384	NA	NA	NA	NA	Y	N	Y	Y	NA	NA	NA	NA	ND	ND	ND	ND	1
ENSG00000073009	ENSG00000073009	ENSG00000123240	Y	IKBKG	OPTN	1.087896	1.814584	NA	MD	PD	MD	-0.200779618048854	-0.250018712424552	0.0146	Y	Y	N	SignalTransduction	ENSMUSG00000004221	Y	51	2	tree1390	0.603	0	1	0	N	N	Y	Y	0	67	0.0826	0.0146	MD	MD	MD	MD	1
ENSG00000123240	ENSG00000123240	ENSG00000073009	Y	OPTN	IKBKG	1.087896	1.814584	NA	PD	MD	MD	-0.200779618048854	-0.250018712424552	0.024	Y	Y	N	NA	ENSMUSG00000026672	NA	80	2	tree1390	0.603	0	1	0	N	N	Y	Y	0	16	0.1205	0.024	MD	PD	PD	MD	1
ENSG00000132744	ENSG00000132744	ENSG00000108381	Y	ACY3	ASPA	1.614584	1.614584	NA	ND	PD	NA	NA	0.406239441363618	0.0228	N	N	NA	Enzyme	ENSMUSG00000024866	NA	1	2	tree1393	1	0.5	2	1	N	N	Y	Y	0.0833333333333333	3	0.1891	0.0228	ND	ND	ND	ND	1
ENSG00000108381	ENSG00000108381	ENSG00000132744	Y	ASPA	ACY3	1.614584	1.614584	NA	PD	ND	NA	NA	0.406239441363618	0.0146	N	N	NA	Enzyme	ENSMUSG00000020774	Y	1	2	tree1393	1	0.5	2	1	N	N	Y	Y	0.0833333333333333	NA	0.0681	0.0146	MD	PD	ND	MD	1
ENSG00000163071	ENSG00000163071	NA	N	SPATA18	NA	NA	NA	1.614584	MD	NA	MD	NA	NA	0.0342	N	N	NA	NA	ENSMUSG00000029155	NA	0	1	tree1394	NA	NA	NA	NA	Y	N	Y	Y	NA	NA	0.2386	0.0342	ND	MD	ND	MD	0
ENSG00000160221	ENSG00000160221	NA	N	C21orf33	NA	NA	NA	1.614584	MD	NA	MD	NA	NA	NA	N	N	NA	NA	NA	NA	0	1	tree1395	NA	NA	NA	NA	N	N	NA	NA	NA	2	NA	NA	ND	MD	ND	MD	0
ENSG00000132703	ENSG00000132703	ENSG00000132693	Y	APCS	CRP	0.423003	1.614584	NA	MD	PD	MD	0.705467286106143	0.9957713902507	0.0476	N	N	NA	NA	ENSMUSG00000026542	N	7	7	tree1396	0.399	0	3	0	N	N	Y	Y	0.0665	15	0.225	0.0476	ND	MD	ND	MD	6
ENSG00000132693	ENSG00000132693	ENSG00000132703	Y	CRP	APCS	0.423003	1.614584	NA	PD	MD	MD	0.705467286106143	0.9957713902507	0.0489	N	N	NA	NA	ENSMUSG00000037942	NA	8	7	tree1396	0.399	0	3	0	N	N	Y	Y	0.0665	26	0.1937	0.0489	ND	PD	PD	PD	6
ENSG00000167957	ENSG00000167957	ENSG00000132703	Y	NA	APCS	1.087896	1.614584	NA	ND	MD	MD	NA	NA	NA	N	N	NA	NA	NA	NA	0	7	tree1396	NA	NA	NA	NA	N	NA	NA	NA	NA	NA	NA	NA	ND	ND	ND	ND	6
ENSG00000171246	ENSG00000171246	ENSG00000132703	Y	NPTX1	APCS	1.087896	1.614584	NA	ND	MD	MD	0.057622790828334	-0.162301872607209	0.0018	N	N	NA	NA	ENSMUSG00000025582	N	3	7	tree1396	NA	NA	NA	NA	Y	N	Y	Y	NA	2	0.0162	0.0018	ND	ND	ND	ND	6
ENSG00000106236	ENSG00000106236	ENSG00000132703	Y	NPTX2	APCS	1.087896	1.614584	NA	PD	MD	MD	0.0441883217991844	-0.210714861784457	0.0057	N	N	NA	NA	ENSMUSG00000059991	N	4	7	tree1396	NA	NA	NA	NA	N	N	Y	Y	NA	2	0.0139	0.0057	ND	PD	ND	PD	6
ENSG00000221890	ENSG00000221890	ENSG00000132703	Y	NPTXR	APCS	1.087896	1.614584	NA	ND	MD	MD	0.108448667044573	-0.166575230889038	0.0057	N	N	NA	SignalTransduction	ENSMUSG00000022421	N	4	7	tree1396	NA	NA	NA	NA	N	N	Y	Y	NA	4	NA	0.0057	ND	ND	ND	ND	6
ENSG00000163661	ENSG00000163661	ENSG00000132703	Y	PTX3	APCS	1.087896	1.614584	NA	PD	MD	MD	-0.260404920621389	-0.132713173534209	0.0264	N	N	NA	NA	ENSMUSG00000027832	N	7	7	tree1396	0.365	0	1	0	N	N	Y	Y	0	9	0.0989	0.0264	ND	PD	ND	PD	6
ENSG00000105427	ENSG00000105427	ENSG00000173261	Y	CNFN	PLAC8L1	1.087896	1.614584	NA	ND	ND	ND	NA	-0.0387366841710274	0	N	N	NA	NA	ENSMUSG00000063651	NA	2	3	tree1397	NA	NA	NA	NA	Y	N	NA	Y	NA	NA	0.011	0	ND	ND	ND	ND	2
ENSG00000173261	ENSG00000173261	ENSG00000105427	Y	PLAC8L1	CNFN	1.087896	1.614584	NA	ND	ND	ND	NA	-0.0387366841710274	0.0249	N	N	NA	NA	ENSMUSG00000059455	NA	1	3	tree1397	NA	NA	NA	NA	N	N	NA	NA	NA	NA	0.131	0.0274	ND	ND	ND	ND	2
ENSG00000145287	ENSG00000145287	ENSG00000105427	Y	PLAC8	CNFN	1.614584	1.614584	NA	ND	ND	ND	NA	0.0695340061828592	0.0257	N	N	NA	NA	ENSMUSG00000029322	N	2	3	tree1397	NA	NA	NA	NA	N	N	NA	NA	NA	2	0.0861	0.0257	ND	ND	ND	ND	2
ENSG00000187866	ENSG00000187866	ENSG00000156500	Y	FAM122A	FAM122C	0.604171	1.087896	NA	ND	ND	ND	NA	0.123204317955222	0.0033	N	N	NA	NA	ENSMUSG00000074922	NA	2	3	tree1398	NA	NA	NA	NA	N	N	NA	NA	NA	NA	0.0174	0.0017	ND	ND	ND	ND	2
ENSG00000156500	ENSG00000156500	ENSG00000187866	Y	FAM122C	FAM122A	0.604171	1.087896	NA	ND	ND	ND	NA	0.123204317955222	0.6875	N	N	NA	NA	ENSMUSG00000036013	NA	2	3	tree1398	NA	NA	NA	NA	N	N	NA	NA	NA	NA	0.806	0.7581	ND	ND	ND	ND	2
ENSG00000156504	ENSG00000156504	ENSG00000187866	Y	FAM122B	FAM122A	1.087896	1.087896	NA	ND	ND	ND	NA	-0.30211377654731	0.0807	N	N	NA	NA	ENSMUSG00000036022	N	2	3	tree1398	NA	NA	NA	NA	N	N	NA	NA	NA	NA	0.0986	0.0847	ND	ND	ND	ND	2
ENSG00000125319	ENSG00000125319	NA	N	C17orf53	NA	NA	NA	1.087896	PD	NA	NA	NA	NA	0.0387	N	N	NA	NA	ENSMUSG00000034773	NA	1	1	tree1399	NA	NA	NA	NA	N	N	NA	NA	NA	NA	0.2325	0.0387	ND	ND	PD	PD	0
ENSG00000176771	ENSG00000176771	ENSG00000221811	Y	NCKAP5	NA	1.087896	1.087896	NA	ND	ND	ND	NA	NA	NA	N	N	NA	NA	ENSMUSG00000049690	NA	50	3	tree1400	NA	NA	NA	NA	N	N	Y	Y	NA	4	0.2278	NA	ND	ND	ND	ND	2
ENSG00000221811	ENSG00000221811	ENSG00000176771	Y	NA	NCKAP5	1.087896	1.087896	NA	ND	ND	ND	NA	NA	NA	N	N	NA	NA	NA	NA	0	3	tree1400	NA	NA	NA	NA	N	NA	NA	NA	NA	NA	NA	NA	ND	ND	ND	ND	2
ENSG00000167566	ENSG00000167566	ENSG00000176771	Y	NCKAP5L	NCKAP5	1.087896	1.087896	NA	ND	ND	ND	NA	0.156118119554635	0.0185	N	N	NA	NA	ENSMUSG00000023009	NA	79	3	tree1400	NA	NA	NA	NA	N	N	NA	NA	NA	NA	0.0709	0.0213	ND	ND	ND	ND	2
ENSG00000139438	ENSG00000139438	ENSG00000173065	Y	C12orf34	C17orf63	1.087896	1.087896	NA	ND	ND	ND	NA	0.441117700274715	0.0078	N	N	NA	NA	ENSMUSG00000041930	NA	1	2	tree1401	NA	NA	NA	NA	N	NA	NA	NA	NA	NA	0.051	0.0078	ND	ND	ND	ND	1
ENSG00000173065	ENSG00000173065	ENSG00000139438	Y	C17orf63	C12orf34	1.087896	1.087896	NA	ND	ND	ND	NA	0.441117700274715	0.0063	N	N	NA	NA	ENSMUSG00000037750	NA	1	2	tree1401	NA	NA	NA	NA	N	N	NA	NA	NA	NA	0.0133	0.0063	ND	ND	ND	ND	1
ENSG00000127220	ENSG00000127220	NA	N	ABHD8	NA	NA	NA	1.087896	ND	NA	NA	NA	NA	0.0049	N	N	NA	Enzyme	ENSMUSG00000007950	NA	1	1	tree1402	NA	NA	NA	NA	N	N	Y	NA	NA	NA	0.052	0.0049	ND	ND	ND	ND	0
ENSG00000172530	ENSG00000172530	ENSG00000158527	Y	BANP	NA	0.0067	1.087896	NA	MD	ND	MD	NA	NA	0	N	N	NA	NA	ENSMUSG00000025316	NA	0	2	tree1403	NA	NA	NA	NA	Y	Y	Y	Y	NA	20	NA	NA	ND	MD	ND	MD	1
ENSG00000158527	ENSG00000158527	ENSG00000172530	Y	NA	BANP	0.0067	1.087896	NA	ND	MD	MD	NA	NA	NA	N	N	NA	NA	NA	NA	1	2	tree1403	NA	NA	NA	NA	N	NA	NA	NA	NA	NA	NA	NA	ND	ND	ND	ND	1
ENSG00000060971	ENSG00000060971	NA	N	ACAA1	NA	NA	NA	2.214584	MD	NA	MD	NA	NA	0.0066	N	N	NA	Enzyme	NA	NA	5	1	tree1404	NA	NA	NA	NA	N	N	Y	Y	NA	NA	NA	0.0066	MD	MD	ND	MD	0
ENSG00000197496	ENSG00000197496	ENSG00000146411	Y	SLC2A10	SLC2A12	1.087896	1.087896	NA	PD	ND	NA	NA	0.38674084368539	0.0201	N	N	NA	Transporter	ENSMUSG00000027661	N	13	2	tree1405	NA	NA	NA	NA	N	N	Y	Y	NA	NA	0.1492	0.0201	MD	PD	ND	MD	1
ENSG00000146411	ENSG00000146411	ENSG00000197496	Y	SLC2A12	SLC2A10	1.087896	1.087896	NA	ND	PD	NA	NA	0.38674084368539	0.0638	N	N	NA	Transporter	ENSMUSG00000037490	NA	14	2	tree1405	NA	NA	NA	NA	N	N	Y	Y	NA	NA	0.0888	0.0638	ND	ND	ND	ND	1
ENSG00000185028	ENSG00000185028	ENSG00000160959	Y	LRRC14B	LRRC14	1.087896	1.087896	NA	ND	ND	ND	NA	NA	0.0296	N	N	NA	NA	ENSMUSG00000021579	NA	26	27	tree1406	NA	NA	NA	NA	N	N	Y	NA	NA	NA	0.1275	0.0296	ND	ND	ND	ND	26
ENSG00000160959	ENSG00000160959	ENSG00000185028	Y	LRRC14	LRRC14B	1.087896	1.087896	NA	ND	ND	ND	NA	NA	0.0058	N	N	NA	NA	ENSMUSG00000033728	NA	27	27	tree1406	NA	NA	NA	NA	N	N	Y	NA	NA	NA	0.0316	0.0058	ND	ND	ND	ND	26
ENSG00000187545	ENSG00000187545	ENSG00000204488	Y	PRAMEF10	PRAMEF16	0.00895	1.087896	NA	ND	ND	ND	NA	NA	NA	N	N	NA	NA	NA	NA	27	27	tree1406	NA	NA	NA	NA	N	N	NA	NA	NA	NA	NA	NA	ND	ND	ND	ND	26
ENSG00000204488	ENSG00000204488	ENSG00000187545	Y	PRAMEF16	PRAMEF10	0.00895	1.087896	NA	ND	ND	ND	NA	NA	NA	N	N	NA	NA	NA	NA	27	27	tree1406	NA	NA	NA	NA	N	N	NA	NA	NA	NA	NA	NA	ND	ND	ND	ND	26
ENSG00000204513	ENSG00000204513	ENSG00000157358	Y	PRAMEF11	PRAMEF15	0.00895	1.087896	NA	ND	ND	ND	NA	NA	NA	N	N	NA	NA	NA	NA	27	27	tree1406	NA	NA	NA	NA	N	N	Y	Y	NA	NA	NA	NA	ND	ND	ND	ND	26
ENSG00000157358	ENSG00000157358	ENSG00000204513	Y	PRAMEF15	PRAMEF11	0.00895	1.087896	NA	ND	ND	ND	NA	NA	NA	N	N	NA	NA	NA	NA	27	27	tree1406	NA	NA	NA	NA	N	N	NA	NA	NA	NA	NA	NA	ND	ND	ND	ND	26
ENSG00000116726	ENSG00000116726	ENSG00000204510	Y	PRAMEF12	PRAMEF7	0.03297	1.087896	NA	ND	ND	ND	NA	NA	0.0415	N	N	NA	NA	NA	NA	27	27	tree1406	NA	NA	NA	NA	N	N	NA	NA	NA	NA	NA	0.0415	ND	ND	ND	ND	26
ENSG00000204510	ENSG00000204510	ENSG00000116726	Y	PRAMEF7	PRAMEF12	0.03297	1.087896	NA	ND	ND	ND	NA	NA	NA	N	N	NA	NA	NA	NA	27	27	tree1406	NA	NA	NA	NA	N	N	NA	NA	NA	NA	NA	NA	ND	ND	ND	ND	26
ENSG00000204495	ENSG00000204495	ENSG00000204481	Y	PRAMEF13	PRAMEF14	0	1.087896	NA	ND	ND	ND	NA	NA	NA	N	N	NA	NA	NA	NA	27	27	tree1406	NA	NA	NA	NA	N	N	NA	NA	NA	NA	NA	NA	ND	ND	ND	ND	26
ENSG00000204481	ENSG00000204481	ENSG00000204495	Y	PRAMEF14	PRAMEF13	0	1.087896	NA	ND	ND	ND	NA	NA	NA	N	N	NA	NA	NA	NA	26	27	tree1406	NA	NA	NA	NA	N	N	NA	NA	NA	NA	NA	NA	ND	ND	ND	ND	26
ENSG00000204479	ENSG00000204479	ENSG00000204488	Y	PRAMEF17	PRAMEF16	0	1.087896	NA	ND	ND	ND	NA	NA	NA	N	N	NA	NA	NA	NA	27	27	tree1406	NA	NA	NA	NA	N	N	NA	NA	NA	NA	NA	NA	ND	ND	ND	ND	26
ENSG00000204491	ENSG00000204491	ENSG00000204480	Y	PRAMEF18	PRAMEF19	0	1.087896	NA	ND	ND	ND	NA	NA	NA	N	N	NA	NA	NA	NA	27	27	tree1406	NA	NA	NA	NA	N	N	NA	NA	NA	NA	NA	NA	ND	ND	ND	ND	26
ENSG00000204480	ENSG00000204480	ENSG00000204491	Y	PRAMEF19	PRAMEF18	0	1.087896	NA	ND	ND	ND	NA	NA	NA	N	N	NA	NA	NA	NA	0	27	tree1406	NA	NA	NA	NA	N	NA	NA	NA	NA	NA	NA	NA	ND	ND	ND	ND	26
ENSG00000116721	ENSG00000116721	ENSG00000204495	Y	PRAMEF1	PRAMEF13	0.00895	1.087896	NA	ND	ND	ND	NA	NA	NA	N	N	NA	NA	NA	NA	27	27	tree1406	NA	NA	NA	NA	N	N	NA	NA	NA	NA	NA	NA	ND	ND	ND	ND	26
ENSG00000204478	ENSG00000204478	ENSG00000204486	Y	PRAMEF20	PRAMEF21	0	1.087896	NA	ND	ND	ND	NA	NA	NA	N	N	NA	NA	NA	NA	27	27	tree1406	NA	NA	NA	NA	N	N	Y	NA	NA	NA	NA	NA	ND	ND	ND	ND	26
ENSG00000204486	ENSG00000204486	ENSG00000204478	Y	PRAMEF21	PRAMEF20	0	1.087896	NA	ND	ND	ND	NA	NA	NA	N	N	NA	NA	NA	NA	27	27	tree1406	NA	NA	NA	NA	N	N	Y	NA	NA	NA	NA	NA	ND	ND	ND	ND	26
ENSG00000204508	ENSG00000204508	ENSG00000204503	Y	PRAMEF22	PRAMEF3	0	1.087896	NA	ND	ND	ND	NA	NA	NA	N	N	NA	NA	NA	NA	27	27	tree1406	NA	NA	NA	NA	N	N	NA	NA	NA	NA	NA	NA	ND	ND	ND	ND	26
ENSG00000204503	ENSG00000204503	ENSG00000204508	Y	PRAMEF3	PRAMEF22	0	1.087896	NA	ND	ND	ND	NA	NA	NA	N	N	NA	NA	NA	NA	27	27	tree1406	NA	NA	NA	NA	N	N	NA	NA	NA	NA	NA	NA	ND	ND	ND	ND	26
ENSG00000204507	ENSG00000204507	ENSG00000204502	Y	NA	PRAMEF5	0	1.087896	NA	ND	ND	ND	NA	NA	NA	N	N	NA	NA	NA	NA	0	27	tree1406	NA	NA	NA	NA	N	NA	NA	NA	NA	NA	NA	NA	ND	ND	ND	ND	26
ENSG00000204502	ENSG00000204502	ENSG00000204507	Y	PRAMEF5	NA	0	1.087896	NA	ND	ND	ND	NA	NA	NA	N	N	NA	NA	NA	NA	27	27	tree1406	NA	NA	NA	NA	N	N	NA	NA	NA	NA	NA	NA	ND	ND	ND	ND	26
ENSG00000120952	ENSG00000120952	ENSG00000204495	Y	PRAMEF2	PRAMEF13	0.00895	1.087896	NA	ND	ND	ND	NA	NA	NA	N	N	NA	NA	NA	NA	27	27	tree1406	NA	NA	NA	NA	N	N	NA	NA	NA	NA	NA	NA	ND	ND	ND	ND	26
ENSG00000116708	ENSG00000116708	ENSG00000204513	Y	NA	PRAMEF11	0.00895	1.087896	NA	ND	ND	ND	NA	NA	NA	N	N	NA	NA	NA	NA	0	27	tree1406	NA	NA	NA	NA	N	NA	NA	NA	NA	NA	NA	NA	ND	ND	ND	ND	26
ENSG00000204509	ENSG00000204509	ENSG00000204507	Y	NA	NA	0	1.087896	NA	ND	ND	ND	NA	NA	NA	N	N	NA	NA	NA	NA	0	27	tree1406	NA	NA	NA	NA	N	NA	NA	NA	NA	NA	NA	NA	ND	ND	ND	ND	26
ENSG00000182330	ENSG00000182330	ENSG00000204510	Y	PRAMEF8	PRAMEF7	0	1.087896	NA	ND	ND	ND	NA	NA	NA	N	N	NA	NA	NA	NA	27	27	tree1406	NA	NA	NA	NA	N	N	NA	NA	NA	NA	NA	NA	ND	ND	ND	ND	26
ENSG00000204501	ENSG00000204501	ENSG00000157358	Y	PRAMEF9	PRAMEF15	0	1.087896	NA	ND	ND	ND	NA	NA	NA	N	N	NA	NA	NA	NA	27	27	tree1406	NA	NA	NA	NA	N	N	NA	NA	NA	NA	NA	NA	ND	ND	ND	ND	26
ENSG00000197549	ENSG00000197549	ENSG00000187545	Y	PRAMEL	PRAMEF10	0.188275	1.087896	NA	ND	ND	ND	NA	NA	NA	N	N	NA	NA	NA	NA	0	27	tree1406	NA	NA	NA	NA	N	NA	NA	NA	NA	NA	NA	NA	ND	ND	ND	ND	26
ENSG00000185686	ENSG00000185686	ENSG00000187545	Y	PRAME	PRAMEF10	0.188275	1.087896	NA	MD	ND	MD	0.205549368666878	0.152935450864608	0.0285	N	N	NA	Regulation	NA	NA	0	27	tree1406	NA	NA	NA	NA	N	N	Y	Y	NA	NA	NA	0.0285	ND	MD	ND	MD	26
ENSG00000148600	ENSG00000148600	ENSG00000074276	Y	CDHR1	CDHR2	1.614584	1.814584	NA	PD	ND	NA	-0.0495053474111376	-0.470030663618909	0.0296	N	N	NA	SignalTransduction	ENSMUSG00000021803	N	85	2	tree1407	1	1	1	1	N	N	Y	Y	0	1	0.081	0.036	MD	PD	ND	MD	1
ENSG00000074276	ENSG00000074276	ENSG00000148600	Y	CDHR2	CDHR1	1.614584	1.814584	NA	ND	PD	NA	-0.0495053474111376	-0.470030663618909	0.0525	N	N	NA	NA	ENSMUSG00000034918	NA	33	2	tree1407	1	1	1	1	N	N	Y	Y	0	1	0.1766	0.0684	ND	ND	ND	ND	1
ENSG00000119965	ENSG00000119965	NA	N	C10orf88	NA	NA	NA	1.087896	ND	NA	NA	NA	NA	0.029	N	N	NA	NA	ENSMUSG00000040177	NA	0	1	tree1408	NA	NA	NA	NA	N	N	Y	NA	NA	4	0.1735	0.029	ND	ND	ND	ND	0
ENSG00000099972	ENSG00000099972	NA	N	NA	NA	NA	NA	1.614584	ND	NA	NA	NA	NA	NA	N	N	NA	NA	NA	NA	0	1	tree1409	NA	NA	NA	NA	N	NA	NA	NA	NA	NA	NA	NA	ND	ND	ND	ND	0
ENSG00000165805	ENSG00000165805	ENSG00000058673	Y	C12orf50	ZC3H11A	1.814584	1.814584	NA	ND	ND	ND	NA	0.118677815907224	0.0648	N	N	NA	NA	ENSMUSG00000056912	NA	0	2	tree1411	NA	NA	NA	NA	N	N	NA	NA	NA	NA	0.0998	0.0648	ND	ND	ND	ND	1
ENSG00000058673	ENSG00000058673	ENSG00000165805	Y	ZC3H11A	C12orf50	1.814584	1.814584	NA	ND	ND	ND	NA	0.118677815907224	0.0098	N	N	NA	NA	ENSMUSG00000026464	NA	0	2	tree1411	NA	NA	NA	NA	N	N	Y	NA	NA	1	0.108	0.0098	ND	ND	ND	ND	1
ENSG00000038219	ENSG00000038219	NA	N	BOD1L	NA	NA	NA	1.087896	ND	NA	NA	NA	NA	0.0212	N	N	NA	NA	ENSMUSG00000061755	NA	5	1	tree1412	NA	NA	NA	NA	N	N	Y	NA	NA	NA	0.1981	0.0213	ND	ND	ND	ND	0
ENSG00000111537	ENSG00000111537	NA	N	IFNG	NA	NA	NA	0.604171	PD	NA	NA	NA	NA	0.0275	N	N	NA	NA	ENSMUSG00000055170	Y	0	1	tree1413	NA	NA	NA	NA	Y	N	Y	Y	NA	10	0.5618	0.0275	MD	PD	PD	MD	0
ENSG00000211933	ENSG00000211933	ENSG00000211777	Y	IGHV6-1	TRAV3	1.087896	1.087896	NA	ND	ND	ND	NA	NA	NA	N	N	NA	NA	NA	NA	60	19	tree1414	NA	NA	NA	NA	N	N	NA	NA	NA	NA	NA	NA	ND	ND	ND	ND	18
ENSG00000211777	ENSG00000211777	ENSG00000211933	Y	TRAV3	IGHV6-1	1.087896	1.087896	NA	ND	ND	ND	NA	NA	NA	N	N	NA	NA	NA	NA	0	19	tree1414	NA	NA	NA	NA	N	NA	NA	NA	NA	NA	NA	NA	ND	ND	ND	ND	18
ENSG00000211786	ENSG00000211786	ENSG00000211790	Y	TRAV8-2	TRAV8-4	0	1.087896	NA	ND	ND	ND	NA	NA	NA	N	N	NA	NA	NA	NA	0	19	tree1414	NA	NA	NA	NA	N	NA	NA	NA	NA	NA	NA	NA	ND	ND	ND	ND	18
ENSG00000211790	ENSG00000211790	ENSG00000211786	Y	TRAV8-4	TRAV8-2	0	1.087896	NA	ND	ND	ND	NA	NA	NA	N	N	NA	NA	NA	NA	0	19	tree1414	NA	NA	NA	NA	N	NA	NA	NA	NA	NA	NA	NA	ND	ND	ND	ND	18
ENSG00000211787	ENSG00000211787	ENSG00000211808	Y	TRAV8-3	TRAV8-7	0	1.087896	NA	ND	ND	ND	NA	NA	NA	N	N	NA	NA	NA	NA	0	19	tree1414	NA	NA	NA	NA	N	NA	NA	NA	NA	NA	NA	NA	ND	ND	ND	ND	18
ENSG00000211808	ENSG00000211808	ENSG00000211787	Y	TRAV8-7	TRAV8-3	0	1.087896	NA	ND	ND	ND	NA	NA	NA	N	N	NA	NA	NA	NA	0	19	tree1414	NA	NA	NA	NA	N	NA	NA	NA	NA	NA	NA	NA	ND	ND	ND	ND	18
ENSG00000211792	ENSG00000211792	ENSG00000211799	Y	NA	TRAV19	0.188275	1.087896	NA	ND	ND	ND	NA	NA	NA	N	N	NA	NA	NA	NA	0	19	tree1414	NA	NA	NA	NA	N	NA	NA	NA	NA	NA	NA	NA	ND	ND	ND	ND	18
ENSG00000211799	ENSG00000211799	ENSG00000211792	Y	TRAV19	NA	0.188275	1.087896	NA	ND	ND	ND	NA	NA	NA	N	N	NA	NA	NA	NA	0	19	tree1414	NA	NA	NA	NA	N	NA	NA	NA	NA	NA	NA	NA	ND	ND	ND	ND	18
ENSG00000211793	ENSG00000211793	ENSG00000211783	Y	TRAV9-2	TRAV9-1	0.164611	1.087896	NA	ND	ND	ND	NA	NA	NA	N	N	NA	NA	NA	NA	0	19	tree1414	NA	NA	NA	NA	N	NA	NA	NA	NA	NA	NA	NA	ND	ND	ND	ND	18
ENSG00000211783	ENSG00000211783	ENSG00000211793	Y	TRAV9-1	TRAV9-2	0.164611	1.087896	NA	ND	ND	ND	NA	NA	NA	N	N	NA	NA	NA	NA	0	19	tree1414	NA	NA	NA	NA	N	NA	NA	NA	NA	NA	NA	NA	ND	ND	ND	ND	18
ENSG00000211782	ENSG00000211782	ENSG00000211786	Y	TRAV8-1	TRAV8-2	0.164611	1.087896	NA	ND	ND	ND	NA	NA	NA	N	N	NA	NA	NA	NA	0	19	tree1414	NA	NA	NA	NA	N	NA	NA	NA	NA	NA	NA	NA	ND	ND	ND	ND	18
ENSG00000211795	ENSG00000211795	ENSG00000211786	Y	TRAV8-6	TRAV8-2	0.03297	1.087896	NA	ND	ND	ND	NA	NA	NA	N	N	NA	NA	NA	NA	0	19	tree1414	NA	NA	NA	NA	N	NA	NA	NA	NA	NA	NA	NA	ND	ND	ND	ND	18
ENSG00000211796	ENSG00000211796	ENSG00000211777	Y	TRAV16	TRAV3	0.423003	1.087896	NA	ND	ND	ND	NA	NA	NA	N	N	NA	NA	NA	NA	0	19	tree1414	NA	NA	NA	NA	N	NA	NA	NA	NA	NA	NA	NA	ND	ND	ND	ND	18
ENSG00000211798	ENSG00000211798	ENSG00000211793	Y	TRAV18	TRAV9-2	0.164611	1.087896	NA	ND	ND	ND	NA	NA	NA	N	N	NA	NA	NA	NA	0	19	tree1414	NA	NA	NA	NA	N	NA	NA	NA	NA	NA	NA	NA	ND	ND	ND	ND	18
ENSG00000211817	ENSG00000211817	ENSG00000211816	Y	TRAV38-2DV8	TRAV38-1	0	1.087896	NA	ND	ND	ND	NA	NA	NA	N	N	NA	NA	NA	NA	0	19	tree1414	NA	NA	NA	NA	N	NA	NA	NA	NA	NA	NA	NA	ND	ND	ND	ND	18
ENSG00000211816	ENSG00000211816	ENSG00000211817	Y	TRAV38-1	TRAV38-2DV8	0	1.087896	NA	ND	ND	ND	NA	NA	NA	N	N	NA	NA	NA	NA	0	19	tree1414	NA	NA	NA	NA	N	NA	NA	NA	NA	NA	NA	NA	ND	ND	ND	ND	18
ENSG00000211819	ENSG00000211819	ENSG00000211777	Y	TRAV40	TRAV3	0.423003	1.087896	NA	ND	ND	ND	NA	NA	NA	N	N	NA	NA	NA	NA	0	19	tree1414	NA	NA	NA	NA	N	NA	NA	NA	NA	NA	NA	NA	ND	ND	ND	ND	18
ENSG00000211804	ENSG00000211804	ENSG00000211792	Y	TRDV1	NA	0.423003	1.087896	NA	ND	ND	ND	NA	NA	NA	N	N	NA	NA	NA	NA	0	19	tree1414	NA	NA	NA	NA	N	NA	NA	NA	NA	NA	NA	NA	ND	ND	ND	ND	18
ENSG00000211830	ENSG00000211830	ENSG00000211933	Y	NA	IGHV6-1	1.087896	1.087896	NA	ND	ND	ND	NA	NA	NA	N	N	NA	NA	NA	NA	0	19	tree1414	NA	NA	NA	NA	N	NA	NA	NA	NA	NA	NA	NA	ND	ND	ND	ND	18
ENSG00000104499	ENSG00000104499	ENSG00000160886	Y	GML	LY6K	0.188275	0.188275	NA	ND	ND	ND	NA	0.453987724016467	0.0772	N	N	NA	NA	NA	NA	0	2	tree1415	NA	NA	NA	NA	N	N	NA	Y	NA	NA	NA	0.0772	ND	ND	ND	ND	1
ENSG00000160886	ENSG00000160886	ENSG00000104499	Y	LY6K	GML	0.188275	0.188275	NA	ND	ND	ND	NA	0.453987724016467	0.2103	N	N	NA	NA	ENSMUSG00000044678	NA	0	2	tree1415	NA	NA	NA	NA	N	N	NA	NA	NA	NA	0.6248	0.2105	ND	ND	ND	ND	1
ENSG00000133149	ENSG00000133149	ENSG00000170925	Y	TEX13A	TEX13B	0.03297	0.188275	NA	ND	ND	ND	0.243577845987753	0.351995825912033	0.0525	N	N	NA	NA	NA	NA	2	2	tree1416	NA	NA	NA	NA	N	N	Y	NA	NA	1	NA	0.0424	ND	ND	ND	ND	1
ENSG00000170925	ENSG00000170925	ENSG00000133149	Y	TEX13B	TEX13A	0.03297	0.188275	NA	ND	ND	ND	0.243577845987753	0.351995825912033	0.2356	N	N	NA	NA	NA	NA	2	2	tree1416	NA	NA	NA	NA	N	N	NA	NA	NA	NA	NA	0.2414	ND	ND	ND	ND	1
ENSG00000134460	ENSG00000134460	NA	N	IL2RA	NA	NA	NA	0.604171	PD	NA	NA	NA	NA	0.0399	Y	N	NA	SignalTransduction	ENSMUSG00000026770	N	0	1	tree1417	NA	NA	NA	NA	N	Y	Y	Y	NA	15	0.2721	0.0399	MD	PD	PD	MD	0
ENSG00000177483	ENSG00000177483	NA	N	RBM44	NA	NA	NA	0.423003	ND	NA	NA	NA	NA	0.0475	N	N	NA	NA	ENSMUSG00000070732	NA	0	1	tree1418	NA	NA	NA	NA	N	N	Y	NA	NA	NA	0.3035	0.0472	ND	ND	ND	ND	0
ENSG00000173389	ENSG00000173389	ENSG00000214681	Y	IQCF1	IQCF5	0.188275	0.604171	NA	ND	ND	ND	NA	0.971160151664949	0.0368	N	N	NA	NA	ENSMUSG00000066383	NA	4	4	tree1419	NA	NA	NA	NA	N	N	NA	NA	NA	NA	0.3708	0.0368	ND	ND	ND	ND	3
ENSG00000214681	ENSG00000214681	ENSG00000173389	Y	IQCF5	IQCF1	0.188275	0.604171	NA	ND	ND	ND	NA	0.971160151664949	NA	N	N	NA	NA	ENSMUSG00000066382	NA	4	4	tree1419	NA	NA	NA	NA	N	N	NA	NA	NA	NA	0.1673	NA	ND	ND	ND	ND	3
ENSG00000184345	ENSG00000184345	ENSG00000173389	Y	IQCF2	IQCF1	0.604171	0.604171	NA	ND	ND	ND	NA	0.97000265133419	NA	N	N	NA	NA	NA	NA	4	4	tree1419	NA	NA	NA	NA	N	N	NA	NA	NA	NA	NA	NA	ND	ND	ND	ND	3
ENSG00000214686	ENSG00000214686	ENSG00000173389	Y	IQCF6	IQCF1	0.423003	0.604171	NA	ND	ND	ND	NA	0.925298171200722	NA	N	N	NA	NA	ENSMUSG00000091129	NA	4	4	tree1419	NA	NA	NA	NA	N	N	NA	NA	NA	NA	NA	NA	ND	ND	ND	ND	3
ENSG00000189129	ENSG00000189129	NA	N	PLAC9	NA	NA	NA	1.087896	ND	NA	NA	NA	NA	0.0264	N	N	NA	NA	NA	NA	0	1	tree1421	NA	NA	NA	NA	N	N	NA	NA	NA	NA	NA	0.0318	ND	ND	ND	ND	0
ENSG00000204422	ENSG00000204422	NA	N	LY6G6E	NA	NA	NA	0.188275	ND	NA	NA	NA	NA	NA	N	N	NA	NA	NA	NA	0	1	tree1422	NA	NA	NA	NA	N	N	NA	NA	NA	NA	0.2032	0.0662	ND	ND	ND	ND	0
ENSG00000165312	ENSG00000165312	NA	N	OTUD1	NA	NA	NA	1.814584	ND	NA	NA	NA	NA	0.0121	N	N	NA	NA	ENSMUSG00000043415	NA	1	1	tree1423	NA	NA	NA	NA	N	N	NA	NA	NA	NA	0.0958	0.0121	ND	ND	ND	ND	0
ENSG00000170534	ENSG00000170534	NA	N	NA	NA	NA	NA	0.188275	ND	NA	NA	NA	NA	NA	N	N	NA	NA	NA	NA	0	1	tree1426	NA	NA	NA	NA	N	NA	NA	NA	NA	NA	NA	NA	ND	ND	ND	ND	0
ENSG00000188368	ENSG00000188368	NA	N	PRR19	NA	NA	NA	1.087896	ND	NA	NA	NA	NA	NA	N	N	NA	NA	ENSMUSG00000058741	NA	0	1	tree1428	NA	NA	NA	NA	N	N	NA	NA	NA	NA	0.1946	NA	ND	ND	ND	ND	0
ENSG00000144026	ENSG00000144026	NA	N	ZNF514	NA	NA	NA	1.814584	ND	NA	NA	NA	NA	0.0207	N	N	NA	NA	NA	NA	481	1	tree1443	NA	NA	NA	NA	N	N	Y	Y	NA	NA	NA	0.0207	ND	ND	ND	ND	0
ENSG00000138650	ENSG00000138650	ENSG00000118946	Y	PCDH10	PCDH17	1.087896	1.614584	NA	ND	ND	ND	NA	0.563060237290218	0.018	N	N	NA	NA	ENSMUSG00000049100	Y	70	6	tree1449	1	1	1	1	N	N	Y	Y	0	NA	0.0155	0.0194	ND	ND	ND	ND	5
ENSG00000118946	ENSG00000118946	ENSG00000138650	Y	PCDH17	PCDH10	1.087896	1.614584	NA	ND	ND	ND	NA	0.563060237290218	0.0023	N	N	NA	NA	ENSMUSG00000035566	NA	72	6	tree1449	1	1	1	1	N	N	Y	Y	0	1	0.0076	0.0023	ND	ND	ND	ND	5
ENSG00000113555	ENSG00000113555	ENSG00000138650	Y	PCDH12	PCDH10	1.614584	1.614584	NA	ND	ND	ND	NA	-0.530816213023795	0.0109	N	N	NA	NA	ENSMUSG00000024440	N	58	6	tree1449	1	1	1	1	Y	N	Y	Y	0	NA	0.1144	0.0109	ND	ND	ND	ND	5
ENSG00000189184	ENSG00000189184	ENSG00000138650	Y	PCDH18	PCDH10	1.614584	1.614584	NA	ND	ND	ND	NA	-0.396708314316613	0.0021	N	N	NA	NA	ENSMUSG00000037892	NA	62	6	tree1449	1	1	1	1	Y	N	Y	Y	0	1	0.0359	0.0021	ND	ND	ND	ND	5
ENSG00000165194	ENSG00000165194	ENSG00000138650	Y	PCDH19	PCDH10	1.087896	1.614584	NA	MD	ND	MD	NA	0.770358769242975	0.0046	N	N	NA	NA	ENSMUSG00000051323	NA	63	6	tree1449	1	1	1	1	N	N	Y	Y	0	NA	0.0158	0.0046	MD	ND	ND	MD	5
ENSG00000136099	ENSG00000136099	ENSG00000138650	Y	PCDH8	PCDH10	1.614584	1.614584	NA	ND	ND	ND	NA	0.842495390467981	0.006	N	N	NA	NA	ENSMUSG00000036422	N	74	6	tree1449	1	1	1	1	Y	N	Y	Y	0	1	0.0282	0.006	ND	ND	ND	ND	5
ENSG00000204566	ENSG00000204566	NA	N	C10orf115	NA	NA	NA	0.188275	ND	NA	NA	NA	NA	NA	N	N	NA	NA	NA	NA	0	1	tree1451	NA	NA	NA	NA	N	N	NA	NA	NA	NA	NA	NA	ND	ND	ND	ND	0
ENSG00000203949	ENSG00000203949	NA	N	NA	NA	NA	NA	0.144018	ND	NA	NA	NA	NA	NA	N	N	NA	NA	NA	NA	0	1	tree1462	NA	NA	NA	NA	N	NA	NA	NA	NA	NA	NA	NA	ND	ND	ND	ND	0
ENSG00000204161	ENSG00000204161	NA	N	C10orf128	NA	NA	NA	0.188275	ND	NA	NA	NA	NA	0.0548	N	N	NA	NA	ENSMUSG00000041707	NA	0	1	tree1463	NA	NA	NA	NA	N	N	NA	NA	NA	NA	NA	0.1341	ND	ND	ND	ND	0
ENSG00000107951	ENSG00000107951	ENSG00000149016	Y	MTPAP	TUT1	1.814584	1.914584	NA	PD	ND	NA	-0.325213942294925	0.065039251369467	0.0574	N	N	NA	Enzyme	ENSMUSG00000024234	NA	3	2	tree1465	0.33	0	3	0	N	N	Y	Y	0.055	NA	0.1722	0.1021	MD	PD	ND	MD	1
ENSG00000149016	ENSG00000149016	ENSG00000107951	Y	TUT1	MTPAP	1.814584	1.914584	NA	ND	PD	NA	-0.325213942294925	0.065039251369467	0.0303	N	N	NA	Enzyme	ENSMUSG00000071645	NA	1	2	tree1465	0.33	0	3	0	N	N	Y	Y	0.055	NA	0.1352	0.0303	ND	ND	ND	ND	1
ENSG00000135083	ENSG00000135083	ENSG00000107443	Y	CCNJL	CCNJ	1.087896	1.814584	NA	ND	ND	ND	-0.194401646294468	0.287597769354334	0.0137	N	N	NA	NA	ENSMUSG00000044707	NA	1	2	tree1466	NA	NA	NA	NA	N	N	NA	NA	NA	NA	0.0493	0.0105	ND	ND	ND	ND	1
ENSG00000107443	ENSG00000107443	ENSG00000135083	Y	CCNJ	CCNJL	1.087896	1.814584	NA	ND	ND	ND	-0.194401646294468	0.287597769354334	0	N	N	NA	NA	ENSMUSG00000025010	NA	5	2	tree1466	NA	NA	NA	NA	N	Y	NA	NA	NA	NA	0.0185	0	ND	ND	ND	ND	1
ENSG00000070831	ENSG00000070831	ENSG00000136238	Y	CDC42	RAC1	2.214584	2.214584	NA	MD	MD	MD	0.0189353747141801	0.53785735523342	0	Y	Y	N	Enzyme	ENSMUSG00000006699	Y	60	7	tree1467	0.895	0.666666666666667	3	1	Y	N	Y	Y	0.149166666666667	129	0.0518	0.0531	ND	MD	ND	MD	6
ENSG00000136238	ENSG00000136238	ENSG00000070831	Y	RAC1	CDC42	2.214584	2.214584	NA	MD	MD	MD	0.0189353747141801	0.53785735523342	0	Y	Y	N	Enzyme	ENSMUSG00000001847	Y	50	7	tree1467	0.895	0.666666666666667	3	1	Y	Y	Y	Y	0.149166666666667	130	0.009	0	ND	MD	ND	MD	6
ENSG00000128340	ENSG00000128340	ENSG00000136238	Y	RAC2	RAC1	1.814584	2.214584	NA	PD	MD	MD	-0.531704406644862	-0.407844393314596	0	N	Y	NA	Enzyme	ENSMUSG00000033220	N	69	7	tree1467	1	0.5	2	1	Y	Y	Y	Y	0.0833333333333333	25	0.0044	0	MD	PD	PD	MD	6
ENSG00000169750	ENSG00000169750	ENSG00000136238	Y	RAC3	RAC1	1.814584	2.214584	NA	MD	MD	MD	0.042843050321202	0.180681825493092	0	N	Y	NA	Enzyme	ENSMUSG00000018012	N	77	7	tree1467	1	0.5	2	1	Y	N	Y	Y	0.0833333333333333	13	0	0	ND	MD	ND	MD	6
ENSG00000177105	ENSG00000177105	ENSG00000136238	Y	RHOG	RAC1	1.914584	2.214584	NA	ND	MD	MD	-0.0613198691199668	0.00061542999829199	0.0023	N	Y	NA	Enzyme	ENSMUSG00000073982	N	82	7	tree1467	1	0.5	2	1	Y	Y	Y	Y	0.0833333333333333	21	0	0.0023	ND	ND	ND	ND	6
ENSG00000126785	ENSG00000126785	ENSG00000119729	Y	RHOJ	RHOQ	1.087896	2.214584	NA	ND	ND	ND	NA	0.541029045925249	0.0021	N	N	NA	Enzyme	ENSMUSG00000046768	NA	60	7	tree1467	1	0.333333333333333	3	1	N	N	Y	Y	0.166666666666667	14	0.034	0.0021	ND	ND	ND	ND	6
ENSG00000119729	ENSG00000119729	ENSG00000126785	Y	RHOQ	RHOJ	1.087896	2.214584	NA	ND	ND	ND	NA	0.541029045925249	0	N	N	NA	Enzyme	ENSMUSG00000024143	NA	70	7	tree1467	1	0.333333333333333	3	1	N	N	Y	Y	0.166666666666667	18	0.0023	0	ND	ND	ND	ND	6
ENSG00000145191	ENSG00000145191	NA	N	EIF2B5	NA	NA	NA	2.214584	PD	NA	NA	NA	NA	0.008	N	N	NA	Regulation	ENSMUSG00000003235	NA	0	1	tree1468	NA	NA	NA	NA	Y	N	Y	Y	NA	8	0.0669	0.008	MD	PD	MD	MD	0
ENSG00000115350	ENSG00000115350	NA	N	POLE4	NA	NA	NA	2.214584	ND	NA	NA	NA	NA	0.0046	Y	N	NA	Enzyme	ENSMUSG00000030042	NA	0	1	tree1469	NA	NA	NA	NA	N	N	Y	NA	NA	4	0.0471	0.0046	ND	ND	ND	ND	0
[truncated: 18,120 more rows]
