# Supplementary material for: Human Monogenic Disease Genes Have Frequently Functionally Redundant Paralogs
Source: PLoS Comput Biol. 2013 May 16;9(5):e1003073. doi: 10.1371/journal.pcbi.1003073 (PMC3656685; doi:10.1371/journal.pcbi.1003073)
Supplement: Dataset S1 — This supplementary file is an archive contains all the raw data and R scripts used in this study; also included in this archive is a detailed instruction for the readers to reproduce our main results, including all the figures, supplementary figures, and statistical tests except Figure 5, which was plotted manually. (ZIP) [file pcbi.1003073.s009.zip › Zhao_Chen_SupFile1_Archive_of_rawdata_and_scripts/00_rawdata/DATA_DUPPAIRS_LITE_BY_TREEFAM_ALL.txt]

ensa	ensb	duplicate	hgnca	hgncb	MRD	DCA	SCA	dSum1	dSum1b	dSumSum	jpPearson	aePearson	dnMacaca	inComplex	inComplexB	inSameComplex	broadGO	mouse	ess	famsize	famsizeOG	tree	goSemSim.mf.leaf	goShared.mf.leaf	goCount.mf.leaf	goSharedXM.mf.leaf	string400	string700	dev	ppixm.shared	norm.goSemSim.mf.leaf	dnHuman	dsHuman	dndsHuman	aa_avg_id	aa_overall_id	DSum2	DSum2b	DSumSum2
ENSG00000109339	ENSG00000109339	ENSG00000107643	Y	MAPK10	MAPK8	1.087896	2.214584	NA	MD	MD	MD	0.372153136777086	0.476297431305005	0	Y	N	NA	Enzyme	ENSMUSG00000046709	N	244	7	tree1	1	1	2	1	0.224687933425798	0.03470715835141	N	0.117021276595745	0.222222222222222	0.0508	1.9969	0.0254	91.08	83.441	MD	MD	MD
ENSG00000185386	ENSG00000185386	ENSG00000112062	Y	MAPK11	MAPK14	1.087896	2.214584	NA	MD	MD	MD	-0.52220841341934	-0.19896007342036	0.0011	N	N	NA	Enzyme	ENSMUSG00000053137	N	324	7	tree1	1	0.5	2	1	0.35632183908046	0.0351758793969849	Y	0.0961538461538462	0.222222222222222	0.1656	16.3165	0.0102	74.444	73.626	MD	MD	MD
ENSG00000188130	ENSG00000188130	ENSG00000156711	Y	MAPK12	MAPK13	1.087896	2.214584	NA	MD	MD	MD	-0.201516703181338	-0.118815623025257	0.0034	N	N	NA	Enzyme	ENSMUSG00000022610	N	334	7	tree1	1	0.5	2	1	0.43979057591623	0.0315789473684211	Y	0.12	0.222222222222222	0.2364	4.4987	0.0526	64.56	63.859	MD	MD	MD
ENSG00000196860	ENSG00000196860	ENSG00000173726	Y	TOMM20L	TOMM20	1.087896	2.214584	NA	ND	ND	ND	NA	NA	0.127	N	Y	NA	NA	ENSMUSG00000021078	NA	1	2	tree7	NA	NA	NA	NA	NA	NA	N	NA	NA	0.4963	8.8283	0.0562	46.528	43.791	ND	ND	ND
ENSG00000214629	ENSG00000214629	ENSG00000214896	Y	NA	NA	0.188275	2.214584	NA	ND	ND	ND	NA	NA	NA	N	N	NA	NA	NA	NA	0	5	tree8	NA	NA	NA	NA	NA	NA	N	NA	NA	NA	NA	NA	NA	NA	ND	ND	ND
ENSG00000205246	ENSG00000205246	ENSG00000168028	Y	NA	RPSA	0.00895	2.214584	NA	ND	MD	MD	NA	NA	NA	N	Y	NA	NA	NA	NA	4	5	tree8	1	1	1	1	0.28695652173913	0.268518518518519	Y	NA	0.111111111111111	0.0045	0.0049	0.9063	98.983	97.333	ND	MD	MD
ENSG00000153707	ENSG00000153707	ENSG00000105426	Y	PTPRD	PTPRS	1.087896	1.914584	NA	PD	ND	NA	0.067638806290902	0.526877299624655	0.0066	N	N	NA	SignalTransduction	ENSMUSG00000028399	NA	28	3	tree13	1	1	1	1	0.0792079207920792	0.0531914893617021	Y	0.192307692307692	0.111111111111111	0.1807	65.2415	0.0028	72.956	71.311	MD	ND	MD
ENSG00000099203	ENSG00000099203	ENSG00000117500	Y	TMED1	TMED5	1.087896	2.214584	NA	ND	ND	ND	0.107582754045566	0.642295098462828	0.0018	N	N	NA	NA	ENSMUSG00000032180	NA	4	6	tree14	NA	NA	NA	NA	0	0	N	NA	NA	0.3277	66.968	0.0049	56.444	54.978	ND	ND	ND
ENSG00000166557	ENSG00000166557	ENSG00000134970	Y	TMED3	TMED7	1.087896	2.214584	NA	ND	ND	ND	0.00881384413707009	0.369918065510699	0.0118	N	N	NA	NA	ENSMUSG00000032353	NA	6	6	tree14	NA	NA	NA	NA	0	0	N	NA	NA	0.2241	4.4493	0.0504	66.822	62.996	ND	ND	ND
ENSG00000145817	ENSG00000145817	ENSG00000177752	Y	YIPF5	YIPF7	1.087896	2.214584	NA	ND	ND	ND	NA	NA	0.0461	N	N	NA	NA	ENSMUSG00000024487	NA	2	2	tree15	NA	NA	NA	NA	NA	NA	N	NA	NA	0.2943	3.1312	0.094	61.024	53.265	ND	ND	ND
ENSG00000162813	ENSG00000162813	ENSG00000104331	Y	BPNT1	IMPAD1	1.914584	1.914584	NA	ND	MD	MD	-0.086664659683218	0.192407702445651	0.1384	N	N	NA	Enzyme	ENSMUSG00000026617	NA	2	3	tree23	0.56	0	2	0	0	NA	Y	NA	0.120666666666667	0.9014	4.395	0.2051	30.137	22.506	ND	MD	MD
ENSG00000161381	ENSG00000161381	ENSG00000120594	Y	PLXDC1	PLXDC2	1.087896	1.914584	NA	ND	ND	ND	NA	0.272349855350339	0.0137	N	N	NA	NA	ENSMUSG00000017417	NA	1	2	tree24	NA	NA	NA	NA	0.129032258064516	0.0172413793103448	Y	NA	NA	0.4024	9.2375	0.0436	52.209	48.964	ND	ND	ND
ENSG00000111110	ENSG00000111110	ENSG00000155367	Y	PPM1H	PPM1J	1.087896	1.914584	NA	ND	ND	ND	NA	-0.106231344958659	0.0058	N	N	NA	Enzyme	ENSMUSG00000034613	NA	1	3	tree27	NA	NA	NA	NA	0	0	N	NA	NA	0.3301	4.9664	0.0665	59.414	52.495	ND	ND	ND
ENSG00000110975	ENSG00000110975	ENSG00000213023	Y	SYT10	SYT3	1.087896	2.214584	NA	ND	ND	ND	NA	NA	0.0149	N	N	NA	Transporter	ENSMUSG00000063260	N	27	15	tree34	NA	NA	NA	NA	0.0444444444444444	0.024390243902439	N	NA	NA	0.4139	65.2092	0.0063	51.737	45.042	ND	ND	ND
ENSG00000132718	ENSG00000132718	ENSG00000132872	Y	SYT11	SYT4	1.087896	2.214584	NA	ND	ND	ND	NA	0.894501988849671	0.0054	N	N	NA	Transporter	ENSMUSG00000068923	N	28	15	tree34	1	0.5	2	1	0.0465116279069767	0.0375	N	0.166666666666667	0.222222222222222	0.3746	66.0469	0.0057	53.664	52.425	ND	ND	ND
ENSG00000067715	ENSG00000067715	ENSG00000143858	Y	SYT1	SYT2	1.087896	2.214584	NA	PD	ND	NA	0.586501344799539	0.563831113406789	0	N	N	NA	Transporter	ENSMUSG00000035864	Y	30	15	tree34	0.582	0.142857142857143	6	0.5	0.166666666666667	0.0534351145038168	N	0.107142857142857	0.388	0.1355	10.9427	0.0124	78.261	75.878	MD	ND	MD
ENSG00000129990	ENSG00000129990	ENSG00000149043	Y	SYT5	SYT8	1.087896	2.214584	NA	ND	ND	ND	NA	-0.0141313803417758	0.0082	N	N	NA	Transporter	ENSMUSG00000004961	Y	31	15	tree34	NA	NA	NA	NA	0.08	0.0909090909090909	N	0	NA	0.4783	4.3976	0.1088	44.986	39.713	ND	ND	ND
ENSG00000152104	ENSG00000152104	ENSG00000070778	Y	PTPN14	PTPN21	1.087896	1.914584	NA	MD	PD	MD	0.236134398450604	0.488063876852878	0.0046	N	N	NA	Enzyme	ENSMUSG00000026604	NA	8	4	tree36	NA	NA	NA	NA	0.0147058823529412	0	N	0	NA	0.3099	70.0417	0.0044	56.771	54.094	MD	PD	MD
ENSG00000070159	ENSG00000070159	ENSG00000088179	Y	PTPN3	PTPN4	1.087896	1.914584	NA	ND	ND	ND	0.167797561913158	0.0339344834869627	0.0106	N	N	NA	Enzyme	ENSMUSG00000038764	N	12	4	tree36	0.127	0	2	0	0.0346320346320346	0.0287769784172662	N	0	0.0282222222222222	0.3569	55.7201	0.0064	54	51.757	ND	ND	ND
ENSG00000215464	ENSG00000215464	ENSG00000101278	Y	NA	NA	0.604171	2.214584	NA	ND	ND	ND	NA	NA	NA	N	N	NA	NA	NA	NA	0	3	tree48	NA	NA	NA	NA	NA	NA	N	NA	NA	NA	NA	NA	NA	NA	ND	ND	ND
ENSG00000123562	ENSG00000123562	ENSG00000185787	Y	MORF4L2	MORF4L1	0.604171	2.214584	NA	ND	ND	ND	0.445753952964989	0.195978995901731	0.0351	Y	Y	Y	NA	ENSMUSG00000031422	Y	1	3	tree60	NA	NA	NA	NA	0.1171875	0.0210526315789474	N	NA	NA	0.125	1.0233	0.1222	80.524	56.136	ND	ND	ND
ENSG00000196187	ENSG00000196187	ENSG00000137216	Y	TMEM63A	TMEM63B	1.087896	2.214584	NA	ND	ND	ND	NA	-0.189753680596412	0.0163	N	N	NA	NA	ENSMUSG00000026519	NA	2	3	tree62	NA	NA	NA	NA	NA	NA	N	NA	NA	0.3033	19.316	0.0157	56.713	53.682	ND	ND	ND
ENSG00000174776	ENSG00000174776	ENSG00000162843	Y	WDR49	WDR64	1.814584	1.814584	NA	ND	ND	ND	NA	0.257107631068099	0.1186	N	N	NA	NA	ENSMUSG00000029658	NA	3	2	tree64	NA	NA	NA	NA	NA	NA	N	NA	NA	0.9415	10.409	0.0905	24.809	14.4	ND	ND	ND
ENSG00000166323	ENSG00000166323	ENSG00000165182	Y	C11orf65	CXorf58	1.614584	1.614584	NA	ND	ND	ND	NA	0.873587638534013	0.0198	N	N	NA	NA	ENSMUSG00000005131	NA	0	2	tree76	NA	NA	NA	NA	NA	NA	N	NA	NA	1.1564	1.9951	0.5796	24.028	18.785	ND	ND	ND
ENSG00000188803	ENSG00000188803	ENSG00000187902	Y	SHISA6	SHISA7	1.087896	1.087896	NA	ND	ND	ND	NA	NA	NA	N	N	NA	NA	ENSMUSG00000053930	NA	2	4	tree79	NA	NA	NA	NA	0	0	N	NA	NA	0.4568	97.2408	0.0047	45.223	34.466	ND	ND	ND
ENSG00000165617	ENSG00000165617	ENSG00000164488	Y	DACT1	DACT2	1.087896	1.087896	NA	ND	ND	ND	NA	-0.220850000805255	0.012	N	N	NA	NA	ENSMUSG00000044548	Y	2	3	tree80	NA	NA	NA	NA	0.553191489361702	0.404761904761905	Y	NA	NA	0.6895	70.8706	0.0097	34.577	26.396	ND	ND	ND
ENSG00000078725	ENSG00000078725	ENSG00000198797	Y	DBC1	FAM5B	1.087896	1.087896	NA	PD	ND	NA	0.842179159883962	0.736328329221356	0	N	N	NA	NA	ENSMUSG00000028351	NA	2	3	tree83	NA	NA	NA	NA	0	0	Y	NA	NA	0.3631	13.7389	0.0264	53.733	50.756	MD	ND	MD
ENSG00000152969	ENSG00000152969	ENSG00000176049	Y	JAKMIP1	JAKMIP2	1.087896	1.087896	NA	ND	ND	ND	NA	0.719912641125726	0.0136	N	N	NA	NA	ENSMUSG00000063646	NA	127	3	tree84	NA	NA	NA	NA	0.16	0.0476190476190476	N	0	NA	0.2458	67.1144	0.0037	65.76	63.942	ND	ND	ND
ENSG00000112280	ENSG00000112280	ENSG00000049089	Y	COL9A1	COL9A2	1.087896	1.914584	NA	PD	PD	NA	0.693107470187014	0.335440701324772	0.0151	N	N	NA	NA	ENSMUSG00000026147	N	70	3	tree87	1	1	1	1	0.263157894736842	0.1875	Y	0.111111111111111	0.111111111111111	0.5323	43.0158	0.0124	56.112	40.924	PD	MD	MD
ENSG00000177485	ENSG00000177485	ENSG00000177311	Y	ZBTB33	ZBTB38	1.087896	1.087896	NA	MD	PD	MD	-0.033683023439148	-0.121930536329473	NA	Y	N	NA	NA	NA	NA	43	4	tree89	1	1	1	1	0.0930232558139535	0.0857142857142857	N	0	0.111111111111111	0.7258	13.11	0.0554	33.497	16.335	MD	MD	MD
ENSG00000205631	ENSG00000205631	ENSG00000181143	Y	NA	MUC16	0.604171	0.604171	NA	ND	MD	MD	NA	NA	NA	N	N	NA	NA	NA	NA	1	2	tree92	NA	NA	NA	NA	NA	NA	N	NA	NA	0.6024	7.4932	0.0804	43.274	2.145	ND	MD	MD
ENSG00000184661	ENSG00000184661	ENSG00000148773	Y	CDCA2	MKI67	1.614584	1.614584	NA	ND	PD	NA	NA	0.390733335501989	0.0577	N	N	NA	NA	ENSMUSG00000048922	NA	0	2	tree94	NA	NA	NA	NA	0.0125	0.00970873786407767	N	NA	NA	0.8559	68.0486	0.0126	29.13	9.15	ND	MD	MD
ENSG00000130164	ENSG00000130164	ENSG00000168702	Y	LDLR	LRP1B	1.914584	1.914584	NA	PD	PD	NA	-0.381136946948088	-0.276892185100932	0.0523	N	N	NA	SignalTransduction	ENSMUSG00000032193	Y	16	8	tree125	0.813	0.4	4	0.666666666666667	0.034965034965035	0.0143540669856459	N	0.04	0.337777777777778	0.6119	42.8685	0.0143	41.974	7.644	MD	MD	MD
ENSG00000123384	ENSG00000123384	ENSG00000168702	Y	LRP1	LRP1B	1.087896	1.914584	NA	PD	PD	NA	-0.273108717941549	0.053781785255564	0.0399	Y	N	NA	SignalTransduction	ENSMUSG00000040249	Y	3	8	tree125	0.627	0.25	3	0.5	0.0603448275862069	0.0157068062827225	Y	0.0819672131147541	0.206	0.2759	57.568	0.0048	61.696	59.613	PD	MD	MD
ENSG00000162337	ENSG00000162337	ENSG00000070018	Y	LRP5	LRP6	1.087896	1.914584	NA	PD	PD	NA	-0.0320643741136781	0.597472305583932	NA	N	N	NA	SignalTransduction	NA	NA	5	8	tree125	1	0.5	2	1	0.333333333333333	0.180645161290323	Y	0.32	0.222222222222222	0.1967	66.2342	0.003	70.713	69.325	MD	MD	MD
ENSG00000183801	ENSG00000183801	ENSG00000116774	Y	OLFML1	OLFML3	1.087896	1.087896	NA	ND	ND	ND	0.583794994941054	0.78518203910826	0.0061	N	N	NA	NA	ENSMUSG00000051041	NA	12	2	tree127	NA	NA	NA	NA	0	0	Y	NA	NA	0.6391	22.3912	0.0285	33.165	31.719	ND	ND	ND
ENSG00000134057	ENSG00000134057	ENSG00000157456	Y	CCNB1	CCNB2	1.087896	2.214584	NA	MD	ND	MD	0.778921771814821	0.883582213637933	0.0069	Y	Y	Y	NA	ENSMUSG00000041431	Y	8	3	tree140	NA	NA	NA	NA	0.345622119815668	0.111864406779661	Y	0.15	NA	0.3907	63.0595	0.0062	54.04	49.195	MD	ND	MD
ENSG00000196763	ENSG00000196763	ENSG00000073050	Y	NA	XRCC1	1.814584	1.814584	NA	ND	PD	NA	NA	NA	NA	N	Y	NA	NA	NA	NA	0	2	tree142	NA	NA	NA	NA	NA	NA	N	NA	NA	NA	NA	NA	NA	NA	ND	PD	NA
ENSG00000204227	ENSG00000204227	ENSG00000121481	Y	RING1	RNF2	1.087896	1.914584	NA	ND	ND	ND	0.085729809403758	0.117819927137873	0.0012	Y	Y	Y	Regulation	ENSMUSG00000024325	N	6	2	tree151	1	0.5	2	1	0.0484848484848485	0	Y	NA	0.222222222222222	0.2842	64.2273	0.0044	65.663	53.171	ND	ND	ND
ENSG00000116990	ENSG00000116990	ENSG00000204053	Y	MYCL1	MYCL2	0.188275	1.614584	NA	PD	ND	NA	NA	NA	0.005	N	N	NA	Regulation	ENSMUSG00000028654	N	3	4	tree156	NA	NA	NA	NA	NA	NA	N	NA	NA	NA	NA	NA	NA	NA	PD	ND	NA
ENSG00000141510	ENSG00000141510	ENSG00000073282	Y	TP53	TP63	1.087896	1.914584	NA	PD	PD	NA	0.18448069457021	0.228957017316493	0.0218	Y	N	NA	Regulation	ENSMUSG00000059552	Y	2	3	tree157	1	0.2	5	1	0.0656691604322527	0.0308008213552361	Y	0.0177664974619289	0.555555555555556	0.5046	69.0802	0.0073	43.077	24.597	MD	MD	MD
ENSG00000172766	ENSG00000172766	ENSG00000164134	Y	NAA16	NAA15	1.087896	2.214584	NA	ND	ND	ND	0.43176739648619	0.687895185117388	0.0043	N	Y	NA	Enzyme	ENSMUSG00000022020	NA	1	2	tree159	NA	NA	NA	NA	0.0410958904109589	0.0625	Y	0.5	NA	0.1865	7.9935	0.0233	70.718	70.554	ND	ND	ND
ENSG00000136448	ENSG00000136448	ENSG00000152465	Y	NMT1	NMT2	1.087896	2.214584	NA	MD	MD	MD	-0.276115689276554	0.375539096929234	0.0283	N	N	NA	Enzyme	ENSMUSG00000020936	Y	1	2	tree165	1	1	1	1	0.0909090909090909	0.0652173913043478	Y	0.0714285714285714	0.111111111111111	0.1425	7.0013	0.0203	76.749	69.202	MD	MD	MD
ENSG00000179889	ENSG00000179889	ENSG00000196696	Y	PDXDC1	NA	0.00895	1.914584	NA	PD	ND	NA	NA	NA	0.019	N	N	NA	Enzyme	ENSMUSG00000022680	NA	1	2	tree169	1	1	1	1	NA	NA	N	NA	0.111111111111111	0.0262	0.0323	0.8121	95.736	56.98	PD	ND	NA
ENSG00000159322	ENSG00000159322	ENSG00000100294	Y	ADPGK	MCAT	1.914584	1.914584	NA	ND	ND	ND	-0.249822146940984	-0.269388035169461	0.001	N	N	NA	Enzyme	ENSMUSG00000025236	NA	0	2	tree170	0.247	0	2	0	0	0	N	0	0.0548888888888889	1.0841	7.972	0.136	22.992	15.81	ND	ND	ND
ENSG00000214883	ENSG00000214883	ENSG00000135829	Y	NA	DHX9	0.00895	1.914584	NA	ND	ND	ND	NA	NA	NA	N	Y	NA	NA	NA	NA	1	2	tree172	NA	NA	NA	NA	NA	NA	N	NA	NA	0.0219	0.1058	0.2073	94.444	4.016	ND	ND	ND
ENSG00000185129	ENSG00000185129	ENSG00000146676	Y	PURA	PURB	1.087896	1.914584	NA	MD	MD	MD	NA	0.611987551822189	0.0012	N	N	NA	Regulation	ENSMUSG00000043991	N	2	3	tree173	0.352	0	2	0	0.0659340659340659	0.0266666666666667	Y	0	0.0782222222222222	0.1431	1.7476	0.0819	76.056	61.714	MD	MD	MD
ENSG00000163900	ENSG00000163900	ENSG00000166471	Y	TMEM41A	TMEM41B	1.914584	1.914584	NA	ND	ND	ND	NA	0.0336234849705685	0.0054	N	N	NA	NA	ENSMUSG00000022856	NA	1	2	tree178	NA	NA	NA	NA	1	1	N	NA	NA	0.7453	57.6785	0.0129	32.365	24.841	ND	ND	ND
ENSG00000146729	ENSG00000146729	ENSG00000184117	Y	GBAS	NIPSNAP1	1.087896	1.914584	NA	ND	ND	ND	-0.485934079595172	-0.295949732411837	0.0212	N	N	NA	NA	ENSMUSG00000029432	NA	3	4	tree180	NA	NA	NA	NA	0.0289855072463768	0.0333333333333333	N	0	NA	0.2048	16.4243	0.0125	69.504	68.056	ND	ND	ND
ENSG00000136783	ENSG00000136783	ENSG00000165028	Y	NIPSNAP3A	NIPSNAP3B	0.188275	1.914584	NA	ND	ND	ND	NA	-0.142282415899373	0.0364	N	N	NA	NA	ENSMUSG00000015247	NA	3	4	tree180	NA	NA	NA	NA	0.1	0	N	0	NA	0.0685	0.1934	0.3543	87.045	87.045	ND	ND	ND
ENSG00000112115	ENSG00000112115	ENSG00000112116	Y	IL17A	IL17F	0.423003	1.914584	NA	MD	PD	MD	NA	0.596742107206299	0.0152	N	N	NA	NA	ENSMUSG00000025929	N	1	6	tree181	NA	NA	NA	NA	0.196666666666667	0.0465116279069767	Y	0.285714285714286	NA	0.4858	3.1569	0.1539	48.993	43.195	MD	MD	MD
ENSG00000204771	ENSG00000204771	ENSG00000179832	Y	NA	HEATR7A	0.164611	1.914584	NA	ND	ND	ND	NA	NA	NA	N	N	NA	NA	NA	NA	6	5	tree184	NA	NA	NA	NA	NA	NA	N	NA	NA	0.0448	0.1158	0.3864	93.201	33.999	ND	ND	ND
ENSG00000138386	ENSG00000138386	ENSG00000166886	Y	NAB1	NAB2	1.087896	1.914584	NA	ND	MD	MD	0.373173020150902	0.417654820823563	NA	N	N	NA	Regulation	ENSMUSG00000002881	Y	1	2	tree187	NA	NA	NA	NA	0.129310344827586	0.0849056603773585	Y	0.2	NA	0.4965	61.0911	0.0081	47.692	38.959	ND	MD	MD
ENSG00000076351	ENSG00000076351	ENSG00000119457	Y	SLC46A1	SLC46A2	1.614584	2.214584	NA	MD	ND	MD	NA	-0.125953660088028	0.0071	N	N	NA	Transporter	ENSMUSG00000020829	N	2	3	tree189	0.097	0	1	0	0	0	N	NA	0.00922222222222222	0.8976	7.9978	0.1122	26.852	23.108	MD	ND	MD
ENSG00000138028	ENSG00000138028	ENSG00000180398	Y	CGREF1	MCFD2	1.914584	1.914584	NA	ND	MD	MD	0.0333624079097572	-0.0483455068828263	0.0296	N	N	NA	NA	ENSMUSG00000029161	NA	0	2	tree190	1	1	1	1	0	0	N	NA	0.111111111111111	0.674	6.3919	0.1054	36.62	11.712	ND	MD	MD
ENSG00000102531	ENSG00000102531	ENSG00000075420	Y	FNDC3A	FNDC3B	1.087896	1.914584	NA	ND	ND	ND	0.279509018584651	0.450186270476362	0.0148	N	N	NA	NA	ENSMUSG00000033487	N	34	2	tree193	NA	NA	NA	NA	0.0253164556962025	0.0263157894736842	Y	NA	NA	0.3735	6.5701	0.0568	51.896	50.7	ND	ND	ND
ENSG00000105323	ENSG00000105323	ENSG00000214753	Y	HNRNPUL1	HNRNPUL2	1.087896	1.914584	NA	PD	ND	NA	-0.159643721586997	-0.541523234917846	0.0021	Y	N	NA	NA	ENSMUSG00000040725	NA	2	3	tree197	NA	NA	NA	NA	0	0	N	NA	NA	0.4917	56.71	0.0087	45.634	36.282	PD	ND	NA
ENSG00000049656	ENSG00000049656	ENSG00000104853	Y	CLPTM1L	CLPTM1	1.914584	1.914584	NA	PD	PD	NA	NA	-0.179846904789646	0.0042	N	N	NA	NA	ENSMUSG00000021610	NA	1	2	tree203	NA	NA	NA	NA	0.0632911392405063	0.0704225352112676	Y	NA	NA	0.5866	93.6216	0.0063	36.812	27.834	MD	PD	MD
ENSG00000106853	ENSG00000106853	ENSG00000140043	Y	PTGR1	PTGR2	2.214584	2.214584	NA	ND	ND	ND	NA	0.426541204978254	NA	N	N	NA	Enzyme	ENSMUSG00000028378	NA	5	2	tree214	0.949	0.666666666666667	3	1	0.0196078431372549	0.0204081632653061	N	NA	0.316333333333333	0.5883	68.0672	0.0086	41.411	38.136	ND	ND	ND
ENSG00000162772	ENSG00000162772	ENSG00000140044	Y	ATF3	JDP2	1.087896	1.914584	NA	MD	ND	MD	NA	0.51533017361187	0.0026	N	N	NA	Regulation	ENSMUSG00000026628	N	2	6	tree227	NA	NA	NA	NA	0.0451127819548872	0.0203045685279188	N	0.111111111111111	NA	0.4048	74.6738	0.0054	48.485	42.105	MD	ND	MD
ENSG00000125740	ENSG00000125740	ENSG00000175592	Y	FOSB	FOSL1	1.087896	1.914584	NA	MD	MD	MD	0.105570589216063	0.257175818527885	0.0025	Y	N	NA	Regulation	ENSMUSG00000003545	N	3	6	tree227	NA	NA	NA	NA	0.116666666666667	0.03125	Y	0.363636363636364	NA	0.4806	43.9426	0.0109	47.566	37.135	MD	MD	MD
ENSG00000172757	ENSG00000172757	ENSG00000165410	Y	CFL1	CFL2	1.087896	1.614584	NA	PD	MD	MD	NA	-0.330673834931048	0.0028	Y	N	NA	NA	NA	NA	2	3	tree235	NA	NA	NA	NA	0.111111111111111	0.0434782608695652	Y	0.148148148148148	NA	0.1164	11.4243	0.0102	80.723	80.723	PD	MD	MD
ENSG00000145882	ENSG00000145882	ENSG00000116005	Y	PCYOX1L	PCYOX1	1.087896	1.614584	NA	ND	ND	ND	0.0694531057291358	-0.569499309083921	0.0399	N	N	NA	Enzyme	ENSMUSG00000024579	NA	1	2	tree238	NA	NA	NA	NA	NA	NA	N	NA	NA	0.4746	66.5099	0.0071	44.559	42.383	ND	ND	ND
ENSG00000012822	ENSG00000012822	ENSG00000136436	Y	CALCOCO1	CALCOCO2	1.614584	1.914584	NA	PD	MD	MD	-0.152452437441851	0.2153641753306	0.0078	N	N	NA	Regulation	ENSMUSG00000023055	NA	131	3	tree239	NA	NA	NA	NA	0	0	N	0.0119047619047619	NA	0.8875	68.8652	0.0129	28.911	20.306	PD	MD	MD
ENSG00000164711	ENSG00000164711	ENSG00000213071	Y	NA	NA	0.00895	1.614584	NA	ND	PD	NA	NA	NA	NA	N	N	NA	NA	NA	NA	0	12	tree241	NA	NA	NA	NA	NA	NA	N	NA	NA	NA	NA	NA	NA	NA	ND	PD	NA
ENSG00000131187	ENSG00000131187	ENSG00000148702	Y	F12	HABP2	1.087896	1.614584	NA	PD	PD	NA	0.631034182356117	0.929537735690287	0.0273	N	N	NA	Enzyme	ENSMUSG00000021492	N	26	12	tree241	0.824	0.5	4	1	0.107142857142857	0.0714285714285714	N	0	0.366222222222222	0.6214	83.1768	0.0075	39.02	29.925	MD	PD	MD
ENSG00000019991	ENSG00000019991	ENSG00000173531	Y	HGF	MST1	1.087896	1.614584	NA	PD	PD	NA	0.0519017090056854	0.331812867774223	0.0094	Y	N	NA	Enzyme	ENSMUSG00000028864	Y	15	12	tree241	0.577	0.25	3	0.5	NA	NA	Y	0.0454545454545455	0.192333333333333	0.5128	66.1348	0.0078	45.184	42.704	MD	MD	MD
ENSG00000198670	ENSG00000198670	ENSG00000122194	Y	LPA	PLG	0.164611	1.614584	NA	PD	PD	NA	0.879432173144445	0.992554986996485	0.062	N	N	NA	Regulation	NA	NA	11	12	tree241	1	0.5	2	1	0.0842490842490843	0.0508474576271186	N	0.0694444444444444	0.222222222222222	0.2442	0.5936	0.4114	68.664	26.842	PD	PD	NA
ENSG00000186715	ENSG00000186715	ENSG00000173531	Y	NA	MST1	0.00895	1.614584	NA	ND	PD	NA	NA	NA	NA	N	N	NA	NA	NA	NA	0	12	tree241	NA	NA	NA	NA	NA	NA	N	NA	NA	NA	NA	NA	NA	NA	ND	MD	MD
ENSG00000215702	ENSG00000215702	ENSG00000176160	Y	NA	HSF5	1.614584	2.214584	NA	ND	ND	ND	NA	NA	NA	N	N	NA	NA	NA	NA	0	10	tree243	NA	NA	NA	NA	NA	NA	N	NA	NA	NA	NA	NA	NA	NA	ND	ND	ND
ENSG00000215701	ENSG00000215701	ENSG00000185122	Y	NA	HSF1	0.604171	2.214584	NA	ND	PD	NA	NA	NA	NA	N	Y	NA	NA	NA	NA	0	10	tree243	NA	NA	NA	NA	NA	NA	Y	NA	NA	NA	NA	NA	NA	NA	ND	PD	NA
ENSG00000171129	ENSG00000171129	ENSG00000171116	Y	HSFX2	HSFX1	0	2.214584	NA	ND	ND	ND	NA	NA	NA	N	N	NA	NA	NA	NA	4	10	tree243	NA	NA	NA	NA	NA	NA	N	NA	NA	0	0	0.4616	100	100	ND	ND	ND
ENSG00000172468	ENSG00000172468	ENSG00000169953	Y	HSFY1	HSFY2	0	2.214584	NA	ND	ND	ND	NA	NA	NA	N	N	NA	Regulation	NA	NA	3	10	tree243	NA	NA	NA	NA	NA	NA	N	NA	NA	0	0	0.001	100	100	ND	ND	ND
ENSG00000108255	ENSG00000108255	ENSG00000163499	Y	CRYBA1	CRYBA2	1.087896	1.087896	NA	PD	PD	NA	0.323462477057542	0.466135297666407	0.0138	N	N	NA	NA	ENSMUSG00000000724	N	14	12	tree245	1	1	1	1	0.125	0.0625	Y	0.375	0.111111111111111	0.3536	79.3499	0.0045	53.061	48.148	MD	PD	MD
ENSG00000119979	ENSG00000119979	ENSG00000221930	Y	FAM45A	FAM45B	0	1.614584	NA	ND	ND	ND	NA	NA	0.0653	N	N	NA	NA	ENSMUSG00000024993	NA	0	2	tree249	NA	NA	NA	NA	NA	NA	N	NA	NA	NA	NA	NA	NA	NA	ND	ND	ND
ENSG00000133026	ENSG00000133026	ENSG00000105357	Y	MYH10	MYH14	1.087896	1.914584	NA	MD	MD	MD	-0.317827375448216	-0.00876125175570161	NA	Y	N	NA	Enzyme	ENSMUSG00000020900	Y	76	13	tree255	0.965	0.75	4	1	0.18125	0.105769230769231	Y	0	0.429333333333333	0.2312	73.5148	0.0031	66.3	64.905	MD	MD	MD
ENSG00000006788	ENSG00000006788	ENSG00000125414	Y	MYH13	MYH2	0.776542	1.914584	NA	ND	MD	MD	0.529181142392447	0.649671575600451	0.0069	N	N	NA	Enzyme	ENSMUSG00000060180	NA	80	13	tree255	0.866	0.666666666666667	3	1	0.301369863013699	0.0576923076923077	N	0	0.288666666666667	0.1102	1.7052	0.0646	81.682	81.556	ND	MD	MD
ENSG00000141048	ENSG00000141048	ENSG00000125414	Y	MYH4	MYH2	0.188275	1.914584	NA	ND	MD	MD	0.568294756130532	0.910166329856577	0.0089	N	N	NA	Enzyme	ENSMUSG00000057003	N	78	13	tree255	1	1	3	1	0.421875	0.204545454545455	N	0.166666666666667	0.333333333333333	0.0412	0.6313	0.0653	91.955	91.86	ND	MD	MD
ENSG00000197616	ENSG00000197616	ENSG00000092054	Y	MYH6	MYH7	0.604171	1.914584	NA	PD	PD	NA	0.943738765468412	0.953553468067978	0.0074	N	N	NA	Enzyme	ENSMUSG00000040752	Y	72	13	tree255	0.98	0.833333333333333	6	1	0.469767441860465	0.329032258064516	Y	0.222222222222222	0.653333333333333	0.0365	0.5898	0.0619	92.92	92.728	MD	MD	MD
ENSG00000133020	ENSG00000133020	ENSG00000125414	Y	MYH8	MYH2	0.188275	1.914584	NA	MD	MD	MD	0.380216120749098	0.670602323151377	0.0064	N	N	NA	Enzyme	ENSMUSG00000055775	NA	81	13	tree255	1	1	3	1	0.293333333333333	0.0784313725490196	N	NA	0.333333333333333	0.0374	0.6382	0.0586	92.817	92.434	MD	MD	MD
ENSG00000135744	ENSG00000135744	ENSG00000186910	Y	AGT	SERPINA11	1.087896	1.087896	NA	PD	PD	NA	NA	NA	0.0416	N	N	NA	Regulation	ENSMUSG00000031980	Y	21	12	tree272	1	0.2	5	1	0	0	Y	NA	0.555555555555556	0.8583	13.3957	0.0641	26.521	21.976	PD	PD	NA
ENSG00000165953	ENSG00000165953	ENSG00000186910	Y	SERPINA12	SERPINA11	0.776542	1.087896	NA	MD	PD	MD	NA	NA	0.0448	N	N	NA	Regulation	ENSMUSG00000041567	NA	35	12	tree272	1	1	1	1	0.0952380952380952	0.0833333333333333	N	NA	0.111111111111111	0.5933	3.362	0.1765	36.186	34.66	MD	PD	MD
ENSG00000187483	ENSG00000187483	ENSG00000100665	Y	NA	SERPINA4	0.188275	1.087896	NA	ND	MD	MD	NA	NA	NA	N	N	NA	NA	NA	NA	0	12	tree272	NA	NA	NA	NA	NA	NA	N	NA	NA	NA	NA	NA	NA	NA	ND	MD	MD
ENSG00000197249	ENSG00000197249	ENSG00000165951	Y	SERPINA1	NA	0.188275	1.087896	NA	PD	ND	NA	NA	NA	0.0434	Y	N	NA	Regulation	NA	NA	35	12	tree272	1	0.5	2	1	0.016304347826087	0	N	NA	0.222222222222222	0.3309	0.5988	0.5525	60.066	43.23	MD	ND	MD
ENSG00000196136	ENSG00000196136	ENSG00000188488	Y	SERPINA3	SERPINA5	0.188275	1.087896	NA	PD	MD	MD	0.328076823629023	0.132486015722018	0.0612	Y	Y	N	Regulation	NA	NA	0	12	tree272	1	0.333333333333333	3	1	NA	NA	N	0.0571428571428571	0.333333333333333	0.4665	4.4763	0.1042	47.891	42.794	PD	MD	MD
ENSG00000170099	ENSG00000170099	ENSG00000186910	Y	SERPINA6	SERPINA11	0.423003	1.087896	NA	PD	PD	NA	NA	NA	0.0315	N	N	NA	Regulation	ENSMUSG00000060807	N	35	12	tree272	1	1	1	1	0.0344827586206897	0	N	NA	0.111111111111111	0.5384	2.9879	0.1802	40.452	37.529	MD	PD	MD
ENSG00000123561	ENSG00000123561	ENSG00000170054	Y	SERPINA7	SERPINA9	0.188275	1.087896	NA	MD	PD	MD	NA	-0.0289344432669521	0.0181	N	N	NA	Regulation	ENSMUSG00000031271	NA	35	12	tree272	1	1	1	1	0	0	Y	NA	0.111111111111111	0.4165	0.9921	0.4198	50.843	48.506	MD	PD	MD
ENSG00000163602	ENSG00000163602	ENSG00000015153	Y	RYBP	YAF2	1.087896	1.914584	NA	ND	ND	ND	-0.174316848541713	-0.345614617792445	0	Y	Y	N	Regulation	ENSMUSG00000072872	Y	1	2	tree284	1	1	1	1	0.126582278481013	0.0161290322580645	Y	0.2	0.111111111111111	0.2329	56.3476	0.0041	66.111	37.539	ND	ND	ND
ENSG00000034152	ENSG00000034152	ENSG00000108984	Y	MAP2K3	MAP2K6	1.087896	1.914584	NA	MD	MD	MD	0.155331426106017	0.448690502042289	0.0297	N	N	NA	Enzyme	ENSMUSG00000018932	N	327	4	tree286	1	1	1	1	0.393939393939394	0.213114754098361	Y	0.333333333333333	0.111111111111111	0.1365	66.3779	0.0021	78.979	74.716	MD	MD	MD
ENSG00000119408	ENSG00000119408	ENSG00000151414	Y	NEK6	NEK7	1.087896	2.214584	NA	PD	ND	NA	NA	-0.399655896295562	0.0256	N	N	NA	SignalTransduction	ENSMUSG00000026749	NA	398	2	tree305	1	0.5	2	1	0.140845070422535	0.142857142857143	N	0.0833333333333333	0.222222222222222	0.1313	55.2972	0.0024	79.139	68.876	PD	ND	NA
ENSG00000133101	ENSG00000133101	ENSG00000145386	Y	CCNA1	CCNA2	1.087896	2.214584	NA	MD	MD	MD	-0.0667031360961021	0.218856761732631	0.0224	N	Y	NA	NA	ENSMUSG00000027793	N	6	2	tree307	NA	NA	NA	NA	0.341101694915254	0.177631578947368	Y	0.517857142857143	NA	0.4468	4.0288	0.1109	51.559	44.792	MD	MD	MD
ENSG00000121270	ENSG00000121270	ENSG00000140798	Y	ABCC11	ABCC12	0.604171	2.214584	NA	MD	ND	MD	NA	0.740273860341799	0.0404	N	N	NA	Enzyme	NA	NA	15	4	tree314	1	1	1	1	0.00523560209424084	0	N	NA	0.111111111111111	0.4213	2.8747	0.1466	49.023	46.208	MD	ND	MD
ENSG00000006071	ENSG00000006071	ENSG00000069431	Y	ABCC8	ABCC9	1.087896	2.214584	NA	PD	PD	NA	-0.149348962193555	-0.0916198689532437	0.0129	N	N	NA	SignalTransduction	ENSMUSG00000040136	N	15	4	tree314	1	1	2	1	0.0598290598290598	0.0238095238095238	N	0.25	0.222222222222222	0.2169	63.8789	0.0034	68.346	66.835	PD	MD	MD
ENSG00000214783	ENSG00000214783	ENSG00000170667	Y	NA	RASA4B	0.00895	2.214584	NA	ND	ND	ND	NA	NA	NA	N	N	NA	NA	NA	NA	0	6	tree315	NA	NA	NA	NA	NA	NA	N	NA	NA	NA	NA	NA	NA	NA	ND	ND	ND
ENSG00000155903	ENSG00000155903	ENSG00000185989	Y	RASA2	RASA3	1.087896	2.214584	NA	ND	ND	ND	0.190090994178422	0.183017364450643	0.0038	N	N	NA	Regulation	ENSMUSG00000032413	NA	4	6	tree315	NA	NA	NA	NA	0.0357142857142857	0	N	0	NA	0.2655	19.9992	0.0133	61.812	57.78	ND	ND	ND
ENSG00000105808	ENSG00000105808	ENSG00000170667	Y	RASA4	RASA4B	0	2.214584	NA	ND	ND	ND	NA	NA	NA	N	N	NA	Regulation	NA	NA	9	6	tree315	NA	NA	NA	NA	0.241379310344828	0.291666666666667	N	NA	NA	0.001	0.005	0.2019	99.751	99.751	ND	ND	ND
ENSG00000157654	ENSG00000157654	ENSG00000099260	Y	PALM2-AKAP2	PALMD	1.087896	1.087896	NA	PD	PD	NA	0.287594178275852	0.490915277829989	NA	N	N	NA	NA	NA	NA	3	3	tree316	NA	NA	NA	NA	0	0	N	NA	NA	0.8836	65.9555	0.0134	31.079	15.357	PD	PD	NA
ENSG00000146648	ENSG00000146648	ENSG00000141736	Y	EGFR	ERBB2	1.087896	1.914584	NA	PD	PD	NA	0.522602660789022	0.562800843273831	0.0034	Y	Y	Y	SignalTransduction	ENSMUSG00000020122	Y	8	4	tree322	0.76	0.333333333333333	7	0.6	0.269861286254729	0.114035087719298	Y	0.269372693726937	0.586444444444444	0.3731	21.2202	0.0176	53.226	48.718	MD	MD	MD
ENSG00000028839	ENSG00000028839	ENSG00000182521	Y	TBPL1	TBPL2	2.214584	2.214584	NA	PD	ND	NA	NA	NA	0	Y	N	NA	Regulation	ENSMUSG00000071359	N	2	3	tree329	NA	NA	NA	NA	0.0921052631578947	0.0508474576271186	Y	0.0526315789473684	NA	0.5632	69.2182	0.0081	40.217	19.629	PD	ND	NA
ENSG00000112592	ENSG00000112592	ENSG00000182521	Y	TBP	TBPL2	1.087896	2.214584	NA	PD	ND	NA	NA	NA	0.0032	Y	N	NA	Regulation	ENSMUSG00000014767	Y	2	3	tree329	NA	NA	NA	NA	0.0410958904109589	0.0204081632653061	Y	0.0152671755725191	NA	0.3536	64.7527	0.0055	59.467	53.457	MD	ND	MD
ENSG00000175319	ENSG00000175319	ENSG00000183441	Y	NA	NA	0.00895	2.214584	NA	ND	ND	ND	NA	NA	NA	N	N	NA	NA	NA	NA	0	3	tree331	NA	NA	NA	NA	NA	NA	N	NA	NA	NA	NA	NA	NA	NA	ND	ND	ND
ENSG00000110344	ENSG00000110344	ENSG00000130939	Y	UBE4A	UBE4B	2.214584	2.214584	NA	MD	MD	MD	0.104482554658722	0.00443536885477406	0.0104	N	N	NA	Enzyme	ENSMUSG00000059890	NA	1	2	tree334	1	0.5	2	1	0.0194805194805195	0.00952380952380952	Y	0.25	0.222222222222222	0.9014	62.7793	0.0144	26.146	19.852	MD	MD	MD
ENSG00000182612	ENSG00000182612	ENSG00000108219	Y	TSPAN10	TSPAN14	1.914584	1.914584	NA	ND	ND	ND	NA	-0.067254718693927	0.0427	N	N	NA	NA	ENSMUSG00000039691	NA	16	6	tree337	NA	NA	NA	NA	0	0	N	NA	NA	0.6728	79.6417	0.0084	33.712	24.654	ND	ND	ND
ENSG00000048140	ENSG00000048140	ENSG00000108219	Y	TSPAN17	TSPAN14	1.087896	1.914584	NA	ND	ND	ND	NA	-0.0179085099026625	0.4604	N	N	NA	Enzyme	ENSMUSG00000025875	NA	19	6	tree337	NA	NA	NA	NA	0	0	N	NA	NA	0.5902	73.8014	0.008	40.234	28.375	ND	ND	ND
ENSG00000168785	ENSG00000168785	ENSG00000108219	Y	TSPAN5	TSPAN14	1.087896	1.914584	NA	ND	ND	ND	0.314002972711845	-0.206971620962196	0	N	N	NA	NA	ENSMUSG00000028152	NA	22	6	tree337	NA	NA	NA	NA	0	0	N	NA	NA	0.3342	3.3794	0.0989	57.836	57.407	ND	ND	ND
ENSG00000140961	ENSG00000140961	ENSG00000164823	Y	OSGIN1	OSGIN2	1.087896	1.914584	NA	MD	ND	MD	-0.174433636773857	-0.203342404167518	0.0257	N	N	NA	NA	ENSMUSG00000074063	NA	1	2	tree340	NA	NA	NA	NA	0	0	Y	NA	NA	0.4515	34.233	0.0132	49.231	43.463	MD	ND	MD
ENSG00000147912	ENSG00000147912	ENSG00000138081	Y	FBXO10	FBXO11	1.914584	1.914584	NA	ND	PD	NA	NA	-0.364261796720115	0.0038	N	Y	NA	Enzyme	ENSMUSG00000048232	NA	0	2	tree341	NA	NA	NA	NA	0.511904761904762	0.0588235294117647	N	NA	NA	0.9707	68.6427	0.0141	26.21	21.429	ND	PD	NA
ENSG00000173559	ENSG00000173559	ENSG00000139579	Y	OBFC2A	OBFC2B	1.914584	1.914584	NA	ND	ND	ND	-0.182065563869508	-0.524789831880795	0.0111	N	N	NA	NA	ENSMUSG00000026107	NA	1	2	tree344	NA	NA	NA	NA	0.0909090909090909	0	N	0	NA	0.3329	67.3584	0.0049	58.5	54.419	ND	ND	ND
ENSG00000124253	ENSG00000124253	ENSG00000100889	Y	PCK1	PCK2	1.087896	1.914584	NA	PD	PD	NA	0.716064767545337	0.802244070038037	0.0115	N	N	NA	Enzyme	ENSMUSG00000027513	Y	1	2	tree346	0.727	0.4	5	1	0.276923076923077	0.069364161849711	N	NA	0.401666666666667	0.1972	71.7862	0.0027	70.74	68.75	MD	MD	MD
ENSG00000140694	ENSG00000140694	ENSG00000146453	Y	PARN	PNLDC1	1.914584	1.914584	NA	ND	ND	ND	NA	0.400565698207766	0.0204	Y	N	NA	Enzyme	ENSMUSG00000022685	NA	1	3	tree347	NA	NA	NA	NA	NA	NA	N	NA	NA	0.8774	67.3118	0.013	28.627	22.665	ND	ND	ND
ENSG00000100592	ENSG00000100592	ENSG00000146122	Y	DAAM1	DAAM2	1.087896	1.814584	NA	ND	PD	NA	-0.0540266244639194	-0.194403783941636	0.0037	N	N	NA	NA	ENSMUSG00000034574	NA	9	2	tree348	NA	NA	NA	NA	0.486725663716814	0.314606741573034	N	0	NA	0.2051	21.2188	0.0097	69.792	67.615	ND	PD	NA
ENSG00000128242	ENSG00000128242	ENSG00000154252	Y	GAL3ST1	GAL3ST2	1.087896	1.614584	NA	MD	MD	MD	NA	-0.0195894917995164	0.0128	N	N	NA	Enzyme	ENSMUSG00000049721	N	3	4	tree349	1	1	1	1	0.117647058823529	0	Y	NA	0.111111111111111	0.5186	137.9248	0.0038	40.206	36.028	MD	MD	MD
ENSG00000075213	ENSG00000075213	ENSG00000012171	Y	SEMA3A	SEMA3B	1.087896	1.914584	NA	ND	PD	NA	-0.209720902987834	-0.324191625777706	0.0075	Y	N	NA	SignalTransduction	ENSMUSG00000028883	Y	19	12	tree356	NA	NA	NA	NA	NA	NA	Y	NA	NA	NA	NA	NA	NA	NA	ND	PD	NA
ENSG00000196189	ENSG00000196189	ENSG00000168758	Y	SEMA4A	SEMA4C	1.087896	1.914584	NA	MD	MD	MD	-0.0568907717245247	-0.229444587690698	0.0145	Y	N	NA	SignalTransduction	ENSMUSG00000028064	N	26	12	tree356	NA	NA	NA	NA	0.0735294117647059	0.0178571428571429	Y	0	NA	0.5902	28.0187	0.0211	38.781	32.11	MD	MD	MD
ENSG00000092421	ENSG00000092421	ENSG00000167680	Y	SEMA6A	SEMA6B	1.087896	1.914584	NA	PD	ND	NA	0.35073623969509	0.257718301891712	0.0317	N	N	NA	SignalTransduction	ENSMUSG00000019647	N	13	12	tree356	NA	NA	NA	NA	0.168316831683168	0.142857142857143	Y	0.125	NA	0.4072	12.9526	0.0314	50.762	40.018	MD	ND	MD
ENSG00000220023	ENSG00000220023	ENSG00000179403	Y	NA	VWA1	0	1.614584	NA	ND	ND	ND	NA	NA	NA	N	N	NA	NA	NA	NA	3	2	tree358	NA	NA	NA	NA	NA	NA	N	NA	NA	0.9719	15.2063	0.0639	19.2	5.393	ND	ND	ND
ENSG00000167601	ENSG00000167601	ENSG00000153208	Y	AXL	MERTK	1.087896	1.914584	NA	MD	PD	MD	0.6076903239487	0.254586211274341	0.0811	Y	N	NA	SignalTransduction	ENSMUSG00000002602	N	42	6	tree364	1	1	1	1	0.123076923076923	0.0388349514563107	Y	0.111111111111111	0.111111111111111	0.4921	64.7401	0.0076	46.307	37.981	MD	MD	MD
ENSG00000105976	ENSG00000105976	ENSG00000164078	Y	MET	MST1R	1.087896	1.914584	NA	PD	MD	MD	0.140891586671958	0.019892023142196	0.0058	Y	N	NA	SignalTransduction	ENSMUSG00000009376	Y	1	6	tree364	0.934	0.333333333333333	2	0.5	0.0814332247557003	0.0227272727272727	Y	0.112903225806452	0.207555555555556	0.6725	60.6546	0.0111	36.411	32.859	MD	MD	MD
ENSG00000179915	ENSG00000179915	ENSG00000021645	Y	NRXN1	NRXN3	1.087896	2.214584	NA	PD	PD	NA	0.847705706145955	0.936746943881135	0.1423	N	N	NA	SignalTransduction	ENSMUSG00000024109	Y	14	3	tree378	1	1	1	1	0.0703125	0.0288461538461538	Y	0.0689655172413793	0.111111111111111	0.1418	69.8702	0.002	77.38	53.07	PD	PD	NA
ENSG00000123739	ENSG00000123739	ENSG00000138308	Y	PLA2G12A	PLA2G12B	1.087896	1.814584	NA	ND	MD	MD	NA	0.175655497010505	0.0077	N	N	NA	Enzyme	ENSMUSG00000027999	NA	1	2	tree383	1	0.5	2	1	0.879518072289157	0.222222222222222	N	NA	0.222222222222222	0.487	43.5461	0.0112	44.624	41.919	ND	MD	MD
ENSG00000170248	ENSG00000170248	ENSG00000076201	Y	PDCD6IP	PTPN23	2.214584	2.214584	NA	ND	ND	ND	NA	-0.317334352571962	0.0081	N	N	NA	NA	ENSMUSG00000032504	NA	1	4	tree384	NA	NA	NA	NA	0.0898876404494382	0.0363636363636364	N	0.0714285714285714	NA	0.8069	60.6874	0.0133	30.815	15.704	ND	ND	ND
ENSG00000158106	ENSG00000158106	ENSG00000131941	Y	RHPN1	RHPN2	1.087896	2.214584	NA	ND	PD	NA	NA	0.109355072369689	0.0542	N	N	NA	Regulation	ENSMUSG00000022580	NA	3	4	tree384	NA	NA	NA	NA	0.0655737704918033	0.0192307692307692	N	0.0833333333333333	NA	0.5166	78.5717	0.0066	41.467	38.904	ND	PD	NA
ENSG00000120658	ENSG00000120658	ENSG00000165675	Y	ENOX1	ENOX2	1.087896	1.814584	NA	ND	MD	MD	-0.118957512184201	-0.210223596558292	0.0135	N	N	NA	Enzyme	ENSMUSG00000022012	NA	1	2	tree387	NA	NA	NA	NA	0	0	N	0	NA	0.2069	16.7013	0.0124	67.881	63.174	ND	MD	MD
ENSG00000215734	ENSG00000215734	ENSG00000131586	Y	NA	NA	0	1.914584	NA	ND	ND	ND	NA	NA	NA	N	N	NA	NA	NA	NA	0	2	tree389	NA	NA	NA	NA	NA	NA	N	NA	NA	NA	NA	NA	NA	NA	ND	ND	ND
ENSG00000132840	ENSG00000132840	ENSG00000145692	Y	BHMT2	BHMT	0.423003	1.614584	NA	PD	PD	NA	0.638883918659074	0.860605001003066	0.0118	N	N	NA	Enzyme	ENSMUSG00000042118	NA	1	2	tree405	1	1	3	1	0.369230769230769	0.16	N	NA	0.333333333333333	0.1468	0.6886	0.2131	77.961	69.704	PD	PD	NA
ENSG00000090905	ENSG00000090905	ENSG00000100354	Y	TNRC6A	TNRC6B	1.614584	1.814584	NA	ND	PD	NA	NA	0.645092052221478	0.004	N	N	NA	NA	ENSMUSG00000052707	NA	7	3	tree408	NA	NA	NA	NA	0.111111111111111	0.0188679245283019	N	0.75	NA	0.5379	2.7719	0.194	43.547	37.366	ND	PD	NA
ENSG00000154328	ENSG00000154328	ENSG00000109674	Y	NEIL2	NEIL3	1.814584	1.814584	NA	ND	PD	NA	NA	-0.0680492360073729	0.0447	Y	N	NA	Enzyme	ENSMUSG00000035121	NA	0	2	tree413	1	0.5	2	1	0.163636363636364	0.08	N	NA	0.222222222222222	0.9112	67.2002	0.0136	26.882	11.398	ND	PD	NA
ENSG00000117228	ENSG00000117228	ENSG00000117226	Y	GBP1	GBP3	0.03297	1.087896	NA	MD	ND	MD	NA	0.873888421518811	0.0257	N	N	NA	Enzyme	NA	NA	9	7	tree414	1	1	1	1	0.0444444444444444	0.012987012987013	N	0	0.111111111111111	0.0753	0.1651	0.4559	87.288	86.265	MD	ND	MD
ENSG00000162654	ENSG00000162654	ENSG00000213512	Y	GBP4	GBP7	0.03297	1.087896	NA	ND	ND	ND	NA	NA	NA	N	N	NA	Enzyme	NA	NA	9	7	tree414	1	1	1	1	0.142857142857143	0.214285714285714	N	NA	0.111111111111111	0.1424	0.2973	0.479	77.6	74.273	ND	ND	ND
ENSG00000134256	ENSG00000134256	ENSG00000143061	Y	CD101	IGSF3	1.087896	1.087896	NA	ND	ND	ND	-0.10867859469641	-0.172329556828004	0.0261	N	N	NA	Enzyme	ENSMUSG00000086564	NA	4	4	tree417	NA	NA	NA	NA	0.125	0.0540540540540541	N	NA	NA	0.5997	47.4087	0.0126	38.37	31.408	ND	ND	ND
ENSG00000123500	ENSG00000123500	ENSG00000144810	Y	COL10A1	COL8A1	1.087896	1.614584	NA	MD	ND	MD	0.367410431925189	0.0409088174380538	0.0124	N	N	NA	NA	ENSMUSG00000039462	Y	39	3	tree418	NA	NA	NA	NA	0.0288461538461538	0.010989010989011	Y	0	NA	0.451	49.7558	0.0091	54.41	48.148	MD	ND	MD
ENSG00000214882	ENSG00000214882	ENSG00000163346	Y	NA	PBXIP1	1.087896	1.087896	NA	MD	ND	MD	NA	NA	NA	N	N	NA	NA	NA	NA	4	2	tree419	NA	NA	NA	NA	0	0	Y	NA	NA	1.0499	15.0962	0.0695	25.221	19.884	MD	ND	MD
ENSG00000176244	ENSG00000176244	ENSG00000155368	Y	ACBD7	DBI	1.087896	1.914584	NA	ND	PD	NA	NA	NA	0.0162	N	N	NA	NA	ENSMUSG00000026644	NA	1	2	tree421	NA	NA	NA	NA	NA	NA	N	NA	NA	0.2963	4.4904	0.066	59.091	50	ND	MD	MD
ENSG00000172086	ENSG00000172086	ENSG00000166432	Y	KRCC1	ZMAT1	0.188275	1.087896	NA	PD	ND	NA	NA	0.28940071353534	NA	N	N	NA	NA	ENSMUSG00000053012	NA	1	3	tree428	NA	NA	NA	NA	NA	NA	N	NA	NA	0.2134	0.4684	0.4556	66.926	26.875	PD	ND	NA
ENSG00000176654	ENSG00000176654	ENSG00000111704	Y	NA	NANOG	0.00895	1.087896	NA	ND	MD	MD	NA	NA	NA	N	N	NA	NA	NA	NA	5	2	tree430	NA	NA	NA	NA	0.0395256916996047	0.00595238095238095	Y	NA	NA	0.0155	0.0049	3.1641	96.983	73.77	ND	MD	MD
ENSG00000144635	ENSG00000144635	ENSG00000135720	Y	DYNC1LI1	DYNC1LI2	1.087896	1.814584	NA	ND	ND	ND	0.329237689688939	0.154483437819088	0.0113	N	N	NA	Enzyme	ENSMUSG00000032435	NA	1	2	tree465	1	1	1	1	0.280487804878049	0.263157894736842	N	0	0.111111111111111	0.2268	2.7713	0.0818	66.191	62.023	ND	ND	ND
ENSG00000128692	ENSG00000128692	ENSG00000125977	Y	NA	EIF2S2	0	2.214584	NA	ND	ND	ND	NA	NA	NA	N	Y	NA	NA	NA	NA	0	2	tree481	NA	NA	NA	NA	NA	NA	N	NA	NA	NA	NA	NA	NA	NA	ND	ND	ND
ENSG00000175793	ENSG00000175793	ENSG00000166913	Y	SFN	YWHAB	1.087896	2.214584	NA	PD	PD	NA	-0.0156267744882939	0.0533972410704551	0.0019	N	Y	NA	Regulation	ENSMUSG00000047281	Y	6	6	tree482	0.165	0	3	0	0.0704225352112676	0.0454545454545455	Y	0.1	0.055	0.2302	77.2463	0.003	67.623	66	PD	PD	NA
ENSG00000170027	ENSG00000170027	ENSG00000128245	Y	YWHAG	YWHAH	1.087896	2.214584	NA	MD	PD	MD	NA	0.802230603809288	0	Y	Y	Y	Regulation	ENSMUSG00000051391	N	6	6	tree482	1	0.5	2	1	0.268292682926829	0.105527638190955	Y	0.122222222222222	0.222222222222222	0.0759	4.0787	0.0186	86.992	86.64	MD	PD	MD
ENSG00000124574	ENSG00000124574	ENSG00000103222	Y	ABCC10	ABCC1	2.214584	2.214584	NA	ND	PD	NA	0.0505831387986319	0.324545357811366	NA	N	N	NA	Enzyme	ENSMUSG00000032842	NA	15	7	tree484	1	0.25	4	1	0.036144578313253	0.0151515151515152	N	NA	0.444444444444444	0.6921	71.7362	0.0096	35.219	30.76	ND	PD	NA
ENSG00000023839	ENSG00000023839	ENSG00000103222	Y	ABCC2	ABCC1	1.614584	2.214584	NA	PD	PD	NA	-0.150173356034376	-0.232616342317962	0.0222	N	N	NA	Transporter	ENSMUSG00000025194	N	15	7	tree484	1	0.25	4	1	0.217391304347826	0.106382978723404	N	NA	0.444444444444444	0.45	71.5813	0.0063	48.545	46.633	MD	PD	MD
ENSG00000108846	ENSG00000108846	ENSG00000103222	Y	ABCC3	ABCC1	1.087896	2.214584	NA	MD	PD	MD	0.220960816473518	0.183819245467693	0.0219	N	N	NA	Transporter	ENSMUSG00000020865	N	15	7	tree484	1	0.25	4	1	0.190140845070423	0.101851851851852	N	NA	0.444444444444444	0.3131	80.2363	0.0039	57.331	56.367	MD	PD	MD
ENSG00000125257	ENSG00000125257	ENSG00000114770	Y	ABCC4	ABCC5	1.814584	2.214584	NA	PD	MD	MD	-0.0875236628351256	0.112082495642545	0.0128	N	N	NA	Transporter	ENSMUSG00000032849	N	15	7	tree484	1	0.5	2	1	0.212121212121212	0.149122807017544	N	NA	0.222222222222222	0.6476	61.6164	0.0105	37.818	31.541	PD	MD	MD
ENSG00000091262	ENSG00000091262	ENSG00000103222	Y	ABCC6	ABCC1	1.087896	2.214584	NA	PD	PD	NA	-0.0976721953142197	-0.222947865727102	0.0705	N	N	NA	Transporter	ENSMUSG00000030834	N	15	7	tree484	1	0.25	4	1	0.0275229357798165	0.0119047619047619	N	NA	0.444444444444444	0.4687	16.3229	0.0287	45.789	44.251	MD	PD	MD
ENSG00000136848	ENSG00000136848	ENSG00000075391	Y	DAB2IP	RASAL2	1.614584	1.914584	NA	MD	PD	MD	NA	-0.130119289897442	0.005	N	Y	NA	Regulation	ENSMUSG00000026883	N	5	4	tree485	NA	NA	NA	NA	0.205128205128205	0.157894736842105	N	0	NA	0.2895	12.2643	0.0236	60.965	52.295	MD	PD	MD
ENSG00000111254	ENSG00000111254	ENSG00000147081	Y	AKAP3	AKAP4	0.604171	0.604171	NA	MD	MD	MD	0.717989412833627	0.883222449810683	0.0269	N	N	NA	NA	ENSMUSG00000030344	NA	1	2	tree486	NA	NA	NA	NA	0.159574468085106	0.0886075949367089	N	0.0666666666666667	NA	0.4928	9.4695	0.052	43.604	32.347	MD	MD	MD
ENSG00000078699	ENSG00000078699	ENSG00000129993	Y	CBFA2T2	CBFA2T3	1.087896	1.814584	NA	ND	MD	MD	-0.159392136863017	0.188147372409843	0.0025	N	N	NA	Regulation	ENSMUSG00000038533	Y	2	3	tree494	1	1	1	1	0.181818181818182	0.0625	Y	0.173913043478261	0.111111111111111	0.2959	66.3692	0.0045	59.536	54.066	ND	MD	MD
ENSG00000115008	ENSG00000115008	ENSG00000125538	Y	IL1A	IL1B	1.087896	1.087896	NA	PD	PD	NA	0.223552186045773	0.366967126348913	0.0472	N	N	NA	NA	ENSMUSG00000027399	N	0	9	tree496	NA	NA	NA	NA	0.325539568345324	0.0618892508143322	Y	0.136363636363636	NA	1.0409	9.4499	0.1101	25.483	23.488	PD	MD	MD
ENSG00000136697	ENSG00000136697	ENSG00000136695	Y	IL1F10	IL36RN	0.423003	1.087896	NA	PD	PD	NA	NA	0.487394129949444	0.2467	N	N	NA	SignalTransduction	ENSMUSG00000046845	NA	4	9	tree496	NA	NA	NA	NA	0.117647058823529	0.0212765957446809	N	0	NA	0.5758	70.9379	0.0081	38.255	36.076	PD	PD	NA
ENSG00000136694	ENSG00000136694	ENSG00000136696	Y	IL36A	IL36B	0.188275	1.087896	NA	ND	ND	ND	NA	0.634729670516871	0.0523	N	N	NA	NA	ENSMUSG00000026984	NA	6	9	tree496	NA	NA	NA	NA	0.0869565217391304	0	N	NA	NA	0.7605	68.3784	0.0111	31.169	28.571	ND	ND	ND
ENSG00000215703	ENSG00000215703	ENSG00000070669	Y	NA	ASNS	0.164611	2.214584	NA	ND	MD	MD	NA	NA	NA	N	N	NA	NA	NA	NA	0	2	tree497	NA	NA	NA	NA	NA	NA	Y	NA	NA	NA	NA	NA	NA	NA	ND	MD	MD
ENSG00000147127	ENSG00000147127	ENSG00000175582	Y	RAB41	RAB6A	1.087896	2.214584	NA	ND	ND	ND	NA	NA	0.0238	N	N	NA	NA	NA	NA	95	4	tree499	1	1	1	1	0.0172413793103448	0.0116279069767442	N	NA	0.111111111111111	0.2608	8.6419	0.0302	64.706	58.407	ND	ND	ND
ENSG00000091136	ENSG00000091136	ENSG00000172037	Y	LAMB1	LAMB2	1.914584	1.914584	NA	PD	PD	NA	0.394122203432216	0.841583220913699	0.0057	Y	Y	N	NA	ENSMUSG00000002900	Y	19	9	tree501	1	1	1	1	0.319327731092437	0.0983606557377049	Y	0	0.111111111111111	0.4129	63.8192	0.0065	50.558	49.89	MD	MD	MD
ENSG00000135862	ENSG00000135862	ENSG00000058085	Y	LAMC1	LAMC2	1.087896	1.914584	NA	MD	PD	MD	0.664747780505007	0.429282320560514	0.0056	Y	N	NA	NA	ENSMUSG00000026478	Y	17	9	tree501	1	0.5	2	1	0.259259259259259	0.0138888888888889	Y	NA	0.222222222222222	0.5176	11.4443	0.0452	43.888	31.835	MD	MD	MD
ENSG00000087274	ENSG00000087274	ENSG00000075340	Y	ADD1	ADD2	1.914584	1.914584	NA	PD	PD	NA	-0.365666437048918	-0.0171946686264954	0.0037	N	N	NA	NA	ENSMUSG00000029106	Y	2	3	tree502	0.934	0.75	4	1	0.12	0.0919540229885057	Y	0.157894736842105	0.415111111111111	0.4244	71.7057	0.0059	48.815	45.045	MD	PD	MD
ENSG00000143105	ENSG00000143105	ENSG00000111262	Y	KCNA10	KCNA1	1.087896	1.914584	NA	ND	MD	MD	0.108821062254391	0.137138376631076	0.01	N	Y	NA	Transporter	ENSMUSG00000042861	NA	26	23	tree503	NA	NA	NA	NA	0.0588235294117647	0.0363636363636364	N	0	NA	0.2527	83.9373	0.003	64.425	54.495	ND	MD	MD
ENSG00000158445	ENSG00000158445	ENSG00000182674	Y	KCNB1	KCNB2	1.087896	1.914584	NA	PD	PD	NA	-0.056460708354323	0.58911653117585	0.0011	N	N	NA	Transporter	ENSMUSG00000050556	N	14	23	tree503	NA	NA	NA	NA	0.220588235294118	0.111111111111111	N	0.166666666666667	NA	0.247	69.8099	0.0035	66.901	62.159	PD	PD	NA
ENSG00000102057	ENSG00000102057	ENSG00000184408	Y	KCND1	KCND2	1.087896	1.914584	NA	ND	ND	ND	0.178674539707087	0.236237846610611	0.0042	N	Y	NA	Transporter	ENSMUSG00000009731	NA	28	23	tree503	NA	NA	NA	NA	0.27710843373494	0.185714285714286	N	0.222222222222222	NA	0.2153	8.5283	0.0252	68.971	65.496	ND	ND	ND
ENSG00000026559	ENSG00000026559	ENSG00000178342	Y	KCNG1	KCNG2	1.087896	1.914584	NA	ND	ND	ND	-6.22750993017741e-05	-0.0596298329096031	9e-04	N	N	NA	Transporter	ENSMUSG00000074575	NA	31	23	tree503	NA	NA	NA	NA	0.05	0.0606060606060606	N	1	NA	0.2652	120.8466	0.0022	59.43	51.816	ND	ND	ND
ENSG00000214298	ENSG00000214298	ENSG00000221879	Y	NA	NA	0.00895	2.214584	NA	ND	ND	ND	NA	NA	NA	N	N	NA	NA	NA	NA	0	2	tree507	NA	NA	NA	NA	NA	NA	N	NA	NA	NA	NA	NA	NA	NA	ND	ND	ND
ENSG00000149925	ENSG00000149925	ENSG00000136872	Y	ALDOA	ALDOB	1.087896	1.914584	NA	PD	PD	NA	-0.498832940881801	-0.321912748273005	0.0012	N	N	NA	Enzyme	NA	NA	2	3	tree509	1	0.333333333333333	3	1	0.276679841897233	0.14792899408284	Y	0.0833333333333333	0.333333333333333	0.2011	2.3232	0.0866	70.055	61.005	MD	MD	MD
ENSG00000138443	ENSG00000138443	ENSG00000136754	Y	ABI2	ABI1	1.087896	1.914584	NA	PD	MD	MD	0.0714103883036293	0.0980665049769288	0.0011	N	Y	NA	SignalTransduction	ENSMUSG00000026782	N	5	3	tree510	NA	NA	NA	NA	0.120603015075377	0.0258064516129032	Y	0.0833333333333333	NA	0.1725	65.5509	0.0026	74.573	62.996	PD	MD	MD
ENSG00000172031	ENSG00000172031	ENSG00000105131	Y	EPHX4	EPHX3	1.087896	2.214584	NA	ND	ND	ND	NA	-0.39468566364299	0.0028	N	N	NA	Enzyme	ENSMUSG00000033805	NA	4	2	tree511	NA	NA	NA	NA	0	NA	N	NA	NA	0.5102	3.4975	0.1459	45.763	44.022	ND	ND	ND
ENSG00000176201	ENSG00000176201	ENSG00000134962	Y	NA	KLB	1.614584	1.914584	NA	ND	ND	ND	NA	NA	NA	N	N	NA	NA	NA	NA	0	5	tree515	NA	NA	NA	NA	NA	NA	N	NA	NA	NA	NA	NA	NA	NA	ND	ND	ND
ENSG00000133116	ENSG00000133116	ENSG00000134962	Y	KL	KLB	1.087896	1.914584	NA	PD	ND	NA	NA	-0.067368955740063	0.0121	N	N	NA	SignalTransduction	ENSMUSG00000058488	N	2	5	tree515	NA	NA	NA	NA	0.0731707317073171	0	N	0.125	NA	0.4431	69.7586	0.0064	47.556	43.482	MD	ND	MD
ENSG00000188501	ENSG00000188501	ENSG00000134962	Y	LCTL	KLB	1.087896	1.914584	NA	ND	ND	ND	NA	-0.119996788233197	0.0148	N	N	NA	Enzyme	ENSMUSG00000032401	NA	3	5	tree515	NA	NA	NA	NA	0.104651162790698	0.0869565217391304	N	NA	NA	0.5595	66.2907	0.0084	42.395	20.553	ND	ND	ND
ENSG00000163394	ENSG00000163394	ENSG00000123901	Y	CCKAR	GPR83	1.087896	1.914584	NA	PD	ND	NA	NA	0.105207247971659	0.0095	N	N	NA	SignalTransduction	ENSMUSG00000029193	N	162	19	tree519	NA	NA	NA	NA	0.0191082802547771	0	Y	NA	NA	0.8094	7.2351	0.1119	29.539	22.614	PD	ND	NA
ENSG00000110148	ENSG00000110148	ENSG00000121764	Y	CCKBR	HCRTR1	1.814584	1.914584	NA	PD	PD	NA	0.236151005853761	0.233857577945818	0.0135	N	N	NA	SignalTransduction	ENSMUSG00000030898	N	103	19	tree519	0.671	0	3	0	0.635220125786163	0.0212765957446809	N	0	0.225666666666667	0.7613	70.3732	0.0108	30.1	25.745	MD	PD	MD
ENSG00000137252	ENSG00000137252	ENSG00000185149	Y	HCRTR2	NPY2R	0.604171	1.914584	NA	PD	PD	NA	0.201403321182911	0.827316307117895	0.008	N	N	NA	SignalTransduction	ENSMUSG00000032360	N	191	19	tree519	0.671	0	1	0	0	0	Y	0	0.0752222222222222	0.8271	64.2609	0.0129	31.405	24.675	PD	PD	NA
ENSG00000204174	ENSG00000204174	ENSG00000121764	Y	PPYR1	HCRTR1	0.423003	1.914584	NA	ND	PD	NA	-0.327528106421953	0.599941765134075	0.0201	N	N	NA	SignalTransduction	ENSMUSG00000048337	N	176	19	tree519	0.671	0	2	0	0.0495867768595041	0	N	0	0.150444444444444	0.7781	12.5902	0.0618	29.444	24.091	ND	PD	NA
ENSG00000169618	ENSG00000169618	ENSG00000101292	Y	PROKR1	PROKR2	0.188275	1.914584	NA	ND	MD	MD	NA	NA	0.0096	N	N	NA	SignalTransduction	ENSMUSG00000049409	N	154	19	tree519	NA	NA	NA	NA	0.757142857142857	0.0666666666666667	N	NA	NA	0.0728	1.4179	0.0514	86.979	84.987	ND	MD	MD
ENSG00000167995	ENSG00000167995	ENSG00000039987	Y	BEST1	BEST2	1.087896	1.914584	NA	MD	ND	MD	0.10393370965828	0.35040308124893	0.0232	N	N	NA	Transporter	ENSMUSG00000037418	N	3	4	tree521	NA	NA	NA	NA	0.0757575757575758	0.0681818181818182	N	NA	NA	0.3759	2.5268	0.1488	54.688	36.842	MD	ND	MD
ENSG00000160972	ENSG00000160972	ENSG00000101445	Y	PPP1R16A	PPP1R16B	1.087896	1.914584	NA	ND	ND	ND	NA	-0.556280704566419	0.0147	N	N	NA	NA	ENSMUSG00000033819	NA	35	2	tree525	NA	NA	NA	NA	0.193548387096774	0.137931034482759	N	0	NA	0.3914	85.631	0.0046	51.527	47.285	ND	ND	ND
ENSG00000103449	ENSG00000103449	ENSG00000165821	Y	SALL1	SALL2	1.087896	1.914584	NA	MD	ND	MD	0.541477650437227	0.563313562743676	0.0077	N	N	NA	Regulation	ENSMUSG00000031665	Y	62	4	tree527	1	0.5	2	1	0.05	0.0153846153846154	Y	0	0.222222222222222	0.6461	61.2906	0.0105	36.995	26.135	MD	ND	MD
ENSG00000139044	ENSG00000139044	ENSG00000182272	Y	B4GALNT3	B4GALNT4	1.087896	1.914584	NA	ND	ND	ND	NA	0.0590331878933936	0.035	N	N	NA	Enzyme	ENSMUSG00000041372	NA	1	8	tree529	1	1	1	1	NA	NA	N	NA	0.111111111111111	0.3975	7.8461	0.0507	51.713	46.369	ND	ND	ND
ENSG00000123989	ENSG00000123989	ENSG00000033100	Y	CHPF	CHPF2	1.087896	1.914584	NA	ND	ND	ND	0.174905055078461	NA	0.0053	N	N	NA	Enzyme	ENSMUSG00000032997	NA	5	8	tree529	1	0.5	2	1	0.111111111111111	0.0256410256410256	N	0.2	0.222222222222222	0.2983	65.4376	0.0046	60.08	56.391	ND	ND	ND
ENSG00000131873	ENSG00000131873	ENSG00000198108	Y	CHSY1	CHSY3	1.087896	1.914584	NA	MD	ND	MD	NA	-0.394622100281894	0.0041	N	N	NA	Enzyme	ENSMUSG00000032640	NA	3	8	tree529	1	1	2	1	0.269230769230769	0.0526315789473684	N	NA	0.222222222222222	0.2075	6.5325	0.0318	70.178	61.719	MD	ND	MD
ENSG00000147408	ENSG00000147408	ENSG00000169826	Y	CSGALNACT1	CSGALNACT2	1.087896	1.914584	NA	ND	ND	ND	0.486747670411176	0.292529235294578	0.0097	N	N	NA	Enzyme	ENSMUSG00000036356	NA	6	8	tree529	1	0.333333333333333	3	1	0.414634146341463	0.217391304347826	Y	NA	0.333333333333333	0.2973	7.7851	0.0382	61.626	59.817	ND	ND	ND
ENSG00000079841	ENSG00000079841	ENSG00000176406	Y	RIMS1	RIMS2	1.914584	1.914584	NA	PD	PD	NA	0.331297410665412	0.584330632652294	0.005	N	N	NA	Regulation	ENSMUSG00000041670	Y	4	4	tree542	1	1	2	1	0.220588235294118	0.125	N	0.115384615384615	0.222222222222222	0.2427	4.6766	0.0519	65.922	45.736	MD	PD	MD
ENSG00000117016	ENSG00000117016	ENSG00000176406	Y	RIMS3	RIMS2	1.087896	1.914584	NA	ND	PD	NA	0.600687356530276	0.66180386927369	0.0014	N	N	NA	NA	ENSMUSG00000032890	NA	4	4	tree542	NA	NA	NA	NA	0	0	N	0	NA	0.2207	62.611	0.0035	67.208	15.143	ND	PD	NA
ENSG00000101098	ENSG00000101098	ENSG00000176406	Y	RIMS4	RIMS2	1.087896	1.914584	NA	ND	PD	NA	NA	0.577282991833574	0.0016	N	N	NA	NA	ENSMUSG00000035226	NA	4	4	tree542	NA	NA	NA	NA	0	0	N	NA	NA	0.2356	11.2508	0.0209	64.312	12.655	ND	PD	NA
ENSG00000131409	ENSG00000131409	ENSG00000148948	Y	LRRC4B	LRRC4C	1.087896	1.614584	NA	ND	ND	ND	NA	0.848018319947992	0.0018	N	N	NA	NA	ENSMUSG00000047085	NA	31	3	tree552	NA	NA	NA	NA	0	0	Y	NA	NA	0.2343	78.2375	0.003	64.632	57.843	ND	ND	ND
ENSG00000166578	ENSG00000166578	ENSG00000114473	Y	IQCD	IQCG	1.814584	1.814584	NA	ND	ND	ND	NA	0.666736970844564	0.1934	N	N	NA	NA	ENSMUSG00000029601	NA	0	2	tree559	NA	NA	NA	NA	0	0	N	NA	NA	1.0544	74.5907	0.0141	25.971	22.292	ND	ND	ND
ENSG00000172349	ENSG00000172349	ENSG00000133401	Y	IL16	PDZD2	1.087896	1.814584	NA	PD	MD	MD	-0.489922751829539	-0.298970241536638	0.0204	N	N	NA	NA	ENSMUSG00000001741	N	17	2	tree560	NA	NA	NA	NA	0.0176991150442478	0	N	0	NA	0.7192	11.3061	0.0636	36.177	16.62	MD	MD	MD
ENSG00000167930	ENSG00000167930	ENSG00000084444	Y	ITFG3	KIAA1467	1.087896	1.814584	NA	PD	ND	NA	NA	-0.271608366872129	0.0295	N	N	NA	NA	ENSMUSG00000024187	NA	1	2	tree566	NA	NA	NA	NA	NA	NA	N	NA	NA	0.8137	23.0243	0.0353	27.726	23.697	PD	ND	NA
ENSG00000174945	ENSG00000174945	ENSG00000204399	Y	AMZ1	NA	1.614584	1.614584	NA	ND	ND	ND	NA	NA	0.0221	N	N	NA	Enzyme	ENSMUSG00000050022	NA	1	3	tree572	NA	NA	NA	NA	NA	NA	N	NA	NA	NA	NA	NA	NA	NA	ND	ND	ND
ENSG00000077585	ENSG00000077585	ENSG00000180998	Y	GPR137B	GPR137C	1.614584	1.614584	NA	ND	ND	ND	NA	0.573584680302737	0.0017	N	N	NA	NA	ENSMUSG00000021306	NA	2	3	tree575	NA	NA	NA	NA	NA	NA	N	NA	NA	0.4888	5.224	0.0936	45.455	41.667	ND	ND	ND
ENSG00000187905	ENSG00000187905	ENSG00000100565	Y	NA	C14orf166B	1.614584	1.814584	NA	ND	ND	ND	NA	NA	NA	N	N	NA	NA	ENSMUSG00000022759	NA	18	2	tree578	NA	NA	NA	NA	NA	NA	N	NA	NA	0.7204	3.1938	0.2256	35.294	28.279	ND	ND	ND
ENSG00000137103	ENSG00000137103	ENSG00000187616	Y	TMEM8B	TMEM8C	1.814584	1.814584	NA	MD	ND	MD	NA	NA	0.0024	N	N	NA	NA	ENSMUSG00000078716	NA	1	3	tree584	NA	NA	NA	NA	NA	NA	N	NA	NA	0.7971	73.4732	0.0108	29.224	9.078	MD	ND	MD
ENSG00000183484	ENSG00000183484	ENSG00000177464	Y	GPR132	GPR4	1.087896	1.087896	NA	MD	MD	MD	0.290037564955453	0.144713413190939	0.0409	N	N	NA	SignalTransduction	ENSMUSG00000021298	N	107	4	tree588	NA	NA	NA	NA	0.707482993197279	0.0810810810810811	N	0	NA	0.6239	17.6316	0.0354	33.811	30.025	MD	MD	MD
ENSG00000169607	ENSG00000169607	ENSG00000136108	Y	CKAP2L	CKAP2	1.087896	1.614584	NA	ND	ND	ND	NA	0.846950996568678	0.0478	N	N	NA	NA	ENSMUSG00000048327	NA	1	2	tree594	NA	NA	NA	NA	0	0	N	NA	NA	0.8851	75.1504	0.0118	27.345	21.527	ND	ND	ND
ENSG00000178531	ENSG00000178531	ENSG00000205279	Y	CTXN1	CTXN3	1.087896	1.087896	NA	ND	PD	NA	NA	0.434203465176467	0	N	N	NA	NA	ENSMUSG00000048644	NA	1	2	tree595	NA	NA	NA	NA	0	0	N	NA	NA	0.488	63.2663	0.0077	44.444	43.902	ND	PD	NA
ENSG00000168612	ENSG00000168612	ENSG00000132801	Y	ZSWIM1	ZSWIM3	0.776542	1.814584	NA	ND	ND	ND	NA	0.592089223163649	NA	N	N	NA	NA	ENSMUSG00000017764	NA	1	2	tree597	1	1	1	1	NA	NA	N	NA	0.111111111111111	0.7652	7.3755	0.1037	30.398	20.597	ND	ND	ND
ENSG00000176919	ENSG00000176919	ENSG00000187922	Y	C8G	LCN10	1.087896	1.087896	NA	ND	ND	ND	NA	-0.107080741018681	0.2353	N	N	NA	Transporter	ENSMUSG00000015083	NA	2	7	tree601	NA	NA	NA	NA	0.0810810810810811	0.0714285714285714	N	NA	NA	0.843	72.8773	0.0116	28.333	22.973	ND	ND	ND
ENSG00000184925	ENSG00000184925	ENSG00000148346	Y	LCN12	LCN2	0.423003	1.087896	NA	ND	MD	MD	NA	-0.275587194916306	0.0589	N	N	NA	Transporter	ENSMUSG00000026943	NA	2	7	tree601	NA	NA	NA	NA	0.0254777070063694	0	N	NA	NA	0.6055	2.5204	0.2402	36.559	33.01	ND	MD	MD
ENSG00000187889	ENSG00000187889	ENSG00000082074	Y	C1orf168	FYB	1.087896	1.087896	NA	ND	ND	ND	NA	-0.345225780216769	0.0575	N	Y	NA	NA	ENSMUSG00000078612	NA	2	3	tree604	NA	NA	NA	NA	0	0	N	NA	NA	0.9561	69.6963	0.0137	27.299	21.839	ND	ND	ND
ENSG00000205078	ENSG00000205078	ENSG00000171772	Y	SYCE1L	SYCE1	0.188275	1.614584	NA	ND	ND	ND	NA	NA	0.0361	N	N	NA	NA	ENSMUSG00000033409	NA	1	2	tree605	NA	NA	NA	NA	0	NA	N	NA	NA	0.3636	1.5587	0.2333	54.065	37.465	ND	ND	ND
ENSG00000214827	ENSG00000214827	ENSG00000100721	Y	MTCP1	TCL1A	0.604171	0.604171	NA	MD	MD	MD	-0.556106841843727	-0.199771408941704	0	N	Y	NA	NA	ENSMUSG00000031200	NA	2	2	tree608	NA	NA	NA	NA	0.0612244897959184	0	Y	0.222222222222222	NA	0.5901	7.9832	0.0739	40.187	37.719	MD	MD	MD
ENSG00000182356	ENSG00000182356	ENSG00000217261	Y	NA	NA	0	1.087896	NA	ND	ND	ND	NA	NA	NA	N	N	NA	NA	NA	NA	12	12	tree614	NA	NA	NA	NA	NA	NA	N	NA	NA	0.0519	0.0422	1.2279	91.028	90.043	ND	ND	ND
ENSG00000197848	ENSG00000197848	ENSG00000197284	Y	NA	NA	0	1.087896	NA	ND	ND	ND	NA	NA	NA	N	N	NA	NA	NA	NA	0	12	tree614	NA	NA	NA	NA	NA	NA	N	NA	NA	NA	NA	NA	NA	NA	ND	ND	ND
ENSG00000108468	ENSG00000108468	ENSG00000122565	Y	CBX1	CBX3	1.087896	1.914584	NA	MD	ND	MD	0.296246324253025	0.113645659964124	0.0088	N	Y	NA	NA	ENSMUSG00000018666	N	2	3	tree631	NA	NA	NA	NA	0.306878306878307	0.19496855345912	N	0.344827586206897	NA	0.1654	33.3719	0.005	74.566	64.824	MD	ND	MD
ENSG00000196466	ENSG00000196466	ENSG00000197933	Y	ZNF799	ZNF823	0.0067	1.087896	NA	ND	ND	ND	NA	NA	NA	N	N	NA	NA	NA	NA	446	2	tree633	1	1	1	1	NA	NA	N	NA	0.111111111111111	0.1181	0.2928	0.4032	77.213	73.25	ND	ND	ND
ENSG00000169926	ENSG00000169926	ENSG00000174595	Y	KLF13	KLF14	1.087896	1.087896	NA	PD	ND	NA	NA	-0.190226053385143	NA	N	N	NA	Regulation	ENSMUSG00000052040	N	149	4	tree634	1	1	1	1	0	0	N	NA	0.111111111111111	0.4892	17.1399	0.0285	44.718	38.838	PD	ND	NA
ENSG00000129911	ENSG00000129911	ENSG00000174595	Y	KLF16	KLF14	0.188275	1.087896	NA	PD	ND	NA	NA	0.0198713212739623	NA	N	N	NA	Regulation	ENSMUSG00000035397	NA	152	4	tree634	1	1	1	1	0	0	N	NA	0.111111111111111	0.2245	2.132	0.1053	66.135	51.235	PD	ND	NA
ENSG00000018236	ENSG00000018236	ENSG00000184144	Y	CNTN1	CNTN2	1.087896	1.914584	NA	PD	MD	MD	0.530410040267029	0.890150969106067	0.0024	N	N	NA	NA	ENSMUSG00000055022	NA	57	6	tree635	NA	NA	NA	NA	0.0436893203883495	0.0308641975308642	Y	0.0689655172413793	NA	0.4274	61.2748	0.007	50.347	48.427	MD	MD	MD
ENSG00000152402	ENSG00000152402	ENSG00000164116	Y	GUCY1A2	GUCY1A3	1.814584	1.914584	NA	ND	ND	ND	0.408125645637155	-0.383329481637644	0.0046	Y	Y	N	Enzyme	ENSMUSG00000041624	N	3	4	tree638	0.898	0.75	4	1	0.625	0.0444444444444444	N	0	0.399111111111111	0.4268	62.4569	0.0068	51.17	45.514	ND	ND	ND
ENSG00000185033	ENSG00000185033	ENSG00000135622	Y	SEMA4B	SEMA4F	1.087896	1.087896	NA	ND	PD	NA	NA	-0.200530383702168	0.0306	N	N	NA	SignalTransduction	ENSMUSG00000030539	NA	27	2	tree647	NA	NA	NA	NA	0.125	0.0232558139534884	Y	0.2	NA	0.6216	11.8278	0.0526	39.189	33.449	ND	PD	NA
ENSG00000110092	ENSG00000110092	ENSG00000118971	Y	CCND1	CCND2	1.087896	1.914584	NA	PD	PD	NA	0.260813857485041	0.283019959758353	0.0027	Y	Y	N	Regulation	ENSMUSG00000070348	Y	10	3	tree661	NA	NA	NA	NA	0.225225225225225	0.106235565819861	Y	0.217391304347826	NA	0.2641	93.836	0.0028	62.847	61.149	MD	PD	MD
ENSG00000105723	ENSG00000105723	ENSG00000082701	Y	GSK3A	GSK3B	1.614584	2.214584	NA	MD	PD	MD	0.143586119979404	-0.134233491139579	9e-04	N	Y	NA	Enzyme	ENSMUSG00000057177	N	210	2	tree662	0.737	0.375	8	1	0.462890625	0.298360655737705	Y	0.351648351648352	0.655111111111111	0.1699	63.1357	0.0027	76.667	64.919	MD	MD	MD
ENSG00000142208	ENSG00000142208	ENSG00000105221	Y	AKT1	AKT2	1.087896	2.214584	NA	PD	PD	NA	0.2351188347265	0.264366541949777	0.0025	Y	Y	N	Regulation	ENSMUSG00000001729	Y	291	7	tree665	1	0.25	4	1	0.127798507462687	0.0233009708737864	Y	0.0926829268292683	0.444444444444444	0.0967	2.9449	0.0328	81.628	81.12	PD	PD	NA
ENSG00000163932	ENSG00000163932	ENSG00000065675	Y	PRKCD	PRKCQ	1.087896	2.214584	NA	MD	PD	MD	-0.189213296774098	-0.281317262943177	0.0053	Y	N	NA	Regulation	ENSMUSG00000021948	N	33	7	tree665	1	0.25	4	1	0.151162790697674	0.0540540540540541	Y	0.0683760683760684	0.444444444444444	0.2522	80.7381	0.0031	64.889	61.952	MD	MD	MD
ENSG00000163558	ENSG00000163558	ENSG00000067606	Y	PRKCI	PRKCZ	1.087896	2.214584	NA	MD	PD	MD	0.222391682342474	0.15097000346769	0	Y	Y	N	Enzyme	ENSMUSG00000037643	Y	133	7	tree665	0.762	0.5	4	1	0.256227758007117	0.0514705882352941	Y	0.172043010752688	0.338666666666667	0.1684	12.4846	0.0135	73.322	70.181	MD	PD	MD
ENSG00000214238	ENSG00000214238	ENSG00000214234	Y	NA	NA	2.214584	2.214584	NA	ND	ND	ND	NA	NA	NA	N	N	NA	NA	NA	NA	0	3	tree667	NA	NA	NA	NA	NA	NA	N	NA	NA	NA	NA	NA	NA	NA	ND	ND	ND
ENSG00000158882	ENSG00000158882	ENSG00000130204	Y	TOMM40L	TOMM40	1.087896	2.214584	NA	ND	PD	NA	NA	0.340971033033914	0.0014	N	Y	NA	Transporter	ENSMUSG00000005674	NA	1	2	tree674	NA	NA	NA	NA	0.0153846153846154	NA	N	NA	NA	0.2421	53.2527	0.0045	63.636	54.294	ND	MD	MD
ENSG00000175206	ENSG00000175206	ENSG00000120937	Y	NPPA	NPPB	1.087896	1.087896	NA	PD	PD	NA	0.469570786501549	0.964599701963394	0.0277	N	N	NA	NA	ENSMUSG00000041616	N	0	2	tree675	NA	NA	NA	NA	0.240223463687151	0.133928571428571	Y	0.210526315789474	NA	0.9445	6.7266	0.1404	26.619	21.387	MD	MD	MD
ENSG00000188699	ENSG00000188699	ENSG00000178127	Y	NA	NDUFV2	0.0067	1.914584	NA	ND	PD	NA	NA	NA	NA	N	Y	NA	NA	NA	NA	1	2	tree678	NA	NA	NA	NA	0.245901639344262	0.104651162790698	Y	NA	NA	0.0894	0.0845	1.0587	88.71	86.957	ND	MD	MD
ENSG00000156508	ENSG00000156508	ENSG00000101210	Y	EEF1A1	EEF1A2	2.214584	2.214584	NA	MD	MD	MD	-0.719879340703071	-0.710000188974748	0.0032	Y	N	NA	Enzyme	ENSMUSG00000037742	Y	9	2	tree681	1	1	2	1	0.235074626865672	0.212389380530973	N	NA	0.222222222222222	0.0474	4.302	0.011	92.424	92.225	MD	MD	MD
ENSG00000065357	ENSG00000065357	ENSG00000136267	Y	DGKA	DGKB	1.087896	1.914584	NA	ND	PD	NA	-0.0814862418804572	-0.345794553944079	0.0053	N	N	NA	Enzyme	ENSMUSG00000025357	N	5	7	tree685	0.951	0.75	4	1	0.333333333333333	0.0172413793103448	N	NA	0.422666666666667	0.3041	64.695	0.0047	60.383	54.771	ND	PD	NA
ENSG00000077044	ENSG00000077044	ENSG00000102780	Y	DGKD	DGKH	1.087896	1.914584	NA	ND	PD	NA	NA	-0.151356490762506	0.0275	N	N	NA	Enzyme	ENSMUSG00000070738	Y	2	7	tree685	0.698	0.4	4	0.666666666666667	0.5	0.0285714285714286	Y	0	0.310222222222222	0.2369	17.0556	0.0139	66.723	64.142	ND	PD	NA
ENSG00000214876	ENSG00000214876	ENSG00000134824	Y	NA	FADS2	0.604171	1.914584	NA	ND	PD	NA	NA	NA	NA	N	N	NA	NA	NA	NA	0	4	tree689	NA	NA	NA	NA	NA	NA	N	NA	NA	NA	NA	NA	NA	NA	ND	PD	NA
ENSG00000221968	ENSG00000221968	ENSG00000134824	Y	FADS3	FADS2	0.423003	1.914584	NA	PD	PD	NA	0.156773232262984	0.389017221011798	0.0047	N	N	NA	Enzyme	ENSMUSG00000024664	NA	2	4	tree689	1	0.5	2	1	0.0833333333333333	0.0588235294117647	N	NA	0.222222222222222	0.2403	2.8696	0.0837	62.98	62.556	PD	PD	NA
ENSG00000122378	ENSG00000122378	ENSG00000157870	Y	C10orf58	C1orf93	1.914584	1.914584	NA	ND	ND	ND	NA	0.275803478417437	0.0046	N	N	NA	NA	ENSMUSG00000021792	NA	1	2	tree690	NA	NA	NA	NA	0	NA	N	NA	NA	0.7001	63.9369	0.011	37.989	25.564	ND	ND	ND
ENSG00000146425	ENSG00000146425	ENSG00000165169	Y	DYNLT1	DYNLT3	1.914584	1.914584	NA	ND	ND	ND	-0.224861037047884	-0.359330189028149	0	N	N	NA	Enzyme	NA	NA	1	6	tree691	NA	NA	NA	NA	0.127272727272727	0.0833333333333333	Y	0.0526315789473684	NA	0.3374	1.4755	0.2286	53.982	40.132	ND	ND	ND
ENSG00000184786	ENSG00000184786	ENSG00000188396	Y	TCTE3	TCTEX1D4	1.814584	1.914584	NA	ND	ND	ND	NA	NA	0.0278	N	N	NA	NA	NA	NA	0	6	tree691	NA	NA	NA	NA	0	0	N	NA	NA	0.8503	59.4993	0.0143	28.191	22.944	ND	ND	ND
ENSG00000134160	ENSG00000134160	ENSG00000083067	Y	TRPM1	TRPM3	1.087896	1.914584	NA	PD	ND	NA	0.0526486591983416	0.251165313759578	0.0076	N	N	NA	SignalTransduction	ENSMUSG00000030523	N	7	8	tree692	NA	NA	NA	NA	0.120689655172414	0.0425531914893617	N	NA	NA	0.2615	67.7821	0.0039	64.145	54.348	MD	ND	MD
ENSG00000142185	ENSG00000142185	ENSG00000130529	Y	TRPM2	TRPM4	1.087896	1.914584	NA	PD	MD	MD	0.0407946809672879	-0.472386854074919	0.0991	N	N	NA	Transporter	ENSMUSG00000009292	N	7	8	tree692	0.172	0	2	0	0.191176470588235	0.0961538461538462	N	0	0.0375555555555556	0.5541	47.2636	0.0117	39.085	27.223	PD	MD	MD
ENSG00000096093	ENSG00000096093	ENSG00000183690	Y	EFHC1	EFHC2	1.814584	1.914584	NA	PD	ND	NA	0.155292286883956	0.584383573858865	0.0102	N	N	NA	NA	ENSMUSG00000041809	N	1	2	tree695	1	0.5	2	1	0.185714285714286	0.0923076923076923	N	0	0.222222222222222	0.6197	70.1752	0.0088	38.799	29.838	MD	ND	MD
ENSG00000170409	ENSG00000170409	ENSG00000174353	Y	NA	STAG3L3	0	2.214584	NA	ND	ND	ND	NA	NA	NA	N	N	NA	NA	NA	NA	0	8	tree696	NA	NA	NA	NA	NA	NA	N	NA	NA	NA	NA	NA	NA	NA	ND	ND	ND
ENSG00000148358	ENSG00000148358	ENSG00000125734	Y	GPR107	GPR108	1.087896	1.914584	NA	ND	ND	ND	NA	0.13231080956966	0.1092	N	N	NA	NA	ENSMUSG00000000194	NA	1	2	tree697	NA	NA	NA	NA	NA	NA	N	NA	NA	0.3929	72.9249	0.0054	53.208	46.003	ND	ND	ND
ENSG00000160271	ENSG00000160271	ENSG00000143344	Y	RALGDS	RGL1	1.914584	1.914584	NA	ND	PD	NA	0.371780377196486	0.485734694540034	0.0118	N	N	NA	Regulation	ENSMUSG00000026821	N	9	4	tree701	NA	NA	NA	NA	0.0806451612903226	0.0235294117647059	N	0.15	NA	0.4776	22.9797	0.0208	43.622	35.331	ND	PD	NA
ENSG00000204218	ENSG00000204218	ENSG00000205517	Y	NA	RGL3	1.087896	1.914584	NA	ND	ND	ND	NA	NA	NA	N	N	NA	NA	NA	NA	0	4	tree701	NA	NA	NA	NA	NA	NA	N	NA	NA	NA	NA	NA	NA	NA	ND	ND	ND
ENSG00000163630	ENSG00000163630	ENSG00000008282	Y	SYNPR	SYPL1	1.087896	1.914584	NA	ND	ND	ND	NA	-0.595723389343988	0.0252	N	N	NA	Transporter	ENSMUSG00000056296	NA	3	4	tree704	NA	NA	NA	NA	0.0625	0.0649350649350649	N	0	NA	0.5227	3.6304	0.144	46.694	37.417	ND	ND	ND
ENSG00000144852	ENSG00000144852	ENSG00000143257	Y	NR1I2	NR1I3	0.776542	1.814584	NA	PD	ND	NA	0.263872431186042	0.951485738157974	0.0233	N	N	NA	SignalTransduction	ENSMUSG00000022809	N	49	6	tree706	1	0.5	2	1	0.445054945054945	0.253846153846154	N	0.25	0.222222222222222	0.4242	23.2342	0.0183	48.127	34.576	PD	ND	NA
ENSG00000186951	ENSG00000186951	ENSG00000112033	Y	PPARA	PPARD	1.087896	1.814584	NA	PD	PD	NA	-0.404184759905766	-0.232699132576479	0.002	N	N	NA	SignalTransduction	ENSMUSG00000022383	N	46	6	tree706	1	0.333333333333333	3	1	0.262376237623762	0.0708333333333333	Y	0.156862745098039	0.333333333333333	0.2538	63.7233	0.004	64.773	60.768	MD	PD	MD
ENSG00000002834	ENSG00000002834	ENSG00000078114	Y	LASP1	NEBL	2.214584	2.214584	NA	PD	PD	NA	-0.208086485643198	-0.16270207187239	0.006	N	N	NA	SignalTransduction	ENSMUSG00000038366	N	4	4	tree718	0.617	0.333333333333333	2	0.5	0.0569105691056911	0.0285714285714286	N	0.1	0.137111111111111	0.8555	72.1219	0.0119	31.429	9.715	PD	PD	NA
ENSG00000183091	ENSG00000183091	ENSG00000197893	Y	NEB	NRAP	1.087896	2.214584	NA	MD	PD	MD	0.609009655009475	0.861873027493586	NA	N	N	NA	NA	ENSMUSG00000026950	Y	0	4	tree718	0.284	0	3	0	0.0194174757281553	0.0169491525423729	Y	NA	0.0946666666666666	0.5392	18.2883	0.0295	41.701	10.703	MD	MD	MD
ENSG00000148704	ENSG00000148704	ENSG00000116035	Y	VAX1	VAX2	1.087896	1.087896	NA	PD	PD	NA	NA	NA	0.0026	N	N	NA	Regulation	ENSMUSG00000006270	Y	38	2	tree721	NA	NA	NA	NA	0.217391304347826	0.125	Y	NA	NA	0.3855	77.9954	0.0049	56.272	45.507	PD	PD	NA
ENSG00000162290	ENSG00000162290	ENSG00000151065	Y	DCP1A	DCP1B	1.087896	2.214584	NA	ND	ND	ND	NA	0.426983682272224	0.0127	Y	N	NA	Enzyme	ENSMUSG00000021962	NA	2	2	tree725	NA	NA	NA	NA	0.155555555555556	0.0327868852459016	N	0.3	NA	0.7849	58.2287	0.0135	34.938	30.625	ND	ND	ND
ENSG00000178694	ENSG00000178694	ENSG00000117481	Y	NSUN3	NSUN4	1.087896	1.914584	NA	ND	ND	ND	NA	0.310217553861946	0.0127	N	N	NA	Enzyme	ENSMUSG00000050312	NA	4	2	tree728	NA	NA	NA	NA	0.2	0.2	N	NA	NA	0.6697	67.6064	0.0099	35.952	30.28	ND	ND	ND
ENSG00000196475	ENSG00000196475	ENSG00000198814	Y	GK2	GK	0.188275	2.214584	NA	MD	MD	MD	0.191602334093302	0.76404008954137	NA	N	N	NA	Enzyme	ENSMUSG00000050553	NA	3	3	tree729	1	1	2	1	0.0941176470588235	0.0727272727272727	N	NA	0.222222222222222	0.063	0.4023	0.1565	88.427	87.478	MD	MD	MD
ENSG00000176783	ENSG00000176783	ENSG00000204130	Y	RUFY1	RUFY2	1.087896	1.914584	NA	ND	ND	ND	0.182871827777018	0.527103269827683	0.0024	N	N	NA	Transporter	ENSMUSG00000020375	NA	75	5	tree736	1	1	1	1	0.428571428571429	0.352941176470588	N	0.5	0.111111111111111	0.3161	62.3381	0.0051	60.469	54.584	ND	ND	ND
ENSG00000108309	ENSG00000108309	ENSG00000105784	Y	RUNDC3A	RUNDC3B	1.087896	1.914584	NA	ND	ND	ND	0.507822236776176	0.678832362858942	0.0532	N	N	NA	Regulation	ENSMUSG00000006575	NA	4	5	tree736	NA	NA	NA	NA	0.0333333333333333	0	N	NA	NA	0.3376	7.2116	0.0468	55.43	51.363	ND	ND	ND
ENSG00000039319	ENSG00000039319	ENSG00000157077	Y	ZFYVE16	ZFYVE9	1.087896	1.914584	NA	ND	MD	MD	-0.0860686371964088	0.511354813437213	0.025	N	Y	NA	Transporter	ENSMUSG00000021706	NA	2	2	tree742	1	0.333333333333333	3	1	0.0502793296089385	0	N	0.0697674418604651	0.333333333333333	0.5988	78.2259	0.0077	38.175	32.811	ND	MD	MD
ENSG00000166821	ENSG00000166821	ENSG00000131779	Y	PEX11A	PEX11B	1.087896	2.214584	NA	ND	ND	ND	-0.0276347322554841	0.166661839923914	0.0183	N	N	NA	NA	ENSMUSG00000030545	Y	1	2	tree747	NA	NA	NA	NA	0.310344827586207	0.117647058823529	Y	0	NA	0.5622	56.7426	0.0099	41.463	39.231	ND	ND	ND
ENSG00000177989	ENSG00000177989	ENSG00000182950	Y	ODF3B	ODF3L1	1.814584	1.814584	NA	ND	ND	ND	NA	0.0661513205509125	NA	N	N	NA	NA	ENSMUSG00000047394	NA	3	4	tree748	NA	NA	NA	NA	NA	NA	N	NA	NA	1.126	65.5582	0.0172	25.794	21.452	ND	ND	ND
ENSG00000181781	ENSG00000181781	ENSG00000182950	Y	ODF3L2	ODF3L1	1.087896	1.814584	NA	ND	ND	ND	NA	0.866626782463779	0.0256	N	N	NA	NA	ENSMUSG00000035963	NA	3	4	tree748	NA	NA	NA	NA	NA	NA	N	NA	NA	0.6948	3.3103	0.2099	36.09	32.323	ND	ND	ND
ENSG00000177947	ENSG00000177947	ENSG00000182950	Y	ODF3	ODF3L1	1.614584	1.814584	NA	ND	ND	ND	NA	0.714332106665179	0.0194	N	N	NA	NA	ENSMUSG00000025482	NA	3	4	tree748	NA	NA	NA	NA	NA	NA	Y	NA	NA	0.7478	3.6781	0.2033	34.387	31.636	ND	ND	ND
ENSG00000145002	ENSG00000145002	ENSG00000186523	Y	FAM86B2	FAM86B1	0	2.214584	NA	ND	ND	ND	NA	NA	NA	N	N	NA	NA	NA	NA	9	11	tree749	NA	NA	NA	NA	NA	NA	N	NA	NA	0.0017	0.0038	0.4315	99.662	89.394	ND	ND	ND
ENSG00000214311	ENSG00000214311	ENSG00000118894	Y	NA	FAM86A	0.0067	2.214584	NA	ND	ND	ND	NA	NA	NA	N	N	NA	NA	NA	NA	0	11	tree749	NA	NA	NA	NA	NA	NA	N	NA	NA	NA	NA	NA	NA	NA	ND	ND	ND
ENSG00000186234	ENSG00000186234	ENSG00000151539	Y	NA	NA	0.0067	2.214584	NA	ND	ND	ND	NA	NA	NA	N	N	NA	NA	NA	NA	0	11	tree749	NA	NA	NA	NA	NA	NA	N	NA	NA	NA	NA	NA	NA	NA	ND	ND	ND
ENSG00000175161	ENSG00000175161	ENSG00000162706	Y	CADM2	CADM3	1.087896	1.087896	NA	ND	ND	ND	NA	0.780391890405519	0.0044	N	N	NA	NA	ENSMUSG00000064115	NA	61	3	tree750	NA	NA	NA	NA	0.0714285714285714	0.0416666666666667	N	NA	NA	0.3835	65.269	0.0059	52.284	43.368	ND	ND	ND
ENSG00000214774	ENSG00000214774	ENSG00000181163	Y	NA	NPM1	0.164611	2.214584	NA	ND	PD	NA	NA	NA	NA	N	Y	NA	NA	NA	NA	0	4	tree754	NA	NA	NA	NA	NA	NA	N	NA	NA	NA	NA	NA	NA	NA	ND	MD	MD
ENSG00000165879	ENSG00000165879	ENSG00000181274	Y	FRAT1	FRAT2	0.188275	1.087896	NA	MD	MD	MD	0.601173146304659	0.833109456152745	0.0086	N	N	NA	NA	ENSMUSG00000070526	N	1	2	tree760	NA	NA	NA	NA	0.528455284552846	0.323232323232323	Y	0.666666666666667	NA	0.1239	0.6074	0.204	80.258	67.025	MD	MD	MD
ENSG00000146410	ENSG00000146410	ENSG00000117640	Y	FAM54A	FAM54B	1.614584	1.614584	NA	MD	ND	MD	NA	0.267763518931804	0.0245	N	N	NA	NA	ENSMUSG00000019992	NA	2	3	tree763	NA	NA	NA	NA	NA	NA	N	NA	NA	0.8413	38.8104	0.0217	30.612	21.635	MD	ND	MD
ENSG00000102935	ENSG00000102935	ENSG00000198795	Y	ZNF423	ZNF521	1.087896	1.814584	NA	PD	MD	MD	NA	0.405352213193008	0.0048	N	N	NA	Regulation	ENSMUSG00000045333	Y	107	2	tree764	1	1	1	1	0.107142857142857	0.0392156862745098	Y	0.5	0.111111111111111	0.2336	38.7618	0.006	65.817	61.642	PD	MD	MD
ENSG00000172375	ENSG00000172375	ENSG00000157617	Y	C2CD2L	C2CD2	1.087896	1.087896	NA	ND	ND	ND	-0.0614954361173696	-0.253153905659216	0.0079	N	N	NA	NA	ENSMUSG00000032120	NA	1	2	tree765	NA	NA	NA	NA	0.12962962962963	0.0476190476190476	N	NA	NA	0.6605	65.9129	0.01	36.239	31.642	ND	ND	ND
ENSG00000205838	ENSG00000205838	ENSG00000103852	Y	TTC23L	TTC23	1.087896	1.087896	NA	ND	ND	ND	NA	0.265958145645268	0.0457	N	N	NA	NA	ENSMUSG00000022249	NA	0	2	tree768	NA	NA	NA	NA	NA	NA	N	0	NA	0.865	9.6339	0.0898	31.832	22.316	ND	ND	ND
ENSG00000141433	ENSG00000141433	ENSG00000146469	Y	ADCYAP1	VIP	1.087896	1.087896	NA	MD	PD	MD	0.0483159079637668	0.134647205560094	0.1131	N	N	NA	SignalTransduction	ENSMUSG00000024256	Y	1	2	tree769	NA	NA	NA	NA	0.205128205128205	0.075187969924812	N	0.238095238095238	NA	0.6037	5.1641	0.1169	36.667	28.061	MD	PD	MD
ENSG00000120211	ENSG00000120211	ENSG00000172410	Y	INSL4	INSL5	1.087896	1.087896	NA	PD	ND	NA	0.410748850001995	0.479999320912469	0.0492	N	N	NA	NA	NA	NA	0	5	tree773	NA	NA	NA	NA	0.15	0.02	Y	NA	NA	1.1469	63.1536	0.0182	17.557	16.084	PD	ND	NA
ENSG00000107018	ENSG00000107018	ENSG00000107014	Y	RLN1	RLN2	0.164611	1.087896	NA	MD	MD	MD	0.47477281514258	0.473935616101455	NA	N	N	NA	NA	NA	NA	1	5	tree773	NA	NA	NA	NA	0.453125	0.254901960784314	N	0.25	NA	0.1075	0.1035	1.038	82.162	82.162	MD	MD	MD
ENSG00000157782	ENSG00000157782	ENSG00000167791	Y	CABP1	CABP2	1.087896	1.814584	NA	ND	ND	ND	-0.235504089449652	0.331338383612767	0.2135	N	N	NA	Regulation	ENSMUSG00000029544	NA	4	4	tree775	1	0.5	2	1	0.166666666666667	0.12962962962963	N	0	0.222222222222222	0.2554	5.2992	0.0482	66.364	39.459	ND	ND	ND
ENSG00000214029	ENSG00000214029	ENSG00000213976	Y	ZNF891	NA	0.604171	0.604171	NA	ND	ND	ND	NA	NA	0.0347	N	N	NA	NA	NA	NA	398	11	tree784	1	1	1	1	NA	NA	N	NA	0.111111111111111	0.4068	2.1777	0.1868	52.273	16.85	ND	ND	ND
ENSG00000197279	ENSG00000197279	ENSG00000167840	Y	ZNF165	ZNF232	0.423003	0.604171	NA	MD	ND	MD	0.123572264799359	0.622971761044891	0.0197	N	N	NA	Regulation	NA	NA	347	11	tree784	1	1	1	1	0	0	N	0.0714285714285714	0.111111111111111	0.4572	1.3666	0.3345	47.525	36.571	MD	ND	MD
ENSG00000137185	ENSG00000137185	ENSG00000158691	Y	ZNF193	ZSCAN12	0.188275	0.604171	NA	ND	ND	ND	0.061762766865866	0.228996918991353	0.0246	N	N	NA	Regulation	NA	NA	332	11	tree784	1	1	1	1	0	0	N	0	0.111111111111111	0.5599	1.4648	0.3822	44.828	31.759	ND	ND	ND
ENSG00000203926	ENSG00000203926	ENSG00000198021	Y	SPANXA2	SPANXA1	0	0.188275	NA	ND	MD	MD	NA	NA	NA	N	N	NA	NA	NA	NA	5	11	tree789	NA	NA	NA	NA	0.2	0.142857142857143	N	NA	NA	0	0	0.001	100	100	ND	MD	MD
ENSG00000203923	ENSG00000203923	ENSG00000204363	Y	SPANXN1	SPANXN5	0.00895	0.188275	NA	ND	ND	ND	NA	NA	NA	N	N	NA	NA	NA	NA	3	11	tree789	NA	NA	NA	NA	NA	NA	N	NA	NA	0.0723	0.0449	1.6113	86.111	86.111	ND	ND	ND
ENSG00000214946	ENSG00000214946	ENSG00000189375	Y	TBC1D26	TBC1D28	0.00895	0.144018	NA	ND	ND	ND	NA	0.83226239699644	NA	N	N	NA	Regulation	NA	NA	0	2	tree800	1	1	1	1	NA	NA	N	NA	0.111111111111111	0.0176	0.0127	1.3927	96.19	96.19	ND	ND	ND
ENSG00000185565	ENSG00000185565	ENSG00000172260	Y	LSAMP	NEGR1	1.087896	1.087896	NA	ND	PD	NA	NA	0.645054238668882	0.0033	N	N	NA	NA	ENSMUSG00000061080	N	81	2	tree811	NA	NA	NA	NA	0.0087719298245614	0.01	N	NA	NA	0.3541	3.6222	0.0978	56.832	48.541	ND	MD	MD
ENSG00000136352	ENSG00000136352	ENSG00000125820	Y	NKX2-1	NKX2-2	1.914584	1.914584	NA	PD	ND	NA	-0.115750160750312	0.0367034791754026	0.004	N	N	NA	Regulation	ENSMUSG00000001496	Y	37	8	tree812	NA	NA	NA	NA	0.0507936507936508	0.0121951219512195	Y	0.037037037037037	NA	0.511	9.1971	0.0556	45.455	27.316	MD	ND	MD
ENSG00000119919	ENSG00000119919	ENSG00000180053	Y	NKX2-3	NKX2-6	1.087896	1.914584	NA	PD	MD	MD	NA	NA	0.0092	N	N	NA	Regulation	ENSMUSG00000044220	Y	28	8	tree812	NA	NA	NA	NA	0	0	Y	NA	NA	0.4174	79.4979	0.0053	53.22	42.432	PD	MD	MD
ENSG00000136327	ENSG00000136327	ENSG00000125820	Y	NKX2-8	NKX2-2	1.814584	1.914584	NA	ND	ND	ND	-0.172810623045309	0.125054961850406	0.0248	N	N	NA	Regulation	ENSMUSG00000058669	N	42	8	tree812	NA	NA	NA	NA	0.0284090909090909	0.0229885057471264	Y	NA	NA	0.4965	88.2445	0.0056	46.696	37.193	ND	ND	ND
ENSG00000109705	ENSG00000109705	ENSG00000125820	Y	NKX3-2	NKX2-2	1.814584	1.914584	NA	MD	ND	MD	0.10061742880224	0.171894225972646	0.0102	N	N	NA	Regulation	ENSMUSG00000049691	Y	32	8	tree812	NA	NA	NA	NA	0.0234741784037559	0.0173913043478261	Y	0	NA	0.5931	96.3844	0.0062	39.683	28.249	MD	ND	MD
ENSG00000123407	ENSG00000123407	ENSG00000170178	Y	HOXC12	HOXD12	1.087896	1.914584	NA	ND	PD	NA	NA	0.821848281151797	0.0045	N	N	NA	Regulation	ENSMUSG00000050328	NA	47	2	tree814	NA	NA	NA	NA	0.0158730158730159	0	Y	NA	NA	0.3907	51.3284	0.0076	50	42.617	ND	PD	NA
ENSG00000105173	ENSG00000105173	ENSG00000175305	Y	CCNE1	CCNE2	1.087896	1.914584	NA	PD	MD	MD	0.213383770854526	0.574649451699484	0.0085	Y	N	NA	Regulation	ENSMUSG00000002068	Y	6	2	tree835	NA	NA	NA	NA	0.203389830508475	0.032258064516129	Y	0.121212121212121	NA	0.4352	67.6916	0.0064	48.878	47.458	PD	MD	MD
ENSG00000123143	ENSG00000123143	ENSG00000065243	Y	PKN1	PKN2	1.087896	1.914584	NA	MD	ND	MD	-0.243048726704622	0.143049024171806	0.0307	N	N	NA	Enzyme	ENSMUSG00000057672	NA	4	3	tree839	0.675	0.333333333333333	6	1	0.0714285714285714	0.00980392156862745	N	0.0857142857142857	0.45	0.2697	63.888	0.0042	62.446	58.2	MD	ND	MD
ENSG00000101986	ENSG00000101986	ENSG00000173208	Y	ABCD1	ABCD2	1.087896	2.214584	NA	PD	MD	MD	0.24808687500879	0.0420373793682564	0.0108	N	N	NA	Transporter	ENSMUSG00000031378	N	5	5	tree842	1	0.5	2	1	0.235294117647059	0.0980392156862745	N	0.333333333333333	0.222222222222222	0.2497	63.8892	0.0039	65.289	62.451	MD	MD	MD
ENSG00000166233	ENSG00000166233	ENSG00000177479	Y	ARIH1	ARIH2	2.214584	2.214584	NA	ND	ND	ND	0.372517235868028	0.339845900643917	0.0031	N	N	NA	Enzyme	ENSMUSG00000025234	NA	3	2	tree854	1	1	1	1	0.021978021978022	0.025	Y	0.0645161290322581	0.111111111111111	0.646	77.5517	0.0083	36.327	31.786	ND	ND	ND
ENSG00000141837	ENSG00000141837	ENSG00000148408	Y	CACNA1A	CACNA1B	1.087896	1.914584	NA	PD	ND	NA	0.395816609592078	0.869946753079259	0.0375	Y	N	NA	Transporter	ENSMUSG00000034656	Y	20	2	tree856	0.439	0	2	0	0.156462585034014	0.0776699029126214	Y	0.133333333333333	0.0964444444444444	0.2283	23.2246	0.0098	66.434	59.867	MD	ND	MD
ENSG00000164466	ENSG00000164466	ENSG00000107819	Y	SFXN1	SFXN3	1.087896	2.214584	NA	ND	ND	ND	-0.0944622210035092	0.0414051955473155	0.0046	N	N	NA	Transporter	ENSMUSG00000021474	NA	4	5	tree858	NA	NA	NA	NA	0.0909090909090909	0.1	Y	NA	NA	0.1824	62.8072	0.0029	72.274	70.303	ND	ND	ND
ENSG00000172840	ENSG00000172840	ENSG00000164951	Y	PDP2	PDP1	1.087896	2.214584	NA	ND	MD	MD	NA	-0.167833405731119	0.0065	N	N	NA	Enzyme	ENSMUSG00000048371	NA	1	2	tree860	0.71	0.5	4	1	0.1	0.0217391304347826	N	0.25	0.315555555555556	0.4101	63.3085	0.0065	50.951	45.347	ND	MD	MD
ENSG00000129151	ENSG00000129151	ENSG00000185973	Y	BBOX1	TMLHE	2.214584	2.214584	NA	ND	ND	ND	-0.227804167279147	0.0107119954185216	0.0134	N	N	NA	Enzyme	ENSMUSG00000041660	NA	1	2	tree861	0.747	0	2	0	0.0263157894736842	0	N	NA	0.173777777777778	0.9031	7.269	0.1242	27.851	24.362	ND	ND	ND
ENSG00000141198	ENSG00000141198	ENSG00000175662	Y	TOM1L1	TOM1L2	1.914584	2.214584	NA	MD	ND	MD	-0.0539082859217512	-0.271025482461213	0.0181	N	N	NA	Regulation	ENSMUSG00000020541	NA	7	3	tree863	NA	NA	NA	NA	0.25	0.125	N	0	NA	0.6349	5.4493	0.1165	38.479	32.09	MD	ND	MD
ENSG00000100284	ENSG00000100284	ENSG00000175662	Y	TOM1	TOM1L2	1.087896	2.214584	NA	ND	ND	ND	0.107326992034147	-0.0491567950840335	0.0083	N	N	NA	NA	NA	NA	5	3	tree863	NA	NA	NA	NA	0.145454545454545	0.0930232558139535	N	0	NA	0.2362	18.1393	0.013	66.392	61.568	ND	ND	ND
ENSG00000143093	ENSG00000143093	ENSG00000128578	Y	FAM40A	FAM40B	1.087896	2.214584	NA	ND	ND	ND	NA	-0.0104947877733558	0.017	N	N	NA	NA	ENSMUSG00000014601	NA	1	2	tree864	NA	NA	NA	NA	0.655172413793103	0.714285714285714	N	0.181818181818182	NA	0.2043	70.3181	0.0029	70.348	65.329	ND	ND	ND
ENSG00000186732	ENSG00000186732	ENSG00000066382	Y	MPPED1	MPPED2	1.087896	1.914584	NA	ND	MD	MD	0.181227308473901	0.0545321638422559	0.0029	N	N	NA	Enzyme	ENSMUSG00000041708	NA	1	2	tree865	NA	NA	NA	NA	0.03125	0	Y	0	NA	0.1255	69.2178	0.0018	78.912	71.166	ND	MD	MD
ENSG00000132842	ENSG00000132842	ENSG00000103723	Y	AP3B1	AP3B2	1.914584	2.214584	NA	PD	ND	NA	-0.129462578440404	-0.274905047984103	0.0708	Y	Y	Y	Transporter	ENSMUSG00000021686	Y	5	2	tree867	NA	NA	NA	NA	0.1	0.0285714285714286	N	0.153846153846154	NA	0.2937	64.5333	0.0046	64.346	61.456	MD	ND	MD
ENSG00000172971	ENSG00000172971	ENSG00000110057	Y	NA	UNC93B1	0.00895	1.914584	NA	ND	PD	NA	NA	NA	NA	N	N	NA	NA	NA	NA	0	4	tree870	NA	NA	NA	NA	NA	NA	N	NA	NA	NA	NA	NA	NA	NA	ND	PD	NA
ENSG00000100867	ENSG00000100867	ENSG00000187630	Y	DHRS2	DHRS4L2	0.604171	1.914584	NA	ND	ND	ND	NA	NA	0.0601	N	N	NA	Enzyme	ENSMUSG00000022209	NA	28	3	tree874	NA	NA	NA	NA	0	NA	Y	NA	NA	0.4032	1.9568	0.2061	55.078	46.844	ND	ND	ND
ENSG00000157326	ENSG00000157326	ENSG00000187630	Y	DHRS4	DHRS4L2	0.144018	1.914584	NA	ND	ND	ND	NA	NA	NA	N	N	NA	Enzyme	NA	NA	34	3	tree874	NA	NA	NA	NA	0.473684210526316	NA	N	NA	NA	0.051	0.1016	0.5025	91.44	84.532	ND	ND	ND
ENSG00000129675	ENSG00000129675	ENSG00000102606	Y	ARHGEF6	ARHGEF7	1.087896	1.914584	NA	MD	PD	MD	0.364526743984629	0.0530145158404388	0.0093	Y	Y	N	Regulation	ENSMUSG00000031133	N	11	3	tree878	NA	NA	NA	NA	0.076271186440678	0.0103626943005181	Y	0.111111111111111	NA	0.315	23.3089	0.0135	58.514	51.609	MD	MD	MD
ENSG00000132510	ENSG00000132510	ENSG00000147050	Y	KDM6B	KDM6A	1.087896	1.914584	NA	ND	ND	ND	0.273087610295996	0.411438459222714	0.0091	N	Y	NA	Enzyme	ENSMUSG00000018476	NA	2	3	tree883	NA	NA	NA	NA	0.282051282051282	0.215384615384615	N	0	NA	0.6885	60.3791	0.0114	36.47	29.206	ND	ND	ND
ENSG00000183878	ENSG00000183878	ENSG00000147050	Y	UTY	KDM6A	0.164611	1.914584	NA	ND	ND	ND	0.343715619753408	0.392857691046165	NA	N	Y	NA	Enzyme	ENSMUSG00000068457	NA	1	3	tree883	NA	NA	NA	NA	0.113636363636364	0.0289855072463768	N	0.2	NA	0.0736	0.3003	0.245	86.563	83.226	ND	ND	ND
ENSG00000070193	ENSG00000070193	ENSG00000070388	Y	FGF10	FGF22	1.087896	1.914584	NA	MD	ND	MD	NA	0.58187338232498	0.0043	N	N	NA	NA	ENSMUSG00000021732	Y	15	13	tree885	1	0.25	4	1	0.117977528089888	0.0236220472440945	Y	NA	0.444444444444444	0.3825	82.5272	0.0046	51.19	40.952	MD	ND	MD
ENSG00000196468	ENSG00000196468	ENSG00000078579	Y	FGF16	FGF20	1.087896	1.914584	NA	ND	PD	NA	0.334977433880679	0.147198758238311	1e-04	N	N	NA	NA	ENSMUSG00000031230	Y	14	13	tree885	1	1	1	1	0.203947368421053	0.0625	Y	NA	0.111111111111111	0.158	5.7176	0.0276	75	41.232	ND	MD	MD
ENSG00000113578	ENSG00000113578	ENSG00000138685	Y	FGF1	FGF2	1.087896	1.914584	NA	PD	PD	NA	0.475926853815925	0.597351401675952	0.0029	N	Y	NA	NA	ENSMUSG00000036585	N	16	13	tree885	0.921	0.666666666666667	3	1	0.285714285714286	0.0763052208835341	Y	0.25	0.307	0.3656	67.0495	0.0055	55.921	29.21	PD	PD	NA
ENSG00000140285	ENSG00000140285	ENSG00000204837	Y	FGF7	NA	0.164611	1.914584	NA	MD	ND	MD	NA	NA	0	N	N	NA	NA	ENSMUSG00000027208	N	17	13	tree885	NA	NA	NA	NA	NA	NA	Y	NA	NA	NA	NA	NA	NA	NA	MD	ND	MD
ENSG00000141179	ENSG00000141179	ENSG00000084090	Y	PCTP	STARD7	1.914584	1.914584	NA	ND	ND	ND	-0.169740546750969	-0.249091248284704	0.0235	N	N	NA	Transporter	ENSMUSG00000020553	N	2	2	tree896	NA	NA	NA	NA	0.0526315789473684	0.032258064516129	N	NA	NA	0.7724	69.2674	0.0112	31.132	17.742	ND	ND	ND
ENSG00000212630	ENSG00000212630	ENSG00000124260	Y	NA	MAGEA10	0.188275	1.814584	NA	ND	MD	MD	NA	NA	NA	N	N	NA	NA	NA	NA	26	33	tree921	NA	NA	NA	NA	NA	NA	N	NA	NA	0.6363	2.0651	0.3081	38.384	10.298	ND	MD	MD
ENSG00000185247	ENSG00000185247	ENSG00000197172	Y	MAGEA11	MAGEA6	0.112525	1.814584	NA	ND	ND	ND	NA	NA	0.0364	N	N	NA	NA	NA	NA	33	33	tree921	NA	NA	NA	NA	0.0571428571428571	0	N	0	NA	0.3021	0.3865	0.7817	60.191	44.056	ND	ND	ND
ENSG00000198681	ENSG00000198681	ENSG00000197172	Y	MAGEA1	MAGEA6	0.03297	1.814584	NA	MD	ND	MD	NA	NA	0.0377	N	N	NA	NA	NA	NA	34	33	tree921	NA	NA	NA	NA	0.0833333333333333	0.0357142857142857	N	0	NA	0.2077	0.1936	1.0729	69.381	67.405	MD	ND	MD
ENSG00000184750	ENSG00000184750	ENSG00000183305	Y	MAGEA2	MAGEA2B	0	1.814584	NA	ND	MD	MD	NA	NA	NA	N	N	NA	NA	NA	NA	0	33	tree921	NA	NA	NA	NA	NA	NA	N	NA	NA	0	0	0.4584	100	100	ND	MD	MD
ENSG00000213401	ENSG00000213401	ENSG00000221867	Y	MAGEA12	MAGEA3	0.00895	1.814584	NA	MD	ND	MD	0.515844731511599	0.958776454686841	NA	N	N	NA	NA	NA	NA	34	33	tree921	NA	NA	NA	NA	0.128205128205128	0.0615384615384615	N	0	NA	0.0806	0.0992	0.8129	85.35	85.35	MD	ND	MD
ENSG00000147381	ENSG00000147381	ENSG00000197172	Y	MAGEA4	MAGEA6	0.03297	1.814584	NA	MD	ND	MD	NA	NA	0.0465	N	N	NA	NA	NA	NA	34	33	tree921	NA	NA	NA	NA	0.170212765957447	0.0697674418604651	N	0	NA	0.2114	0.1736	1.2179	68.79	62.609	MD	ND	MD
ENSG00000156009	ENSG00000156009	ENSG00000197172	Y	MAGEA8	MAGEA6	0.03297	1.814584	NA	ND	ND	ND	NA	NA	0.0438	N	N	NA	NA	NA	NA	34	33	tree921	NA	NA	NA	NA	NA	NA	N	0	NA	0.263	0.311	0.8456	63.694	62.893	ND	ND	ND
ENSG00000166008	ENSG00000166008	ENSG00000123584	Y	MAGEA9	MAGEA9B	0	1.814584	NA	ND	ND	ND	NA	NA	NA	N	N	NA	NA	NA	NA	34	33	tree921	NA	NA	NA	NA	NA	NA	N	NA	NA	0	0	0.3998	100	100	ND	ND	ND
ENSG00000214107	ENSG00000214107	ENSG00000099399	Y	MAGEB1	MAGEB2	0.139081	1.814584	NA	ND	MD	MD	0.282147420466881	0.935054304369363	0.0458	N	N	NA	NA	NA	NA	34	33	tree921	NA	NA	NA	NA	0.352941176470588	0.294117647058824	N	NA	NA	0.2293	0.2329	0.9846	65.19	58.857	ND	MD	MD
ENSG00000155495	ENSG00000155495	ENSG00000046774	Y	MAGEC1	MAGEC2	0.03297	1.814584	NA	MD	MD	MD	0.0457980945495269	0.817000418577315	0.4731	N	N	NA	NA	NA	NA	39	33	tree921	NA	NA	NA	NA	0.266666666666667	0.207792207792208	N	NA	NA	0.2989	0.5077	0.5888	62.634	20.385	MD	MD	MD
ENSG00000198934	ENSG00000198934	ENSG00000186675	Y	MAGEE1	MAGEE2	0.164611	1.814584	NA	ND	ND	ND	NA	0.726720066501191	0.0197	N	N	NA	NA	ENSMUSG00000031227	NA	46	33	tree921	NA	NA	NA	NA	0	0	N	NA	NA	0.5137	1.1632	0.4416	42.582	22.997	ND	ND	ND
ENSG00000122417	ENSG00000122417	ENSG00000136811	Y	ODF2L	ODF2	1.614584	1.614584	NA	ND	ND	ND	NA	0.0954526732220766	0.0267	N	N	NA	NA	ENSMUSG00000028256	NA	126	2	tree922	NA	NA	NA	NA	NA	NA	Y	0	NA	0.9851	57.7502	0.0171	30.28	23.522	ND	ND	ND
ENSG00000118564	ENSG00000118564	ENSG00000151876	Y	FBXL5	FBXO4	1.087896	1.087896	NA	ND	ND	ND	-0.171789557642342	0.17923312509794	0.0061	N	N	NA	Enzyme	ENSMUSG00000039753	Y	1	2	tree929	NA	NA	NA	NA	0.574257425742574	0.0540540540540541	N	0.2	NA	1.1084	2.4046	0.4609	23.698	13.112	ND	ND	ND
ENSG00000198948	ENSG00000198948	ENSG00000037749	Y	MFAP3L	MFAP3	1.087896	1.614584	NA	ND	ND	ND	-0.206155031236632	-0.571450401602944	0.0012	N	N	NA	NA	ENSMUSG00000031647	NA	1	2	tree933	NA	NA	NA	NA	0	0	N	NA	NA	0.4005	9.6373	0.0416	51.724	42.553	ND	ND	ND
ENSG00000197453	ENSG00000197453	ENSG00000155085	Y	NA	AKD1	1.614584	1.614584	NA	ND	ND	ND	NA	NA	NA	N	N	NA	NA	NA	NA	0	2	tree934	NA	NA	NA	NA	NA	NA	N	NA	NA	NA	NA	NA	NA	NA	ND	ND	ND
ENSG00000011451	ENSG00000011451	ENSG00000122482	Y	WIZ	ZNF644	1.087896	1.087896	NA	ND	ND	ND	NA	-0.144539732788976	NA	N	N	NA	NA	ENSMUSG00000024050	NA	4	2	tree936	1	1	1	1	0.0625	0	N	NA	0.111111111111111	0.9689	60.9824	0.0159	26.23	16.712	ND	ND	ND
ENSG00000198315	ENSG00000198315	ENSG00000159915	Y	ZNF192	ZNF233	0.776542	1.814584	NA	ND	ND	ND	NA	-0.229265843415598	0.0104	N	N	NA	Regulation	ENSMUSG00000063894	NA	361	15	tree940	1	1	1	1	NA	NA	N	NA	0.111111111111111	0.7203	2.5696	0.2803	37.993	30.725	ND	ND	ND
ENSG00000176232	ENSG00000176232	ENSG00000180479	Y	NA	ZNF571	0.164611	1.814584	NA	ND	ND	ND	NA	NA	NA	N	N	NA	NA	NA	NA	0	15	tree940	NA	NA	NA	NA	NA	NA	N	NA	NA	NA	NA	NA	NA	NA	ND	ND	ND
ENSG00000173480	ENSG00000173480	ENSG00000159915	Y	ZNF417	ZNF233	0.604171	1.814584	NA	ND	ND	ND	NA	-0.26971247700797	NA	N	N	NA	NA	NA	NA	452	15	tree940	1	1	1	1	NA	NA	N	NA	0.111111111111111	0.6278	8.5181	0.0737	40	31.143	ND	ND	ND
ENSG00000180855	ENSG00000180855	ENSG00000188295	Y	ZNF443	ZNF669	0.164611	1.814584	NA	ND	ND	ND	-0.0514786324025867	0.0906923943212691	NA	N	N	NA	NA	NA	NA	451	15	tree940	1	1	1	1	0	0	N	NA	0.111111111111111	0.3179	0.6376	0.4987	56.349	28.137	ND	ND	ND
ENSG00000121406	ENSG00000121406	ENSG00000159915	Y	ZNF549	ZNF233	0.604171	1.814584	NA	ND	ND	ND	NA	0.112119154501828	0.0156	N	N	NA	NA	NA	NA	429	15	tree940	1	1	1	1	NA	NA	N	NA	0.111111111111111	0.6761	3.2527	0.2078	38.28	31.66	ND	ND	ND
ENSG00000189190	ENSG00000189190	ENSG00000196109	Y	ZNF600	ZNF676	0.188275	1.814584	NA	ND	ND	ND	NA	NA	NA	N	N	NA	NA	NA	NA	358	15	tree940	1	1	1	1	0	0	N	NA	0.111111111111111	0.4973	1.4481	0.3434	50.085	40.664	ND	ND	ND
ENSG00000197483	ENSG00000197483	ENSG00000185730	Y	ZNF628	ZNF696	0.188275	1.814584	NA	ND	ND	ND	NA	-0.215271566608639	NA	N	N	NA	Regulation	NA	NA	281	15	tree940	1	1	1	1	NA	NA	N	NA	0.111111111111111	0.545	114.0468	0.0048	41.576	14.42	ND	ND	ND
ENSG00000181450	ENSG00000181450	ENSG00000196109	Y	ZNF678	ZNF676	0.03297	1.814584	NA	PD	ND	NA	NA	NA	0.0358	N	N	NA	NA	NA	NA	462	15	tree940	1	1	1	1	NA	NA	N	NA	0.111111111111111	0.2544	0.5079	0.5009	63.178	54.606	PD	ND	NA
ENSG00000169474	ENSG00000169474	ENSG00000169469	Y	SPRR1A	SPRR1B	0.123587	1.614584	NA	ND	MD	MD	0.563152829841563	0.985933958094481	NA	N	N	NA	NA	NA	NA	3	4	tree944	NA	NA	NA	NA	0.130952380952381	0.0410958904109589	Y	NA	NA	0.033	0.0554	0.5954	95.506	95.506	ND	MD	MD
ENSG00000184271	ENSG00000184271	ENSG00000106536	Y	POU6F1	POU6F2	1.087896	1.814584	NA	MD	PD	MD	0.00166888248531529	0.348165492451406	0.0082	N	N	NA	Regulation	ENSMUSG00000009739	NA	20	2	tree967	NA	NA	NA	NA	0	0	Y	NA	NA	0.3221	2.8849	0.1116	59.468	25.904	MD	MD	MD
ENSG00000075407	ENSG00000075407	ENSG00000197128	Y	ZNF37A	ZNF772	0.604171	1.614584	NA	ND	ND	ND	NA	NA	0.0151	N	N	NA	Regulation	NA	NA	452	2	tree968	1	1	1	1	NA	NA	N	NA	0.111111111111111	0.5528	2.311	0.2392	44.731	35.556	ND	ND	ND
ENSG00000113722	ENSG00000113722	ENSG00000165556	Y	CDX1	CDX2	1.087896	1.914584	NA	PD	PD	NA	0.797887139979599	0.461313110038989	0.0153	N	N	NA	Regulation	ENSMUSG00000024619	N	87	3	tree976	NA	NA	NA	NA	0.13265306122449	0.0291970802919708	Y	0	NA	0.3695	15.5576	0.0238	54.864	43.925	PD	PD	NA
ENSG00000213818	ENSG00000213818	ENSG00000142544	Y	NA	CTU1	2.214584	2.214584	NA	ND	ND	ND	NA	NA	NA	N	N	NA	NA	NA	NA	1	2	tree981	1	1	1	1	NA	NA	N	NA	0.111111111111111	0.1351	0.5927	0.228	78.472	64.943	ND	ND	ND
ENSG00000114030	ENSG00000114030	ENSG00000196911	Y	KPNA1	KPNA5	1.087896	2.214584	NA	ND	ND	ND	-0.0502044861059297	-0.120611187507745	9e-04	Y	N	NA	Transporter	ENSMUSG00000022905	N	6	3	tree991	NA	NA	NA	NA	0.0341880341880342	0.0235294117647059	N	0.037037037037037	NA	0.1167	9.1705	0.0127	80.561	79.52	ND	ND	ND
ENSG00000144554	ENSG00000144554	ENSG00000095319	Y	FANCD2	NUP188	1.614584	1.814584	NA	PD	ND	NA	NA	0.682978441799306	NA	Y	N	NA	NA	ENSMUSG00000034023	Y	0	2	tree994	NA	NA	NA	NA	0	0	N	NA	NA	1.3584	60.343	0.0225	18.438	14.564	MD	ND	MD
ENSG00000135679	ENSG00000135679	ENSG00000198625	Y	MDM2	MDM4	1.087896	1.814584	NA	PD	PD	NA	-0.0191261856705333	0.372096619088317	0.0027	Y	N	NA	Regulation	ENSMUSG00000020184	Y	1	2	tree999	1	0.5	2	1	0.183333333333333	0.0747330960854092	N	0.1375	0.222222222222222	0.6568	23.7871	0.0276	33.191	29.808	MD	MD	MD
ENSG00000104812	ENSG00000104812	ENSG00000111713	Y	GYS1	GYS2	1.087896	2.214584	NA	PD	PD	NA	-0.161944223829279	-0.14633970158175	0.0035	N	N	NA	Enzyme	ENSMUSG00000003865	Y	1	2	tree1009	1	1	1	1	0.552631578947368	0.364485981308411	Y	NA	0.111111111111111	0.1891	39.5286	0.0048	71.368	67.886	MD	MD	MD
ENSG00000129493	ENSG00000129493	ENSG00000008869	Y	HEATR5A	HEATR5B	1.087896	2.214584	NA	ND	ND	ND	NA	0.111608318955733	0.0132	N	N	NA	NA	ENSMUSG00000035181	NA	1	2	tree1013	NA	NA	NA	NA	NA	NA	N	NA	NA	0.2889	28.6314	0.0101	59.142	57.637	ND	ND	ND
ENSG00000197149	ENSG00000197149	ENSG00000140988	Y	NA	RPS2	0.188275	2.214584	NA	ND	MD	MD	NA	NA	NA	N	Y	NA	NA	NA	NA	0	2	tree1014	NA	NA	NA	NA	NA	NA	Y	NA	NA	NA	NA	NA	NA	NA	ND	MD	MD
ENSG00000166676	ENSG00000166676	ENSG00000108442	Y	FAM18A	NA	1.087896	2.214584	NA	ND	ND	ND	NA	NA	0.0281	N	N	NA	NA	ENSMUSG00000050908	NA	2	3	tree1016	NA	NA	NA	NA	NA	NA	N	NA	NA	NA	NA	NA	NA	NA	ND	ND	ND
ENSG00000171928	ENSG00000171928	ENSG00000108442	Y	FAM18B1	NA	0.188275	2.214584	NA	ND	ND	ND	NA	NA	NA	N	N	NA	NA	NA	NA	2	3	tree1016	NA	NA	NA	NA	NA	NA	N	NA	NA	NA	NA	NA	NA	NA	ND	ND	ND
ENSG00000144401	ENSG00000144401	ENSG00000123427	Y	METTL21A	METTL21B	1.087896	2.214584	NA	ND	ND	ND	NA	-0.271193850054908	0.0044	N	N	NA	NA	ENSMUSG00000025956	NA	4	2	tree1019	NA	NA	NA	NA	NA	NA	N	NA	NA	0.5481	64.606	0.0085	44.393	38.306	ND	ND	ND
ENSG00000099783	ENSG00000099783	ENSG00000104177	Y	HNRNPM	MYEF2	1.087896	2.214584	NA	ND	ND	ND	-0.33605998956529	0.383427288646951	0.0463	Y	N	NA	NA	ENSMUSG00000059208	NA	4	2	tree1021	NA	NA	NA	NA	0.00793650793650794	0.00854700854700855	N	0.0526315789473684	NA	0.3491	5.208	0.067	57.118	42.707	ND	ND	ND
ENSG00000127481	ENSG00000127481	ENSG00000104517	Y	UBR4	UBR5	1.914584	1.914584	NA	ND	MD	MD	0.354351047931406	0.465842371480777	0.0021	N	Y	NA	Enzyme	ENSMUSG00000066036	NA	0	2	tree1025	1	0.5	2	1	0.105263157894737	0.0379746835443038	N	NA	0.222222222222222	1.0516	63.6382	0.0165	22.783	11.941	ND	MD	MD
ENSG00000072832	ENSG00000072832	ENSG00000113657	Y	CRMP1	DPYSL3	1.087896	1.914584	NA	MD	MD	MD	0.385548975627329	0.0437140654167359	0.0155	Y	N	NA	Enzyme	ENSMUSG00000029121	N	5	6	tree1028	1	1	1	1	0.274336283185841	0.177083333333333	Y	0	0.111111111111111	0.1994	11.0303	0.0181	69.706	68.696	MD	MD	MD
ENSG00000157851	ENSG00000157851	ENSG00000147647	Y	DPYSL5	DPYS	1.087896	1.914584	NA	MD	MD	MD	NA	-0.171835149065265	0	N	N	NA	Enzyme	ENSMUSG00000029168	NA	5	6	tree1028	NA	NA	NA	NA	0.0153846153846154	0.019047619047619	Y	0	NA	0.3128	63.6378	0.0049	58.447	52.993	MD	MD	MD
ENSG00000122912	ENSG00000122912	ENSG00000181035	Y	SLC25A16	SLC25A42	2.214584	2.214584	NA	ND	ND	ND	-0.0789933939759727	-0.0344957460251021	0.1932	N	N	NA	Transporter	ENSMUSG00000071253	NA	46	2	tree1029	NA	NA	NA	NA	0	NA	N	NA	NA	0.6071	59.9483	0.0101	39.423	36.391	ND	ND	ND
ENSG00000172197	ENSG00000172197	ENSG00000143797	Y	MBOAT1	MBOAT2	1.087896	2.214584	NA	ND	ND	ND	NA	0.0781176134475549	0.0072	N	N	NA	Enzyme	ENSMUSG00000038732	NA	5	3	tree1030	NA	NA	NA	NA	0.274509803921569	0.015625	N	NA	NA	0.3622	9.5233	0.038	55.165	50.282	ND	ND	ND
ENSG00000106688	ENSG00000106688	ENSG00000110436	Y	SLC1A1	SLC1A2	1.914584	1.914584	NA	PD	PD	NA	0.217967258669695	0.544420373185328	0.0073	N	Y	NA	Transporter	ENSMUSG00000024935	N	6	7	tree1033	0.725	0.333333333333333	2	0.5	0.207792207792208	0.113821138211382	Y	0	0.161111111111111	0.4521	60.3574	0.0075	50.287	45.739	PD	PD	NA
ENSG00000079215	ENSG00000079215	ENSG00000105143	Y	SLC1A3	SLC1A6	0.776542	1.914584	NA	PD	MD	MD	0.492865481730518	0.559762077341112	0.0018	N	N	NA	Transporter	ENSMUSG00000005360	N	6	7	tree1033	0.561	0	2	0	0.142857142857143	0.0943396226415094	Y	0	0.124666666666667	0.2092	65.6575	0.0032	68.529	64.675	MD	MD	MD
ENSG00000115902	ENSG00000115902	ENSG00000105281	Y	SLC1A4	SLC1A5	1.087896	1.914584	NA	PD	PD	NA	-0.284513391196368	-0.421455820677734	0.0067	N	N	NA	Transporter	ENSMUSG00000020142	NA	6	7	tree1033	NA	NA	NA	NA	0.27710843373494	0.140845070422535	N	0.25	NA	0.2873	7.3765	0.039	62.476	58.094	PD	PD	NA
ENSG00000155090	ENSG00000155090	ENSG00000172059	Y	KLF10	KLF11	2.214584	2.214584	NA	MD	PD	MD	0.671491349505248	0.753007950821673	0.0093	Y	N	NA	Regulation	ENSMUSG00000037465	N	50	5	tree1035	1	1	1	1	0.0538461538461538	0.00917431192660551	Y	0	0.111111111111111	0.5628	12.0184	0.0468	41.83	36.023	MD	PD	MD
ENSG00000171872	ENSG00000171872	ENSG00000189120	Y	KLF17	SP6	1.814584	2.214584	NA	ND	ND	ND	NA	0.027342987616424	0.0496	N	N	NA	NA	ENSMUSG00000048626	NA	152	5	tree1035	1	1	1	1	0	0	N	NA	0.111111111111111	0.8489	67.4223	0.0126	31.454	24.766	ND	ND	ND
ENSG00000170374	ENSG00000170374	ENSG00000189120	Y	SP7	SP6	0.423003	2.214584	NA	PD	ND	NA	NA	0.436756682820216	0.0068	N	N	NA	Regulation	ENSMUSG00000060284	Y	116	5	tree1035	1	1	1	1	0.0184049079754601	0	N	NA	0.111111111111111	0.534	70.0104	0.0076	46.571	35.667	MD	ND	MD
ENSG00000141527	ENSG00000141527	ENSG00000105289	Y	CARD14	TJP3	1.914584	1.914584	NA	ND	ND	ND	0.126549686612415	0.000128493436098587	0.0361	N	N	NA	NA	ENSMUSG00000013483	NA	9	2	tree1036	NA	NA	NA	NA	0	0	N	0	NA	1.005	84.8316	0.0118	24.051	16.295	ND	ND	ND
ENSG00000164113	ENSG00000164113	ENSG00000140955	Y	ADAD1	ADAD2	1.087896	2.214584	NA	PD	ND	NA	NA	0.965652872319897	0.0071	N	N	NA	Enzyme	ENSMUSG00000027719	N	4	6	tree1037	NA	NA	NA	NA	NA	NA	Y	NA	NA	0.7311	61.1283	0.012	33.636	26.773	MD	ND	MD
ENSG00000197381	ENSG00000197381	ENSG00000185736	Y	ADARB1	ADARB2	1.087896	2.214584	NA	PD	PD	NA	-0.186007126993283	-0.0290393398334032	0.0071	N	N	NA	NA	ENSMUSG00000020262	Y	5	6	tree1037	NA	NA	NA	NA	0.1875	0.125	N	NA	NA	0.3208	45.0821	0.0071	55.588	47.25	PD	PD	NA
ENSG00000214406	ENSG00000214406	ENSG00000164659	Y	NA	KIAA1324L	1.914584	1.914584	NA	ND	ND	ND	NA	NA	NA	N	N	NA	NA	NA	NA	0	3	tree1038	NA	NA	NA	NA	NA	NA	N	NA	NA	NA	NA	NA	NA	NA	ND	ND	ND
ENSG00000116299	ENSG00000116299	ENSG00000164659	Y	KIAA1324	KIAA1324L	1.087896	1.914584	NA	ND	ND	ND	NA	0.0553407844603666	NA	N	N	NA	NA	ENSMUSG00000040412	NA	1	3	tree1038	NA	NA	NA	NA	NA	NA	N	NA	NA	0.3498	66.5961	0.0053	54.076	52.51	ND	ND	ND
ENSG00000111879	ENSG00000111879	ENSG00000047662	Y	FAM184A	FAM184B	1.614584	1.914584	NA	ND	ND	ND	NA	0.168233353512568	0.0081	N	N	NA	NA	ENSMUSG00000019856	NA	202	2	tree1039	NA	NA	NA	NA	0	0	N	NA	NA	0.9051	62.0672	0.0146	30.694	26.678	ND	ND	ND
ENSG00000157211	ENSG00000157211	ENSG00000184824	Y	CDCP2	NA	1.914584	1.914584	NA	PD	MD	MD	NA	NA	0.0327	N	N	NA	NA	ENSMUSG00000047636	NA	19	8	tree1041	NA	NA	NA	NA	NA	NA	N	NA	NA	NA	NA	NA	NA	NA	PD	MD	MD
ENSG00000166342	ENSG00000166342	ENSG00000171208	Y	NETO1	NETO2	1.087896	1.914584	NA	ND	ND	ND	NA	0.425417194659082	0.0017	N	N	NA	SignalTransduction	ENSMUSG00000050321	N	8	8	tree1041	NA	NA	NA	NA	0.230769230769231	0.24	N	NA	NA	0.2947	71.6594	0.0041	58.48	55.046	ND	ND	ND
ENSG00000163710	ENSG00000163710	ENSG00000106333	Y	PCOLCE2	PCOLCE	1.087896	1.914584	NA	ND	ND	ND	0.30081857128715	0.69692555896581	0.1277	N	N	NA	NA	ENSMUSG00000015354	N	23	8	tree1041	NA	NA	NA	NA	0.0810810810810811	0.0294117647058824	Y	NA	NA	0.4375	4.611	0.0949	47.445	43.046	ND	ND	ND
ENSG00000038295	ENSG00000038295	ENSG00000095587	Y	TLL1	TLL2	1.087896	1.914584	NA	MD	PD	MD	-0.0220505821392432	0.32559138228389	0.005	N	N	NA	Enzyme	ENSMUSG00000053626	Y	8	8	tree1041	1	1	3	1	0.0555555555555556	NA	Y	NA	0.333333333333333	0.1803	4.7966	0.0376	72.547	70.25	MD	PD	MD
ENSG00000078061	ENSG00000078061	ENSG00000157764	Y	ARAF	BRAF	1.087896	1.914584	NA	MD	PD	MD	0.184829078772891	0.0393382881607831	0.0179	N	Y	NA	SignalTransduction	ENSMUSG00000001127	Y	100	5	tree1043	1	0.333333333333333	3	1	0.124113475177305	0.0571428571428571	Y	0.122448979591837	0.333333333333333	0.3133	13.1767	0.0238	60.43	47.341	MD	MD	MD
ENSG00000141068	ENSG00000141068	ENSG00000171435	Y	KSR1	KSR2	1.087896	1.914584	NA	MD	PD	MD	NA	0.228799061304816	0.0048	Y	N	NA	Enzyme	ENSMUSG00000018334	N	19	5	tree1043	1	1	1	1	0.0862068965517241	0	N	0.333333333333333	0.111111111111111	0.3252	83.3141	0.0039	53.952	43.043	MD	PD	MD
ENSG00000140350	ENSG00000140350	ENSG00000184701	Y	ANP32A	NA	0.03297	1.914584	NA	PD	MD	MD	NA	NA	NA	N	N	NA	NA	NA	NA	5	5	tree1045	NA	NA	NA	NA	0.0202020202020202	0	N	NA	NA	0.0703	0.0396	1.7767	87.607	82.329	MD	MD	MD
ENSG00000060138	ENSG00000060138	ENSG00000065978	Y	CSDA	YBX1	1.087896	1.914584	NA	ND	MD	MD	0.667735580317617	0.892739984519664	0.0069	Y	Y	N	Regulation	ENSMUSG00000030189	Y	3	3	tree1046	NA	NA	NA	NA	0.0559701492537313	0.0387596899224806	Y	0.15625	NA	0.5073	2.3199	0.2187	51.297	44.612	ND	MD	MD
ENSG00000160967	ENSG00000160967	ENSG00000111249	Y	NA	CUX2	1.087896	1.914584	NA	MD	ND	MD	NA	NA	NA	N	N	NA	Regulation	NA	NA	32	5	tree1048	NA	NA	NA	NA	0.0325581395348837	0.0194805194805195	Y	0	NA	0.4354	10.4445	0.0417	50.036	43.785	MD	ND	MD
ENSG00000169856	ENSG00000169856	ENSG00000119547	Y	ONECUT1	ONECUT2	1.087896	1.914584	NA	ND	ND	ND	0.0771615268523545	0.745521909307578	0.0017	Y	N	NA	Regulation	ENSMUSG00000043013	Y	3	5	tree1048	NA	NA	NA	NA	0.0731707317073171	0.0408163265306122	Y	NA	NA	0.1537	3.3356	0.0461	74.194	60.187	ND	ND	ND
ENSG00000118515	ENSG00000118515	ENSG00000101049	Y	SGK1	SGK2	1.087896	2.214584	NA	PD	ND	NA	0.27649829973034	-0.032377872071855	0.0375	N	N	NA	Enzyme	ENSMUSG00000019970	N	200	3	tree1054	1	1	1	1	0.216931216931217	0.153284671532847	N	0.0526315789473684	0.111111111111111	0.2449	11.9925	0.0204	64.846	51.316	PD	ND	NA
ENSG00000187323	ENSG00000187323	ENSG00000067141	Y	DCC	NEO1	1.087896	1.914584	NA	MD	ND	MD	0.0468554190040517	-0.135639651798151	0.014	N	N	NA	SignalTransduction	ENSMUSG00000060534	Y	41	5	tree1055	NA	NA	NA	NA	0.160583941605839	0.0705882352941176	Y	0.19047619047619	NA	0.3844	59.7738	0.0064	52.676	50.269	MD	ND	MD
ENSG00000174498	ENSG00000174498	ENSG00000103742	Y	IGDCC3	IGDCC4	1.087896	1.914584	NA	ND	MD	MD	NA	0.293975212510575	0.0099	N	N	NA	NA	ENSMUSG00000032394	N	54	5	tree1055	NA	NA	NA	NA	0	0	N	NA	NA	0.5944	33.1155	0.0179	39.651	25.198	ND	MD	MD
ENSG00000157578	ENSG00000157578	ENSG00000135338	Y	LCA5L	LCA5	1.087896	1.814584	NA	ND	MD	MD	NA	0.185930355904937	0.0197	N	N	NA	NA	ENSMUSG00000045275	NA	7	2	tree1059	NA	NA	NA	NA	NA	NA	N	NA	NA	0.8961	9.3742	0.0956	29.402	24.332	ND	MD	MD
ENSG00000150628	ENSG00000150628	ENSG00000101222	Y	SPATA4	SPEF1	1.614584	1.814584	NA	ND	ND	ND	NA	0.557481119101633	0.0411	N	N	NA	NA	ENSMUSG00000031518	NA	0	2	tree1060	NA	NA	NA	NA	NA	NA	N	NA	NA	0.94	14.0254	0.067	25.561	17.925	ND	ND	ND
ENSG00000168283	ENSG00000168283	ENSG00000056661	Y	BMI1	PCGF2	1.087896	1.914584	NA	MD	MD	MD	-0.422994298878561	0.285526226742615	0	Y	N	NA	NA	ENSMUSG00000026739	Y	5	6	tree1063	1	0.5	2	1	0.166153846153846	0.105042016806723	Y	0.25	0.222222222222222	0.2429	48.4159	0.005	64.615	60.87	MD	MD	MD
ENSG00000162461	ENSG00000162461	ENSG00000125434	Y	SLC25A34	SLC25A35	1.087896	2.214584	NA	ND	ND	ND	NA	0.193098778540694	0.0156	N	N	NA	NA	ENSMUSG00000040740	NA	33	2	tree1065	NA	NA	NA	NA	0.5	NA	N	NA	NA	0.4173	11.6072	0.036	48.07	43.631	ND	ND	ND
ENSG00000109180	ENSG00000109180	ENSG00000145247	Y	OCIAD1	OCIAD2	1.087896	1.814584	NA	ND	ND	ND	NA	0.0535165731695568	0.0089	N	N	NA	NA	ENSMUSG00000029152	NA	0	2	tree1078	NA	NA	NA	NA	0	0	N	NA	NA	0.6309	1.9269	0.3274	35.172	20.079	ND	ND	ND
ENSG00000176857	ENSG00000176857	ENSG00000152661	Y	NA	GJA1	0.604171	1.614584	NA	ND	PD	NA	NA	NA	NA	N	N	NA	NA	NA	NA	0	22	tree1089	NA	NA	NA	NA	NA	NA	Y	NA	NA	NA	NA	NA	NA	NA	ND	MD	MD
ENSG00000135355	ENSG00000135355	ENSG00000131233	Y	GJA10	GJA9	0.776542	1.614584	NA	ND	ND	ND	NA	0.575208287741738	0.0152	N	N	NA	Transporter	ENSMUSG00000051056	N	8	22	tree1089	NA	NA	NA	NA	NA	NA	Y	NA	NA	0.5688	7.6691	0.0742	43.281	39.674	ND	ND	ND
ENSG00000165474	ENSG00000165474	ENSG00000121742	Y	GJB2	GJB6	0.423003	1.614584	NA	PD	PD	NA	NA	0.202612169650929	0.0078	N	Y	NA	Transporter	ENSMUSG00000046352	Y	20	22	tree1089	NA	NA	NA	NA	0.287234042553192	0.181818181818182	Y	0	NA	0.1316	3.8534	0.0341	76.991	66.667	MD	MD	MD
ENSG00000189433	ENSG00000189433	ENSG00000189280	Y	GJB4	GJB5	0.776542	1.614584	NA	MD	MD	MD	0.157063176656281	0.384800708231121	0.0177	N	N	NA	Transporter	ENSMUSG00000046623	N	20	22	tree1089	NA	NA	NA	NA	0.266666666666667	0.214285714285714	Y	NA	NA	0.2935	84.2422	0.0035	59.848	57.455	MD	MD	MD
ENSG00000197177	ENSG00000197177	ENSG00000020181	Y	GPR123	GPR124	1.087896	1.814584	NA	ND	ND	ND	NA	-0.458094534547306	0.0815	N	N	NA	SignalTransduction	ENSMUSG00000025475	NA	17	3	tree1091	NA	NA	NA	NA	0.115384615384615	0.0789473684210526	Y	NA	NA	0.6992	76.6004	0.0091	33.428	25.652	ND	ND	ND
ENSG00000178729	ENSG00000178729	ENSG00000165186	Y	NA	PTCHD1	1.087896	1.914584	NA	ND	ND	ND	NA	NA	NA	N	N	NA	SignalTransduction	NA	NA	0	3	tree1093	NA	NA	NA	NA	NA	NA	N	NA	NA	NA	NA	NA	NA	NA	ND	ND	ND
ENSG00000105509	ENSG00000105509	ENSG00000170961	Y	HAS1	HAS2	1.087896	2.214584	NA	PD	MD	MD	0.173014488004124	0.388560168845782	0.0087	N	N	NA	Enzyme	ENSMUSG00000003665	NA	2	3	tree1095	1	1	1	1	0.0777777777777778	0.04	N	NA	0.111111111111111	0.3845	66.7898	0.0058	54.463	51.463	PD	MD	MD
ENSG00000165566	ENSG00000165566	ENSG00000184675	Y	FAM123A	FAM123B	1.087896	1.087896	NA	ND	MD	MD	NA	0.223098020373738	0.0131	N	N	NA	NA	ENSMUSG00000021986	NA	1	3	tree1096	NA	NA	NA	NA	NA	NA	N	NA	NA	0.6757	46.9557	0.0144	38.305	18.586	ND	MD	MD
ENSG00000164850	ENSG00000164850	ENSG00000164849	Y	GPER	GPR146	1.087896	1.087896	NA	MD	ND	MD	NA	0.476297058843394	0.0084	N	N	NA	SignalTransduction	ENSMUSG00000053647	N	145	2	tree1098	NA	NA	NA	NA	0.00628930817610063	0	N	NA	NA	0.8446	8.1857	0.1032	24.367	18.118	MD	ND	MD
ENSG00000091536	ENSG00000091536	ENSG00000137474	Y	MYO15A	MYO7A	1.914584	1.914584	NA	PD	PD	NA	0.356798667513443	0.367368827319642	0.0364	N	N	NA	Enzyme	ENSMUSG00000042678	N	2	3	tree1099	1	1	2	1	0.201550387596899	0.0754716981132075	Y	0.0555555555555556	0.222222222222222	0.6486	86.0463	0.0075	33.824	17.638	MD	MD	MD
ENSG00000169994	ENSG00000169994	ENSG00000137474	Y	MYO7B	MYO7A	1.087896	1.914584	NA	ND	PD	NA	-0.118446411068269	0.156358204699961	NA	N	N	NA	Enzyme	ENSMUSG00000024388	NA	4	3	tree1099	1	0.5	2	1	0.0113636363636364	0	Y	0.0714285714285714	0.222222222222222	0.3146	61.1309	0.0051	54.819	47.631	ND	MD	MD
ENSG00000214866	ENSG00000214866	ENSG00000146038	Y	DCDC2C	DCDC2	0.776542	1.914584	NA	ND	PD	NA	NA	NA	NA	N	N	NA	NA	ENSMUSG00000020633	NA	2	3	tree1108	NA	NA	NA	NA	NA	NA	Y	NA	NA	0.6555	67.6038	0.0097	36.486	22.594	ND	MD	MD
ENSG00000115844	ENSG00000115844	ENSG00000064195	Y	DLX2	DLX3	1.087896	1.087896	NA	MD	PD	MD	NA	0.468248987577256	0.0092	N	N	NA	Regulation	ENSMUSG00000023391	Y	59	3	tree1131	NA	NA	NA	NA	0.0888888888888889	0.0463576158940397	Y	0	NA	0.4036	86.5916	0.0047	52.143	43.582	MD	MD	MD
ENSG00000125207	ENSG00000125207	ENSG00000184571	Y	PIWIL1	PIWIL3	0.423003	1.914584	NA	MD	ND	MD	NA	NA	0.1008	N	N	NA	NA	ENSMUSG00000029423	N	7	4	tree1153	NA	NA	NA	NA	0.0526315789473684	0	Y	NA	NA	0.3866	1.2235	0.316	52.281	50.338	MD	ND	MD
ENSG00000113328	ENSG00000113328	ENSG00000138764	Y	CCNG1	CCNG2	1.087896	1.914584	NA	MD	MD	MD	-0.00912696836187725	0.0784392880693944	0.0052	N	N	NA	NA	ENSMUSG00000020326	N	3	4	tree1155	NA	NA	NA	NA	0.168674698795181	0.136752136752137	Y	0.3	NA	0.3698	3.513	0.1053	52.381	44.638	MD	MD	MD
ENSG00000205089	ENSG00000205089	ENSG00000118816	Y	CCNI2	CCNI	1.087896	1.914584	NA	ND	MD	MD	NA	NA	0.036	N	N	NA	NA	NA	NA	3	4	tree1155	NA	NA	NA	NA	NA	NA	N	NA	NA	0.4933	9.5076	0.0519	44.402	23.614	ND	MD	MD
ENSG00000099804	ENSG00000099804	ENSG00000107341	Y	CDC34	UBE2R2	1.914584	1.914584	NA	ND	ND	ND	NA	0.39174583233256	0	Y	N	NA	Enzyme	NA	NA	23	2	tree1156	1	1	1	1	0.0526315789473684	0.015748031496063	N	0.0555555555555556	0.111111111111111	0.0977	4.7346	0.0206	81.624	79.583	ND	ND	ND
ENSG00000145358	ENSG00000145358	ENSG00000168209	Y	DDIT4L	DDIT4	1.087896	1.814584	NA	ND	ND	ND	NA	0.0228271416924175	0	N	N	NA	NA	ENSMUSG00000046818	NA	1	2	tree1159	NA	NA	NA	NA	0.0378378378378378	0	N	0	NA	0.6577	69.0546	0.0095	35.979	28.814	ND	ND	ND
ENSG00000011243	ENSG00000011243	ENSG00000105127	Y	AKAP8L	AKAP8	1.087896	1.087896	NA	ND	ND	ND	0.0508660578777955	0.4569116780566	NA	Y	N	NA	NA	ENSMUSG00000002625	NA	2	3	tree1162	0.756	0.333333333333333	2	0.5	0.103448275862069	0.0416666666666667	N	0.0588235294117647	0.168	0.6218	7.9158	0.0786	39.078	30.452	ND	ND	ND
ENSG00000205022	ENSG00000205022	ENSG00000100836	Y	PABPN1L	PABPN1	1.814584	2.214584	NA	ND	MD	MD	NA	NA	NA	N	N	NA	NA	ENSMUSG00000069867	NA	1	2	tree1166	NA	NA	NA	NA	0.016304347826087	0.025974025974026	N	NA	NA	0.8578	59.4886	0.0144	31.667	20.937	ND	MD	MD
ENSG00000172331	ENSG00000172331	ENSG00000220515	Y	BPGM	NA	1.814584	2.214584	NA	MD	ND	MD	NA	NA	0.0053	N	N	NA	Enzyme	ENSMUSG00000038871	NA	4	5	tree1170	NA	NA	NA	NA	NA	NA	Y	NA	NA	NA	NA	NA	NA	NA	MD	ND	MD
ENSG00000171314	ENSG00000171314	ENSG00000220515	Y	PGAM1	NA	0.144018	2.214584	NA	ND	ND	ND	NA	NA	0	N	N	NA	Enzyme	NA	NA	4	5	tree1170	NA	NA	NA	NA	NA	NA	N	NA	NA	NA	NA	NA	NA	NA	ND	ND	ND
ENSG00000164708	ENSG00000164708	ENSG00000220515	Y	PGAM2	NA	1.087896	2.214584	NA	MD	ND	MD	NA	NA	0.0061	N	N	NA	Enzyme	ENSMUSG00000020475	NA	4	5	tree1170	NA	NA	NA	NA	NA	NA	N	NA	NA	NA	NA	NA	NA	NA	MD	ND	MD
ENSG00000186076	ENSG00000186076	ENSG00000220515	Y	NA	NA	0.188275	2.214584	NA	ND	ND	ND	NA	NA	NA	N	N	NA	NA	NA	NA	0	5	tree1170	NA	NA	NA	NA	NA	NA	N	NA	NA	NA	NA	NA	NA	NA	ND	ND	ND
ENSG00000134109	ENSG00000134109	ENSG00000088298	Y	EDEM1	EDEM2	2.214584	2.214584	NA	ND	ND	ND	0.42430375220809	0.726914509290796	0.0072	N	N	NA	Enzyme	ENSMUSG00000030104	NA	6	3	tree1173	0.87	0.666666666666667	3	1	0.0934579439252336	0.0357142857142857	N	0	0.29	0.5218	34.9463	0.0149	44.444	33.523	ND	ND	ND
ENSG00000116406	ENSG00000116406	ENSG00000088298	Y	EDEM3	EDEM2	1.914584	2.214584	NA	ND	ND	ND	0.141676689332263	0.447109586903662	0.0021	N	N	NA	Enzyme	ENSMUSG00000043019	NA	2	3	tree1173	0.917	0.666666666666667	3	1	0.235294117647059	0.133333333333333	N	NA	0.305666666666667	0.6213	11.1083	0.0559	40.909	24.947	ND	ND	ND
ENSG00000122958	ENSG00000122958	ENSG00000151502	Y	VPS26A	VPS26B	1.087896	2.214584	NA	ND	ND	ND	NA	-0.0590829314472503	0	Y	Y	N	Transporter	ENSMUSG00000020078	Y	2	2	tree1174	NA	NA	NA	NA	0.0754716981132075	0.0434782608695652	N	1	NA	0.2123	70.4182	0.003	70.462	67.751	ND	ND	ND
ENSG00000144645	ENSG00000144645	ENSG00000144909	Y	OSBPL10	OSBPL11	1.087896	2.214584	NA	ND	ND	ND	-0.0357020935559742	-0.160189261382983	0.0061	N	N	NA	NA	ENSMUSG00000040875	NA	9	5	tree1175	NA	NA	NA	NA	0.111111111111111	0.1	N	NA	NA	0.3694	64.209	0.0058	56.267	53.153	ND	ND	ND
ENSG00000021762	ENSG00000021762	ENSG00000091039	Y	OSBPL5	OSBPL8	1.087896	2.214584	NA	ND	ND	ND	NA	0.57753574952643	0.0803	N	N	NA	NA	ENSMUSG00000037606	NA	6	5	tree1175	NA	NA	NA	NA	0.102564102564103	0.105263157894737	N	NA	NA	0.3436	29.425	0.0117	57.126	52.775	ND	ND	ND
ENSG00000160445	ENSG00000160445	ENSG00000203995	Y	ZER1	ZYG11A	1.914584	1.914584	NA	ND	ND	ND	NA	0.238868471853627	0.0011	N	N	NA	Enzyme	ENSMUSG00000039686	NA	2	3	tree1177	NA	NA	NA	NA	0	NA	N	NA	NA	0.9107	66.7804	0.0136	26.778	23.762	ND	ND	ND
ENSG00000162378	ENSG00000162378	ENSG00000203995	Y	ZYG11B	ZYG11A	0.423003	1.914584	NA	ND	ND	ND	NA	0.00558349741344476	0	N	N	NA	NA	ENSMUSG00000034636	NA	2	3	tree1177	NA	NA	NA	NA	0.133333333333333	NA	N	NA	NA	0.2848	1.7497	0.1628	62.228	59.713	ND	ND	ND
ENSG00000116704	ENSG00000116704	ENSG00000130958	Y	SLC35D1	SLC35D2	1.087896	1.914584	NA	MD	ND	MD	0.489261891946023	0.669081782670404	0.003	N	N	NA	Transporter	ENSMUSG00000028521	Y	3	3	tree1178	0.079	0	2	0	0.28	0.0869565217391304	N	NA	0.0153333333333333	0.38	2.335	0.1627	55.06	51.966	MD	ND	MD
ENSG00000131626	ENSG00000131626	ENSG00000139220	Y	PPFIA1	PPFIA2	1.914584	1.914584	NA	ND	ND	ND	0.0667244776231848	0.127450406581187	0.0488	N	N	NA	SignalTransduction	ENSMUSG00000037519	NA	96	6	tree1182	NA	NA	NA	NA	0.285714285714286	0.145454545454545	N	0.357142857142857	NA	0.1909	5.427	0.0352	71.853	62.913	ND	ND	ND
ENSG00000143847	ENSG00000143847	ENSG00000139220	Y	PPFIA4	PPFIA2	1.614584	1.914584	NA	ND	ND	ND	0.626996476007792	0.676452225935191	0.0025	N	N	NA	NA	ENSMUSG00000026458	NA	6	6	tree1182	NA	NA	NA	NA	0.357142857142857	0.380952380952381	N	0.230769230769231	NA	0.1845	65.1136	0.0028	71.48	62.957	ND	ND	ND
ENSG00000110841	ENSG00000110841	ENSG00000166387	Y	PPFIBP1	PPFIBP2	1.087896	1.914584	NA	ND	ND	ND	0.04940147944572	0.0905782613739844	0.0056	N	N	NA	NA	ENSMUSG00000016487	NA	7	6	tree1182	NA	NA	NA	NA	0.162790697674419	0.116279069767442	N	0.3	NA	0.4315	44.6504	0.0097	50.701	42.095	ND	ND	ND
ENSG00000129221	ENSG00000129221	ENSG00000110711	Y	AIPL1	AIP	1.087896	1.914584	NA	PD	MD	MD	0.0384330607400525	-0.47299840201711	0.0326	N	N	NA	NA	ENSMUSG00000040554	N	4	2	tree1184	1	0.5	2	1	0.0161290322580645	0	N	0	0.222222222222222	0.3778	112.6588	0.0034	49.24	42.078	MD	MD	MD
ENSG00000204195	ENSG00000204195	ENSG00000147160	Y	AWAT1	AWAT2	0.423003	2.214584	NA	ND	ND	ND	NA	NA	0.0131	N	N	NA	Enzyme	ENSMUSG00000015665	NA	6	8	tree1185	1	1	1	1	NA	NA	N	NA	0.111111111111111	0.3744	1.7603	0.2127	51.829	51.051	ND	ND	ND
ENSG00000205267	ENSG00000205267	ENSG00000124003	Y	NA	MOGAT1	1.087896	2.214584	NA	ND	ND	ND	NA	NA	NA	N	N	NA	NA	NA	NA	6	8	tree1185	NA	NA	NA	NA	NA	NA	N	NA	NA	0.5414	13.5337	0.04	42.857	28.045	ND	ND	ND
ENSG00000177963	ENSG00000177963	ENSG00000111785	Y	RIC8A	RIC8B	1.087896	1.914584	NA	ND	MD	MD	0.175494856913654	-0.259549484891006	0.0432	N	N	NA	Regulation	ENSMUSG00000025485	Y	1	2	tree1186	NA	NA	NA	NA	0.44	0.288888888888889	Y	0.1875	NA	0.4204	62.8084	0.0067	49.714	45.629	ND	MD	MD
ENSG00000115145	ENSG00000115145	ENSG00000136738	Y	STAM2	STAM	1.087896	2.214584	NA	ND	ND	ND	-0.264611887148674	0.0335517533697639	0.0272	Y	N	NA	NA	ENSMUSG00000055371	Y	3	2	tree1187	NA	NA	NA	NA	0.282758620689655	0.0537634408602151	N	0.28125	NA	0.3192	24.5016	0.013	57.692	55.046	ND	ND	ND
ENSG00000203759	ENSG00000203759	ENSG00000183496	Y	NA	MEX3B	1.087896	1.914584	NA	ND	ND	ND	NA	NA	NA	N	N	NA	NA	NA	NA	0	4	tree1188	NA	NA	NA	NA	NA	NA	N	NA	NA	NA	NA	NA	NA	NA	ND	ND	ND
ENSG00000129484	ENSG00000129484	ENSG00000041880	Y	PARP2	PARP3	1.914584	1.914584	NA	ND	PD	NA	-0.0226421686402648	-0.579175120197758	0.0131	N	N	NA	Enzyme	ENSMUSG00000036023	Y	3	2	tree1190	1	0.5	2	1	0.183098591549296	0.116666666666667	N	0.125	0.222222222222222	0.7234	20.0894	0.036	35.429	31.104	ND	PD	NA
ENSG00000117758	ENSG00000117758	ENSG00000079950	Y	STX12	STX7	1.087896	2.214584	NA	ND	ND	ND	0.579784242719523	0.708796347349129	0.0077	Y	Y	N	NA	ENSMUSG00000028879	NA	8	2	tree1192	1	1	1	1	0.290322580645161	0.166666666666667	N	0.0952380952380952	0.111111111111111	0.3441	67.4838	0.0051	56.589	48.344	ND	ND	ND
ENSG00000160691	ENSG00000160691	ENSG00000129946	Y	SHC1	SHC2	1.087896	1.914584	NA	PD	MD	MD	-0.0475725171208265	0.086490459310536	0.0041	Y	N	NA	SignalTransduction	ENSMUSG00000042626	Y	4	4	tree1193	NA	NA	NA	NA	0.102088167053364	0	Y	0.0928571428571429	NA	0.3493	6.1203	0.0571	54.649	45.07	PD	MD	MD
ENSG00000077782	ENSG00000077782	ENSG00000066468	Y	FGFR1	FGFR2	1.087896	1.914584	NA	PD	PD	NA	0.210626040253915	-0.0502369806452359	0.002	N	Y	NA	SignalTransduction	ENSMUSG00000031565	Y	29	5	tree1194	0.891	0.75	4	1	0.300268096514745	0.108108108108108	Y	NA	0.396	0.1885	41.4848	0.0045	71.358	67.761	MD	MD	MD
ENSG00000163703	ENSG00000163703	ENSG00000184164	Y	CRELD1	CRELD2	1.087896	1.914584	NA	MD	ND	MD	0.166267199122076	0.190134969156047	0.0835	N	N	NA	NA	ENSMUSG00000030284	NA	52	2	tree1196	1	1	1	1	0	0	Y	0	0.111111111111111	0.4685	3.663	0.1279	47.414	34.664	MD	ND	MD
ENSG00000186205	ENSG00000186205	ENSG00000117791	Y	MOSC1	MOSC2	0.423003	1.914584	NA	ND	PD	NA	NA	0.394620701907609	0.0155	N	N	NA	Enzyme	ENSMUSG00000026621	NA	2	2	tree1198	1	1	2	1	0	0	N	NA	0.222222222222222	0.2257	1.1702	0.1929	65.672	65.282	ND	PD	NA
ENSG00000146963	ENSG00000146963	ENSG00000007392	Y	LUC7L2	LUC7L	1.087896	2.214584	NA	ND	MD	MD	-0.00911425508736877	0.442465422253906	0.0022	Y	N	NA	NA	ENSMUSG00000029823	NA	2	2	tree1201	NA	NA	NA	NA	0.0847457627118644	0.0697674418604651	N	0.05	NA	0.1564	11.5387	0.0136	76.55	72.449	ND	MD	MD
ENSG00000162998	ENSG00000162998	ENSG00000111432	Y	FRZB	FZD10	1.914584	1.914584	NA	PD	MD	MD	0.227284509410868	-0.152552167422865	0.0029	N	N	NA	NA	ENSMUSG00000027004	N	6	12	tree1202	0.208	0	1	0	0.164285714285714	0.0659340659340659	Y	NA	0.0231111111111111	0.7223	14.4437	0.05	29.781	16.184	MD	MD	MD
ENSG00000157240	ENSG00000157240	ENSG00000180340	Y	FZD1	FZD2	1.087896	1.914584	NA	MD	MD	MD	0.347284050072282	0.67205139468375	0.002	N	N	NA	SignalTransduction	ENSMUSG00000044674	N	10	12	tree1202	0.208	0	1	0	0.363247863247863	0.2	Y	0.176470588235294	0.0231111111111111	0.1092	109.1038	0.001	81.25	69.785	MD	MD	MD
ENSG00000104290	ENSG00000104290	ENSG00000164930	Y	FZD3	FZD6	1.087896	1.914584	NA	PD	MD	MD	0.206207970333974	-0.298429112400321	0.0029	N	N	NA	SignalTransduction	ENSMUSG00000007989	Y	10	12	tree1202	1	0.5	2	1	0.439814814814815	0.211180124223602	Y	0	0.222222222222222	0.3847	11.1616	0.0345	53.811	49.302	PD	MD	MD
ENSG00000174804	ENSG00000174804	ENSG00000111432	Y	FZD4	FZD10	1.614584	1.914584	NA	PD	MD	MD	-0.0492515693998082	0.270585515524482	9e-04	N	N	NA	SignalTransduction	ENSMUSG00000049791	Y	10	12	tree1202	1	0.5	2	1	0.503267973856209	0.269230769230769	Y	NA	0.222222222222222	0.3393	85.3217	0.004	54.231	47.157	MD	MD	MD
ENSG00000163251	ENSG00000163251	ENSG00000177283	Y	FZD5	FZD8	1.087896	1.914584	NA	MD	PD	MD	0.141354782255561	-0.137582493959367	0.0022	N	N	NA	SignalTransduction	ENSMUSG00000045005	NA	10	12	tree1202	1	0.5	2	1	0.5125	0.282608695652174	Y	0.222222222222222	0.222222222222222	0.1627	115.2711	0.0014	71.773	59.742	MD	PD	MD
ENSG00000188763	ENSG00000188763	ENSG00000111432	Y	FZD9	FZD10	1.087896	1.914584	NA	MD	MD	MD	0.0744744674515418	-0.274559914039722	NA	N	N	NA	SignalTransduction	ENSMUSG00000049551	N	10	12	tree1202	1	0.5	2	1	0.333333333333333	0.12396694214876	Y	NA	0.222222222222222	0.2224	124.881	0.0018	64.87	62.479	MD	MD	MD
ENSG00000177951	ENSG00000177951	ENSG00000105829	Y	BET1L	BET1	1.914584	2.214584	NA	PD	ND	NA	-0.176264580116541	0.769545801709383	0.0124	N	N	NA	NA	ENSMUSG00000025484	NA	0	2	tree1221	NA	NA	NA	NA	0.130434782608696	0.0746268656716418	N	0.2	NA	0.8361	66.2721	0.0126	32.99	17.021	PD	ND	NA
ENSG00000110756	ENSG00000110756	ENSG00000196663	Y	HPS5	TECPR2	1.814584	1.914584	NA	MD	ND	MD	-0.309709892900979	-0.299795796961041	NA	Y	N	NA	NA	ENSMUSG00000014418	N	0	2	tree1222	NA	NA	NA	NA	NA	NA	N	0	NA	1.0779	65.0425	0.0166	22.777	17.455	MD	ND	MD
ENSG00000143891	ENSG00000143891	ENSG00000106003	Y	GALM	LFNG	2.214584	2.214584	NA	ND	MD	MD	NA	0.0719992956479268	0.0102	N	N	NA	Enzyme	ENSMUSG00000035473	NA	0	4	tree1223	0.206	0	1	0	0	0	Y	NA	0.0228888888888889	0.9952	74.0757	0.0134	20.952	16.256	ND	MD	MD
ENSG00000100060	ENSG00000100060	ENSG00000106003	Y	MFNG	LFNG	1.087896	2.214584	NA	MD	MD	MD	0.142492143935313	0.609057263107563	0.0114	N	N	NA	Enzyme	ENSMUSG00000018169	Y	2	4	tree1223	1	1	1	1	0.238636363636364	0.0735294117647059	Y	0.5	0.111111111111111	0.2723	10.7325	0.0254	61.563	51.842	MD	MD	MD
ENSG00000169733	ENSG00000169733	ENSG00000106003	Y	RFNG	LFNG	1.087896	2.214584	NA	ND	MD	MD	0.0593976029068838	-0.221419490478909	0.0131	N	N	NA	Enzyme	ENSMUSG00000025158	Y	3	4	tree1223	1	1	1	1	0.240506329113924	0.125	Y	NA	0.111111111111111	0.2435	95.4919	0.0026	65.217	54.124	ND	MD	MD
ENSG00000133265	ENSG00000133265	ENSG00000120725	Y	HSPBP1	SIL1	2.214584	2.214584	NA	ND	MD	MD	-0.498656703825533	-0.153924752243594	0.0854	N	N	NA	Regulation	ENSMUSG00000063802	NA	0	2	tree1224	NA	NA	NA	NA	0.0775193798449612	0.0549450549450549	N	0.1	NA	1.0176	77.8783	0.0131	24.786	18.277	ND	MD	MD
ENSG00000166823	ENSG00000166823	ENSG00000188095	Y	MESP1	MESP2	0.188275	1.814584	NA	ND	MD	MD	NA	0.0923752194076917	0.0318	N	N	NA	Regulation	ENSMUSG00000030544	Y	1	3	tree1230	NA	NA	NA	NA	0.178571428571429	0.0743801652892562	Y	NA	NA	0.341	1.22	0.2795	59.77	38.614	ND	MD	MD
ENSG00000167208	ENSG00000167208	ENSG00000124104	Y	SNX20	SNX21	1.087896	1.814584	NA	ND	ND	ND	NA	0.0476936841630479	0.0119	N	N	NA	NA	ENSMUSG00000031662	N	1	2	tree1233	NA	NA	NA	NA	0	0	N	NA	NA	0.6486	78.5756	0.0083	36.334	29.894	ND	ND	ND
ENSG00000184988	ENSG00000184988	ENSG00000215684	Y	TMEM106A	NA	0	1.614584	NA	ND	ND	ND	NA	NA	0.0238	N	N	NA	NA	ENSMUSG00000034947	NA	2	4	tree1243	NA	NA	NA	NA	NA	NA	N	NA	NA	NA	NA	NA	NA	NA	ND	ND	ND
ENSG00000047457	ENSG00000047457	ENSG00000181333	Y	CP	HEPHL1	1.087896	1.614584	NA	PD	ND	NA	NA	NA	0.015	N	N	NA	Enzyme	ENSMUSG00000003617	N	4	5	tree1248	NA	NA	NA	NA	0	0	N	NA	NA	0.413	8.9412	0.0462	51.803	46.667	MD	ND	MD
ENSG00000198734	ENSG00000198734	ENSG00000185010	Y	F5	F8	1.087896	1.614584	NA	PD	PD	NA	-0.126593552595198	0.0587390307990726	NA	N	N	NA	Enzyme	ENSMUSG00000026579	Y	1	5	tree1248	NA	NA	NA	NA	0.378571428571429	0.0517241379310345	N	0.185185185185185	NA	0.7285	68.9171	0.0106	33.817	29.607	PD	MD	MD
ENSG00000215018	ENSG00000215018	ENSG00000142156	Y	COL28A1	COL6A1	1.614584	1.614584	NA	ND	PD	NA	NA	0.186455877426893	NA	N	N	NA	Regulation	ENSMUSG00000068794	NA	12	3	tree1252	0.151	0	2	0	0	0	Y	NA	0.0335555555555556	0.7548	61.6652	0.0122	36.913	26.211	ND	MD	MD
ENSG00000143442	ENSG00000143442	ENSG00000169548	Y	POGZ	ZNF280A	1.614584	1.914584	NA	ND	ND	ND	-0.303232937276332	-0.317702561847687	0.0021	N	N	NA	NA	ENSMUSG00000038902	NA	7	5	tree1254	1	1	1	1	0	0	N	NA	0.111111111111111	0.6635	9.754	0.068	37.5	14.195	ND	ND	ND
ENSG00000198477	ENSG00000198477	ENSG00000169548	Y	ZNF280B	ZNF280A	0.188275	1.914584	NA	ND	ND	ND	0.156853215899679	0.37875787647347	0.0244	N	N	NA	NA	ENSMUSG00000049764	NA	62	5	tree1254	1	1	1	1	0.1	NA	N	NA	0.111111111111111	0.2329	0.4086	0.57	66.477	63.016	ND	ND	ND
ENSG00000160570	ENSG00000160570	ENSG00000158796	Y	DEDD2	DEDD	1.087896	1.087896	NA	ND	ND	ND	NA	0.00379205161926222	NA	N	N	NA	NA	ENSMUSG00000054499	NA	1	2	tree1255	NA	NA	NA	NA	0.226415094339623	0.0697674418604651	N	0.333333333333333	NA	0.4823	66.1935	0.0073	44.164	39.216	ND	ND	ND
ENSG00000165874	ENSG00000165874	ENSG00000189014	Y	FAM35B	FAM35B2	0.00895	1.087896	NA	ND	ND	ND	NA	NA	NA	N	N	NA	NA	NA	NA	1	3	tree1256	NA	NA	NA	NA	NA	NA	N	NA	NA	NA	NA	NA	NA	NA	ND	ND	ND
ENSG00000122376	ENSG00000122376	ENSG00000189014	Y	FAM35A	FAM35B2	0	1.087896	NA	ND	ND	ND	NA	NA	NA	N	N	NA	NA	NA	NA	0	3	tree1256	NA	NA	NA	NA	NA	NA	N	NA	NA	NA	NA	NA	NA	NA	ND	ND	ND
ENSG00000147642	ENSG00000147642	ENSG00000101298	Y	SYBU	SNPH	1.087896	1.087896	NA	ND	ND	ND	0.729266241842767	0.740091956537637	0.0084	N	N	NA	NA	ENSMUSG00000022340	NA	1	2	tree1257	NA	NA	NA	NA	0.466666666666667	0.153846153846154	N	0	NA	0.4409	74.9834	0.0059	46.817	31.933	ND	ND	ND
ENSG00000145835	ENSG00000145835	ENSG00000168564	Y	NA	CDKN2AIP	1.087896	1.814584	NA	ND	ND	ND	NA	NA	NA	N	N	NA	NA	NA	NA	0	2	tree1261	NA	NA	NA	NA	NA	NA	N	NA	NA	NA	NA	NA	NA	NA	ND	ND	ND
ENSG00000110324	ENSG00000110324	ENSG00000016402	Y	IL10RA	IL20RA	0.604171	1.087896	NA	PD	MD	MD	-0.163106257435865	-0.119768365616411	0.0343	N	N	NA	SignalTransduction	ENSMUSG00000032089	N	1	3	tree1263	NA	NA	NA	NA	0.145945945945946	0	N	0	NA	1.0129	65.3981	0.0155	22.954	18.254	MD	MD	MD
ENSG00000171282	ENSG00000171282	ENSG00000182095	Y	NA	TNRC18	1.087896	1.814584	NA	ND	ND	ND	NA	NA	0.027	N	N	NA	NA	ENSMUSG00000039741	Y	12	2	tree1264	NA	NA	NA	NA	NA	NA	N	NA	NA	0.5578	81.9803	0.0068	39.523	30.617	ND	ND	ND
ENSG00000203757	ENSG00000203757	ENSG00000180437	Y	OR6K3	NA	0.188275	0.423003	NA	ND	ND	ND	NA	NA	0.0452	N	N	NA	SignalTransduction	ENSMUSG00000051528	NA	504	2	tree1269	NA	NA	NA	NA	NA	NA	N	NA	NA	NA	NA	NA	NA	NA	ND	ND	ND
ENSG00000146399	ENSG00000146399	ENSG00000146378	Y	TAAR1	TAAR2	1.087896	1.087896	NA	ND	ND	ND	NA	0.375255338597485	0.0189	N	N	NA	SignalTransduction	ENSMUSG00000056379	N	236	5	tree1284	NA	NA	NA	NA	0	0	N	NA	NA	0.4584	61.2379	0.0075	49.394	45.278	ND	ND	ND
ENSG00000135569	ENSG00000135569	ENSG00000146383	Y	TAAR5	TAAR6	0.604171	1.087896	NA	ND	PD	NA	NA	NA	0.0122	N	N	NA	SignalTransduction	ENSMUSG00000069706	NA	172	5	tree1284	NA	NA	NA	NA	0.0526315789473684	0.0277777777777778	N	NA	NA	0.4865	64.4577	0.0075	43.202	40.741	ND	MD	MD
ENSG00000146385	ENSG00000146385	ENSG00000146383	Y	TAAR8	TAAR6	0.188275	1.087896	NA	ND	PD	NA	NA	NA	NA	N	N	NA	SignalTransduction	NA	NA	130	5	tree1284	NA	NA	NA	NA	0.0227272727272727	0.025	N	NA	NA	0.1279	0.3582	0.3571	79.825	79.13	ND	MD	MD
ENSG00000163534	ENSG00000163534	ENSG00000132704	Y	FCRL1	FCRL2	0.188275	0.776542	NA	ND	ND	ND	NA	0.943126353453551	0.0419	N	N	NA	SignalTransduction	ENSMUSG00000059994	NA	19	7	tree1299	NA	NA	NA	NA	0.423076923076923	0.382978723404255	N	NA	NA	0.3155	0.7084	0.4454	58.838	46.374	ND	ND	ND
ENSG00000072506	ENSG00000072506	ENSG00000087076	Y	HSD17B10	HSD17B14	2.214584	2.214584	NA	MD	ND	MD	0.121413923436302	0.438077840532173	0.0132	N	N	NA	Enzyme	ENSMUSG00000025260	NA	14	2	tree1315	0.706	0.142857142857143	6	0.5	0	0	Y	0	0.470666666666667	0.7466	60.79	0.0123	34.818	30.282	MD	ND	MD
ENSG00000072401	ENSG00000072401	ENSG00000078967	Y	UBE2D1	UBE2D4	1.087896	2.214584	NA	PD	ND	NA	0.0103021373017952	0.793474133793584	0.0032	N	N	NA	Enzyme	ENSMUSG00000019927	NA	28	4	tree1317	1	1	1	1	0.0294117647058824	0.0186915887850467	N	0.25	0.111111111111111	0.0396	3.9099	0.0101	91.837	91.837	PD	ND	NA
ENSG00000131508	ENSG00000131508	ENSG00000109332	Y	UBE2D2	UBE2D3	1.087896	2.214584	NA	ND	ND	ND	-0.359369664457657	0.0296466332721195	0	N	Y	NA	Enzyme	NA	NA	28	4	tree1317	1	1	1	1	0.131782945736434	0.0686274509803922	N	0.394736842105263	0.111111111111111	0.0377	1.0095	0.0374	93.878	92.617	ND	ND	ND
ENSG00000184771	ENSG00000184771	ENSG00000172216	Y	NA	CEBPB	1.087896	1.914584	NA	MD	PD	MD	NA	NA	NA	N	N	NA	NA	NA	NA	0	4	tree1320	NA	NA	NA	NA	NA	NA	Y	NA	NA	NA	NA	NA	NA	NA	MD	PD	MD
ENSG00000122367	ENSG00000122367	ENSG00000163110	Y	LDB3	PDLIM5	1.087896	1.814584	NA	MD	PD	MD	0.31502125403401	0.715092201556961	0.0096	N	N	NA	NA	ENSMUSG00000021798	Y	31	7	tree1329	1	1	1	1	0.0175438596491228	0.0206185567010309	Y	0	0.111111111111111	0.5825	13.2106	0.0441	42.764	35.445	MD	PD	MD
ENSG00000107438	ENSG00000107438	ENSG00000120913	Y	PDLIM1	PDLIM2	1.087896	1.814584	NA	ND	ND	ND	0.377867293616872	0.465951272775335	0.0043	N	N	NA	Regulation	ENSMUSG00000055044	NA	7	7	tree1329	1	0.25	4	1	0.131578947368421	0.0606060606060606	N	NA	0.444444444444444	0.6175	70.5457	0.0088	37.539	31.481	ND	ND	ND
ENSG00000102225	ENSG00000102225	ENSG00000059758	Y	CDK16	CDK17	1.087896	2.214584	NA	ND	ND	ND	0.244090988022309	-0.00713026816832645	0.0043	N	N	NA	Enzyme	ENSMUSG00000031065	NA	233	5	tree1330	1	1	2	1	0.0434782608695652	0	N	0.166666666666667	0.222222222222222	0.1824	18.1567	0.01	72.617	67.293	ND	ND	ND
ENSG00000058091	ENSG00000058091	ENSG00000138395	Y	CDK14	CDK15	1.087896	2.214584	NA	ND	ND	ND	NA	-0.0179263202060684	0.0179	N	N	NA	Enzyme	ENSMUSG00000028926	NA	240	5	tree1330	0.741	0.5	4	1	NA	NA	N	NA	0.326222222222222	0.339	10.8379	0.0313	58.273	50.52	ND	ND	ND
ENSG00000196961	ENSG00000196961	ENSG00000183020	Y	AP2A1	AP2A2	1.087896	2.214584	NA	ND	ND	ND	NA	0.266714003214062	0.0043	N	N	NA	Transporter	ENSMUSG00000060279	NA	7	2	tree1332	NA	NA	NA	NA	0.378640776699029	0.0833333333333333	Y	0.161290322580645	NA	0.0905	51.6119	0.0018	83.868	80.02	ND	ND	ND
ENSG00000126457	ENSG00000126457	ENSG00000111218	Y	PRMT1	PRMT8	1.087896	2.214584	NA	ND	PD	NA	-0.144313220608379	0.0421382545928081	0.0062	Y	N	NA	Enzyme	ENSMUSG00000052429	Y	8	2	tree1333	NA	NA	NA	NA	0.0355029585798817	0.0087719298245614	Y	0.0217391304347826	NA	0.1358	96.3892	0.0014	77.358	72.843	ND	PD	NA
ENSG00000204650	ENSG00000204650	ENSG00000143761	Y	NA	ARF1	1.087896	2.214584	NA	ND	MD	MD	NA	NA	NA	N	N	NA	NA	NA	NA	0	6	tree1334	NA	NA	NA	NA	NA	NA	N	NA	NA	NA	NA	NA	NA	NA	ND	MD	MD
ENSG00000168374	ENSG00000168374	ENSG00000004059	Y	ARF4	ARF5	0.776542	2.214584	NA	ND	ND	ND	-0.10580368160909	-0.260612750732504	NA	N	N	NA	Enzyme	ENSMUSG00000021877	NA	28	6	tree1334	1	1	1	1	0.0736196319018405	0.0492957746478873	Y	0.125	0.111111111111111	0.0518	2.9677	0.0174	90	90	ND	ND	ND
ENSG00000099797	ENSG00000099797	ENSG00000205678	Y	TECR	TECRL	1.087896	2.214584	NA	MD	ND	MD	NA	-0.146092698817205	0.0299	N	N	NA	Enzyme	ENSMUSG00000031708	NA	2	2	tree1335	NA	NA	NA	NA	0	0	N	NA	NA	0.4203	63.6386	0.0066	50	44.231	MD	ND	MD
ENSG00000216522	ENSG00000216522	ENSG00000133475	Y	NA	GGT2	0.00895	2.214584	NA	ND	ND	ND	NA	NA	NA	N	N	NA	NA	NA	NA	0	8	tree1341	NA	NA	NA	NA	NA	NA	N	NA	NA	NA	NA	NA	NA	NA	ND	ND	ND
ENSG00000100031	ENSG00000100031	ENSG00000149435	Y	GGT1	GGTLC1	0.0067	2.214584	NA	PD	ND	NA	0.849966618785603	0.945725856117067	NA	N	N	NA	Enzyme	NA	NA	3	8	tree1341	1	0.5	2	1	0.00854700854700855	0	N	0	0.222222222222222	0.0173	0.0779	0.2218	96	37.961	MD	ND	MD
ENSG00000197421	ENSG00000197421	ENSG00000133475	Y	NA	GGT2	0	2.214584	NA	ND	ND	ND	NA	NA	NA	N	N	NA	NA	NA	NA	0	8	tree1341	NA	NA	NA	NA	NA	NA	N	NA	NA	NA	NA	NA	NA	NA	ND	ND	ND
ENSG00000149531	ENSG00000149531	ENSG00000109536	Y	FRG1B	FRG1	0.188275	1.914584	NA	ND	MD	MD	NA	0.673093079564078	NA	N	Y	NA	NA	NA	NA	3	2	tree1343	NA	NA	NA	NA	0	0	N	NA	NA	0.0851	0.1734	0.4906	86.813	61.24	ND	MD	MD
ENSG00000183023	ENSG00000183023	ENSG00000118160	Y	SLC8A1	SLC8A2	1.087896	1.914584	NA	PD	ND	NA	-0.196307266575921	0.345463007497096	0.0084	N	N	NA	Transporter	ENSMUSG00000054640	Y	2	3	tree1345	1	1	2	1	0.258823529411765	0.242857142857143	Y	0.4	0.222222222222222	0.2251	68.5896	0.0033	67.176	63.05	PD	ND	NA
ENSG00000136048	ENSG00000136048	ENSG00000156171	Y	DRAM1	DRAM2	1.614584	1.914584	NA	MD	ND	MD	NA	0.710362042433063	0.0082	N	N	NA	NA	ENSMUSG00000020057	NA	4	4	tree1346	NA	NA	NA	NA	0.0444444444444444	0	N	NA	NA	0.5595	58.8541	0.0095	41.35	36.704	MD	ND	MD
ENSG00000168890	ENSG00000168890	ENSG00000180061	Y	TMEM150A	TMEM150B	1.087896	1.914584	NA	ND	ND	ND	NA	NA	0.0051	N	N	NA	NA	ENSMUSG00000055912	NA	3	4	tree1346	NA	NA	NA	NA	NA	NA	N	NA	NA	0.658	77.1797	0.0085	35.931	30.403	ND	ND	ND
ENSG00000071626	ENSG00000071626	ENSG00000197451	Y	DAZAP1	HNRNPAB	2.214584	2.214584	NA	MD	ND	MD	0.0538130839232448	0.637934334414398	0.0012	N	N	NA	NA	ENSMUSG00000069565	NA	59	4	tree1348	NA	NA	NA	NA	0	0	Y	0	NA	0.5402	5.3553	0.1009	43.123	24.681	MD	ND	MD
ENSG00000138668	ENSG00000138668	ENSG00000197451	Y	HNRNPD	HNRNPAB	1.087896	2.214584	NA	ND	ND	ND	0.543104036793805	0.604452235159525	0	Y	N	NA	Regulation	ENSMUSG00000000568	N	29	4	tree1348	NA	NA	NA	NA	0.0328638497652582	0.0306122448979592	Y	0	NA	0.2233	33.3819	0.0067	68.652	59.511	ND	ND	ND
ENSG00000152795	ENSG00000152795	ENSG00000197451	Y	HNRPDL	HNRNPAB	1.087896	2.214584	NA	ND	ND	ND	-0.481255944763506	-0.00843738789888778	0.0045	Y	N	NA	NA	ENSMUSG00000029328	NA	25	4	tree1348	0.324	0	1	0	0.032967032967033	0.0246913580246914	Y	NA	0.036	0.3165	32.3641	0.0098	62.121	48.578	ND	ND	ND
ENSG00000204116	ENSG00000204116	ENSG00000109220	Y	CHIC1	CHIC2	1.087896	1.914584	NA	MD	MD	MD	NA	-0.546101838685018	0.006	N	N	NA	NA	ENSMUSG00000031327	NA	1	2	tree1349	NA	NA	NA	NA	0	0	N	NA	NA	0.1154	2.6596	0.0434	81.818	60.268	MD	MD	MD
ENSG00000133606	ENSG00000133606	ENSG00000179455	Y	MKRN1	MKRN3	0.604171	2.214584	NA	ND	MD	MD	-0.158273737709613	-0.348723510280627	0.0011	N	N	NA	NA	ENSMUSG00000029922	N	2	3	tree1351	1	1	1	1	0	0	N	0	0.111111111111111	0.37	1.038	0.3564	54.292	48.375	ND	MD	MD
ENSG00000183317	ENSG00000183317	ENSG00000135333	Y	EPHA10	EPHA7	1.614584	1.914584	NA	ND	MD	MD	NA	-0.0784738747395747	0.0163	N	N	NA	SignalTransduction	NA	NA	23	14	tree1354	1	0.333333333333333	3	1	0.0428571428571429	0	Y	NA	0.333333333333333	0.3509	61.805	0.0057	54.196	52.704	ND	MD	MD
ENSG00000044524	ENSG00000044524	ENSG00000080224	Y	EPHA3	EPHA6	1.087896	1.914584	NA	MD	ND	MD	NA	-0.203006002981522	0.0053	N	N	NA	SignalTransduction	ENSMUSG00000052504	Y	23	14	tree1354	1	1	1	1	0.230769230769231	0.0298507462686567	N	0.117647058823529	0.111111111111111	0.2415	4.1796	0.0578	64.315	55.419	MD	ND	MD
ENSG00000154928	ENSG00000154928	ENSG00000133216	Y	EPHB1	EPHB2	1.087896	1.914584	NA	PD	PD	NA	0.108011595764042	-0.0431056200762083	0.0014	N	N	NA	SignalTransduction	ENSMUSG00000032537	N	25	14	tree1354	0.894	0.666666666666667	3	1	0.170212765957447	0.0230769230769231	Y	0.146341463414634	0.298	0.1533	3.8328	0.04	73.374	68.436	PD	PD	NA
ENSG00000119812	ENSG00000119812	ENSG00000171262	Y	FAM98A	FAM98B	1.087896	1.914584	NA	PD	ND	NA	NA	0.320800715276192	0.0018	N	N	NA	NA	ENSMUSG00000002017	NA	2	3	tree1369	NA	NA	NA	NA	NA	NA	N	NA	NA	0.3382	62.3113	0.0054	59.719	48.571	PD	ND	NA
ENSG00000128185	ENSG00000128185	ENSG00000183628	Y	DGCR6L	DGCR6	0.00895	1.814584	NA	ND	ND	ND	0.0490798242935694	0.184211776357223	NA	N	N	NA	NA	NA	NA	1	2	tree1384	NA	NA	NA	NA	0.0454545454545455	0.024390243902439	Y	NA	NA	0.0118	0.0976	0.1208	97.273	97.273	ND	ND	ND
ENSG00000073009	ENSG00000073009	ENSG00000123240	Y	IKBKG	OPTN	1.087896	1.814584	NA	MD	PD	MD	-0.200779618048854	-0.250018712424552	0.0146	Y	Y	N	SignalTransduction	ENSMUSG00000004221	Y	51	2	tree1390	0.603	0	1	0	0.0383631713554987	0.0229007633587786	N	0.0375	0.067	0.9099	69.3819	0.0131	27.254	22.147	MD	MD	MD
ENSG00000132744	ENSG00000132744	ENSG00000108381	Y	ACY3	ASPA	1.614584	1.614584	NA	ND	PD	NA	NA	0.406239441363618	0.0228	N	N	NA	Enzyme	ENSMUSG00000024866	NA	1	2	tree1393	1	0.5	2	1	0.390625	0	N	NA	0.222222222222222	0.5087	14.2322	0.0357	44.089	43.26	ND	MD	MD
ENSG00000132703	ENSG00000132703	ENSG00000132693	Y	APCS	CRP	0.423003	1.614584	NA	MD	PD	MD	0.705467286106143	0.9957713902507	0.0476	N	N	NA	NA	ENSMUSG00000026542	N	7	7	tree1396	0.399	0	3	0	0.0845588235294118	0.0425531914893617	N	0.138888888888889	0.133	0.3986	1.3768	0.2895	51.802	51.111	MD	PD	MD
ENSG00000105427	ENSG00000105427	ENSG00000173261	Y	CNFN	PLAC8L1	1.087896	1.614584	NA	ND	ND	ND	NA	-0.0387366841710274	0	N	N	NA	NA	ENSMUSG00000063651	NA	2	3	tree1397	NA	NA	NA	NA	NA	NA	Y	NA	NA	0.5537	6.6363	0.0834	41.964	26.554	ND	ND	ND
ENSG00000187866	ENSG00000187866	ENSG00000156500	Y	FAM122A	FAM122C	0.604171	1.087896	NA	ND	ND	ND	NA	0.123204317955222	0.0033	N	N	NA	NA	ENSMUSG00000074922	NA	2	3	tree1398	NA	NA	NA	NA	NA	NA	N	NA	NA	0.6182	4.0204	0.1538	41.538	28.223	ND	ND	ND
ENSG00000176771	ENSG00000176771	ENSG00000221811	Y	NCKAP5	NA	1.087896	1.087896	NA	ND	ND	ND	NA	NA	NA	N	N	NA	NA	ENSMUSG00000049690	NA	50	3	tree1400	NA	NA	NA	NA	NA	NA	N	NA	NA	NA	NA	NA	NA	NA	ND	ND	ND
ENSG00000139438	ENSG00000139438	ENSG00000173065	Y	C12orf34	C17orf63	1.087896	1.087896	NA	ND	ND	ND	NA	0.441117700274715	0.0078	N	N	NA	NA	ENSMUSG00000041930	NA	1	2	tree1401	NA	NA	NA	NA	NA	NA	N	NA	NA	0.5583	57.2927	0.0097	39.862	29.828	ND	ND	ND
ENSG00000172530	ENSG00000172530	ENSG00000158527	Y	BANP	NA	0.0067	1.087896	NA	MD	ND	MD	NA	NA	0	N	N	NA	NA	ENSMUSG00000025316	NA	0	2	tree1403	NA	NA	NA	NA	NA	NA	Y	NA	NA	0.0373	0.1184	0.3152	92.147	33.716	MD	ND	MD
ENSG00000197496	ENSG00000197496	ENSG00000146411	Y	SLC2A10	SLC2A12	1.087896	1.087896	NA	PD	ND	NA	NA	0.38674084368539	0.0201	N	N	NA	Transporter	ENSMUSG00000027661	N	13	2	tree1405	NA	NA	NA	NA	0.0555555555555556	0.0625	N	NA	NA	0.5832	58.219	0.01	42.389	34.429	MD	ND	MD
ENSG00000185028	ENSG00000185028	ENSG00000160959	Y	LRRC14B	LRRC14	1.087896	1.087896	NA	ND	ND	ND	NA	NA	0.0296	N	N	NA	NA	ENSMUSG00000021579	NA	26	27	tree1406	NA	NA	NA	NA	NA	NA	N	NA	NA	0.704	10.2393	0.0688	33.613	30.132	ND	ND	ND
ENSG00000187545	ENSG00000187545	ENSG00000204488	Y	PRAMEF10	PRAMEF16	0.00895	1.087896	NA	ND	ND	ND	NA	NA	NA	N	N	NA	NA	NA	NA	27	27	tree1406	NA	NA	NA	NA	NA	NA	N	NA	NA	0.0694	0.0798	0.8696	87.553	87.553	ND	ND	ND
ENSG00000204513	ENSG00000204513	ENSG00000157358	Y	PRAMEF11	PRAMEF15	0.00895	1.087896	NA	ND	ND	ND	NA	NA	NA	N	N	NA	NA	NA	NA	27	27	tree1406	NA	NA	NA	NA	NA	NA	N	NA	NA	0.0165	0.0281	0.5883	96.789	88.285	ND	ND	ND
ENSG00000116726	ENSG00000116726	ENSG00000204510	Y	PRAMEF12	PRAMEF7	0.03297	1.087896	NA	ND	ND	ND	NA	NA	0.0415	N	N	NA	NA	NA	NA	27	27	tree1406	NA	NA	NA	NA	NA	NA	N	NA	NA	0.0903	0.204	0.4427	83.755	82.195	ND	ND	ND
ENSG00000204495	ENSG00000204495	ENSG00000204481	Y	PRAMEF13	PRAMEF14	0	1.087896	NA	ND	ND	ND	NA	NA	NA	N	N	NA	NA	NA	NA	27	27	tree1406	NA	NA	NA	NA	NA	NA	N	NA	NA	0.0011	0	99	99.789	99.789	ND	ND	ND
ENSG00000204479	ENSG00000204479	ENSG00000204488	Y	PRAMEF17	PRAMEF16	0	1.087896	NA	ND	ND	ND	NA	NA	NA	N	N	NA	NA	NA	NA	27	27	tree1406	NA	NA	NA	NA	NA	NA	N	NA	NA	9e-04	0.003	0.3149	99.789	99.789	ND	ND	ND
ENSG00000204491	ENSG00000204491	ENSG00000204480	Y	PRAMEF18	PRAMEF19	0	1.087896	NA	ND	ND	ND	NA	NA	NA	N	N	NA	NA	NA	NA	27	27	tree1406	NA	NA	NA	NA	NA	NA	N	NA	NA	0.001	0	99	99.756	85.386	ND	ND	ND
ENSG00000204478	ENSG00000204478	ENSG00000204486	Y	PRAMEF20	PRAMEF21	0	1.087896	NA	ND	ND	ND	NA	NA	NA	N	N	NA	NA	NA	NA	27	27	tree1406	NA	NA	NA	NA	NA	NA	N	NA	NA	0	0.0021	0.001	100	100	ND	ND	ND
ENSG00000204508	ENSG00000204508	ENSG00000204503	Y	PRAMEF22	PRAMEF3	0	1.087896	NA	ND	ND	ND	NA	NA	NA	N	N	NA	NA	NA	NA	27	27	tree1406	NA	NA	NA	NA	NA	NA	N	NA	NA	0.0019	0	99	99.584	99.584	ND	ND	ND
ENSG00000204507	ENSG00000204507	ENSG00000204502	Y	NA	PRAMEF5	0	1.087896	NA	ND	ND	ND	NA	NA	NA	N	N	NA	NA	NA	NA	0	27	tree1406	NA	NA	NA	NA	NA	NA	N	NA	NA	NA	NA	NA	NA	NA	ND	ND	ND
ENSG00000182330	ENSG00000182330	ENSG00000204510	Y	PRAMEF8	PRAMEF7	0	1.087896	NA	ND	ND	ND	NA	NA	NA	N	N	NA	NA	NA	NA	27	27	tree1406	NA	NA	NA	NA	NA	NA	N	NA	NA	0.0019	0.0027	0.7044	99.578	99.578	ND	ND	ND
ENSG00000204501	ENSG00000204501	ENSG00000157358	Y	PRAMEF9	PRAMEF15	0	1.087896	NA	ND	ND	ND	NA	NA	NA	N	N	NA	NA	NA	NA	27	27	tree1406	NA	NA	NA	NA	NA	NA	N	NA	NA	0	0	0.4536	100	100	ND	ND	ND
ENSG00000148600	ENSG00000148600	ENSG00000074276	Y	CDHR1	CDHR2	1.614584	1.814584	NA	PD	ND	NA	-0.0495053474111376	-0.470030663618909	0.0296	N	N	NA	SignalTransduction	ENSMUSG00000021803	N	85	2	tree1407	1	1	1	1	0.0476190476190476	0.0526315789473684	N	0	0.111111111111111	0.7668	17.0217	0.045	31.938	20.03	MD	ND	MD
ENSG00000165805	ENSG00000165805	ENSG00000058673	Y	C12orf50	ZC3H11A	1.814584	1.814584	NA	ND	ND	ND	NA	0.118677815907224	0.0648	N	N	NA	NA	ENSMUSG00000056912	NA	0	2	tree1411	NA	NA	NA	NA	NA	NA	N	NA	NA	0.8884	9.9924	0.0889	25.971	13.177	ND	ND	ND
ENSG00000211933	ENSG00000211933	ENSG00000211777	Y	IGHV6-1	TRAV3	1.087896	1.087896	NA	ND	ND	ND	NA	NA	NA	N	N	NA	NA	NA	NA	60	19	tree1414	NA	NA	NA	NA	NA	NA	N	NA	NA	NA	NA	NA	NA	NA	ND	ND	ND
ENSG00000211786	ENSG00000211786	ENSG00000211790	Y	TRAV8-2	TRAV8-4	0	1.087896	NA	ND	ND	ND	NA	NA	NA	N	N	NA	NA	NA	NA	0	19	tree1414	NA	NA	NA	NA	NA	NA	N	NA	NA	NA	NA	NA	NA	NA	ND	ND	ND
ENSG00000211787	ENSG00000211787	ENSG00000211808	Y	TRAV8-3	TRAV8-7	0	1.087896	NA	ND	ND	ND	NA	NA	NA	N	N	NA	NA	NA	NA	0	19	tree1414	NA	NA	NA	NA	NA	NA	N	NA	NA	NA	NA	NA	NA	NA	ND	ND	ND
ENSG00000211792	ENSG00000211792	ENSG00000211799	Y	NA	TRAV19	0.188275	1.087896	NA	ND	ND	ND	NA	NA	NA	N	N	NA	NA	NA	NA	0	19	tree1414	NA	NA	NA	NA	NA	NA	N	NA	NA	NA	NA	NA	NA	NA	ND	ND	ND
ENSG00000211793	ENSG00000211793	ENSG00000211783	Y	TRAV9-2	TRAV9-1	0.164611	1.087896	NA	ND	ND	ND	NA	NA	NA	N	N	NA	NA	NA	NA	0	19	tree1414	NA	NA	NA	NA	NA	NA	N	NA	NA	NA	NA	NA	NA	NA	ND	ND	ND
ENSG00000211796	ENSG00000211796	ENSG00000211777	Y	TRAV16	TRAV3	0.423003	1.087896	NA	ND	ND	ND	NA	NA	NA	N	N	NA	NA	NA	NA	0	19	tree1414	NA	NA	NA	NA	NA	NA	N	NA	NA	NA	NA	NA	NA	NA	ND	ND	ND
ENSG00000211817	ENSG00000211817	ENSG00000211816	Y	TRAV38-2DV8	TRAV38-1	0	1.087896	NA	ND	ND	ND	NA	NA	NA	N	N	NA	NA	NA	NA	0	19	tree1414	NA	NA	NA	NA	NA	NA	N	NA	NA	NA	NA	NA	NA	NA	ND	ND	ND
ENSG00000211819	ENSG00000211819	ENSG00000211777	Y	TRAV40	TRAV3	0.423003	1.087896	NA	ND	ND	ND	NA	NA	NA	N	N	NA	NA	NA	NA	0	19	tree1414	NA	NA	NA	NA	NA	NA	N	NA	NA	NA	NA	NA	NA	NA	ND	ND	ND
ENSG00000104499	ENSG00000104499	ENSG00000160886	Y	GML	LY6K	0.188275	0.188275	NA	ND	ND	ND	NA	0.453987724016467	0.0772	N	N	NA	NA	NA	NA	0	2	tree1415	NA	NA	NA	NA	0.09375	0.0344827586206897	N	NA	NA	0.7394	62.6515	0.0118	31.333	20.346	ND	ND	ND
ENSG00000133149	ENSG00000133149	ENSG00000170925	Y	TEX13A	TEX13B	0.03297	0.188275	NA	ND	ND	ND	0.243577845987753	0.351995825912033	0.0525	N	N	NA	NA	NA	NA	2	2	tree1416	NA	NA	NA	NA	NA	NA	N	NA	NA	0.3639	0.6695	0.5436	58.224	42.446	ND	ND	ND
ENSG00000173389	ENSG00000173389	ENSG00000214681	Y	IQCF1	IQCF5	0.188275	0.604171	NA	ND	ND	ND	NA	0.971160151664949	0.0368	N	N	NA	NA	ENSMUSG00000066383	NA	4	4	tree1419	NA	NA	NA	NA	NA	NA	N	NA	NA	0.3388	1.0991	0.3082	57.432	41.463	ND	ND	ND
ENSG00000138650	ENSG00000138650	ENSG00000118946	Y	PCDH10	PCDH17	1.087896	1.614584	NA	ND	ND	ND	NA	0.563060237290218	0.018	N	N	NA	NA	ENSMUSG00000049100	Y	70	6	tree1449	1	1	1	1	0.0217391304347826	0.0238095238095238	N	NA	0.111111111111111	0.4573	82.8792	0.0055	46.341	37.531	ND	ND	ND
ENSG00000107951	ENSG00000107951	ENSG00000149016	Y	MTPAP	TUT1	1.814584	1.914584	NA	PD	ND	NA	-0.325213942294925	0.065039251369467	0.0574	N	N	NA	Enzyme	ENSMUSG00000024234	NA	3	2	tree1465	0.33	0	3	0	0	0	N	NA	0.106333333333333	0.7878	60.6861	0.013	30.678	17.471	MD	ND	MD
ENSG00000135083	ENSG00000135083	ENSG00000107443	Y	CCNJL	CCNJ	1.087896	1.814584	NA	ND	ND	ND	-0.194401646294468	0.287597769354334	0.0137	N	N	NA	NA	ENSMUSG00000044707	NA	1	2	tree1466	NA	NA	NA	NA	0	0	N	NA	NA	0.4536	7.0381	0.0644	46.883	38.53	ND	ND	ND
ENSG00000070831	ENSG00000070831	ENSG00000136238	Y	CDC42	RAC1	2.214584	2.214584	NA	MD	MD	MD	0.0189353747141801	0.53785735523342	0	Y	Y	N	Enzyme	ENSMUSG00000006699	Y	60	7	tree1467	0.895	0.666666666666667	3	1	0.418367346938776	0.16497461928934	Y	0.245192307692308	0.298333333333333	0.345	3.5951	0.096	58.115	43.874	MD	MD	MD
ENSG00000128340	ENSG00000128340	ENSG00000136238	Y	RAC2	RAC1	1.814584	2.214584	NA	PD	MD	MD	-0.531704406644862	-0.407844393314596	0	N	Y	NA	Enzyme	ENSMUSG00000033220	N	69	7	tree1467	1	0.5	2	1	0.252923976608187	0.0418006430868167	Y	0.107142857142857	0.222222222222222	0.044	44.0038	0.001	92.188	83.886	MD	MD	MD
ENSG00000169750	ENSG00000169750	ENSG00000136238	Y	RAC3	RAC1	1.814584	2.214584	NA	MD	MD	MD	0.042843050321202	0.180681825493092	0	N	Y	NA	Enzyme	ENSMUSG00000018012	N	77	7	tree1467	1	0.5	2	1	0.163009404388715	0.0105263157894737	Y	0.0287769784172662	0.222222222222222	0.0389	4.4989	0.0086	92.708	84.36	MD	MD	MD
ENSG00000177105	ENSG00000177105	ENSG00000136238	Y	RHOG	RAC1	1.914584	2.214584	NA	ND	MD	MD	-0.0613198691199668	0.00061542999829199	0.0023	N	Y	NA	Enzyme	ENSMUSG00000073982	N	82	7	tree1467	1	0.5	2	1	0.151815181518152	0.0371900826446281	Y	0.0942028985507246	0.222222222222222	0.2086	66.5978	0.0031	72.251	65.403	ND	MD	MD
ENSG00000126785	ENSG00000126785	ENSG00000119729	Y	RHOJ	RHOQ	1.087896	2.214584	NA	ND	ND	ND	NA	0.541029045925249	0.0021	N	N	NA	Enzyme	ENSMUSG00000046768	NA	60	7	tree1467	1	0.333333333333333	3	1	0.0430622009569378	0.0512820512820513	N	0.0666666666666667	0.333333333333333	0.1474	6.8394	0.0216	78.218	72.811	ND	ND	ND
ENSG00000215190	ENSG00000215190	ENSG00000082068	Y	NA	WDR70	0.188275	1.914584	NA	ND	ND	ND	NA	NA	NA	N	N	NA	NA	NA	NA	0	2	tree1476	NA	NA	NA	NA	NA	NA	N	NA	NA	NA	NA	NA	NA	NA	ND	ND	ND
ENSG00000205242	ENSG00000205242	ENSG00000140598	Y	NA	EFTUD1	0.00895	2.214584	NA	ND	ND	ND	NA	NA	NA	N	N	NA	NA	NA	NA	6	2	tree1477	1	0.5	2	1	0	0	N	NA	0.222222222222222	0.015	0.0085	1.7637	96.947	11.339	ND	ND	ND
ENSG00000163430	ENSG00000163430	ENSG00000070404	Y	FSTL1	FSTL3	1.814584	1.814584	NA	MD	ND	MD	0.634929152442931	0.604760634492309	0	N	N	NA	NA	ENSMUSG00000022816	NA	2	3	tree1480	0.33	0	2	0	0.0652173913043478	0.0247933884297521	Y	0	0.0733333333333333	0.712	77.1353	0.0092	32.984	16.579	MD	ND	MD
ENSG00000134363	ENSG00000134363	ENSG00000070404	Y	FST	FSTL3	1.087896	1.814584	NA	PD	ND	NA	0.0571407652180792	0.145211065922516	0.0013	N	N	NA	SignalTransduction	ENSMUSG00000021765	Y	4	3	tree1480	0.783	0.333333333333333	2	0.5	0.14792899408284	0.0608695652173913	Y	0.363636363636364	0.174	0.4727	87.7004	0.0054	44.488	32.011	MD	ND	MD
ENSG00000107130	ENSG00000107130	ENSG00000115756	Y	NCS1	HPCAL1	2.214584	2.214584	NA	MD	PD	MD	0.495260089505601	0.44525944732205	0	N	N	NA	NA	ENSMUSG00000062661	NA	17	7	tree1482	1	1	1	1	0.0769230769230769	0.0735294117647059	Y	0.0666666666666667	0.111111111111111	0.2972	132.7822	0.0022	58.947	58.031	MD	PD	MD
ENSG00000116983	ENSG00000116983	ENSG00000163032	Y	HPCAL4	VSNL1	1.087896	2.214584	NA	ND	MD	MD	0.813109776880378	0.870316844864776	0.0219	N	Y	NA	NA	ENSMUSG00000046093	NA	16	7	tree1482	1	0.5	2	1	0.107692307692308	0.0952380952380952	Y	0.285714285714286	0.222222222222222	0.0512	51.2218	0.001	89.529	89.529	ND	MD	MD
ENSG00000121905	ENSG00000121905	ENSG00000115756	Y	HPCA	HPCAL1	1.087896	2.214584	NA	ND	PD	NA	0.411394747772638	0.277426212803044	0	N	N	NA	NA	ENSMUSG00000028785	N	16	7	tree1482	1	1	1	1	0.422535211267606	0.409090909090909	N	0.166666666666667	0.111111111111111	0.0305	2.7641	0.011	94.301	94.301	ND	PD	NA
ENSG00000104490	ENSG00000104490	ENSG00000115756	Y	NCALD	HPCAL1	1.087896	2.214584	NA	PD	PD	NA	0.118868320951951	0.0179066117213101	0	N	N	NA	NA	ENSMUSG00000051359	NA	16	7	tree1482	1	1	1	1	0.0571428571428571	0.0508474576271186	N	0.111111111111111	0.111111111111111	0.1316	101.3188	0.0013	78.756	75.248	PD	PD	NA
ENSG00000100994	ENSG00000100994	ENSG00000100504	Y	PYGB	PYGL	1.087896	2.214584	NA	ND	PD	NA	-0.352465821501265	-0.279087284562159	0.0035	N	N	NA	Enzyme	ENSMUSG00000033059	NA	2	3	tree1484	0.685	0.4	5	1	0.60952380952381	0.442857142857143	N	NA	0.381666666666667	0.1044	15.8671	0.0066	81.495	81.11	ND	MD	MD
ENSG00000102393	ENSG00000102393	ENSG00000198951	Y	GLA	NAGA	1.914584	1.914584	NA	PD	MD	MD	0.439386237919595	0.57859313040529	0.0089	N	N	NA	Enzyme	ENSMUSG00000031266	N	1	2	tree1487	NA	NA	NA	NA	0.0727272727272727	0.0297029702970297	N	0	NA	0.4563	16.9049	0.027	49.505	45.872	MD	MD	MD
ENSG00000115840	ENSG00000115840	ENSG00000004864	Y	SLC25A12	SLC25A13	1.087896	2.214584	NA	PD	PD	NA	-0.375188177467892	-0.484989314733948	7e-04	N	N	NA	Transporter	ENSMUSG00000027010	Y	4	4	tree1488	1	1	2	1	0.210526315789474	0.125	N	NA	0.222222222222222	0.1494	3.3404	0.0447	77.712	76.799	MD	MD	MD
ENSG00000182902	ENSG00000182902	ENSG00000177542	Y	SLC25A18	SLC25A22	1.087896	2.214584	NA	ND	MD	MD	NA	0.684481023489409	0.2637	N	N	NA	Transporter	ENSMUSG00000004902	NA	41	4	tree1488	NA	NA	NA	NA	0	0	N	NA	NA	0.2241	77.3693	0.0029	66.454	64	ND	MD	MD
ENSG00000175497	ENSG00000175497	ENSG00000197635	Y	DPP10	DPP4	1.814584	2.214584	NA	PD	PD	NA	NA	-0.453529370569762	0.0137	Y	N	NA	Enzyme	ENSMUSG00000036815	NA	5	6	tree1489	NA	NA	NA	NA	0.0256410256410256	0.0145985401459854	N	NA	NA	0.6616	70.6425	0.0094	36.523	32.888	PD	PD	NA
ENSG00000074603	ENSG00000074603	ENSG00000142002	Y	DPP8	DPP9	1.087896	2.214584	NA	ND	ND	ND	NA	-0.209963715796752	0.0026	N	N	NA	Enzyme	ENSMUSG00000032393	NA	5	6	tree1489	NA	NA	NA	NA	0.594594594594595	0.548387096774194	N	NA	NA	0.3207	10.8896	0.0295	59.122	53.517	ND	ND	ND
ENSG00000078098	ENSG00000078098	ENSG00000197635	Y	FAP	DPP4	0.604171	2.214584	NA	MD	PD	MD	0.0931779365920919	-0.154360323427559	0.0018	N	N	NA	Enzyme	ENSMUSG00000000392	N	5	6	tree1489	0.794	0.5	3	0.666666666666667	0.0447154471544715	0.0191082802547771	N	0	0.264666666666667	0.395	2.8239	0.1399	52.18	51.365	MD	PD	MD
ENSG00000124831	ENSG00000124831	ENSG00000093167	Y	LRRFIP1	LRRFIP2	1.087896	1.914584	NA	ND	ND	ND	-0.377068226074439	0.010421299396576	0.0274	N	N	NA	Regulation	ENSMUSG00000026305	NA	16	2	tree1493	NA	NA	NA	NA	0.0909090909090909	0.08	N	0.166666666666667	NA	0.5981	9.0527	0.0661	41.765	20.903	ND	ND	ND
ENSG00000068912	ENSG00000068912	ENSG00000135506	Y	ERLEC1	OS9	2.214584	2.214584	NA	ND	MD	MD	NA	0.314058548852271	0.0057	N	Y	NA	NA	ENSMUSG00000020311	NA	1	2	tree1494	NA	NA	NA	NA	0.179487179487179	0.148148148148148	N	NA	NA	0.9169	64.7268	0.0142	26.316	17.291	ND	MD	MD
ENSG00000108799	ENSG00000108799	ENSG00000106462	Y	EZH1	EZH2	1.087896	1.914584	NA	ND	PD	NA	-0.195194316715867	-0.393222062143938	0.0012	N	Y	NA	Enzyme	ENSMUSG00000006920	NA	1	2	tree1495	NA	NA	NA	NA	0.0942408376963351	0.0431654676258993	N	0.111111111111111	NA	0.2305	10.0224	0.023	67.127	62.548	ND	PD	NA
ENSG00000185641	ENSG00000185641	ENSG00000118181	Y	NA	RPS25	1.087896	2.214584	NA	ND	ND	ND	NA	NA	NA	N	Y	NA	NA	NA	NA	0	2	tree1497	NA	NA	NA	NA	NA	NA	Y	NA	NA	NA	NA	NA	NA	NA	ND	ND	ND
ENSG00000159086	ENSG00000159086	ENSG00000005436	Y	GCFC1	C2orf3	1.614584	1.914584	NA	ND	PD	NA	0.316090766362495	0.14567425481159	0.0042	Y	N	NA	Regulation	ENSMUSG00000022974	NA	1	2	tree1499	NA	NA	NA	NA	0.174603174603175	0.0208333333333333	N	NA	NA	0.6034	70.1013	0.0086	35.871	30.119	ND	PD	NA
ENSG00000085276	ENSG00000085276	ENSG00000142611	Y	MECOM	PRDM16	1.087896	1.914584	NA	MD	MD	MD	-0.0594879194108345	0.602232901781253	0.0023	N	N	NA	NA	ENSMUSG00000027684	NA	48	2	tree1500	1	1	1	1	0.0520833333333333	0.0277777777777778	Y	NA	0.111111111111111	0.3265	70.8325	0.0046	55.802	52.517	MD	MD	MD
ENSG00000067840	ENSG00000067840	ENSG00000121440	Y	PDZD4	PDZRN3	1.614584	1.914584	NA	ND	ND	ND	NA	-0.358346371278702	0.0111	N	N	NA	NA	ENSMUSG00000002006	N	2	3	tree1504	NA	NA	NA	NA	0.0175438596491228	0.0192307692307692	Y	0	NA	0.3284	103.3539	0.0032	52.425	37.106	ND	ND	ND
ENSG00000161326	ENSG00000161326	ENSG00000167065	Y	DUSP14	DUSP18	1.087896	1.914584	NA	ND	ND	ND	NA	0.128769794842396	0.0022	N	N	NA	Enzyme	ENSMUSG00000018648	NA	24	3	tree1505	1	1	1	1	0.119047619047619	0	N	0	0.111111111111111	0.4442	7.9545	0.0558	48.404	45.96	ND	ND	ND
ENSG00000189037	ENSG00000189037	ENSG00000167065	Y	DUSP21	DUSP18	0.188275	1.914584	NA	ND	ND	ND	NA	0.51407232209334	0.0432	N	N	NA	Enzyme	ENSMUSG00000025043	NA	21	3	tree1505	1	1	1	1	0.714285714285714	0.4	N	NA	0.111111111111111	0.1792	1.0767	0.1665	69.681	68.947	ND	ND	ND
ENSG00000102265	ENSG00000102265	ENSG00000035862	Y	TIMP1	TIMP2	1.087896	1.914584	NA	PD	PD	NA	0.543744821021292	0.56270009063336	0.0088	Y	N	NA	Regulation	ENSMUSG00000001131	N	3	4	tree1512	1	0.5	2	1	0.248091603053435	0.0855263157894737	Y	0.0869565217391304	0.222222222222222	0.8116	70.5949	0.0115	24.876	17.857	MD	MD	MD
ENSG00000182625	ENSG00000182625	ENSG00000172380	Y	NA	GNG12	1.087896	1.914584	NA	ND	ND	ND	NA	NA	NA	N	N	NA	NA	NA	NA	4	13	tree1523	NA	NA	NA	NA	NA	NA	Y	NA	NA	0.603	59.6929	0.0101	42.647	40.278	ND	ND	ND
ENSG00000127920	ENSG00000127920	ENSG00000127928	Y	GNG11	GNGT1	0.604171	1.914584	NA	ND	ND	ND	0.0929058258867904	0.120445906753484	NA	N	N	NA	SignalTransduction	ENSMUSG00000032766	NA	2	13	tree1523	NA	NA	NA	NA	0.0594900849858357	0.0212765957446809	Y	0.0769230769230769	NA	0.1221	3.3804	0.0361	76.712	75.676	ND	ND	ND
ENSG00000133136	ENSG00000133136	ENSG00000174021	Y	NA	GNG5	0.188275	1.914584	NA	ND	ND	ND	NA	NA	0.0249	N	N	NA	NA	ENSMUSG00000078297	NA	4	13	tree1523	NA	NA	NA	NA	NA	NA	N	NA	NA	0.0317	0.0295	1.0742	94.118	94.118	ND	ND	ND
ENSG00000171307	ENSG00000171307	ENSG00000023041	Y	ZDHHC16	ZDHHC6	1.914584	1.914584	NA	ND	ND	ND	NA	0.225171963058982	0.0012	N	N	NA	Enzyme	ENSMUSG00000025157	NA	12	2	tree1527	1	1	1	1	NA	NA	N	0	0.111111111111111	0.8615	8.5676	0.1006	28.859	17.48	ND	ND	ND
ENSG00000215719	ENSG00000215719	ENSG00000197780	Y	NA	TAF13	0.188275	2.214584	NA	ND	ND	ND	NA	NA	NA	N	Y	NA	NA	NA	NA	0	2	tree1531	NA	NA	NA	NA	NA	NA	N	NA	NA	NA	NA	NA	NA	NA	ND	ND	ND
ENSG00000222011	ENSG00000222011	ENSG00000214439	Y	FAM185A	NA	0.0067	1.814584	NA	ND	ND	ND	NA	NA	0.0515	N	N	NA	NA	ENSMUSG00000047221	NA	0	2	tree1532	NA	NA	NA	NA	NA	NA	N	NA	NA	NA	NA	NA	NA	NA	ND	ND	ND
ENSG00000155974	ENSG00000155974	ENSG00000144596	Y	GRIP1	GRIP2	1.087896	1.814584	NA	PD	PD	NA	0.227817679534633	0.548832029869702	0.0031	Y	N	NA	Regulation	ENSMUSG00000034813	Y	8	2	tree1542	NA	NA	NA	NA	NA	NA	N	NA	NA	NA	NA	NA	NA	NA	PD	PD	NA
ENSG00000145569	ENSG00000145569	ENSG00000154124	Y	FAM105A	FAM105B	1.614584	1.614584	NA	ND	ND	ND	NA	0.196708872410375	0.0123	N	N	NA	NA	ENSMUSG00000056069	NA	1	2	tree1549	NA	NA	NA	NA	NA	NA	N	NA	NA	0.5803	7.1667	0.081	38.415	33.158	ND	ND	ND
ENSG00000074657	ENSG00000074657	ENSG00000166716	Y	ZNF532	ZNF592	1.087896	1.614584	NA	ND	MD	MD	0.134898609125926	-0.103131389365595	0.0053	N	N	NA	NA	ENSMUSG00000042439	NA	47	3	tree1551	1	1	1	1	0	0	N	NA	0.111111111111111	0.5589	11.3421	0.0493	41.536	37.067	ND	MD	MD
ENSG00000099290	ENSG00000099290	ENSG00000152726	Y	FAM21A	FAM21B	0	1.614584	NA	ND	ND	ND	NA	NA	NA	N	N	NA	NA	NA	NA	14	4	tree1553	NA	NA	NA	NA	NA	NA	N	NA	NA	0.0056	0.0113	0.4965	99.042	92.543	ND	ND	ND
ENSG00000174196	ENSG00000174196	ENSG00000172661	Y	FAM21D	FAM21C	0	1.614584	NA	ND	ND	ND	NA	NA	NA	N	N	NA	NA	NA	NA	3	4	tree1553	NA	NA	NA	NA	0	NA	N	NA	NA	0	0	0.0176	100	22.968	ND	ND	ND
ENSG00000132849	ENSG00000132849	ENSG00000072201	Y	INADL	LNX1	1.914584	1.914584	NA	ND	MD	MD	NA	0.227893447724514	NA	Y	N	NA	NA	ENSMUSG00000061859	NA	6	3	tree1559	NA	NA	NA	NA	0	0	N	0	NA	0.9217	60.5115	0.0152	27.424	10.957	ND	MD	MD
ENSG00000139517	ENSG00000139517	ENSG00000072201	Y	LNX2	LNX1	1.087896	1.914584	NA	ND	MD	MD	NA	-0.073932299277341	0.0106	N	N	NA	NA	ENSMUSG00000016520	NA	14	3	tree1559	1	1	2	1	0.217391304347826	0.125	N	0.0222222222222222	0.222222222222222	0.3891	59.4776	0.0065	53.963	46.457	ND	MD	MD
ENSG00000171033	ENSG00000171033	ENSG00000135549	Y	PKIA	PKIB	1.087896	1.914584	NA	ND	ND	ND	NA	0.239779679286271	0	N	N	NA	Regulation	ENSMUSG00000027499	N	0	3	tree1560	1	1	1	1	0.0410958904109589	0.0307692307692308	N	0.333333333333333	0.111111111111111	0.5478	43.1039	0.0127	39.437	30.435	ND	ND	ND
ENSG00000134760	ENSG00000134760	ENSG00000134757	Y	DSG1	DSG3	0.423003	1.087896	NA	PD	PD	NA	0.589589932531246	0.930462196509917	0.0337	N	N	NA	NA	NA	NA	25	4	tree1561	1	0.25	4	1	0.265060240963855	0.121212121212121	N	0.2	0.444444444444444	0.434	2.2973	0.1889	49.49	37.511	MD	PD	MD
ENSG00000147601	ENSG00000147601	ENSG00000132604	Y	TERF1	TERF2	1.614584	1.614584	NA	PD	PD	NA	-0.0285800867179094	0.331958580547032	0.0138	Y	Y	Y	Regulation	ENSMUSG00000025925	Y	2	2	tree1565	0.613	0.2	4	0.5	0.255813953488372	0.106382978723404	Y	0.0975609756097561	0.272444444444444	0.8499	5.2047	0.1633	30.488	23.629	PD	PD	NA
ENSG00000183035	ENSG00000183035	ENSG00000155833	Y	CYLC1	CYLC2	0.188275	1.914584	NA	ND	ND	ND	0.3225472356652	0.984258629713264	0.0684	N	N	NA	NA	ENSMUSG00000073001	NA	4	2	tree1574	NA	NA	NA	NA	0.105263157894737	0.0714285714285714	Y	NA	NA	0.7225	3.1941	0.2262	43.064	22.818	ND	ND	ND
ENSG00000133169	ENSG00000133169	ENSG00000133134	Y	BEX1	BEX2	0.123587	0.188275	NA	ND	ND	ND	NA	0.812167659437933	0.0075	N	Y	NA	NA	NA	NA	4	5	tree1575	NA	NA	NA	NA	0.0625	0	Y	0.142857142857143	NA	0.0431	0.1015	0.4243	91.2	89.063	ND	ND	ND
ENSG00000110245	ENSG00000110245	ENSG00000215755	Y	APOC3	NA	0	0.423003	NA	PD	ND	NA	NA	NA	0.0707	N	N	NA	Regulation	ENSMUSG00000032081	N	0	2	tree1577	NA	NA	NA	NA	NA	NA	N	NA	NA	NA	NA	NA	NA	NA	MD	ND	MD
ENSG00000186844	ENSG00000186844	ENSG00000172155	Y	LCE1A	LCE1D	0.00895	1.087896	NA	ND	ND	ND	NA	NA	NA	N	N	NA	NA	NA	NA	0	15	tree1579	NA	NA	NA	NA	0.0909090909090909	0.1	Y	NA	NA	0.029	0.1873	0.1549	93.396	83.898	ND	ND	ND
ENSG00000187173	ENSG00000187173	ENSG00000159455	Y	LCE2A	LCE2B	0.188275	1.087896	NA	ND	ND	ND	NA	NA	0.0499	N	N	NA	NA	NA	NA	0	15	tree1579	NA	NA	NA	NA	0.0909090909090909	0	Y	NA	NA	0.0462	0.2657	0.1739	90.566	87.273	ND	ND	ND
ENSG00000187180	ENSG00000187180	ENSG00000159455	Y	LCE2C	LCE2B	0	1.087896	NA	ND	ND	ND	NA	NA	NA	N	N	NA	NA	NA	NA	0	15	tree1579	NA	NA	NA	NA	0.153846153846154	0.142857142857143	Y	NA	NA	0.0262	0.0323	0.8116	94.545	94.545	ND	ND	ND
ENSG00000187223	ENSG00000187223	ENSG00000159455	Y	LCE2D	LCE2B	0.00895	1.087896	NA	ND	ND	ND	NA	NA	NA	N	N	NA	NA	NA	NA	0	15	tree1579	NA	NA	NA	NA	0.142857142857143	0.142857142857143	Y	NA	NA	0.026	0.0682	0.3806	94.545	94.545	ND	ND	ND
ENSG00000185962	ENSG00000185962	ENSG00000187238	Y	LCE3A	LCE3B	0.03297	1.087896	NA	PD	ND	NA	NA	NA	NA	N	N	NA	NA	NA	NA	0	15	tree1579	NA	NA	NA	NA	0.666666666666667	0.75	Y	NA	NA	0.1073	0.4325	0.248	80.899	75.789	PD	ND	NA
ENSG00000163202	ENSG00000163202	ENSG00000185966	Y	LCE3D	LCE3E	0.00895	1.087896	NA	PD	ND	NA	NA	NA	NA	N	N	NA	NA	NA	NA	0	15	tree1579	NA	NA	NA	NA	0.272727272727273	0.125	Y	NA	NA	0.0202	0.0612	0.33	95.652	95.652	PD	ND	NA
ENSG00000211778	ENSG00000211778	ENSG00000211807	Y	TRAV4	TRAV26-1	0.164611	0.604171	NA	ND	ND	ND	NA	NA	NA	N	N	NA	NA	NA	NA	0	3	tree1582	NA	NA	NA	NA	NA	NA	N	NA	NA	NA	NA	NA	NA	NA	ND	ND	ND
ENSG00000204959	ENSG00000204959	ENSG00000050327	Y	NA	ARHGEF5	0	0.604171	NA	ND	ND	ND	NA	NA	NA	N	N	NA	NA	NA	NA	0	3	tree1587	NA	NA	NA	NA	NA	NA	N	NA	NA	NA	NA	NA	NA	NA	ND	ND	ND
ENSG00000173198	ENSG00000173198	ENSG00000152207	Y	CYSLTR1	CYSLTR2	1.087896	1.087896	NA	PD	PD	NA	0.0506365006471136	-0.404106722480983	0.0161	N	N	NA	SignalTransduction	ENSMUSG00000052821	N	165	13	tree1600	NA	NA	NA	NA	0.861538461538462	0.130434782608696	N	NA	NA	0.6075	13.6033	0.0447	37.037	33.426	PD	PD	NA
ENSG00000155307	ENSG00000155307	ENSG00000111961	Y	SAMSN1	SASH1	1.087896	1.814584	NA	MD	PD	MD	0.133154535266071	0.0455574362251712	0.0523	N	N	NA	NA	ENSMUSG00000022876	N	2	3	tree1607	NA	NA	NA	NA	0	0	N	0	NA	0.5732	72.9874	0.0079	42.824	14.729	MD	MD	MD
ENSG00000072041	ENSG00000072041	ENSG00000063127	Y	SLC6A15	SLC6A16	1.087896	1.814584	NA	ND	ND	ND	-0.216106549810565	-0.392950806184616	NA	N	N	NA	Transporter	ENSMUSG00000019894	N	19	3	tree1618	NA	NA	NA	NA	0.133333333333333	0	N	NA	NA	0.6801	3.4355	0.198	35.022	31.226	ND	ND	ND
ENSG00000092847	ENSG00000092847	ENSG00000123908	Y	EIF2C1	EIF2C2	1.087896	1.914584	NA	ND	ND	ND	-0.0893893137965688	0.491216256194783	0.024	N	Y	NA	NA	ENSMUSG00000041530	NA	7	4	tree1629	NA	NA	NA	NA	0.326666666666667	0.111111111111111	N	0.263157894736842	NA	0.0929	8.431	0.011	82.944	82.558	ND	ND	ND
ENSG00000160179	ENSG00000160179	ENSG00000172350	Y	ABCG1	ABCG4	1.614584	1.814584	NA	PD	ND	NA	-0.184263085777839	-0.444118538128044	0.0099	N	N	NA	Transporter	ENSMUSG00000024030	N	4	2	tree1632	0.581	0.25	8	1	0.205673758865248	0.126050420168067	N	0	0.516444444444444	0.1982	43.7422	0.0045	69.195	54.248	PD	ND	NA
ENSG00000135925	ENSG00000135925	ENSG00000169884	Y	WNT10A	WNT10B	1.087896	1.914584	NA	PD	MD	MD	NA	0.187235545319805	0	N	N	NA	SignalTransduction	ENSMUSG00000026167	NA	18	19	tree1633	NA	NA	NA	NA	0.351851851851852	0.239669421487603	Y	NA	NA	0.2495	13.6912	0.0182	62.725	58.513	PD	MD	MD
ENSG00000125084	ENSG00000125084	ENSG00000115596	Y	WNT1	WNT6	1.814584	1.914584	NA	MD	PD	MD	0.0463772474954667	0.460525411748445	0.0011	N	N	NA	SignalTransduction	ENSMUSG00000022997	Y	18	19	tree1633	NA	NA	NA	NA	0.222641509433962	0.0860215053763441	Y	0.0909090909090909	NA	0.4513	64.7662	0.007	47.661	41.476	MD	PD	MD
ENSG00000134245	ENSG00000134245	ENSG00000105989	Y	WNT2B	WNT2	1.087896	1.914584	NA	MD	PD	MD	-0.160379068555295	-0.26506743423797	0.018	N	N	NA	SignalTransduction	ENSMUSG00000027840	N	18	19	tree1633	NA	NA	NA	NA	0.205	0.0604026845637584	Y	NA	NA	0.2058	68.8236	0.003	68.436	62.341	MD	PD	MD
ENSG00000154342	ENSG00000154342	ENSG00000108379	Y	WNT3A	WNT3	1.087896	1.914584	NA	MD	PD	MD	NA	NA	0.0011	N	N	NA	SignalTransduction	ENSMUSG00000009900	Y	18	19	tree1633	NA	NA	NA	NA	0.287162162162162	0.127272727272727	Y	0.0555555555555556	NA	0.0809	80.8614	0.001	84.943	77.062	MD	MD	MD
ENSG00000114251	ENSG00000114251	ENSG00000111186	Y	WNT5A	WNT5B	1.087896	1.914584	NA	MD	MD	MD	0.122900085088342	0.252768977794605	0.0067	N	N	NA	SignalTransduction	ENSMUSG00000021994	Y	18	19	tree1633	NA	NA	NA	NA	0.272727272727273	0.103448275862069	Y	0	NA	0.1006	3.3276	0.0302	80.501	76.053	MD	MD	MD
ENSG00000154764	ENSG00000154764	ENSG00000188064	Y	WNT7A	WNT7B	1.087896	1.914584	NA	MD	MD	MD	0.211405454776102	0.548206672064429	0.0023	N	N	NA	SignalTransduction	ENSMUSG00000030093	Y	18	19	tree1633	NA	NA	NA	NA	0.226086956521739	0.0869565217391304	Y	0.111111111111111	NA	0.1279	124.0204	0.001	76.791	75.921	MD	MD	MD
ENSG00000061492	ENSG00000061492	ENSG00000075290	Y	WNT8A	WNT8B	1.087896	1.914584	NA	MD	MD	MD	NA	0.71827119484862	0.0278	N	N	NA	SignalTransduction	ENSMUSG00000012282	NA	18	19	tree1633	NA	NA	NA	NA	0.456	0.247422680412371	Y	NA	NA	0.2682	14.6711	0.0183	63.689	59.249	MD	MD	MD
ENSG00000143816	ENSG00000143816	ENSG00000158955	Y	WNT9A	WNT9B	1.087896	1.914584	NA	MD	MD	MD	NA	0.432634537990029	0.0678	N	N	NA	SignalTransduction	ENSMUSG00000000126	Y	18	19	tree1633	NA	NA	NA	NA	0.495412844036697	0.265060240963855	Y	0	NA	0.2562	91.4958	0.0028	62.712	60.326	MD	MD	MD
ENSG00000113580	ENSG00000113580	ENSG00000151623	Y	NR3C1	NR3C2	1.087896	1.087896	NA	PD	PD	NA	0.113330700066512	0.0511507471583386	0.0218	Y	Y	N	SignalTransduction	ENSMUSG00000024431	Y	17	3	tree1640	0.778	0.5	3	0.666666666666667	0.0906862745098039	0.0318725099601594	Y	0.0625	0.258333333333333	0.5577	3.5071	0.159	44.758	32.583	MD	MD	MD
ENSG00000222019	ENSG00000222019	ENSG00000118271	Y	NA	TTR	1.087896	1.914584	NA	ND	PD	NA	NA	NA	0.1609	N	N	NA	NA	ENSMUSG00000025481	NA	0	2	tree1642	NA	NA	NA	NA	0	0	N	NA	NA	1.197	2.9262	0.4091	23.026	17.241	ND	MD	MD
ENSG00000152942	ENSG00000152942	ENSG00000111445	Y	RAD17	RFC5	2.214584	2.214584	NA	MD	MD	MD	0.258933529077145	0.252500354196615	0.013	Y	Y	Y	Enzyme	ENSMUSG00000021635	Y	0	2	tree1645	1	0.5	2	1	0.131578947368421	0.0642857142857143	N	0.08	0.222222222222222	0.9347	11.0487	0.0846	24.412	12.188	MD	MD	MD
ENSG00000215718	ENSG00000215718	ENSG00000085433	Y	NA	WDR47	0.164611	1.914584	NA	ND	ND	ND	NA	NA	NA	N	N	NA	NA	NA	NA	0	2	tree1646	NA	NA	NA	NA	NA	NA	N	NA	NA	NA	NA	NA	NA	NA	ND	ND	ND
ENSG00000169902	ENSG00000169902	ENSG00000128294	Y	TPST1	TPST2	1.087896	1.914584	NA	ND	ND	ND	-0.222768231800565	-0.0473175251969942	0.0037	N	N	NA	Enzyme	ENSMUSG00000034118	N	1	2	tree1647	1	1	1	1	0.541666666666667	0.454545454545455	N	0.857142857142857	0.111111111111111	0.2456	63.4059	0.0039	67.033	63.708	ND	ND	ND
ENSG00000007255	ENSG00000007255	ENSG00000182400	Y	TRAPPC6A	TRAPPC6B	1.087896	2.214584	NA	ND	ND	ND	NA	-0.31137358481972	0.0177	N	N	NA	NA	ENSMUSG00000002043	N	1	2	tree1648	NA	NA	NA	NA	0.307692307692308	0	N	0.142857142857143	NA	0.3115	65.7913	0.0047	56.962	52.023	ND	ND	ND
ENSG00000114423	ENSG00000114423	ENSG00000110395	Y	CBLB	CBL	1.087896	1.914584	NA	PD	MD	MD	-0.0150024660874384	0.0803410818238829	0.0106	Y	Y	N	SignalTransduction	ENSMUSG00000022637	N	1	3	tree1653	0.859	0.666666666666667	3	1	0.365079365079365	0.0591397849462366	N	0.186915887850467	0.286333333333333	0.3527	65.2299	0.0054	57.474	48.39	PD	MD	MD
ENSG00000183696	ENSG00000183696	ENSG00000007001	Y	UPP1	UPP2	1.087896	1.914584	NA	MD	ND	MD	NA	0.0514428500180377	0.0074	N	N	NA	Enzyme	ENSMUSG00000020407	N	1	2	tree1654	1	1	1	1	0.253012048192771	0.0384615384615385	N	0.5	0.111111111111111	0.2775	30.5908	0.0091	63.548	52.674	MD	ND	MD
ENSG00000173473	ENSG00000173473	ENSG00000139613	Y	SMARCC1	SMARCC2	1.087896	2.214584	NA	ND	MD	MD	-0.289369547499263	0.25386663256981	0.0813	Y	Y	Y	Regulation	ENSMUSG00000032481	Y	1	2	tree1658	NA	NA	NA	NA	0.396396396396396	0.261904761904762	Y	0.178571428571429	NA	0.2447	44.9458	0.0054	66.293	56.891	ND	MD	MD
ENSG00000102547	ENSG00000102547	ENSG00000135932	Y	CAB39L	CAB39	1.087896	2.214584	NA	ND	ND	ND	-0.0857417455972532	0.195094209211502	0.0031	N	N	NA	NA	ENSMUSG00000021981	NA	1	2	tree1659	NA	NA	NA	NA	0.208333333333333	NA	N	NA	NA	0.1106	3.5357	0.0313	81.194	79.3	ND	ND	ND
ENSG00000189401	ENSG00000189401	ENSG00000155100	Y	OTUD6A	OTUD6B	0.188275	2.214584	NA	ND	ND	ND	NA	NA	0.0304	N	N	NA	NA	ENSMUSG00000051582	NA	1	2	tree1660	NA	NA	NA	NA	NA	NA	N	NA	NA	0.3253	16.6557	0.0195	55.674	47.72	ND	ND	ND
ENSG00000075790	ENSG00000075790	ENSG00000185825	Y	BCAP29	BCAP31	1.087896	2.214584	NA	ND	MD	MD	-0.279252882464324	-0.00565033550602444	0.143	N	N	NA	NA	ENSMUSG00000020650	NA	1	2	tree1662	NA	NA	NA	NA	0.0227272727272727	0.0285714285714286	N	0	NA	0.4163	14.9138	0.0279	49.793	28.571	ND	MD	MD
ENSG00000133048	ENSG00000133048	ENSG00000064886	Y	CHI3L1	CHI3L2	0.604171	2.214584	NA	PD	ND	NA	0.266112583219118	0.293392514274078	0.0153	N	N	NA	Enzyme	ENSMUSG00000064246	N	4	6	tree1664	NA	NA	NA	NA	0.0707964601769911	0.0720720720720721	N	NA	NA	0.4059	2.2627	0.1794	51.571	50.384	PD	ND	NA
ENSG00000134216	ENSG00000134216	ENSG00000203878	Y	CHIA	NA	0.188275	2.214584	NA	MD	ND	MD	NA	NA	0.0733	N	N	NA	Enzyme	NA	NA	5	6	tree1664	NA	NA	NA	NA	NA	NA	N	NA	NA	NA	NA	NA	NA	NA	MD	ND	MD
ENSG00000078549	ENSG00000078549	ENSG00000106128	Y	ADCYAP1R1	GHRHR	1.087896	1.914584	NA	MD	PD	MD	0.213562827701867	0.108591591163726	0.0393	N	N	NA	SignalTransduction	ENSMUSG00000029778	Y	33	15	tree1665	0.787	0	2	0	0.456	0	Y	0	0.174888888888889	0.5492	4.1552	0.1322	42.308	33.145	MD	MD	MD
ENSG00000064989	ENSG00000064989	ENSG00000004948	Y	CALCRL	CALCR	1.614584	1.914584	NA	PD	PD	NA	-0.195486995214875	-0.218920845992519	0.0031	Y	N	NA	SignalTransduction	ENSMUSG00000059588	Y	33	15	tree1665	0.733	0.333333333333333	2	0.5	0.078125	0	Y	0.2	0.162888888888889	0.3591	9.919	0.0362	56.769	52.738	PD	MD	MD
ENSG00000120088	ENSG00000120088	ENSG00000106113	Y	CRHR1	CRHR2	1.087896	1.914584	NA	PD	PD	NA	0.43462576082284	0.513763029045266	0.0142	N	N	NA	SignalTransduction	ENSMUSG00000018634	N	36	15	tree1665	1	0.333333333333333	3	1	0.154411764705882	0.111111111111111	N	NA	0.333333333333333	0.169	8.9382	0.0189	70.504	62.821	MD	PD	MD
ENSG00000215644	ENSG00000215644	ENSG00000010310	Y	GCGR	GIPR	1.087896	1.914584	NA	PD	PD	NA	0.298008603773476	0.241885625450785	0.0294	N	N	NA	SignalTransduction	ENSMUSG00000025127	Y	24	15	tree1665	0.787	0	1	0	0.25	0.0144927536231884	N	0.25	0.0874444444444444	0.3842	89.1704	0.0043	51.535	48.255	PD	MD	MD
ENSG00000160801	ENSG00000160801	ENSG00000144407	Y	PTH1R	PTH2R	1.087896	1.914584	NA	PD	MD	MD	0.00891592837129147	-0.234449889198766	0.0044	Y	N	NA	SignalTransduction	ENSMUSG00000032492	Y	23	15	tree1665	1	1	1	1	0.429530201342282	0.08	Y	0.142857142857143	0.111111111111111	0.5108	17.8882	0.0286	44.954	25	MD	MD	MD
ENSG00000174951	ENSG00000174951	ENSG00000176920	Y	FUT1	FUT2	0.776542	1.914584	NA	PD	PD	NA	0.337882374734708	0.283162903943406	0.0215	N	N	NA	Enzyme	ENSMUSG00000008461	N	1	2	tree1666	1	1	1	1	0.26027397260274	0.106796116504854	N	NA	0.111111111111111	0.2718	80.8087	0.0034	61.111	57.104	MD	MD	MD
ENSG00000197576	ENSG00000197576	ENSG00000106004	Y	HOXA4	HOXA5	1.914584	1.914584	NA	MD	MD	MD	0.699308308908164	0.743821502986607	NA	N	N	NA	Regulation	ENSMUSG00000000942	Y	77	12	tree1668	NA	NA	NA	NA	0.0412371134020619	0.0340909090909091	Y	NA	NA	0.5522	9.6928	0.057	42.248	32.831	MD	MD	MD
ENSG00000106006	ENSG00000106006	ENSG00000108511	Y	HOXA6	HOXB6	1.087896	1.914584	NA	MD	PD	MD	0.047868604658658	0.52651879959749	0.0034	N	N	NA	Regulation	ENSMUSG00000043219	N	46	12	tree1668	NA	NA	NA	NA	0.0566037735849057	0.0666666666666667	Y	NA	NA	0.2702	3.1019	0.0871	59.459	56.17	MD	PD	MD
ENSG00000122592	ENSG00000122592	ENSG00000120087	Y	HOXA7	HOXB7	1.087896	1.914584	NA	MD	PD	MD	0.236472060046255	0.905914660756827	0.0097	N	N	NA	Regulation	ENSMUSG00000038236	N	46	12	tree1668	NA	NA	NA	NA	0.110091743119266	0.0760869565217391	Y	0.111111111111111	NA	0.2579	4.2389	0.0608	62.201	54.622	MD	PD	MD
ENSG00000120075	ENSG00000120075	ENSG00000172789	Y	HOXB5	HOXC5	1.087896	1.914584	NA	MD	MD	MD	0.0970607790707848	0.677236618394389	0.0016	N	N	NA	Regulation	ENSMUSG00000038700	N	54	12	tree1668	NA	NA	NA	NA	0.0333333333333333	0.0350877192982456	Y	NA	NA	0.4433	12.3332	0.0359	50.926	40	MD	MD	MD
ENSG00000120068	ENSG00000120068	ENSG00000037965	Y	HOXB8	HOXC8	1.087896	1.914584	NA	MD	MD	MD	0.120369223894454	0.547377038964515	0	N	Y	NA	Regulation	ENSMUSG00000056648	N	51	12	tree1668	NA	NA	NA	NA	0.00793650793650794	0.0106382978723404	Y	0	NA	0.2316	7.7965	0.0297	63.445	61.134	MD	MD	MD
ENSG00000047648	ENSG00000047648	ENSG00000147256	Y	ARHGAP6	ARHGAP36	1.087896	1.914584	NA	MD	ND	MD	NA	NA	0.013	N	N	NA	SignalTransduction	ENSMUSG00000031355	Y	18	2	tree1670	NA	NA	NA	NA	NA	NA	N	NA	NA	0.6356	32.2687	0.0197	39.042	21.677	MD	ND	MD
ENSG00000104369	ENSG00000104369	ENSG00000149596	Y	JPH1	JPH2	1.087896	1.914584	NA	ND	PD	NA	NA	0.811446580344374	0.0014	N	N	NA	NA	ENSMUSG00000042686	NA	3	4	tree1672	NA	NA	NA	NA	0.238095238095238	0.263157894736842	Y	NA	NA	0.3474	79.6255	0.0044	56.019	51.199	ND	MD	MD
ENSG00000154118	ENSG00000154118	ENSG00000092051	Y	JPH3	JPH4	1.087896	1.914584	NA	MD	ND	MD	NA	0.886200451096687	0.0079	N	N	NA	NA	ENSMUSG00000025318	Y	3	4	tree1672	NA	NA	NA	NA	0	0	N	NA	NA	0.413	90.218	0.0046	48.455	39.108	MD	ND	MD
ENSG00000069667	ENSG00000069667	ENSG00000143365	Y	RORA	RORC	1.087896	1.614584	NA	PD	ND	NA	0.364281919557237	0.146729108609649	0.0144	N	N	NA	SignalTransduction	ENSMUSG00000032238	Y	28	3	tree1680	1	1	1	1	0.258373205741627	0.0425531914893617	Y	0	0.111111111111111	0.4449	3.8179	0.1165	49.146	43.095	MD	ND	MD
ENSG00000162458	ENSG00000162458	ENSG00000129474	Y	FBLIM1	JUB	1.914584	1.914584	NA	ND	ND	ND	NA	0.580807544172824	0.1508	N	N	NA	NA	ENSMUSG00000006219	NA	11	7	tree1681	1	1	1	1	0	0	N	0	0.111111111111111	0.8288	8.7115	0.0951	30.163	20.404	ND	ND	ND
ENSG00000144791	ENSG00000144791	ENSG00000142279	Y	LIMD1	WTIP	1.087896	1.914584	NA	MD	ND	MD	NA	-0.125660036328211	0.0613	N	N	NA	Regulation	ENSMUSG00000025239	N	14	7	tree1681	1	1	1	1	0.119402985074627	0.0689655172413793	Y	0.375	0.111111111111111	0.6149	10.3381	0.0595	42.739	35.773	MD	ND	MD
ENSG00000145012	ENSG00000145012	ENSG00000087077	Y	LPP	TRIP6	1.087896	1.914584	NA	PD	ND	NA	0.216939206204966	0.603794486750371	0.0056	N	N	NA	NA	ENSMUSG00000033306	NA	54	7	tree1681	1	0.5	2	1	0.0283018867924528	0.0142857142857143	N	0.0344827586206897	0.222222222222222	0.3975	15.8871	0.025	55.063	42.508	MD	ND	MD
ENSG00000139990	ENSG00000139990	ENSG00000142784	Y	DCAF5	WDTC1	1.914584	1.914584	NA	ND	ND	ND	NA	0.616295018569171	0.0073	N	N	NA	NA	ENSMUSG00000049106	NA	2	2	tree1682	NA	NA	NA	NA	0.0545454545454545	0.0256410256410256	Y	0.5	NA	1.0892	6.6115	0.1647	23.135	15.8	ND	ND	ND
ENSG00000137193	ENSG00000137193	ENSG00000102096	Y	PIM1	PIM2	1.614584	2.214584	NA	MD	ND	MD	0.251386142463921	0.273246647486297	0	N	N	NA	Enzyme	ENSMUSG00000024014	N	258	3	tree1683	1	0.5	2	1	0.129464285714286	0.0714285714285714	Y	0.0555555555555556	0.222222222222222	0.3234	16.8474	0.0192	57.895	42.822	MD	ND	MD
ENSG00000176142	ENSG00000176142	ENSG00000121775	Y	TMEM39A	TMEM39B	1.087896	1.914584	NA	ND	ND	ND	0.0416621973595959	0.392591423129716	9e-04	N	N	NA	NA	ENSMUSG00000002845	NA	1	2	tree1684	NA	NA	NA	NA	NA	NA	N	NA	NA	0.364	22.0598	0.0165	53.556	50.996	ND	ND	ND
ENSG00000013588	ENSG00000013588	ENSG00000111291	Y	GPRC5A	GPRC5D	0.423003	1.814584	NA	ND	ND	ND	-0.0366614796122553	-0.188823822260701	0.0245	N	N	NA	SignalTransduction	ENSMUSG00000046733	N	3	4	tree1686	NA	NA	NA	NA	0.0810810810810811	0.0833333333333333	N	NA	NA	0.4951	62.1475	0.008	45.428	42.424	ND	ND	ND
ENSG00000173950	ENSG00000173950	ENSG00000151233	Y	C3orf21	GXYLT1	1.814584	1.814584	NA	ND	ND	ND	NA	-0.127857076885851	0.0071	N	N	NA	NA	ENSMUSG00000047434	NA	2	3	tree1690	NA	NA	NA	NA	0	0	N	NA	NA	0.8528	70.4109	0.0121	26.048	17.435	ND	ND	ND
ENSG00000172986	ENSG00000172986	ENSG00000151233	Y	GXYLT2	GXYLT1	1.087896	1.814584	NA	ND	ND	ND	NA	0.0537346222606892	0.0145	N	N	NA	Enzyme	ENSMUSG00000030074	NA	2	3	tree1690	NA	NA	NA	NA	1	1	N	NA	NA	0.3945	4.6433	0.085	54.439	51.209	ND	ND	ND
ENSG00000164087	ENSG00000164087	ENSG00000139323	Y	POC1A	POC1B	1.614584	1.814584	NA	ND	ND	ND	NA	-0.278845108746821	0.0105	N	N	NA	NA	ENSMUSG00000023345	NA	111	2	tree1693	NA	NA	NA	NA	NA	NA	N	NA	NA	0.3118	15.4606	0.0202	59.113	50.104	ND	ND	ND
ENSG00000168937	ENSG00000168937	ENSG00000167494	Y	NA	NA	0.00895	1.814584	NA	ND	ND	ND	NA	NA	NA	N	N	NA	NA	NA	NA	2	5	tree1695	NA	NA	NA	NA	NA	NA	N	NA	NA	NA	NA	NA	NA	NA	ND	ND	ND
ENSG00000154920	ENSG00000154920	ENSG00000197774	Y	EME1	EME2	1.087896	1.814584	NA	ND	ND	ND	NA	0.213689132384545	0.0876	N	N	NA	Enzyme	ENSMUSG00000039055	NA	1	2	tree1698	NA	NA	NA	NA	0.0606060606060606	0	N	NA	NA	0.6777	61.6842	0.011	37.179	22.763	ND	ND	ND
ENSG00000125520	ENSG00000125520	ENSG00000186918	Y	SLC2A4RG	ZNF395	1.087896	1.814584	NA	ND	ND	ND	0.406559850054786	0.451270348470568	0.009	N	N	NA	Regulation	NA	NA	3	3	tree1701	1	1	1	1	0.00793650793650794	0	N	0	0.111111111111111	0.5794	7.2185	0.0803	39.737	29.038	ND	ND	ND
ENSG00000007908	ENSG00000007908	ENSG00000188404	Y	SELE	SELL	0.776542	1.814584	NA	PD	PD	NA	0.0247713203720948	0.00368327376705618	0.0176	N	N	NA	SignalTransduction	ENSMUSG00000026582	N	83	3	tree1703	0.603	0.25	3	0.5	0.202247191011236	0.0434782608695652	N	0.111111111111111	0.201	0.501	3.399	0.1474	48.023	26.521	PD	MD	MD
ENSG00000174175	ENSG00000174175	ENSG00000188404	Y	SELP	SELL	0.604171	1.814584	NA	PD	PD	NA	0.215683280816521	0.318577960199438	0.0241	N	N	NA	NA	ENSMUSG00000026580	N	79	3	tree1703	0.65	0.285714285714286	7	1	0.25177304964539	0.10738255033557	Y	0.107142857142857	0.505555555555556	0.4585	21.6753	0.0212	49.198	21.879	PD	MD	MD
ENSG00000122756	ENSG00000122756	ENSG00000105246	Y	CNTFR	EBI3	1.087896	1.087896	NA	PD	ND	NA	0.141245662593824	0.0578154982456572	0.0076	Y	N	NA	SignalTransduction	ENSMUSG00000028444	Y	8	4	tree1717	NA	NA	NA	NA	0.115702479338843	0.028169014084507	Y	0	NA	0.6562	4.766	0.1377	34.112	18.863	PD	ND	NA
ENSG00000178175	ENSG00000178175	ENSG00000140548	Y	ZNF366	ZNF710	1.087896	1.087896	NA	PD	ND	NA	NA	0.287984621569095	0.0477	N	N	NA	NA	ENSMUSG00000050919	NA	135	2	tree1720	1	1	1	1	NA	NA	N	NA	0.111111111111111	0.3595	121.418	0.003	52.751	41.266	PD	ND	NA
ENSG00000105879	ENSG00000105879	ENSG00000175809	Y	CBLL1	ZNF645	1.087896	1.814584	NA	ND	ND	ND	NA	0.379854338097744	9e-04	N	N	NA	Enzyme	ENSMUSG00000020659	NA	4	2	tree1724	1	1	1	1	0.0169491525423729	0.0666666666666667	N	NA	0.111111111111111	0.3276	0.3512	0.9328	54.353	47.047	ND	ND	ND
ENSG00000183775	ENSG00000183775	ENSG00000183783	Y	KCTD16	KCTD8	0.776542	1.087896	NA	ND	ND	ND	NA	NA	0.0032	N	N	NA	Transporter	ENSMUSG00000051401	NA	3	2	tree1741	NA	NA	NA	NA	NA	NA	N	NA	NA	0.2621	46.2334	0.0057	64.319	57.684	ND	ND	ND
ENSG00000165948	ENSG00000165948	ENSG00000119632	Y	IFI27L1	IFI27L2	0.188275	1.087896	NA	ND	ND	ND	NA	0.188721485520752	0.2817	N	N	NA	NA	NA	NA	2	4	tree1743	NA	NA	NA	NA	NA	NA	N	NA	NA	0.3096	0.4501	0.6878	68.75	47.826	ND	ND	ND
ENSG00000189269	ENSG00000189269	ENSG00000205856	Y	C22orf43	C22orf42	0.03297	0.03297	NA	ND	ND	ND	NA	NA	NA	N	N	NA	NA	NA	NA	0	2	tree1745	NA	NA	NA	NA	NA	NA	N	NA	NA	0.8463	1.6232	0.5214	29.146	20.641	ND	ND	ND
ENSG00000188280	ENSG00000188280	ENSG00000182824	Y	NA	NA	0	0.03297	NA	ND	ND	ND	NA	NA	NA	N	N	NA	NA	NA	NA	0	8	tree1747	NA	NA	NA	NA	NA	NA	N	NA	NA	NA	NA	NA	NA	NA	ND	ND	ND
ENSG00000127533	ENSG00000127533	ENSG00000126266	Y	F2RL3	FFAR1	1.087896	1.087896	NA	MD	PD	MD	NA	0.603770071715084	0.0216	N	N	NA	SignalTransduction	ENSMUSG00000050147	Y	138	5	tree1762	NA	NA	NA	NA	0.709219858156028	0	N	0	NA	0.83	9.914	0.0837	31.56	22.084	MD	MD	MD
ENSG00000185897	ENSG00000185897	ENSG00000126251	Y	FFAR3	GPR42	0.00895	1.087896	NA	ND	ND	ND	NA	NA	NA	N	N	NA	SignalTransduction	NA	NA	130	5	tree1762	NA	NA	NA	NA	NA	NA	N	NA	NA	0.0076	1e-04	99	98.266	98.266	ND	ND	ND
ENSG00000135903	ENSG00000135903	ENSG00000009709	Y	PAX3	PAX7	1.087896	1.914584	NA	PD	MD	MD	0.226900602569299	0.835899544830847	0.0018	N	N	NA	Regulation	ENSMUSG00000004872	Y	19	2	tree1771	NA	NA	NA	NA	0.233333333333333	0.160377358490566	Y	0	NA	0.1642	6.3927	0.0257	74.447	70.076	MD	MD	MD
ENSG00000215726	ENSG00000215726	ENSG00000221978	Y	NA	CCNL2	0	1.914584	NA	ND	ND	ND	NA	NA	NA	N	N	NA	NA	NA	NA	0	3	tree1787	NA	NA	NA	NA	NA	NA	N	NA	NA	NA	NA	NA	NA	NA	ND	ND	ND
ENSG00000111276	ENSG00000111276	ENSG00000129757	Y	CDKN1B	CDKN1C	1.087896	1.087896	NA	PD	PD	NA	0.253205231383414	0.555021055815626	0.0071	Y	N	NA	SignalTransduction	ENSMUSG00000003031	NA	2	2	tree1788	1	1	1	1	0.0782608695652174	0.036144578313253	Y	0.0816326530612245	0.111111111111111	0.6699	43.3307	0.0155	34.653	21.944	MD	MD	MD
ENSG00000171428	ENSG00000171428	ENSG00000156006	Y	NAT1	NAT2	0.112525	1.614584	NA	PD	PD	NA	0.329617908378507	0.379446081742689	0.0248	N	N	NA	Enzyme	NA	NA	1	2	tree1803	1	1	1	1	0.52	0.178082191780822	N	0.5	0.111111111111111	0.1089	0.2622	0.4153	80.69	80.69	PD	MD	MD
ENSG00000143379	ENSG00000143379	ENSG00000136169	Y	SETDB1	SETDB2	1.914584	1.914584	NA	ND	ND	ND	NA	0.611425995736182	0.0303	Y	N	NA	Enzyme	ENSMUSG00000015697	Y	1	2	tree1804	1	1	1	1	0.0540540540540541	0.0256410256410256	Y	0	0.111111111111111	0.7068	4.5953	0.1538	35.286	19.567	ND	ND	ND
ENSG00000198923	ENSG00000198923	ENSG00000182117	Y	NA	NOP10	0.164611	2.214584	NA	ND	MD	MD	NA	NA	NA	N	N	NA	NA	NA	NA	1	2	tree1807	NA	NA	NA	NA	0.0588235294117647	0	N	NA	NA	0.0982	0.1939	0.5067	82.813	81.538	ND	MD	MD
ENSG00000141959	ENSG00000141959	ENSG00000152556	Y	PFKL	PFKM	1.087896	2.214584	NA	MD	MD	MD	-0.41444497442692	-0.286474302583877	0.0044	Y	N	NA	Enzyme	ENSMUSG00000020277	NA	2	3	tree1808	0.902	0.75	4	1	0.197969543147208	0.0588235294117647	N	0	0.400888888888889	0.2312	74.2391	0.0031	66.667	62.212	MD	MD	MD
ENSG00000151224	ENSG00000151224	ENSG00000168906	Y	MAT1A	MAT2A	1.087896	2.214584	NA	PD	MD	MD	0.122196167694217	-0.425116227123893	0.0071	N	N	NA	Enzyme	ENSMUSG00000037798	N	1	2	tree1809	1	1	2	1	0.305970149253731	0.129032258064516	N	0	0.222222222222222	0.1025	7.3353	0.014	84.304	84.304	MD	MD	MD
ENSG00000197355	ENSG00000197355	ENSG00000117143	Y	UAP1L1	UAP1	1.087896	2.214584	NA	ND	ND	ND	0.0746289057605349	-0.275376068122938	0.0036	N	N	NA	Enzyme	ENSMUSG00000026956	NA	1	2	tree1810	NA	NA	NA	NA	0.0909090909090909	NA	N	NA	NA	0.323	63.406	0.0051	58.333	56	ND	ND	ND
ENSG00000174384	ENSG00000174384	ENSG00000188073	Y	NA	NA	0	2.214584	NA	ND	ND	ND	NA	NA	NA	N	N	NA	NA	NA	NA	0	9	tree1811	NA	NA	NA	NA	NA	NA	N	NA	NA	NA	NA	NA	NA	NA	ND	ND	ND
ENSG00000180185	ENSG00000180185	ENSG00000115042	Y	FAHD1	FAHD2A	2.214584	2.214584	NA	ND	ND	ND	NA	0.279326428152067	0.038	N	N	NA	Enzyme	ENSMUSG00000045316	NA	2	3	tree1813	NA	NA	NA	NA	0	0	N	NA	NA	0.6057	79.3707	0.0076	34.667	23.145	ND	ND	ND
ENSG00000144199	ENSG00000144199	ENSG00000115042	Y	FAHD2B	FAHD2A	0.164611	2.214584	NA	ND	ND	ND	NA	NA	NA	N	N	NA	Enzyme	NA	NA	2	3	tree1813	NA	NA	NA	NA	1	1	N	NA	NA	0.0098	0.0323	0.3028	98.089	98.089	ND	ND	ND
ENSG00000180178	ENSG00000180178	ENSG00000064763	Y	NA	FAR2	0.188275	1.914584	NA	ND	ND	ND	NA	NA	NA	N	N	NA	NA	NA	NA	0	3	tree1814	NA	NA	NA	NA	NA	NA	N	NA	NA	NA	NA	NA	NA	NA	ND	ND	ND
ENSG00000140506	ENSG00000140506	ENSG00000074695	Y	LMAN1L	LMAN1	1.087896	2.214584	NA	PD	PD	NA	-0.112304696648575	0.18914222807117	0.1863	N	N	NA	NA	ENSMUSG00000056271	NA	1	4	tree1816	NA	NA	NA	NA	0.0505050505050505	0.05	N	NA	NA	0.6172	58.0011	0.0106	36.709	30.961	PD	MD	MD
ENSG00000114988	ENSG00000114988	ENSG00000169223	Y	LMAN2L	LMAN2	1.087896	2.214584	NA	ND	ND	ND	0.156612229723595	0.354380705037213	0.0026	N	N	NA	NA	ENSMUSG00000001143	NA	3	4	tree1816	NA	NA	NA	NA	0.0555555555555556	0.0588235294117647	N	NA	NA	0.3109	16.4541	0.0189	56.891	51.872	ND	ND	ND
ENSG00000156875	ENSG00000156875	ENSG00000148110	Y	HIAT1	HIATL1	1.087896	1.914584	NA	ND	ND	ND	NA	0.522451531870986	0.002	N	N	NA	Transporter	ENSMUSG00000089911	NA	3	3	tree1818	1	1	1	1	0	0	N	NA	0.111111111111111	0.173	54.9878	0.0031	75.157	69.632	ND	ND	ND
ENSG00000196312	ENSG00000196312	ENSG00000148110	Y	HIATL2	HIATL1	0.144018	1.914584	NA	ND	ND	ND	NA	0.485231754578354	NA	N	N	NA	NA	NA	NA	2	3	tree1818	NA	NA	NA	NA	NA	NA	N	NA	NA	0.0132	0.0216	0.6137	97.761	25.889	ND	ND	ND
ENSG00000086475	ENSG00000086475	ENSG00000179918	Y	SEPHS1	SEPHS2	1.087896	1.914584	NA	ND	MD	MD	-0.280208369696293	0.507609898524506	0	N	N	NA	Enzyme	ENSMUSG00000026662	NA	1	2	tree1820	0.92	0.666666666666667	3	1	NA	NA	N	NA	0.307333333333333	NA	NA	NA	75.641	61.077	ND	MD	MD
ENSG00000054611	ENSG00000054611	ENSG00000065491	Y	TBC1D22A	TBC1D22B	2.214584	2.214584	NA	ND	ND	ND	-0.00900774187981807	-0.0130397277479922	0.0629	N	N	NA	Regulation	ENSMUSG00000051864	NA	6	2	tree1823	1	0.5	2	1	NA	NA	N	NA	0.222222222222222	0.259	8.2172	0.0315	63.745	61.538	ND	ND	ND
ENSG00000162885	ENSG00000162885	ENSG00000176022	Y	B3GALNT2	B3GALT6	1.914584	1.914584	NA	ND	ND	ND	NA	-0.499696736135214	0.1697	N	N	NA	Enzyme	ENSMUSG00000039242	NA	0	2	tree1824	NA	NA	NA	NA	0.222222222222222	0.4	N	NA	NA	0.7518	70.6173	0.0106	34.138	17.069	ND	ND	ND
ENSG00000196689	ENSG00000196689	ENSG00000187688	Y	TRPV1	TRPV2	0.776542	1.914584	NA	MD	ND	MD	-0.469305679433312	0.00900391876174123	0.0387	N	N	NA	Transporter	ENSMUSG00000005952	N	5	6	tree1828	NA	NA	NA	NA	0.155405405405405	0.0824742268041237	Y	0	NA	0.4184	44.1686	0.0095	47.292	41.774	MD	ND	MD
ENSG00000127412	ENSG00000127412	ENSG00000165125	Y	TRPV5	TRPV6	0.604171	1.914584	NA	ND	MD	MD	0.0887931629665791	0.113953094100837	0.0155	N	N	NA	Transporter	ENSMUSG00000036899	N	6	6	tree1828	NA	NA	NA	NA	0.328671328671329	0.168141592920354	N	0.0909090909090909	NA	0.1579	0.7885	0.2003	76.217	74.558	ND	MD	MD
ENSG00000184227	ENSG00000184227	ENSG00000119673	Y	ACOT1	ACOT2	0.00895	1.914584	NA	ND	ND	ND	NA	NA	NA	N	N	NA	Enzyme	NA	NA	3	5	tree1830	1	1	2	1	0.075	0.0512820512820513	N	NA	0.222222222222222	0.0068	0.0199	0.34	98.812	86.128	ND	ND	ND
ENSG00000177465	ENSG00000177465	ENSG00000205669	Y	ACOT4	ACOT6	0.423003	1.914584	NA	ND	ND	ND	NA	0.168834114444262	0.0246	N	N	NA	Enzyme	ENSMUSG00000052392	NA	3	5	tree1830	1	0.5	2	1	NA	NA	N	NA	0.222222222222222	0.3432	2.0798	0.165	54.106	26.603	ND	ND	ND
ENSG00000100652	ENSG00000100652	ENSG00000125255	Y	SLC10A1	SLC10A2	1.614584	1.914584	NA	ND	PD	NA	0.132597889635735	0.176087016634211	0.0189	N	N	NA	Transporter	ENSMUSG00000021135	NA	5	6	tree1837	1	1	1	1	0.279661016949153	0.141025641025641	N	NA	0.111111111111111	0.681	62.8238	0.0108	36.17	32.337	ND	MD	MD
ENSG00000126903	ENSG00000126903	ENSG00000205184	Y	SLC10A3	NA	1.087896	1.914584	NA	ND	ND	ND	NA	NA	0.0222	N	N	NA	Transporter	ENSMUSG00000032806	NA	5	6	tree1837	1	1	1	1	0.153846153846154	0.0833333333333333	N	NA	0.111111111111111	0.6282	42.1164	0.0149	39.294	30.642	ND	ND	ND
ENSG00000145283	ENSG00000145283	ENSG00000125255	Y	SLC10A6	SLC10A2	1.087896	1.914584	NA	ND	PD	NA	NA	NA	0.0068	N	N	NA	Transporter	ENSMUSG00000029321	NA	5	6	tree1837	1	0.5	2	1	0.0119047619047619	0	N	NA	0.222222222222222	0.4864	3.4575	0.1407	45.245	41.534	ND	MD	MD
ENSG00000077420	ENSG00000077420	ENSG00000173166	Y	APBB1IP	RAPH1	1.087896	1.914584	NA	PD	ND	NA	NA	0.184685326176751	0.0243	Y	N	NA	NA	ENSMUSG00000026786	NA	3	5	tree1842	NA	NA	NA	NA	0.0689655172413793	0.03125	N	0	NA	0.4372	7.0303	0.0622	50.912	25.573	PD	ND	NA
ENSG00000106070	ENSG00000106070	ENSG00000115290	Y	GRB10	GRB14	1.087896	1.914584	NA	PD	MD	MD	0.0078169745913135	0.358656438414882	0.0054	N	N	NA	SignalTransduction	ENSMUSG00000020176	Y	4	5	tree1842	1	1	2	1	0.057356608478803	0.0106761565836299	N	0.0754716981132075	0.222222222222222	0.33	7.8227	0.0422	55.91	49.584	PD	MD	MD
ENSG00000154380	ENSG00000154380	ENSG00000196405	Y	ENAH	EVL	1.087896	1.914584	NA	MD	MD	MD	0.0220683936242605	-0.115672505710849	0.2849	N	N	NA	NA	ENSMUSG00000022995	Y	4	6	tree1853	0.946	0.666666666666667	3	1	0.161616161616162	0.0571428571428571	Y	0.266666666666667	0.315333333333333	0.3203	5.3024	0.0604	60.567	27.745	MD	MD	MD
ENSG00000166068	ENSG00000166068	ENSG00000198369	Y	SPRED1	SPRED2	1.087896	1.914584	NA	MD	ND	MD	NA	0.600155618774719	0.0046	N	N	NA	NA	ENSMUSG00000027351	N	2	6	tree1853	1	1	1	1	0.206349206349206	0.175438596491228	Y	0	0.111111111111111	0.3379	15.1625	0.0223	57.673	49.364	MD	ND	MD
ENSG00000102078	ENSG00000102078	ENSG00000174032	Y	SLC25A14	SLC25A30	1.087896	1.814584	NA	PD	ND	NA	-0.196410057370113	-0.569849633872036	0	N	N	NA	NA	ENSMUSG00000031105	NA	43	5	tree1855	NA	NA	NA	NA	0	0	N	NA	NA	0.1152	25.8759	0.0045	80.69	66.102	PD	ND	NA
ENSG00000109424	ENSG00000109424	ENSG00000175567	Y	UCP1	UCP2	1.087896	1.814584	NA	PD	PD	NA	0.066809068799093	-0.0581328431311855	0.0225	N	N	NA	Transporter	ENSMUSG00000031710	N	45	5	tree1855	NA	NA	NA	NA	0.294478527607362	0.125	Y	0	NA	0.306	61.9183	0.0049	58.361	57.235	PD	PD	NA
ENSG00000170448	ENSG00000170448	ENSG00000124201	Y	NFXL1	ZNFX1	1.914584	1.914584	NA	ND	MD	MD	NA	-0.0887409458069555	0.0482	N	N	NA	Regulation	ENSMUSG00000072889	NA	174	2	tree1856	1	0.333333333333333	3	1	0	0	N	NA	0.333333333333333	0.8965	58.547	0.0153	26.796	12.039	ND	MD	MD
ENSG00000144711	ENSG00000144711	ENSG00000124313	Y	IQSEC1	IQSEC2	1.087896	1.914584	NA	ND	MD	MD	0.540118725312246	0.507065963734469	0.0017	N	N	NA	Regulation	ENSMUSG00000034312	N	3	3	tree1858	1	1	1	1	0	0	N	NA	0.111111111111111	0.2936	76.4118	0.0038	59.552	43.314	ND	MD	MD
ENSG00000008382	ENSG00000008382	ENSG00000162601	Y	MPND	MYSM1	1.614584	1.814584	NA	ND	ND	ND	NA	-0.139542333414215	0.0819	N	N	NA	Enzyme	ENSMUSG00000003199	NA	0	2	tree1863	NA	NA	NA	NA	0	0	N	NA	NA	0.9265	63.7798	0.0145	28.081	16.667	ND	ND	ND
ENSG00000131507	ENSG00000131507	ENSG00000102471	Y	NDFIP1	NDFIP2	1.087896	1.814584	NA	ND	ND	ND	NA	0.655492691006135	0	N	N	NA	SignalTransduction	ENSMUSG00000024425	N	1	2	tree1864	1	1	1	1	0.297297297297297	0.0967741935483871	N	0.2	0.111111111111111	0.2981	4.7189	0.0632	60.181	39.583	ND	ND	ND
ENSG00000137338	ENSG00000137338	ENSG00000185220	Y	PGBD1	PGBD2	0.188275	1.814584	NA	ND	ND	ND	NA	-0.281046163365093	0.027	N	N	NA	SignalTransduction	ENSMUSG00000055313	NA	5	4	tree1880	NA	NA	NA	NA	NA	NA	N	NA	NA	0.3778	2.391	0.158	52.083	31.501	ND	ND	ND
ENSG00000100139	ENSG00000100139	ENSG00000164877	Y	MICALL1	MICALL2	1.087896	1.814584	NA	MD	ND	MD	-0.0904970357602288	0.0664295295103237	0.1339	N	N	NA	NA	ENSMUSG00000033039	NA	15	2	tree1881	1	0.5	2	1	0.176470588235294	0.0714285714285714	N	NA	0.222222222222222	0.6055	72.7208	0.0083	40.759	35.053	MD	ND	MD
ENSG00000169314	ENSG00000169314	ENSG00000204165	Y	C22orf15	CXorf65	1.614584	1.614584	NA	ND	ND	ND	NA	NA	0.0184	N	N	NA	NA	ENSMUSG00000050157	NA	0	2	tree1883	NA	NA	NA	NA	NA	NA	N	NA	NA	0.9551	16.5129	0.0578	27.703	19.34	ND	ND	ND
ENSG00000150687	ENSG00000150687	ENSG00000146250	Y	PRSS23	PRSS35	1.087896	1.614584	NA	MD	ND	MD	NA	-0.0132538304401142	0.0052	N	N	NA	Enzyme	ENSMUSG00000039405	NA	1	2	tree1884	1	1	1	1	0.25	0.28	N	NA	0.111111111111111	0.4016	67.4163	0.006	52.674	46.682	MD	ND	MD
ENSG00000144567	ENSG00000144567	ENSG00000154153	Y	FAM134A	FAM134B	1.087896	1.087896	NA	ND	MD	MD	-0.0598036990882458	0.047824773279297	0.0082	N	N	NA	NA	ENSMUSG00000049339	NA	2	3	tree1885	NA	NA	NA	NA	NA	NA	N	NA	NA	0.8086	58.2349	0.0139	31.25	26.786	ND	MD	MD
ENSG00000181191	ENSG00000181191	ENSG00000198961	Y	PJA1	PJA2	1.087896	1.087896	NA	ND	ND	ND	0.441333527685988	0.709985469766848	0.0129	N	N	NA	Enzyme	ENSMUSG00000034403	NA	1	2	tree1888	1	1	1	1	0.132352941176471	0.0847457627118644	N	0.181818181818182	0.111111111111111	0.3897	1.5775	0.247	51.634	42.76	ND	ND	ND
ENSG00000146678	ENSG00000146678	ENSG00000141753	Y	IGFBP1	IGFBP4	1.087896	1.614584	NA	PD	PD	NA	0.13725066920338	0.400275152626838	0.0351	N	N	NA	NA	ENSMUSG00000020429	N	5	6	tree1890	NA	NA	NA	NA	0.12	0.0707964601769911	Y	0.230769230769231	NA	0.5816	13.0392	0.0446	35.223	32.222	PD	PD	NA
ENSG00000146674	ENSG00000146674	ENSG00000115461	Y	IGFBP3	IGFBP5	1.087896	1.614584	NA	PD	MD	MD	0.139149528280422	0.542543066885152	0.0057	Y	N	NA	Regulation	ENSMUSG00000020427	N	5	6	tree1890	1	0.333333333333333	3	1	0.149425287356322	0.0232558139534884	Y	0.25	0.333333333333333	0.4404	95.422	0.0046	48.846	41.1	PD	MD	MD
ENSG00000146278	ENSG00000146278	ENSG00000189266	Y	PNRC1	PNRC2	1.614584	1.614584	NA	ND	ND	ND	0.0405699362537819	0.788245416975485	0.0044	N	N	NA	NA	ENSMUSG00000040128	NA	0	3	tree1899	NA	NA	NA	NA	0.0444444444444444	0.0512820512820513	N	NA	NA	0.645	66.6149	0.0097	40.146	16.717	ND	ND	ND
ENSG00000215700	ENSG00000215700	ENSG00000189266	Y	NA	PNRC2	0	1.614584	NA	ND	ND	ND	NA	NA	NA	N	N	NA	NA	NA	NA	2	3	tree1899	NA	NA	NA	NA	NA	NA	N	NA	NA	0	0	0.3767	100	100	ND	ND	ND
ENSG00000220903	ENSG00000220903	ENSG00000182676	Y	NA	DYSFIP1	0.188275	2.214584	NA	ND	ND	ND	NA	NA	NA	N	N	NA	NA	NA	NA	4	4	tree1900	NA	NA	NA	NA	NA	NA	N	NA	NA	1.0832	2.1277	0.5091	24.49	12.457	ND	ND	ND
ENSG00000144445	ENSG00000144445	ENSG00000120071	Y	C2orf67	KIAA1267	1.087896	1.814584	NA	ND	PD	NA	NA	0.327294979990317	0.0162	N	Y	NA	NA	ENSMUSG00000026004	NA	2	2	tree1904	NA	NA	NA	NA	NA	NA	N	NA	NA	0.8317	6.6022	0.126	29.26	23.555	ND	PD	NA
ENSG00000196779	ENSG00000196779	ENSG00000172377	Y	NA	OR9I1	0.188275	0.423003	NA	ND	ND	ND	NA	NA	NA	N	N	NA	NA	NA	NA	495	4	tree1906	NA	NA	NA	NA	NA	NA	N	NA	NA	0.1894	0.6393	0.2962	69.957	51.911	ND	ND	ND
ENSG00000186509	ENSG00000186509	ENSG00000186513	Y	OR9Q1	OR9Q2	0.188275	0.423003	NA	ND	ND	ND	NA	NA	0.0445	N	N	NA	SignalTransduction	ENSMUSG00000054526	NA	503	4	tree1906	NA	NA	NA	NA	0.992727272727273	NA	N	NA	NA	0.1717	0.7638	0.2248	73.226	72.293	ND	ND	ND
ENSG00000188831	ENSG00000188831	ENSG00000187569	Y	NA	DPPA3	0.00895	0.164611	NA	ND	ND	ND	NA	NA	NA	N	N	NA	NA	NA	NA	1	2	tree1911	NA	NA	NA	NA	NA	NA	N	NA	NA	0.0088	0.031	0.2838	98.113	98.113	ND	ND	ND
ENSG00000089505	ENSG00000089505	ENSG00000140932	Y	CMTM1	CMTM2	0.423003	0.423003	NA	ND	ND	ND	NA	0.934578096346483	NA	N	N	NA	NA	NA	NA	0	2	tree1913	NA	NA	NA	NA	0.733333333333333	0.333333333333333	N	NA	NA	0.8645	60.9533	0.0142	25.108	19.142	ND	ND	ND
ENSG00000198930	ENSG00000198930	ENSG00000197463	Y	CSAG1	CSAG3	0.03297	0.03297	NA	ND	ND	ND	NA	NA	0.1239	N	N	NA	NA	NA	NA	2	3	tree1915	NA	NA	NA	NA	NA	NA	N	NA	NA	NA	NA	NA	NA	NA	ND	ND	ND
ENSG00000184324	ENSG00000184324	ENSG00000197463	Y	CSAG2	CSAG3	0	0.03297	NA	ND	ND	ND	NA	NA	NA	N	N	NA	NA	NA	NA	0	3	tree1915	NA	NA	NA	NA	NA	NA	N	NA	NA	NA	NA	NA	NA	NA	ND	ND	ND
ENSG00000125804	ENSG00000125804	ENSG00000175170	Y	FAM182A	NA	0	0.00895	NA	ND	ND	ND	NA	NA	NA	N	N	NA	NA	NA	NA	0	2	tree1917	NA	NA	NA	NA	NA	NA	N	NA	NA	0.1758	0.4305	0.4082	78.571	37.019	ND	ND	ND
ENSG00000204456	ENSG00000204456	ENSG00000204449	Y	NA	TRIM49L2	0	0.188275	NA	ND	ND	ND	NA	NA	NA	N	N	NA	NA	NA	NA	60	2	tree1926	NA	NA	NA	NA	NA	NA	N	NA	NA	0.4171	0.6377	0.654	50.262	21.007	ND	ND	ND
ENSG00000204613	ENSG00000204613	ENSG00000204610	Y	TRIM10	TRIM15	0.604171	1.087896	NA	PD	ND	NA	0.220683542369709	0.515911482241832	0.0951	N	N	NA	NA	ENSMUSG00000073400	NA	110	22	tree1931	1	1	1	1	NA	NA	Y	NA	0.111111111111111	0.4581	3.2763	0.1398	44.731	43.243	PD	ND	NA
ENSG00000154370	ENSG00000154370	ENSG00000162931	Y	TRIM11	TRIM17	0.423003	1.087896	NA	ND	ND	ND	NA	0.274982578406857	0.0044	N	N	NA	Enzyme	ENSMUSG00000020455	NA	124	22	tree1931	1	0.5	2	1	0.0238095238095238	0	Y	NA	0.222222222222222	0.4049	3.8958	0.1039	47.577	43.992	ND	ND	ND
ENSG00000204713	ENSG00000204713	ENSG00000146054	Y	TRIM27	TRIM7	0.604171	1.087896	NA	MD	ND	MD	NA	-0.375252570431305	0	Y	N	NA	Enzyme	ENSMUSG00000021326	NA	112	22	tree1931	1	1	1	1	0.0555555555555556	0.0625	N	NA	0.111111111111111	0.4889	84.3951	0.0058	42.105	36.43	MD	ND	MD
ENSG00000146833	ENSG00000146833	ENSG00000162931	Y	TRIM4	TRIM17	0.188275	1.087896	NA	ND	ND	ND	NA	-0.591782886384504	0.018	N	N	NA	NA	NA	NA	114	22	tree1931	1	1	1	1	0	0	N	NA	0.111111111111111	0.5443	8.3125	0.0655	40.576	34.791	ND	ND	ND
ENSG00000176979	ENSG00000176979	ENSG00000183439	Y	TRIM60	TRIM61	0.164611	1.087896	NA	ND	ND	ND	NA	NA	0.0317	N	N	NA	NA	ENSMUSG00000053490	NA	102	22	tree1931	1	1	1	1	0	0	N	NA	0.111111111111111	0.294	0.6809	0.4317	60.68	26.371	ND	ND	ND
ENSG00000129159	ENSG00000129159	ENSG00000166006	Y	KCNC1	KCNC2	1.087896	1.914584	NA	ND	ND	ND	0.2725089011637	0.482451214746272	0.0094	N	N	NA	Transporter	ENSMUSG00000058975	Y	29	4	tree1944	NA	NA	NA	NA	0.183098591549296	0.131147540983607	N	NA	NA	0.1674	75.8206	0.0022	74.776	62.952	ND	ND	ND
ENSG00000159082	ENSG00000159082	ENSG00000078269	Y	SYNJ1	SYNJ2	1.614584	2.214584	NA	PD	MD	MD	0.517512620144393	0.576349882402075	0.0384	N	N	NA	Enzyme	ENSMUSG00000022973	Y	2	2	tree1958	0.961	0.75	4	1	0.319526627218935	0.0408163265306122	Y	0.0769230769230769	0.427111111111111	0.4958	61.4131	0.0081	45.126	40.341	PD	MD	MD
ENSG00000119946	ENSG00000119946	ENSG00000148842	Y	CNNM1	CNNM2	1.087896	2.214584	NA	ND	PD	NA	0.316522912294043	0.639395048162794	0.0059	N	N	NA	NA	ENSMUSG00000025189	NA	3	4	tree1959	NA	NA	NA	NA	0.0136986301369863	0	N	NA	NA	0.3474	3.1768	0.1094	55.056	42.982	ND	MD	MD
ENSG00000172613	ENSG00000172613	ENSG00000151164	Y	RAD9A	RAD9B	1.087896	1.914584	NA	MD	ND	MD	NA	-0.0112459619994513	0.0071	Y	N	NA	Enzyme	ENSMUSG00000024824	Y	1	2	tree1960	NA	NA	NA	NA	0.164383561643836	0	N	0.166666666666667	NA	0.632	21.7936	0.029	36.34	32.639	MD	ND	MD
ENSG00000107447	ENSG00000107447	ENSG00000122678	Y	DNTT	POLM	1.087896	1.614584	NA	MD	MD	MD	0.173481929765001	0.102596850135814	0.0144	Y	N	NA	Enzyme	ENSMUSG00000025014	N	3	2	tree1963	1	1	2	1	0.141463414634146	0.00666666666666667	Y	0.111111111111111	0.222222222222222	0.6639	62.6639	0.0106	36.207	24.059	MD	MD	MD
ENSG00000132612	ENSG00000132612	ENSG00000119541	Y	VPS4A	VPS4B	2.214584	2.214584	NA	ND	ND	ND	-0.44609459056781	-0.297037537242024	0.001	N	N	NA	Enzyme	ENSMUSG00000031913	NA	26	2	tree1964	1	1	2	1	0.252336448598131	0.0394736842105263	N	0.230769230769231	0.222222222222222	0.1079	60.7945	0.0018	81.465	80.18	ND	ND	ND
ENSG00000138075	ENSG00000138075	ENSG00000143921	Y	ABCG5	ABCG8	2.214584	2.214584	NA	PD	PD	NA	NA	0.915194661994143	0.0308	N	N	NA	Transporter	ENSMUSG00000040505	N	5	2	tree1966	1	1	3	1	0.619047619047619	0.482758620689655	N	0	0.333333333333333	0.7689	33.1672	0.0232	29.088	26.89	MD	MD	MD
ENSG00000101182	ENSG00000101182	ENSG00000154611	Y	PSMA7	PSMA8	1.087896	2.214584	NA	MD	ND	MD	NA	-0.427590140725367	0.0023	Y	N	NA	Enzyme	ENSMUSG00000027566	NA	7	2	tree1973	1	1	1	1	0.106951871657754	0.029126213592233	N	NA	0.111111111111111	0.0979	11.3922	0.0086	83.871	81.25	MD	ND	MD
ENSG00000156471	ENSG00000156471	ENSG00000174915	Y	PTDSS1	PTDSS2	1.914584	1.914584	NA	ND	ND	ND	0.0188637945489268	-0.247414532272367	0.001	N	N	NA	Enzyme	ENSMUSG00000021518	Y	1	2	tree1976	NA	NA	NA	NA	0.489795918367347	0.117647058823529	N	NA	NA	0.6813	20.4385	0.0333	33.111	29.216	ND	ND	ND
ENSG00000173868	ENSG00000173868	ENSG00000144362	Y	PHOSPHO1	PHOSPHO2	1.087896	1.814584	NA	ND	ND	ND	NA	0.301018520034001	0.0371	N	N	NA	Enzyme	ENSMUSG00000050860	NA	1	2	tree1977	NA	NA	NA	NA	0	0	N	NA	NA	0.5523	64.3779	0.0086	42.5	34.812	ND	ND	ND
ENSG00000203819	ENSG00000203819	ENSG00000146047	Y	NA	HIST1H2BA	0.423003	2.214584	NA	ND	MD	MD	NA	NA	NA	N	N	NA	NA	NA	NA	0	22	tree1978	NA	NA	NA	NA	NA	NA	N	NA	NA	NA	NA	NA	NA	NA	ND	MD	MD
ENSG00000101812	ENSG00000101812	ENSG00000123569	Y	H2BFM	H2BFWT	0.164611	2.214584	NA	ND	PD	NA	NA	NA	0.0938	N	N	NA	NA	NA	NA	1	22	tree1978	NA	NA	NA	NA	0	0	N	NA	NA	0.1691	0.2718	0.6223	69.767	46.154	ND	PD	NA
ENSG00000196226	ENSG00000196226	ENSG00000146047	Y	HIST1H2BB	HIST1H2BA	0.188275	2.214584	NA	ND	MD	MD	NA	0.190806786930092	NA	Y	N	NA	NA	ENSMUSG00000075031	NA	19	22	tree1978	NA	NA	NA	NA	0	0	N	NA	NA	0.0793	3.3193	0.0239	86.508	85.827	ND	MD	MD
ENSG00000180596	ENSG00000180596	ENSG00000158373	Y	HIST1H2BC	HIST1H2BD	0.188275	2.214584	NA	PD	ND	NA	0.527378445590653	0.888328558970753	0	N	N	NA	NA	ENSMUSG00000058385	NA	19	22	tree1978	NA	NA	NA	NA	0.5	0.2	N	NA	NA	0.0032	0.7231	0.0044	99.206	99.206	PD	ND	NA
ENSG00000197459	ENSG00000197459	ENSG00000196331	Y	HIST1H2BH	HIST1H2BO	0.00895	2.214584	NA	ND	ND	ND	0.210242702288259	0.658262333927933	0.0033	N	N	NA	NA	NA	NA	19	22	tree1978	NA	NA	NA	NA	0.0952380952380952	0.0714285714285714	N	NA	NA	0.0032	1.3683	0.0024	99.206	99.206	ND	ND	ND
ENSG00000196374	ENSG00000196374	ENSG00000146047	Y	HIST1H2BM	HIST1H2BA	0.188275	2.214584	NA	ND	MD	MD	NA	-0.0239253988050455	NA	Y	N	NA	NA	NA	NA	19	22	tree1978	NA	NA	NA	NA	0.0476190476190476	0.0714285714285714	N	NA	NA	0.0875	2.6236	0.0334	84.921	84.252	ND	MD	MD
ENSG00000196890	ENSG00000196890	ENSG00000146047	Y	HIST3H2BB	HIST1H2BA	0.188275	2.214584	NA	ND	MD	MD	NA	NA	0	Y	N	NA	NA	ENSMUSG00000056895	NA	19	22	tree1978	NA	NA	NA	NA	0	0	N	NA	NA	0.0794	6.0128	0.0132	86.508	85.827	ND	MD	MD
ENSG00000186008	ENSG00000186008	ENSG00000198034	Y	NA	RPS4X	0.164611	2.214584	NA	ND	MD	MD	NA	NA	0.0639	N	Y	NA	NA	ENSMUSG00000031320	NA	3	4	tree1979	1	1	1	1	0.295302013422819	0.0566037735849057	Y	NA	0.111111111111111	0.1036	0.1987	0.5215	82.49	75.986	ND	MD	MD
ENSG00000129824	ENSG00000129824	ENSG00000157828	Y	RPS4Y1	RPS4Y2	0.0067	2.214584	NA	MD	ND	MD	NA	NA	NA	N	N	NA	NA	NA	NA	3	4	tree1979	1	1	1	1	0.585858585858586	0.5	Y	NA	0.111111111111111	0.0316	0.1755	0.1803	93.916	93.916	MD	ND	MD
ENSG00000198668	ENSG00000198668	ENSG00000143933	Y	CALM1	CALM2	1.087896	2.214584	NA	PD	ND	NA	NA	NA	NA	N	Y	NA	NA	NA	NA	38	6	tree1980	1	1	3	1	0.0505709624796085	0.0162337662337662	N	NA	0.333333333333333	0.035	13.3595	0.0026	94	71.939	PD	ND	NA
ENSG00000219039	ENSG00000219039	ENSG00000183684	Y	NA	THOC4	1.087896	2.214584	NA	ND	ND	ND	NA	NA	NA	N	Y	NA	NA	NA	NA	0	3	tree1983	NA	NA	NA	NA	NA	NA	N	NA	NA	NA	NA	NA	NA	NA	ND	ND	ND
ENSG00000107372	ENSG00000107372	ENSG00000086666	Y	ZFAND5	ZFAND6	1.087896	2.214584	NA	ND	ND	ND	0.265355897168579	0.0493384081275253	0	N	N	NA	NA	ENSMUSG00000024750	Y	2	2	tree1984	1	1	1	1	0.0606060606060606	0	Y	0	0.111111111111111	0.3433	4.3409	0.0791	59.42	46.241	ND	ND	ND
ENSG00000123983	ENSG00000123983	ENSG00000068366	Y	ACSL3	ACSL4	1.087896	2.214584	NA	MD	PD	MD	0.365096027757109	0.141031707277945	0.0064	N	N	NA	Enzyme	ENSMUSG00000032883	NA	8	2	tree1986	0.844	0.666666666666667	3	1	0.256637168141593	0.0405405405405405	Y	NA	0.281333333333333	0.2419	11.3024	0.0214	65.726	64.543	MD	MD	MD
ENSG00000135018	ENSG00000135018	ENSG00000188021	Y	UBQLN1	UBQLN2	0.188275	1.914584	NA	PD	ND	NA	NA	0.485559632197067	0.0088	Y	Y	Y	NA	ENSMUSG00000005312	NA	4	5	tree1990	NA	NA	NA	NA	0.0802469135802469	0.04	N	0.0779220779220779	NA	0.1046	1.0501	0.0996	82.18	74.803	MD	ND	MD
ENSG00000175520	ENSG00000175520	ENSG00000175518	Y	UBQLN3	UBQLNL	0.423003	1.914584	NA	ND	ND	ND	NA	0.880710833933434	0.0241	N	N	NA	NA	ENSMUSG00000051618	NA	4	5	tree1990	NA	NA	NA	NA	NA	NA	N	NA	NA	0.7371	60.8984	0.0121	31.778	21.029	ND	ND	ND
ENSG00000135953	ENSG00000135953	ENSG00000109736	Y	MFSD9	MFSD10	2.214584	2.214584	NA	ND	ND	ND	NA	0.198692840394223	NA	N	N	NA	Transporter	ENSMUSG00000041945	NA	3	2	tree1991	NA	NA	NA	NA	NA	NA	N	NA	NA	1.0786	8.8705	0.1216	26.415	21.132	ND	ND	ND
ENSG00000155097	ENSG00000155097	ENSG00000143882	Y	ATP6V1C1	ATP6V1C2	2.214584	2.214584	NA	ND	ND	ND	NA	-0.179490342607326	0	N	N	NA	Transporter	ENSMUSG00000022295	NA	1	2	tree1994	1	0.5	2	1	0.615384615384615	0.0833333333333333	N	NA	0.222222222222222	0.2708	16.4766	0.0164	62.533	55.116	ND	ND	ND
ENSG00000173212	ENSG00000173212	ENSG00000172478	Y	MAB21L3	C2orf54	1.087896	1.914584	NA	ND	ND	ND	NA	0.167994912020358	0.0934	N	N	NA	NA	ENSMUSG00000044313	NA	4	4	tree1995	NA	NA	NA	NA	NA	NA	N	NA	NA	0.9938	75.0169	0.0132	24.642	18.696	ND	ND	ND
ENSG00000180660	ENSG00000180660	ENSG00000181541	Y	MAB21L1	MAB21L2	1.087896	1.914584	NA	PD	ND	NA	0.0786686712414565	0.211821230764194	0	N	N	NA	NA	ENSMUSG00000056947	N	3	4	tree1995	NA	NA	NA	NA	0.147058823529412	0.106060606060606	Y	0	NA	0.0262	26.2017	0.001	94.15	94.15	PD	ND	NA
ENSG00000188666	ENSG00000188666	ENSG00000013293	Y	NA	SLC7A14	2.214584	2.214584	NA	ND	ND	ND	NA	NA	NA	N	N	NA	NA	NA	NA	1	6	tree1997	NA	NA	NA	NA	NA	NA	N	NA	NA	0.7643	12.8149	0.0596	31.452	5.058	ND	ND	ND
ENSG00000139514	ENSG00000139514	ENSG00000003989	Y	SLC7A1	SLC7A2	1.087896	2.214584	NA	PD	MD	MD	-0.261652684226788	-0.609093072412692	0.0068	N	N	NA	SignalTransduction	ENSMUSG00000041313	Y	12	6	tree1997	NA	NA	NA	NA	0.028169014084507	0.0363636363636364	N	NA	NA	0.3162	7.0092	0.0451	60.225	53.05	PD	MD	MD
ENSG00000099960	ENSG00000099960	ENSG00000013293	Y	SLC7A4	SLC7A14	1.914584	2.214584	NA	ND	ND	ND	NA	0.267341533044813	0.0124	N	N	NA	Transporter	ENSMUSG00000022756	NA	12	6	tree1997	NA	NA	NA	NA	0	0	N	NA	NA	0.5758	68.9142	0.0084	40.758	33.376	ND	ND	ND
ENSG00000090020	ENSG00000090020	ENSG00000115616	Y	SLC9A1	SLC9A2	1.087896	1.914584	NA	PD	PD	NA	0.275495641571364	0.288427770730152	NA	N	N	NA	Transporter	ENSMUSG00000028854	Y	5	5	tree2007	1	1	1	1	0.149532710280374	0.126760563380282	Y	0	0.111111111111111	0.4403	72.1076	0.0061	48.062	43.611	PD	PD	NA
ENSG00000066230	ENSG00000066230	ENSG00000135740	Y	SLC9A3	SLC9A5	1.087896	1.914584	NA	ND	ND	ND	0.297309419095213	0.131270526303265	0.1128	N	N	NA	Transporter	ENSMUSG00000036123	N	5	5	tree2007	1	1	1	1	0.0166666666666667	0	N	0	0.111111111111111	0.3418	71.6767	0.0048	54.624	48.205	ND	ND	ND
ENSG00000180251	ENSG00000180251	ENSG00000115616	Y	SLC9A4	SLC9A2	0.604171	1.914584	NA	PD	PD	NA	NA	NA	0.0167	N	N	NA	Transporter	ENSMUSG00000026065	N	8	5	tree2007	1	1	1	1	0.104477611940299	0.0757575757575758	N	NA	0.111111111111111	0.3486	2.1749	0.1603	56.066	53.083	PD	PD	NA
ENSG00000169918	ENSG00000169918	ENSG00000163113	Y	OTUD7A	OTUD7B	1.087896	1.914584	NA	ND	ND	ND	NA	0.322033136890724	0.0012	N	N	NA	Enzyme	ENSMUSG00000033510	NA	1	4	tree2023	1	0.5	2	1	0	0	N	NA	0.222222222222222	0.262	14.0732	0.0186	63.043	55.063	ND	ND	ND
ENSG00000162426	ENSG00000162426	ENSG00000164175	Y	SLC45A1	SLC45A2	1.614584	1.814584	NA	ND	PD	NA	NA	0.405709941994837	0.0056	N	N	NA	Transporter	ENSMUSG00000039838	NA	2	4	tree2033	NA	NA	NA	NA	0	0	N	NA	NA	0.539	72.3666	0.0074	41.985	27.919	ND	PD	NA
ENSG00000095777	ENSG00000095777	ENSG00000071909	Y	MYO3A	MYO3B	1.087896	1.814584	NA	MD	ND	MD	NA	0.281255124359267	0.0181	N	N	NA	Enzyme	ENSMUSG00000025716	NA	29	2	tree2036	1	0.2	5	1	0.0769230769230769	0.2	N	NA	0.555555555555556	0.3233	6.2696	0.0516	58.665	48.153	MD	ND	MD
ENSG00000164164	ENSG00000164164	ENSG00000068308	Y	OTUD4	OTUD5	1.914584	1.914584	NA	ND	ND	ND	NA	-0.264070642968328	0.0062	N	N	NA	NA	ENSMUSG00000036990	NA	11	2	tree2038	NA	NA	NA	NA	0	0	N	NA	NA	1.2734	57.7887	0.022	20.702	10.583	ND	ND	ND
ENSG00000125347	ENSG00000125347	ENSG00000168310	Y	IRF1	IRF2	1.087896	1.614584	NA	PD	PD	NA	0.421018097550879	0.655732233438497	0.0043	N	N	NA	Regulation	ENSMUSG00000018899	N	4	9	tree2044	NA	NA	NA	NA	0.233082706766917	0.121546961325967	Y	0.333333333333333	NA	0.5936	14.2574	0.0416	43.131	37.396	MD	MD	MD
ENSG00000126456	ENSG00000126456	ENSG00000185507	Y	IRF3	IRF7	1.087896	1.614584	NA	PD	MD	MD	0.34738496341785	0.829249336111494	0.0197	Y	N	NA	Regulation	ENSMUSG00000003184	N	6	9	tree2044	NA	NA	NA	NA	0.284345047923323	0.0888888888888889	N	0.170731707317073	NA	0.8384	66.7907	0.0126	31.401	23.466	PD	MD	MD
ENSG00000137265	ENSG00000137265	ENSG00000128604	Y	IRF4	IRF5	1.087896	1.614584	NA	PD	PD	NA	0.168417445861891	0.560719846945857	0.0089	N	N	NA	Regulation	ENSMUSG00000021356	N	6	9	tree2044	NA	NA	NA	NA	0.0631229235880399	0.0238095238095238	Y	0.0555555555555556	NA	0.6413	15.865	0.0404	35.417	28.705	MD	MD	MD
ENSG00000136110	ENSG00000136110	ENSG00000000005	Y	LECT1	TNMD	1.087896	1.614584	NA	PD	PD	NA	0.285222532531897	-0.143318912249987	0.1037	N	N	NA	NA	ENSMUSG00000022025	N	1	2	tree2052	NA	NA	NA	NA	0.0547945205479452	0.0597014925373134	Y	0	NA	0.6397	19.1169	0.0335	37.864	34.211	PD	MD	MD
ENSG00000161940	ENSG00000161940	ENSG00000113916	Y	BCL6B	BCL6	1.087896	1.614584	NA	ND	PD	NA	NA	0.528056207702436	0.0048	N	Y	NA	Regulation	ENSMUSG00000000317	N	231	2	tree2056	1	1	1	1	0.011070110701107	0.00574712643678161	Y	0	0.111111111111111	0.4088	76.0263	0.0054	54.968	36.517	ND	PD	NA
ENSG00000124226	ENSG00000124226	ENSG00000101695	Y	RNF114	RNF125	1.087896	1.087896	NA	MD	ND	MD	-0.152887640416325	-0.111390399919172	0.006	N	N	NA	NA	ENSMUSG00000006418	NA	3	4	tree2057	1	1	1	1	0.0348837209302326	0.027027027027027	Y	0	0.111111111111111	0.6441	6.7089	0.096	33.333	29.508	MD	ND	MD
ENSG00000134758	ENSG00000134758	ENSG00000101695	Y	RNF138	RNF125	0.776542	1.087896	NA	ND	ND	ND	0.133363535584486	0.170106703342482	0.0019	N	N	NA	Enzyme	ENSMUSG00000024317	NA	3	4	tree2057	1	1	1	1	0.0142857142857143	0.0169491525423729	N	0	0.111111111111111	0.6772	3.1623	0.2141	33.333	25.556	ND	ND	ND
ENSG00000183092	ENSG00000183092	ENSG00000137221	Y	BEGAIN	TJAP1	1.614584	1.614584	NA	ND	ND	ND	0.396932777095602	0.24003397751414	0.0066	N	N	NA	NA	ENSMUSG00000040867	NA	1	2	tree2059	NA	NA	NA	NA	0.0714285714285714	0.0909090909090909	N	0.0476190476190476	NA	0.6309	85.7653	0.0074	35.583	26.324	ND	ND	ND
ENSG00000198826	ENSG00000198826	ENSG00000187951	Y	ARHGAP11A	ARHGAP11B	0.188275	1.814584	NA	ND	ND	ND	NA	NA	0.0291	N	N	NA	Regulation	NA	NA	3	2	tree2063	NA	NA	NA	NA	0	0	N	NA	NA	0.0913	0.196	0.4656	86.891	22.678	ND	ND	ND
ENSG00000164331	ENSG00000164331	ENSG00000064490	Y	ANKRA2	RFXANK	1.087896	1.814584	NA	ND	MD	MD	-0.0207579388782417	0.29847910223348	0.0014	N	N	NA	NA	ENSMUSG00000021661	NA	25	2	tree2067	1	0.5	2	1	0.150943396226415	0.0256410256410256	N	0.222222222222222	0.222222222222222	0.4035	58.4205	0.0069	54.331	43.26	ND	MD	MD
ENSG00000204697	ENSG00000204697	ENSG00000177535	Y	NA	OR2B11	0.423003	0.776542	NA	ND	ND	ND	NA	NA	NA	N	N	NA	NA	NA	NA	0	19	tree2073	NA	NA	NA	NA	NA	NA	N	NA	NA	NA	NA	NA	NA	NA	ND	ND	ND
ENSG00000168131	ENSG00000168131	ENSG00000124657	Y	OR2B2	OR2B6	0.188275	0.776542	NA	ND	ND	ND	0.346358227160274	0.399666075072221	NA	N	N	NA	SignalTransduction	NA	NA	503	19	tree2073	NA	NA	NA	NA	0.992727272727273	NA	N	NA	NA	0.113	0.3444	0.3281	80.831	70.868	ND	ND	ND
ENSG00000204688	ENSG00000204688	ENSG00000204657	Y	OR2H1	OR2H2	0.03297	0.776542	NA	ND	ND	ND	-0.0340640274663145	0.455343488903146	NA	N	N	NA	SignalTransduction	NA	NA	504	19	tree2073	NA	NA	NA	NA	NA	NA	N	NA	NA	0.0741	0.258	0.2871	86.538	85.443	ND	ND	ND
ENSG00000204702	ENSG00000204702	ENSG00000204700	Y	OR2J1	OR2J2	0.03297	0.776542	NA	ND	ND	ND	NA	NA	NA	N	N	NA	NA	NA	NA	504	19	tree2073	NA	NA	NA	NA	NA	NA	N	NA	NA	0.0472	0.0887	0.5323	90.705	90.705	ND	ND	ND
ENSG00000185275	ENSG00000185275	ENSG00000219244	Y	NA	NA	0.188275	0.188275	NA	ND	ND	ND	NA	NA	NA	N	N	NA	SignalTransduction	NA	NA	0	2	tree2077	NA	NA	NA	NA	NA	NA	N	NA	NA	NA	NA	NA	NA	NA	ND	ND	ND
ENSG00000184814	ENSG00000184814	ENSG00000206260	Y	PRR23B	PRR23A	0.03297	0.188275	NA	ND	ND	ND	NA	NA	0.0615	N	N	NA	NA	NA	NA	2	3	tree2078	NA	NA	NA	NA	NA	NA	N	NA	NA	0.0492	0.0657	0.7482	90.189	89.85	ND	ND	ND
ENSG00000214819	ENSG00000214819	ENSG00000141028	Y	CDRT15L2	NA	0.03297	0.03297	NA	ND	ND	ND	NA	NA	NA	N	N	NA	NA	NA	NA	1	2	tree2086	NA	NA	NA	NA	NA	NA	N	NA	NA	NA	NA	NA	NA	NA	ND	ND	ND
ENSG00000198555	ENSG00000198555	ENSG00000130821	Y	NA	SLC6A8	0.00895	1.914584	NA	ND	PD	NA	NA	NA	NA	N	N	NA	NA	NA	NA	19	18	tree2098	1	1	1	1	NA	NA	N	NA	0.111111111111111	0.2179	0.493	0.442	71.786	50.25	ND	MD	MD
ENSG00000132164	ENSG00000132164	ENSG00000111181	Y	SLC6A11	SLC6A12	1.087896	1.914584	NA	ND	ND	ND	-0.13269473581695	0.193376299103502	0.0091	N	N	NA	Transporter	ENSMUSG00000030307	Y	19	18	tree2098	1	0.5	2	1	0.0746268656716418	0.0363636363636364	Y	NA	0.222222222222222	0.2196	3.0819	0.0712	67.107	63.339	ND	ND	ND
ENSG00000087916	ENSG00000087916	ENSG00000165970	Y	SLC6A14	SLC6A5	1.614584	1.914584	NA	PD	MD	MD	-0.229319042189926	-0.0688885648382447	0.014	N	N	NA	Transporter	ENSMUSG00000031089	NA	19	18	tree2098	NA	NA	NA	NA	0.0138888888888889	0.0188679245283019	N	NA	NA	0.4364	63.4881	0.0069	52.449	41.191	PD	MD	MD
ENSG00000164363	ENSG00000164363	ENSG00000174358	Y	SLC6A18	SLC6A19	1.087896	1.914584	NA	PD	PD	NA	NA	0.481756778871777	0.0376	N	N	NA	Transporter	ENSMUSG00000021612	N	19	18	tree2098	NA	NA	NA	NA	0.432432432432432	0.193548387096774	N	NA	NA	0.3439	106.7339	0.0032	52.913	50.776	PD	MD	MD
ENSG00000103546	ENSG00000103546	ENSG00000142319	Y	SLC6A2	SLC6A3	1.087896	1.914584	NA	PD	PD	NA	0.131940730402466	0.759251053587897	0.005	N	N	NA	Transporter	ENSMUSG00000055368	N	19	18	tree2098	0.852	0	2	0	0.2	0.0659340659340659	Y	0.111111111111111	0.189333333333333	0.213	36.1141	0.0059	67.599	64.219	MD	PD	MD
ENSG00000206138	ENSG00000206138	ENSG00000206128	Y	NA	NA	0	0.0067	NA	ND	ND	ND	NA	NA	NA	N	N	NA	NA	NA	NA	0	3	tree2099	NA	NA	NA	NA	NA	NA	N	NA	NA	NA	NA	NA	NA	NA	ND	ND	ND
ENSG00000167178	ENSG00000167178	ENSG00000129009	Y	ISLR2	ISLR	1.087896	1.087896	NA	ND	ND	ND	NA	-0.231317481859376	0.0108	N	N	NA	NA	ENSMUSG00000051243	Y	10	2	tree2108	NA	NA	NA	NA	0.0454545454545455	0.05	Y	NA	NA	0.36	6.4556	0.0558	54.93	31.325	ND	ND	ND
ENSG00000165606	ENSG00000165606	ENSG00000165462	Y	DRGX	PHOX2A	1.914584	1.914584	NA	ND	MD	MD	NA	NA	0.0294	N	N	NA	Regulation	ENSMUSG00000041730	Y	30	5	tree2110	NA	NA	NA	NA	0.0294117647058824	0	Y	NA	NA	0.5788	19.7504	0.0293	44.131	27.729	ND	MD	MD
ENSG00000116132	ENSG00000116132	ENSG00000167157	Y	PRRX1	PRRX2	1.087896	1.914584	NA	MD	ND	MD	0.119814111575548	0.407059159842643	0	N	N	NA	Regulation	ENSMUSG00000026586	Y	25	5	tree2110	NA	NA	NA	NA	0.0555555555555556	0.03125	Y	0.2	NA	0.2873	12.73	0.0226	61.728	58.824	MD	ND	MD
ENSG00000130741	ENSG00000130741	ENSG00000180574	Y	EIF2S3	NA	0.188275	2.214584	NA	ND	ND	ND	NA	NA	NA	Y	N	NA	Enzyme	NA	NA	3	2	tree2127	1	1	2	1	0.27536231884058	0.222222222222222	N	NA	0.222222222222222	0.0427	0.1116	0.3824	93.333	91.755	ND	ND	ND
ENSG00000151929	ENSG00000151929	ENSG00000156735	Y	BAG3	BAG4	1.614584	1.614584	NA	MD	MD	MD	-0.116267270812048	-0.290767035785817	0.0173	N	N	NA	NA	ENSMUSG00000030847	Y	36	2	tree2128	NA	NA	NA	NA	0.163120567375887	0.139130434782609	N	0.133333333333333	NA	0.9473	56.4376	0.0168	31.674	23.729	MD	MD	MD
ENSG00000169967	ENSG00000169967	ENSG00000198909	Y	MAP3K2	MAP3K3	1.087896	1.614584	NA	MD	PD	MD	0.481808235086017	0.570409486572207	0.0517	N	Y	NA	Enzyme	ENSMUSG00000024383	N	61	2	tree2130	1	1	1	1	0.201492537313433	0.0681818181818182	N	0.195121951219512	0.111111111111111	0.224	66.6662	0.0034	67.484	62.199	MD	MD	MD
ENSG00000214759	ENSG00000214759	ENSG00000165502	Y	NA	RPL36AL	2.214584	2.214584	NA	ND	ND	ND	NA	NA	NA	N	N	NA	NA	NA	NA	0	2	tree2138	NA	NA	NA	NA	NA	NA	N	NA	NA	NA	NA	NA	NA	NA	ND	ND	ND
ENSG00000116039	ENSG00000116039	ENSG00000147416	Y	ATP6V1B1	ATP6V1B2	1.087896	2.214584	NA	MD	PD	MD	-0.419939108449102	-0.17667135843892	0.0017	N	N	NA	Transporter	ENSMUSG00000006269	N	3	2	tree2139	1	1	3	1	0.304878048780488	0.0181818181818182	N	0.2	0.333333333333333	0.0834	3.1897	0.0261	85.545	83.237	MD	PD	MD
ENSG00000081800	ENSG00000081800	ENSG00000007216	Y	SLC13A1	SLC13A2	1.087896	2.214584	NA	ND	PD	NA	0.0816488242227716	0.618212933437076	0.0197	N	N	NA	Transporter	ENSMUSG00000029700	N	4	5	tree2141	0.676	0	1	0	0.0697674418604651	0.027027027027027	N	NA	0.0751111111111111	0.4533	63.3889	0.0072	48.211	38.729	ND	PD	NA
ENSG00000004660	ENSG00000004660	ENSG00000110931	Y	CAMKK1	CAMKK2	1.087896	2.214584	NA	PD	PD	NA	NA	0.38908328617218	0.0053	N	N	NA	Enzyme	ENSMUSG00000020785	N	127	2	tree2142	0.87	0.666666666666667	3	1	0.223684210526316	0.0476190476190476	N	0.375	0.29	0.2707	3.4605	0.0782	61.233	49.045	MD	PD	MD
ENSG00000184115	ENSG00000184115	ENSG00000169756	Y	NA	LIMS1	1.914584	1.914584	NA	ND	ND	ND	NA	NA	NA	N	N	NA	NA	NA	NA	26	7	tree2149	1	1	1	1	NA	NA	N	NA	0.111111111111111	0.1617	0.3309	0.4885	79.372	45.736	ND	ND	ND
ENSG00000072163	ENSG00000072163	ENSG00000169756	Y	LIMS2	LIMS1	1.087896	1.914584	NA	ND	ND	ND	0.453653530006983	0.475514340279783	0.0243	N	N	NA	NA	ENSMUSG00000024395	N	16	7	tree2149	1	1	1	1	0.0833333333333333	0.0526315789473684	N	0.0714285714285714	0.111111111111111	0.0999	8.3934	0.0119	82.203	78.016	ND	ND	ND
ENSG00000110031	ENSG00000110031	ENSG00000089159	Y	LPXN	PXN	1.814584	1.914584	NA	ND	MD	MD	0.219621932330663	0.293742953116798	0.0142	N	Y	NA	NA	ENSMUSG00000024696	NA	20	7	tree2149	1	0.333333333333333	3	1	0.0750750750750751	0.0459183673469388	Y	0.0833333333333333	0.333333333333333	0.9433	66.9457	0.0141	25.581	13.808	ND	MD	MD
ENSG00000173214	ENSG00000173214	ENSG00000174514	Y	KIAA1919	MFSD4	1.614584	1.914584	NA	ND	ND	ND	NA	0.236329976995312	0.0343	N	N	NA	Transporter	NA	NA	1	2	tree2153	NA	NA	NA	NA	0	NA	N	NA	NA	0.8945	58.1986	0.0154	28.029	19.313	ND	ND	ND
ENSG00000129625	ENSG00000129625	ENSG00000115255	Y	REEP5	REEP6	1.087896	1.914584	NA	PD	ND	NA	NA	-0.153008958169358	0	N	N	NA	NA	ENSMUSG00000005873	NA	5	2	tree2155	NA	NA	NA	NA	0	0	N	NA	NA	1.1435	3.4546	0.331	20.635	8.125	MD	ND	MD
ENSG00000160584	ENSG00000160584	ENSG00000116141	Y	SIK3	MARK1	1.914584	1.914584	NA	ND	MD	MD	0.314855889457903	0.562317939222137	0.0063	N	N	NA	Enzyme	ENSMUSG00000034135	NA	33	7	tree2158	1	1	2	1	0.072463768115942	0	N	0.0909090909090909	0.222222222222222	0.6707	65.9931	0.0102	37.165	21.164	ND	MD	MD
ENSG00000072518	ENSG00000072518	ENSG00000116141	Y	MARK2	MARK1	1.087896	1.914584	NA	ND	MD	MD	0.0480430667407385	0.208486925140061	0.0012	Y	N	NA	Enzyme	ENSMUSG00000024969	Y	97	7	tree2158	1	1	2	1	0.0419161676646707	0.00843881856540084	Y	0.111111111111111	0.222222222222222	0.1987	5.095	0.039	70.627	67.038	ND	MD	MD
ENSG00000142178	ENSG00000142178	ENSG00000170145	Y	SIK1	SIK2	1.087896	1.914584	NA	ND	ND	ND	0.0466783516548096	0.133268424066549	0.0152	N	N	NA	Regulation	ENSMUSG00000024042	NA	51	7	tree2158	1	1	2	1	0.0707964601769911	0.0114942528735632	Y	0.25	0.222222222222222	0.4201	4.644	0.0905	50.26	41.214	ND	ND	ND
ENSG00000155008	ENSG00000155008	ENSG00000184831	Y	APOOL	APOO	1.087896	1.914584	NA	ND	ND	ND	0.125404313051245	0.498832017846481	0.0189	N	N	NA	NA	ENSMUSG00000025525	N	1	2	tree2159	NA	NA	NA	NA	NA	NA	N	NA	NA	0.6438	9.0424	0.0712	36.548	26.766	ND	ND	ND
ENSG00000064835	ENSG00000064835	ENSG00000143190	Y	POU1F1	POU2F1	1.914584	1.914584	NA	PD	PD	NA	-0.0287057337240122	0.218064332348416	0.0014	N	Y	NA	Regulation	ENSMUSG00000004842	N	18	13	tree2167	NA	NA	NA	NA	0.036734693877551	0.00578034682080925	Y	0.0238095238095238	NA	0.6643	15.9972	0.0415	38.486	16.159	MD	PD	MD
ENSG00000028277	ENSG00000028277	ENSG00000143190	Y	POU2F2	POU2F1	1.087896	1.914584	NA	MD	PD	MD	-0.218817167673229	0.449311784595426	0.0939	Y	Y	Y	Regulation	ENSMUSG00000008496	Y	19	13	tree2167	NA	NA	NA	NA	0.147186147186147	0.104651162790698	Y	0.181818181818182	NA	0.3835	59.1319	0.0065	56.034	42.098	MD	PD	MD
ENSG00000137709	ENSG00000137709	ENSG00000143190	Y	POU2F3	POU2F1	1.814584	1.914584	NA	ND	PD	NA	0.207680664306459	0.0590106577413697	0.0088	N	Y	NA	Regulation	ENSMUSG00000032015	Y	19	13	tree2167	NA	NA	NA	NA	0.0223214285714286	0.0304878048780488	Y	0	NA	0.4529	8.5401	0.053	50.58	28.684	ND	PD	NA
ENSG00000185668	ENSG00000185668	ENSG00000184486	Y	POU3F1	POU3F2	1.087896	1.914584	NA	ND	PD	NA	0.31669645806754	0.463063709276582	NA	N	N	NA	Regulation	ENSMUSG00000078236	NA	19	13	tree2167	NA	NA	NA	NA	0.0909090909090909	0.0454545454545455	Y	0.111111111111111	NA	0.2768	19.6074	0.0141	61.954	47.723	ND	PD	NA
ENSG00000152192	ENSG00000152192	ENSG00000151615	Y	POU4F1	POU4F2	1.614584	1.914584	NA	MD	MD	MD	0.362867450150849	0.879921328078709	NA	N	N	NA	Regulation	ENSMUSG00000048349	Y	19	13	tree2167	NA	NA	NA	NA	0.133333333333333	0.0638297872340425	Y	0.2	NA	0.145	94.2469	0.0015	76.061	50.402	MD	MD	MD
ENSG00000212993	ENSG00000212993	ENSG00000204531	Y	POU5F1B	POU5F1	0.00895	1.914584	NA	ND	MD	MD	0.418512249136832	0.783108877114379	NA	N	Y	NA	NA	NA	NA	19	13	tree2167	NA	NA	NA	NA	0.776595744680851	0.744186046511628	Y	NA	NA	0.0183	0.0316	0.5797	96.1	95.833	ND	MD	MD
ENSG00000203668	ENSG00000203668	ENSG00000188419	Y	CHML	CHM	0.423003	1.914584	NA	MD	PD	MD	-0.0391841110085774	-0.109573126791309	NA	N	N	NA	Regulation	ENSMUSG00000078185	NA	1	2	tree2183	1	0.5	2	1	0.0962962962962963	0.0571428571428571	Y	0.111111111111111	0.222222222222222	0.1734	0.7582	0.2288	72.086	71.537	MD	MD	MD
ENSG00000138617	ENSG00000138617	ENSG00000137817	Y	PARP16	PARP6	1.614584	1.814584	NA	ND	ND	ND	-0.0455923009872263	-0.273422177910775	0.0056	N	N	NA	Enzyme	ENSMUSG00000032392	NA	0	3	tree2190	1	1	1	1	1	1	N	NA	0.111111111111111	0.8013	12.6871	0.0632	30.435	12.408	ND	ND	ND
ENSG00000151883	ENSG00000151883	ENSG00000137817	Y	PARP8	PARP6	1.087896	1.814584	NA	ND	ND	ND	-0.236467330845458	0.0301575433085632	0.0059	N	N	NA	Enzyme	ENSMUSG00000021725	NA	1	3	tree2190	1	1	1	1	0	0	N	NA	0.111111111111111	0.2583	7.058	0.0366	63.768	45.833	ND	ND	ND
ENSG00000163295	ENSG00000163295	ENSG00000163286	Y	ALPI	ALPPL2	0.03297	2.214584	NA	MD	MD	MD	0.371890836332273	0.897569041261296	0.0665	N	N	NA	Enzyme	NA	NA	3	4	tree2191	1	1	1	1	0.0212765957446809	0	N	0	0.111111111111111	0.0651	0.3646	0.1785	87.5	86.842	MD	MD	MD
ENSG00000163283	ENSG00000163283	ENSG00000163286	Y	ALPP	ALPPL2	0.00895	2.214584	NA	PD	MD	MD	0.0352842512920587	0.482377026544241	NA	N	N	NA	Enzyme	NA	NA	3	4	tree2191	1	1	1	1	0.142857142857143	0	N	0	0.111111111111111	0.014	0.0632	0.2211	96.992	96.449	PD	MD	MD
ENSG00000012223	ENSG00000012223	ENSG00000091513	Y	LTF	TF	0.188275	1.814584	NA	PD	PD	NA	-0.115273081362339	-0.21444738060094	0.0768	N	N	NA	Enzyme	ENSMUSG00000032496	N	2	3	tree2192	0.538	0.25	3	0.5	0.092896174863388	0.0103092783505155	N	0.0222222222222222	0.173	0.2875	0.8608	0.3339	61.905	60	MD	MD	MD
ENSG00000082153	ENSG00000082153	ENSG00000136261	Y	BZW1	BZW2	1.087896	1.814584	NA	ND	MD	MD	0.161988320183085	-0.121678734998458	0.0073	Y	N	NA	NA	ENSMUSG00000051223	NA	1	2	tree2193	NA	NA	NA	NA	0.00925925925925926	0.0104166666666667	Y	NA	NA	0.1687	13.7358	0.0123	72.596	66.52	ND	MD	MD
ENSG00000156136	ENSG00000156136	ENSG00000114956	Y	DCK	DGUOK	1.087896	1.814584	NA	PD	MD	MD	-0.00637428402215205	0.00889300302065443	0.0158	N	N	NA	Enzyme	ENSMUSG00000029366	N	2	3	tree2194	0.654	0.2	4	0.5	0.129496402877698	0.0447761194029851	N	0	0.291555555555556	0.4741	2.8999	0.1635	46.923	36.527	MD	MD	MD
ENSG00000146830	ENSG00000146830	ENSG00000204120	Y	GIGYF1	GIGYF2	1.087896	2.214584	NA	ND	MD	MD	NA	-0.237473577069399	0.0101	N	N	NA	NA	ENSMUSG00000029714	NA	1	2	tree2198	NA	NA	NA	NA	0.0595238095238095	0.0256410256410256	Y	0.166666666666667	NA	0.2993	7.1517	0.0418	58.907	42.544	ND	MD	MD
ENSG00000174453	ENSG00000174453	ENSG00000188730	Y	VWC2L	VWC2	1.087896	1.814584	NA	ND	ND	ND	NA	NA	0.0422	N	N	NA	NA	ENSMUSG00000045648	NA	8	2	tree2211	NA	NA	NA	NA	NA	NA	Y	NA	NA	0.3739	7.5295	0.0497	52.511	35.061	ND	ND	ND
ENSG00000106031	ENSG00000106031	ENSG00000159184	Y	HOXA13	HOXB13	1.087896	1.087896	NA	PD	MD	MD	NA	0.959577423793581	1e-04	N	N	NA	Regulation	ENSMUSG00000038203	Y	39	4	tree2212	NA	NA	NA	NA	0.0625	0.05	Y	0.166666666666667	NA	0.3185	11.1302	0.0286	56.94	40.921	MD	MD	MD
ENSG00000186480	ENSG00000186480	ENSG00000125629	Y	INSIG1	INSIG2	1.087896	1.087896	NA	ND	PD	NA	0.149759112866986	0.490070197457444	0.0411	N	N	NA	NA	ENSMUSG00000045294	Y	1	2	tree2213	NA	NA	NA	NA	0.164179104477612	0.0833333333333333	Y	0.4	NA	0.1975	62.6966	0.0032	70.513	49.55	ND	PD	NA
ENSG00000162006	ENSG00000162006	ENSG00000102854	Y	MSLNL	MSLN	0.604171	1.087896	NA	ND	MD	MD	NA	NA	0.1117	N	N	NA	NA	ENSMUSG00000041062	NA	2	2	tree2215	NA	NA	NA	NA	0	0	Y	NA	NA	0.7595	79.8704	0.0095	30.949	18.668	ND	MD	MD
ENSG00000135272	ENSG00000135272	ENSG00000112559	Y	MDFIC	MDFI	1.087896	1.087896	NA	ND	ND	ND	0.0517860567965005	0.0468009578348411	0.029	N	N	NA	NA	ENSMUSG00000041390	NA	1	2	tree2218	NA	NA	NA	NA	0.0795454545454545	0.0285714285714286	Y	0.00523560209424084	NA	0.458	5.7639	0.0795	51.037	34.167	ND	ND	ND
ENSG00000173272	ENSG00000173272	ENSG00000152082	Y	MZT2A	MZT2B	0.00895	1.614584	NA	ND	ND	ND	0.899451609409313	0.436978079164064	NA	N	N	NA	NA	NA	NA	1	2	tree2223	NA	NA	NA	NA	0.05	0	N	NA	NA	0.0155	0.052	0.2984	96.203	69.725	ND	ND	ND
ENSG00000169306	ENSG00000169306	ENSG00000189108	Y	IL1RAPL1	IL1RAPL2	1.087896	1.087896	NA	MD	ND	MD	0.0516997270185834	0.119469030259581	0.0013	N	N	NA	SignalTransduction	ENSMUSG00000052372	N	7	2	tree2227	NA	NA	NA	NA	0.26865671641791	0.211538461538462	Y	NA	NA	0.2524	3.4786	0.0726	61.953	61.063	MD	ND	MD
ENSG00000196832	ENSG00000196832	ENSG00000196143	Y	OR11G2	OR11H12	1.087896	1.087896	NA	ND	ND	ND	NA	NA	0.0472	N	N	NA	SignalTransduction	NA	NA	506	4	tree2233	NA	NA	NA	NA	NA	NA	N	NA	NA	0.3282	2.0185	0.1626	59.813	54.857	ND	ND	ND
ENSG00000130538	ENSG00000130538	ENSG00000196143	Y	OR11H1	OR11H12	0	1.087896	NA	ND	ND	ND	NA	NA	NA	N	N	NA	SignalTransduction	NA	NA	503	4	tree2233	NA	NA	NA	NA	NA	NA	N	NA	NA	0.0062	0.0032	1.9415	98.773	98.773	ND	ND	ND
ENSG00000186445	ENSG00000186445	ENSG00000196143	Y	NA	OR11H12	0	1.087896	NA	ND	ND	ND	NA	NA	NA	N	N	NA	NA	NA	NA	506	4	tree2233	NA	NA	NA	NA	NA	NA	N	NA	NA	0.0117	0.0037	3.1927	97.546	97.546	ND	ND	ND
ENSG00000189420	ENSG00000189420	ENSG00000186812	Y	ZFP92	ZNF397	0.604171	1.914584	NA	ND	ND	ND	NA	NA	NA	N	N	NA	NA	NA	NA	0	7	tree2236	NA	NA	NA	NA	NA	NA	N	NA	NA	NA	NA	NA	NA	NA	ND	ND	ND
ENSG00000169740	ENSG00000169740	ENSG00000160908	Y	ZNF32	ZNF394	1.814584	1.914584	NA	ND	ND	ND	0.060961024420142	-0.123212967876796	0	N	N	NA	NA	ENSMUSG00000059689	NA	586	7	tree2236	1	1	1	1	0	0	N	NA	0.111111111111111	0.5789	3.0236	0.1915	41.176	19.929	ND	ND	ND
ENSG00000125945	ENSG00000125945	ENSG00000179195	Y	ZNF436	ZNF664	0.188275	1.914584	NA	ND	MD	MD	NA	-0.0204066559876304	0.0019	N	N	NA	NA	ENSMUSG00000051351	NA	523	7	tree2236	1	1	1	1	NA	NA	N	NA	0.111111111111111	0.349	2.1922	0.1592	57.088	31.702	ND	MD	MD
ENSG00000180305	ENSG00000180305	ENSG00000182931	Y	WFDC10A	WFDC10B	0.188275	0.188275	NA	ND	ND	ND	NA	0.169103141517112	0.0447	N	N	NA	Regulation	ENSMUSG00000070529	NA	0	4	tree2239	NA	NA	NA	NA	NA	NA	N	NA	NA	0.678	1.0421	0.6506	35.443	31.461	ND	ND	ND
ENSG00000159123	ENSG00000159123	ENSG00000184911	Y	DMRTC1	DMRTC1B	0	0.423003	NA	ND	ND	ND	NA	NA	NA	N	N	NA	NA	NA	NA	2	3	tree2244	NA	NA	NA	NA	NA	NA	N	NA	NA	0	0	0.4676	100	100	ND	ND	ND
ENSG00000172965	ENSG00000172965	ENSG00000184943	Y	NA	NA	0.144018	0.144018	NA	ND	ND	ND	NA	NA	NA	N	N	NA	NA	NA	NA	0	2	tree2245	NA	NA	NA	NA	NA	NA	N	NA	NA	NA	NA	NA	NA	NA	ND	ND	ND
ENSG00000117000	ENSG00000117000	ENSG00000188994	Y	RLF	ZNF292	1.087896	1.087896	NA	MD	ND	MD	0.721384793142959	0.313525125617701	0.0125	N	N	NA	Regulation	ENSMUSG00000049878	NA	4	2	tree2265	1	1	1	1	0.010989010989011	0	N	NA	0.111111111111111	0.6366	12.6574	0.0503	35.71	23.429	MD	ND	MD
ENSG00000134061	ENSG00000134061	ENSG00000174123	Y	CD180	TLR10	1.914584	1.914584	NA	ND	PD	NA	NA	0.868633951498624	0.0304	N	N	NA	SignalTransduction	ENSMUSG00000021624	N	41	8	tree2268	NA	NA	NA	NA	0.056	0.0267857142857143	N	0.0909090909090909	NA	1.1323	65.5531	0.0173	22.118	17.108	ND	PD	NA
ENSG00000174125	ENSG00000174125	ENSG00000174130	Y	TLR1	TLR6	0.188275	1.914584	NA	PD	PD	NA	0.258972262606073	0.494869612169739	0.025	N	N	NA	SignalTransduction	ENSMUSG00000044827	N	20	8	tree2268	1	0.5	2	1	0.327380952380952	0.204918032786885	N	0.230769230769231	0.222222222222222	0.2286	0.5719	0.3997	69.005	67.794	MD	PD	MD
ENSG00000137462	ENSG00000137462	ENSG00000174123	Y	TLR2	TLR10	1.087896	1.914584	NA	PD	PD	NA	NA	0.445313932414633	0.0212	N	N	NA	SignalTransduction	ENSMUSG00000027995	N	32	8	tree2268	NA	NA	NA	NA	0.249230769230769	0.0878661087866109	N	0.0526315789473684	NA	0.8156	65.5464	0.0124	31.662	28.674	MD	PD	MD
ENSG00000136869	ENSG00000136869	ENSG00000101916	Y	TLR4	TLR8	1.087896	1.914584	NA	PD	PD	NA	0.668321434970653	0.516608875161983	0.0319	Y	N	NA	SignalTransduction	ENSMUSG00000039005	N	37	8	tree2268	NA	NA	NA	NA	0.159600997506234	0.02	N	0.0588235294117647	NA	0.8695	68.706	0.0127	29.34	22.222	MD	PD	MD
ENSG00000187554	ENSG00000187554	ENSG00000174123	Y	TLR5	TLR10	1.814584	1.914584	NA	PD	PD	NA	NA	-0.105955010862311	0.0268	N	N	NA	SignalTransduction	ENSMUSG00000079164	N	31	8	tree2268	NA	NA	NA	NA	0.417177914110429	0.246575342465753	N	0.142857142857143	NA	1.0819	61.6958	0.0175	24.867	20.393	MD	PD	MD
ENSG00000063515	ENSG00000063515	ENSG00000133937	Y	GSC2	GSC	1.087896	1.914584	NA	MD	MD	MD	NA	0.728394090811753	0.0553	N	N	NA	Regulation	ENSMUSG00000022738	N	29	2	tree2271	NA	NA	NA	NA	0.0196078431372549	0.0135135135135135	Y	NA	NA	0.4883	7.9268	0.0616	45.455	30.909	MD	MD	MD
ENSG00000129315	ENSG00000129315	ENSG00000082258	Y	CCNT1	CCNT2	1.087896	1.914584	NA	MD	ND	MD	0.147608241191933	0.242004563270202	0.007	Y	Y	N	NA	ENSMUSG00000011960	NA	2	2	tree2285	NA	NA	NA	NA	0.477941176470588	0.135802469135802	N	0.115384615384615	NA	0.4405	9.0134	0.0489	52.744	43.25	MD	ND	MD
ENSG00000161149	ENSG00000161149	ENSG00000198033	Y	NA	TUBA3C	1.087896	2.214584	NA	ND	ND	ND	NA	NA	NA	N	N	NA	NA	NA	NA	0	12	tree2298	NA	NA	NA	NA	NA	NA	N	NA	NA	NA	NA	NA	NA	NA	ND	ND	ND
ENSG00000214391	ENSG00000214391	ENSG00000163526	Y	NA	NA	0.604171	2.214584	NA	ND	ND	ND	NA	NA	NA	N	N	NA	NA	NA	NA	33	12	tree2298	NA	NA	NA	NA	NA	NA	N	NA	NA	NA	NA	NA	NA	NA	ND	ND	ND
ENSG00000123416	ENSG00000123416	ENSG00000127824	Y	TUBA1B	TUBA4A	1.087896	2.214584	NA	MD	ND	MD	0.469139405885478	0.568883955856228	0	Y	Y	N	Enzyme	ENSMUSG00000023004	NA	33	12	tree2298	1	0.5	2	1	0.152542372881356	0.0675675675675676	N	0.0892857142857143	0.222222222222222	0.0143	1.1691	0.0123	96.875	96.231	MD	ND	MD
ENSG00000066777	ENSG00000066777	ENSG00000124198	Y	ARFGEF1	ARFGEF2	1.087896	2.214584	NA	ND	MD	MD	0.312379641872301	-0.161713185901357	0.0024	N	N	NA	Regulation	ENSMUSG00000067851	NA	3	4	tree2300	1	1	1	1	0.1875	0.100917431192661	N	0.153846153846154	0.111111111111111	0.1509	4.5473	0.0332	77.278	74.03	ND	MD	MD
ENSG00000126858	ENSG00000126858	ENSG00000140983	Y	RHOT1	RHOT2	1.087896	2.214584	NA	ND	ND	ND	-0.0073349206831964	-0.262899966931124	7e-04	N	Y	NA	Enzyme	ENSMUSG00000017686	NA	1	2	tree2301	1	1	2	1	0.205882352941176	0.153846153846154	N	0	0.222222222222222	0.2901	16.283	0.0178	60.586	53.525	ND	ND	ND
ENSG00000214405	ENSG00000214405	ENSG00000176276	Y	NA	NA	1.087896	2.214584	NA	ND	ND	ND	NA	NA	NA	N	N	NA	NA	NA	NA	0	10	tree2303	NA	NA	NA	NA	NA	NA	N	NA	NA	NA	NA	NA	NA	NA	ND	ND	ND
ENSG00000176490	ENSG00000176490	ENSG00000165023	Y	DIRAS1	DIRAS2	1.087896	2.214584	NA	ND	PD	NA	NA	0.731693738594688	0.0018	N	N	NA	Enzyme	ENSMUSG00000043670	NA	91	10	tree2303	1	1	1	1	0.05	0	N	NA	0.111111111111111	0.1128	112.7602	0.001	79.293	78.894	ND	PD	NA
ENSG00000125249	ENSG00000125249	ENSG00000181467	Y	RAP2A	RAP2B	1.087896	2.214584	NA	ND	ND	ND	-0.316780670621241	0.0990475754698064	0.0023	N	N	NA	Enzyme	ENSMUSG00000051615	NA	115	10	tree2303	1	1	1	1	0.228260869565217	0.0694444444444444	Y	0.142857142857143	0.111111111111111	0.049	48.9818	0.001	90.71	90.71	ND	ND	ND
ENSG00000011177	ENSG00000011177	ENSG00000166741	Y	NA	NNMT	0.423003	1.914584	NA	ND	PD	NA	NA	NA	NA	N	N	NA	NA	NA	NA	0	3	tree2304	NA	NA	NA	NA	NA	NA	N	NA	NA	NA	NA	NA	NA	NA	ND	MD	MD
ENSG00000172548	ENSG00000172548	ENSG00000140157	Y	NIPAL4	NIPA2	1.614584	1.914584	NA	MD	MD	MD	NA	NA	0.016	N	N	NA	SignalTransduction	ENSMUSG00000020411	NA	5	6	tree2305	NA	NA	NA	NA	0	0	N	NA	NA	0.3599	7.2112	0.0499	59.664	45.416	MD	MD	MD
ENSG00000163293	ENSG00000163293	ENSG00000140157	Y	NIPAL1	NIPA2	1.087896	1.914584	NA	ND	MD	MD	NA	-0.271129493329297	0.0071	N	N	NA	NA	ENSMUSG00000067219	NA	5	6	tree2305	NA	NA	NA	NA	NA	NA	N	NA	NA	0.2409	59.5762	0.004	66.952	56.086	ND	MD	MD
ENSG00000104361	ENSG00000104361	ENSG00000001461	Y	NIPAL2	NIPAL3	1.087896	1.914584	NA	ND	ND	ND	-0.0831717938402737	0.130521131543138	0.0174	N	N	NA	NA	ENSMUSG00000038879	NA	5	6	tree2305	NA	NA	NA	NA	NA	NA	N	NA	NA	0.4551	61.2012	0.0074	47.826	41.805	ND	ND	ND
ENSG00000104951	ENSG00000104951	ENSG00000189221	Y	IL4I1	MAOA	1.914584	1.914584	NA	ND	PD	NA	0.0515095575292954	-0.200209143569511	0.0179	N	N	NA	Enzyme	ENSMUSG00000074141	N	3	3	tree2306	0.747	0	1	0	0.0683229813664596	0.0227272727272727	N	NA	0.083	0.8981	74.017	0.0121	24.635	18.524	ND	MD	MD
ENSG00000069535	ENSG00000069535	ENSG00000189221	Y	MAOB	MAOA	1.087896	1.914584	NA	PD	PD	NA	0.210393143902191	0.50649985881326	0.0085	N	N	NA	Transporter	ENSMUSG00000040147	N	4	3	tree2306	1	1	1	1	0.612612612612613	0.241935483870968	N	NA	0.111111111111111	0.1824	1.654	0.1103	72.973	71.456	MD	MD	MD
ENSG00000105216	ENSG00000105216	ENSG00000149657	Y	NA	LSM14B	2.214584	2.214584	NA	ND	ND	ND	NA	NA	NA	N	N	NA	NA	NA	NA	1	2	tree2307	NA	NA	NA	NA	0.0526315789473684	0.03125	Y	NA	NA	0.3289	64.374	0.0051	59.677	46.639	ND	ND	ND
ENSG00000167889	ENSG00000167889	ENSG00000152127	Y	MGAT5B	MGAT5	1.614584	1.914584	NA	ND	MD	MD	NA	0.44571685479772	0.0112	N	N	NA	Enzyme	ENSMUSG00000043857	NA	1	2	tree2308	1	1	1	1	0.0824742268041237	0.0135135135135135	N	NA	0.111111111111111	0.4493	77.6332	0.0058	46.75	41.27	ND	MD	MD
ENSG00000217897	ENSG00000217897	ENSG00000115541	Y	NA	HSPE1	0.188275	2.214584	NA	ND	PD	NA	NA	NA	NA	N	N	NA	NA	NA	NA	0	2	tree2309	NA	NA	NA	NA	NA	NA	N	NA	NA	NA	NA	NA	NA	NA	ND	MD	MD
ENSG00000166165	ENSG00000166165	ENSG00000104879	Y	CKB	CKM	1.087896	1.914584	NA	MD	PD	MD	-0.184443618557856	-0.0543085269675648	0.003	Y	N	NA	Enzyme	ENSMUSG00000001270	N	4	5	tree2310	1	1	2	1	0.27536231884058	0.219101123595506	Y	0.0714285714285714	0.222222222222222	0.1175	3.7979	0.0309	80.577	80.577	MD	PD	MD
ENSG00000166998	ENSG00000166998	ENSG00000168775	Y	NA	NA	0	1.914584	NA	MD	ND	MD	NA	NA	NA	N	N	NA	NA	NA	NA	0	5	tree2310	NA	NA	NA	NA	NA	NA	N	NA	NA	NA	NA	NA	NA	NA	MD	ND	MD
ENSG00000176978	ENSG00000176978	ENSG00000137509	Y	DPP7	PRCP	1.814584	1.914584	NA	ND	PD	NA	NA	0.311095215187141	0.0196	N	N	NA	Enzyme	ENSMUSG00000026958	NA	2	2	tree2311	NA	NA	NA	NA	0.0860215053763441	0	N	0	NA	0.5308	69.2025	0.0077	44.635	38.306	ND	PD	NA
ENSG00000188452	ENSG00000188452	ENSG00000100422	Y	CERKL	CERK	1.914584	1.914584	NA	PD	ND	NA	NA	NA	0.01	N	N	NA	Enzyme	ENSMUSG00000075256	NA	1	2	tree2312	1	0.25	4	1	0	0	N	NA	0.444444444444444	0.7938	4.6825	0.1695	30.943	24.876	MD	ND	MD
ENSG00000134954	ENSG00000134954	ENSG00000157557	Y	ETS1	ETS2	1.914584	1.914584	NA	PD	MD	MD	0.203272665801986	0.809955577828697	0.0742	Y	Y	Y	Regulation	ENSMUSG00000032035	Y	7	7	tree2319	NA	NA	NA	NA	0.18018018018018	0.0857142857142857	Y	0.170212765957447	NA	0.3899	2.585	0.1508	53.377	49.495	PD	MD	MD
ENSG00000006468	ENSG00000006468	ENSG00000175832	Y	ETV1	ETV4	1.087896	1.914584	NA	MD	MD	MD	-0.0780934668429946	0.110653111711855	NA	N	N	NA	Regulation	NA	NA	4	7	tree2319	NA	NA	NA	NA	0.116465863453815	0.0591397849462366	Y	0.0526315789473684	NA	0.3442	4.3049	0.0799	56.681	51.468	MD	MD	MD
ENSG00000006740	ENSG00000006740	ENSG00000100092	Y	ARHGAP44	SH3BP1	1.087896	1.914584	NA	ND	ND	ND	0.0791029827681099	0.0552499155945366	0.0057	N	N	NA	Regulation	ENSMUSG00000033389	NA	20	2	tree2321	NA	NA	NA	NA	0.0333333333333333	0.0588235294117647	N	0	NA	0.5126	66.3637	0.0077	44.694	35.176	ND	ND	ND
ENSG00000170820	ENSG00000170820	ENSG00000138039	Y	FSHR	LHCGR	1.087896	1.914584	NA	PD	PD	NA	0.140066980627474	0.132820514413763	0.015	N	Y	NA	SignalTransduction	ENSMUSG00000032937	Y	10	6	tree2322	0.79	0	2	0	0.493562231759657	0.206611570247934	Y	0.0689655172413793	0.175555555555556	0.4087	2.5854	0.1581	53.079	50.843	PD	MD	MD
ENSG00000205213	ENSG00000205213	ENSG00000139292	Y	LGR4	LGR5	1.087896	1.914584	NA	PD	PD	NA	0.505221858135951	-0.112931994270707	0.0052	N	N	NA	SignalTransduction	ENSMUSG00000050199	Y	13	6	tree2322	NA	NA	NA	NA	0.0210526315789474	0.0240963855421687	Y	NA	NA	0.4805	22.5388	0.0213	49.492	45.015	PD	PD	NA
ENSG00000175223	ENSG00000175223	ENSG00000214536	Y	NA	NA	1.614584	1.914584	NA	ND	ND	ND	NA	NA	NA	N	N	NA	NA	NA	NA	0	11	tree2326	NA	NA	NA	NA	NA	NA	N	NA	NA	NA	NA	NA	NA	NA	ND	ND	ND
ENSG00000115380	ENSG00000115380	ENSG00000172638	Y	EFEMP1	EFEMP2	1.087896	1.914584	NA	PD	MD	MD	0.294698280211764	0.674092792215799	0.0471	N	N	NA	NA	ENSMUSG00000020467	N	56	11	tree2326	1	1	1	1	0.027027027027027	0	N	0.0930232558139535	0.111111111111111	0.3151	31.7932	0.0099	55.787	47.817	MD	MD	MD
ENSG00000106683	ENSG00000106683	ENSG00000182541	Y	LIMK1	LIMK2	1.087896	1.914584	NA	PD	ND	NA	0.170566167293309	-0.30030293887722	0.0352	N	N	NA	Enzyme	ENSMUSG00000029674	N	63	4	tree2330	1	1	3	1	0.234375	0.102272727272727	Y	0.130434782608696	0.333333333333333	0.3135	88.9314	0.0035	55.116	44.122	PD	ND	NA
ENSG00000107140	ENSG00000107140	ENSG00000070759	Y	TESK1	TESK2	1.087896	1.914584	NA	ND	ND	ND	-0.0867806882700641	1.89552250395529e-05	0.0054	N	N	NA	Enzyme	ENSMUSG00000028458	NA	101	4	tree2330	1	1	1	1	0.0909090909090909	0.0540540540540541	N	0.285714285714286	0.111111111111111	0.4373	59.7223	0.0073	52.302	43.425	ND	ND	ND
ENSG00000135414	ENSG00000135414	ENSG00000138379	Y	GDF11	MSTN	1.087896	1.914584	NA	ND	PD	NA	0.125409254841787	0.386331034441035	0	N	N	NA	NA	ENSMUSG00000025352	Y	13	3	tree2331	1	1	1	1	0.106796116504854	0.0440251572327044	Y	0.153846153846154	0.111111111111111	0.2514	68.6981	0.0037	63.514	57.039	ND	MD	MD
ENSG00000151025	ENSG00000151025	ENSG00000188888	Y	GPR158	GPR179	1.814584	1.914584	NA	ND	ND	ND	NA	NA	0.0159	N	N	NA	SignalTransduction	ENSMUSG00000045967	NA	1	2	tree2333	1	1	1	1	NA	NA	N	NA	0.111111111111111	0.481	4.5825	0.105	46.661	21.718	ND	ND	ND
ENSG00000212862	ENSG00000212862	ENSG00000187713	Y	NA	TMEM203	0	1.914584	NA	ND	ND	ND	NA	NA	NA	N	N	NA	NA	NA	NA	0	2	tree2343	NA	NA	NA	NA	NA	NA	N	NA	NA	NA	NA	NA	NA	NA	ND	ND	ND
ENSG00000156035	ENSG00000156035	ENSG00000143363	Y	NA	PRUNE	1.087896	2.214584	NA	ND	MD	MD	NA	NA	NA	N	Y	NA	NA	NA	NA	0	2	tree2344	NA	NA	NA	NA	NA	NA	N	NA	NA	NA	NA	NA	NA	NA	ND	MD	MD
ENSG00000148908	ENSG00000148908	ENSG00000169220	Y	RGS10	RGS14	1.087896	1.814584	NA	ND	ND	ND	0.0281675295053625	0.159714754632023	0.0028	N	N	NA	SignalTransduction	ENSMUSG00000030844	Y	20	3	tree2357	NA	NA	NA	NA	0.152777777777778	0.0819672131147541	N	0.307692307692308	NA	0.4591	80.5846	0.0057	48.066	15.344	ND	ND	ND
ENSG00000139410	ENSG00000139410	ENSG00000135094	Y	SDSL	SDS	1.087896	2.214584	NA	ND	ND	ND	NA	0.684310032370111	0.0204	N	N	NA	Enzyme	ENSMUSG00000029596	NA	2	2	tree2359	1	1	3	1	0.0434782608695652	0.0384615384615385	N	NA	0.333333333333333	0.3066	21.677	0.0141	60.87	58.507	ND	ND	ND
ENSG00000167733	ENSG00000167733	ENSG00000117594	Y	HSD11B1L	HSD11B1	1.087896	1.614584	NA	ND	PD	NA	NA	-0.112668893359399	0.3031	N	N	NA	Enzyme	NA	NA	9	2	tree2360	NA	NA	NA	NA	NA	NA	Y	NA	NA	0.6105	65.4347	0.0093	43.682	36.667	ND	MD	MD
ENSG00000111799	ENSG00000111799	ENSG00000187955	Y	COL12A1	COL14A1	1.614584	1.614584	NA	ND	MD	MD	NA	0.773857261038465	0.0071	N	N	NA	NA	ENSMUSG00000032332	NA	14	4	tree2362	NA	NA	NA	NA	0.0357142857142857	0.0188679245283019	Y	0.5	NA	0.4249	19.099	0.0222	48.943	27.574	ND	MD	MD
ENSG00000137492	ENSG00000137492	ENSG00000197056	Y	PRKRIR	ZMYM1	1.814584	1.814584	NA	ND	ND	ND	0.163636520654985	0.490849955128819	0.0048	N	N	NA	NA	ENSMUSG00000030753	NA	1	2	tree2364	NA	NA	NA	NA	0	NA	N	NA	NA	0.9155	73.8637	0.0124	25.276	15.522	ND	ND	ND
ENSG00000134531	ENSG00000134531	ENSG00000213853	Y	EMP1	EMP2	1.087896	1.614584	NA	MD	ND	MD	0.656997760649461	0.739599557915686	0.0881	N	N	NA	NA	ENSMUSG00000030208	NA	3	4	tree2365	NA	NA	NA	NA	0.0147058823529412	0.0185185185185185	Y	NA	NA	0.5023	2.3011	0.2183	44.737	39.535	MD	ND	MD
ENSG00000174807	ENSG00000174807	ENSG00000125810	Y	CD248	CD93	1.087896	1.614584	NA	MD	ND	MD	0.556374152944937	0.565401569646715	0.0163	N	N	NA	NA	ENSMUSG00000056481	N	9	4	tree2367	1	0.5	2	1	0	0	N	NA	0.222222222222222	0.6812	14.4276	0.0472	34.167	25.34	MD	ND	MD
ENSG00000157734	ENSG00000157734	ENSG00000064652	Y	SNX22	SNX24	1.087896	1.087896	NA	ND	ND	ND	NA	0.136216034010757	0.0537	N	N	NA	NA	ENSMUSG00000039452	NA	1	2	tree2378	NA	NA	NA	NA	NA	NA	N	0	NA	0.4918	14.8723	0.0331	47.399	36.937	ND	ND	ND
ENSG00000113583	ENSG00000113583	ENSG00000152291	Y	C5orf15	TGOLN2	1.087896	1.814584	NA	PD	ND	NA	0.0110824490487419	0.576523055936014	0.0188	N	N	NA	NA	ENSMUSG00000036275	NA	0	2	tree2379	NA	NA	NA	NA	0	0	N	NA	NA	1.0163	2.9964	0.3392	26.415	15.419	PD	ND	NA
ENSG00000182568	ENSG00000182568	ENSG00000119042	Y	SATB1	SATB2	1.087896	1.087896	NA	MD	PD	MD	0.116311112700139	0.192675288735232	0.0018	N	N	NA	Regulation	ENSMUSG00000023927	Y	1	2	tree2380	NA	NA	NA	NA	0.0734463276836158	0.0364963503649635	Y	0.0476190476190476	NA	0.2581	25.2838	0.0102	64.722	57.531	MD	MD	MD
ENSG00000136155	ENSG00000136155	ENSG00000147394	Y	SCEL	ZNF185	1.914584	1.914584	NA	ND	MD	MD	0.313261253550508	0.420547890101926	0.0281	N	N	NA	NA	ENSMUSG00000022123	N	3	2	tree2385	1	1	1	1	0	0	Y	0	0.111111111111111	1.1491	63.3048	0.0182	20.787	17.766	ND	MD	MD
ENSG00000213927	ENSG00000213927	ENSG00000151882	Y	CCL27	CCL28	0.188275	1.087896	NA	MD	ND	MD	NA	0.0906100185780593	0.0177	N	N	NA	NA	NA	NA	0	2	tree2390	1	1	1	1	0.536	0.0103092783505155	N	0.4	0.111111111111111	0.7723	7.011	0.1102	30.841	25	MD	ND	MD
ENSG00000178287	ENSG00000178287	ENSG00000164871	Y	SPAG11A	SPAG11B	0	0.188275	NA	ND	ND	ND	0.0263817240797627	0.708494954159152	NA	N	N	NA	NA	NA	NA	1	2	tree2394	NA	NA	NA	NA	0	0	N	NA	NA	0.0109	1e-04	99	97.744	97.744	ND	ND	ND
ENSG00000206042	ENSG00000206042	ENSG00000206047	Y	NA	DEFA1	0.188275	0.188275	NA	ND	MD	MD	NA	NA	NA	N	N	NA	NA	NA	NA	0	7	tree2395	NA	NA	NA	NA	NA	NA	N	NA	NA	NA	NA	NA	NA	NA	ND	MD	MD
ENSG00000215377	ENSG00000215377	ENSG00000206047	Y	NA	DEFA1	0	0.188275	NA	ND	MD	MD	NA	NA	NA	N	N	NA	NA	NA	NA	0	7	tree2395	NA	NA	NA	NA	NA	NA	N	NA	NA	NA	NA	NA	NA	NA	ND	MD	MD
ENSG00000185918	ENSG00000185918	ENSG00000206047	Y	NA	DEFA1	0	0.188275	NA	ND	MD	MD	NA	NA	NA	N	N	NA	NA	NA	NA	0	7	tree2395	NA	NA	NA	NA	NA	NA	N	NA	NA	NA	NA	NA	NA	NA	ND	MD	MD
ENSG00000164816	ENSG00000164816	ENSG00000164822	Y	DEFA5	DEFA6	0.112525	0.188275	NA	MD	MD	MD	0.956628364970542	0.487151910241993	NA	N	N	NA	NA	NA	NA	5	7	tree2395	NA	NA	NA	NA	0.634615384615385	0.48	N	NA	NA	0.477	0.7093	0.6724	49.462	45.545	MD	MD	MD
ENSG00000196535	ENSG00000196535	ENSG00000133454	Y	MYO18A	MYO18B	1.814584	1.814584	NA	ND	PD	NA	NA	0.640270746625451	0.0042	N	N	NA	Enzyme	ENSMUSG00000000631	NA	30	2	tree2401	1	1	1	1	0.0638297872340425	0.0588235294117647	N	0	0.111111111111111	0.5182	80.0442	0.0065	42.37	33.025	ND	MD	MD
ENSG00000181896	ENSG00000181896	ENSG00000160961	Y	ZNF101	ZNF333	0.188275	0.188275	NA	ND	ND	ND	NA	0.300805510788312	0.0534	N	N	NA	NA	NA	NA	505	2	tree2419	1	1	1	1	NA	NA	N	NA	0.111111111111111	0.5628	2.2016	0.2556	41.014	26.687	ND	ND	ND
ENSG00000119411	ENSG00000119411	ENSG00000106785	Y	BSPRY	TRIM14	1.087896	1.087896	NA	ND	ND	ND	0.274455663342342	-0.0611009333049395	0.0148	N	N	NA	NA	ENSMUSG00000028392	NA	61	2	tree2420	1	1	1	1	0	0	N	NA	0.111111111111111	0.8354	75.8848	0.011	28.608	25.167	ND	ND	ND
ENSG00000185245	ENSG00000185245	ENSG00000144771	Y	GP1BA	LRTM1	1.087896	1.087896	NA	PD	ND	NA	0.17725109630896	0.183409536226785	0.0767	N	N	NA	SignalTransduction	ENSMUSG00000050675	N	11	3	tree2421	NA	NA	NA	NA	0	0	N	NA	NA	0.9027	17.9455	0.0503	30.178	15.765	MD	ND	MD
ENSG00000153487	ENSG00000153487	ENSG00000168556	Y	ING1	ING2	1.087896	2.214584	NA	MD	ND	MD	0.0436973134791599	0.345370805354876	0.0299	Y	Y	N	Regulation	ENSMUSG00000045969	N	2	6	tree2426	1	1	1	1	0.201298701298701	0.0714285714285714	N	0.148148148148148	0.111111111111111	0.3969	88.0013	0.0045	52.5	34.834	MD	ND	MD
ENSG00000111653	ENSG00000111653	ENSG00000168395	Y	ING4	ING5	1.087896	2.214584	NA	MD	ND	MD	NA	0.692310972742105	0	Y	Y	Y	Regulation	ENSMUSG00000030330	N	4	6	tree2426	1	1	1	1	0.246575342465753	0.0508474576271186	N	0.210526315789474	0.111111111111111	0.1674	79.8698	0.0021	72.803	69.6	MD	ND	MD
ENSG00000215693	ENSG00000215693	ENSG00000168395	Y	NA	ING5	0	2.214584	NA	ND	ND	ND	NA	NA	NA	N	Y	NA	NA	NA	NA	0	6	tree2426	NA	NA	NA	NA	NA	NA	N	NA	NA	NA	NA	NA	NA	NA	ND	ND	ND
ENSG00000212774	ENSG00000212774	ENSG00000212691	Y	NA	NA	0	0.0067	NA	ND	ND	ND	NA	NA	NA	N	N	NA	NA	NA	NA	0	8	tree2432	NA	NA	NA	NA	NA	NA	N	NA	NA	NA	NA	NA	NA	NA	ND	ND	ND
ENSG00000071889	ENSG00000071889	ENSG00000183844	Y	FAM3A	FAM3B	1.087896	1.914584	NA	ND	ND	ND	NA	0.111229296311183	0.0152	N	N	NA	NA	ENSMUSG00000031399	NA	3	4	tree2433	NA	NA	NA	NA	0.0357142857142857	0.0357142857142857	N	NA	NA	0.6657	6.3588	0.1047	35.398	28.07	ND	ND	ND
ENSG00000146722	ENSG00000146722	ENSG00000077800	Y	NA	FKBP6	0.00895	1.814584	NA	ND	PD	NA	NA	NA	NA	N	N	NA	NA	NA	NA	0	3	tree2437	NA	NA	NA	NA	NA	NA	N	NA	NA	NA	NA	NA	NA	NA	ND	MD	MD
ENSG00000205432	ENSG00000205432	ENSG00000182263	Y	NA	FIGN	1.087896	1.087896	NA	ND	PD	NA	NA	NA	NA	N	N	NA	NA	NA	NA	0	2	tree2441	NA	NA	NA	NA	NA	NA	N	NA	NA	NA	NA	NA	NA	NA	ND	PD	NA
ENSG00000180815	ENSG00000180815	ENSG00000197442	Y	MAP3K15	MAP3K5	1.087896	1.914584	NA	ND	MD	MD	NA	0.0993992475533241	0.0367	N	Y	NA	Enzyme	ENSMUSG00000031303	NA	24	3	tree2442	1	0.333333333333333	3	1	0.005	0	N	NA	0.333333333333333	0.2946	14.0698	0.0209	60.585	56.7	ND	MD	MD
ENSG00000121892	ENSG00000121892	ENSG00000083642	Y	PDS5A	PDS5B	1.087896	2.214584	NA	ND	MD	MD	0.497772458901314	0.176275044637136	0.0233	Y	Y	Y	NA	ENSMUSG00000029202	Y	1	2	tree2448	NA	NA	NA	NA	0.170731707317073	0.04	N	0.857142857142857	NA	0.2005	19.4131	0.0103	69.947	63.115	ND	MD	MD
ENSG00000168710	ENSG00000168710	ENSG00000158467	Y	AHCYL1	AHCYL2	1.087896	2.214584	NA	ND	ND	ND	0.621968493654074	0.498840215627786	0	N	N	NA	Enzyme	ENSMUSG00000027893	NA	2	3	tree2451	1	1	1	1	0.379310344827586	0.117647058823529	N	NA	0.111111111111111	0.0651	2.534	0.0257	89.057	77.25	ND	ND	ND
ENSG00000150995	ENSG00000150995	ENSG00000123104	Y	ITPR1	ITPR2	1.087896	1.914584	NA	MD	PD	MD	0.0999141236487509	-0.106382504612116	0.0149	Y	N	NA	Transporter	ENSMUSG00000030102	Y	2	3	tree2455	1	1	1	1	0.344339622641509	0.157894736842105	Y	0.166666666666667	0.111111111111111	0.2026	6.1761	0.0328	71.022	68.09	MD	PD	MD
ENSG00000116001	ENSG00000116001	ENSG00000151923	Y	TIA1	TIAL1	1.087896	2.214584	NA	MD	ND	MD	0.445016851286569	0.480754840416019	0.0012	N	N	NA	NA	ENSMUSG00000071337	Y	36	2	tree2456	NA	NA	NA	NA	0.117977528089888	0.0671140939597315	Y	NA	NA	0.1196	43.9293	0.0027	80.926	72.263	MD	ND	MD
ENSG00000155265	ENSG00000155265	ENSG00000147533	Y	GOLGA7B	GOLGA7	1.087896	1.914584	NA	ND	ND	ND	NA	0.408212418318933	0.0076	N	N	NA	NA	ENSMUSG00000042532	NA	1	2	tree2457	NA	NA	NA	NA	NA	NA	N	NA	NA	0.1477	69.7133	0.0021	77.372	63.473	ND	ND	ND
ENSG00000166822	ENSG00000166822	ENSG00000205269	Y	TMEM170A	TMEM170B	1.087896	2.214584	NA	PD	ND	NA	NA	-0.124858921838211	0.0034	N	N	NA	NA	ENSMUSG00000031953	NA	1	2	tree2470	NA	NA	NA	NA	NA	NA	N	NA	NA	0.4712	53.0513	0.0089	48.855	44.138	PD	ND	NA
ENSG00000072849	ENSG00000072849	ENSG00000099958	Y	DERL2	DERL3	1.087896	2.214584	NA	ND	ND	ND	NA	0.286111992305272	0	Y	N	NA	NA	ENSMUSG00000018442	NA	2	2	tree2471	NA	NA	NA	NA	0.26984126984127	0.0869565217391304	N	0.666666666666667	NA	0.2042	63.4037	0.0032	70.042	68.88	ND	ND	ND
ENSG00000105642	ENSG00000105642	ENSG00000080709	Y	KCNN1	KCNN2	1.087896	1.914584	NA	MD	ND	MD	0.215589085324048	0.205809958325521	0.0026	N	N	NA	Transporter	ENSMUSG00000002908	N	3	4	tree2474	1	1	2	1	0.0526315789473684	0.0161290322580645	N	NA	0.222222222222222	0.2444	59.2893	0.0041	66.847	63.527	MD	ND	MD
ENSG00000160606	ENSG00000160606	ENSG00000185561	Y	TLCD1	TLCD2	1.914584	1.914584	NA	ND	ND	ND	NA	NA	0.0206	N	N	NA	NA	ENSMUSG00000019437	NA	1	2	tree2475	NA	NA	NA	NA	NA	NA	N	NA	NA	0.7507	73.4024	0.0102	30.417	26.937	ND	ND	ND
ENSG00000215713	ENSG00000215713	ENSG00000170616	Y	NA	SCRT1	0	1.914584	NA	ND	ND	ND	NA	NA	NA	N	N	NA	NA	NA	NA	0	6	tree2478	NA	NA	NA	NA	NA	NA	N	NA	NA	NA	NA	NA	NA	NA	ND	ND	ND
ENSG00000124216	ENSG00000124216	ENSG00000019549	Y	SNAI1	SNAI2	1.087896	1.914584	NA	PD	MD	MD	0.195925141028397	-0.119674783189462	0.0085	N	N	NA	NA	ENSMUSG00000042821	Y	201	6	tree2478	1	1	1	1	0.11340206185567	0.0746268656716418	Y	0.0833333333333333	0.111111111111111	0.344	72.4852	0.0047	56	49.645	PD	MD	MD
ENSG00000172995	ENSG00000172995	ENSG00000048991	Y	ARPP21	R3HDM1	1.087896	1.914584	NA	ND	ND	ND	0.812640042991138	-0.076255723959047	0.0352	N	N	NA	NA	ENSMUSG00000032503	N	13	3	tree2480	NA	NA	NA	NA	0	NA	N	0	NA	0.3255	3.7754	0.0862	55.345	34.838	ND	ND	ND
ENSG00000115165	ENSG00000115165	ENSG00000161835	Y	CYTIP	GRASP	1.087896	1.914584	NA	ND	ND	ND	NA	0.346423744828923	0.0594	N	Y	NA	NA	ENSMUSG00000026832	N	1	2	tree2483	NA	NA	NA	NA	0.0625	0.0227272727272727	N	0.0909090909090909	NA	0.5353	13.9977	0.0382	39.143	33.911	ND	ND	ND
ENSG00000135638	ENSG00000135638	ENSG00000170370	Y	EMX1	EMX2	1.087896	1.914584	NA	ND	PD	NA	-0.0438516141330414	0.70064538428623	0.0014	N	N	NA	Regulation	ENSMUSG00000033726	Y	46	2	tree2487	NA	NA	NA	NA	0.188034188034188	0.106796116504854	Y	NA	NA	0.1733	98.3784	0.0018	69.421	56	ND	MD	MD
ENSG00000072818	ENSG00000072818	ENSG00000114331	Y	ACAP1	ACAP2	1.087896	2.214584	NA	ND	ND	ND	0.0514637527303863	0.575090300800877	0.0604	N	N	NA	Regulation	ENSMUSG00000001588	NA	10	3	tree2492	1	1	2	1	0.166666666666667	0.0740740740740741	N	NA	0.222222222222222	0.3704	62.8432	0.0059	54.583	50.699	ND	ND	ND
ENSG00000138134	ENSG00000138134	ENSG00000124356	Y	STAMBPL1	STAMBP	1.087896	2.214584	NA	ND	ND	ND	0.153333217477964	-0.327984315002317	0.0046	N	Y	NA	Enzyme	ENSMUSG00000024776	NA	1	2	tree2501	1	1	1	1	0.151898734177215	0.0384615384615385	N	0.103448275862069	0.111111111111111	0.3514	63.2658	0.0056	56.386	49.787	ND	ND	ND
ENSG00000213077	ENSG00000213077	ENSG00000198856	Y	FAM106A	OSTC	0.03297	1.814584	NA	ND	ND	ND	NA	-0.173097021490834	NA	N	N	NA	NA	NA	NA	0	2	tree2502	NA	NA	NA	NA	NA	NA	N	NA	NA	NA	NA	NA	NA	NA	ND	ND	ND
ENSG00000185361	ENSG00000185361	ENSG00000163154	Y	TNFAIP8L1	TNFAIP8L2	1.087896	1.814584	NA	ND	ND	ND	NA	0.256065074114909	0.0041	N	N	NA	NA	ENSMUSG00000044469	NA	3	4	tree2503	NA	NA	NA	NA	NA	NA	N	0	NA	0.2833	86.2027	0.0033	57.609	56.989	ND	ND	ND
ENSG00000197622	ENSG00000197622	ENSG00000158985	Y	CDC42SE1	CDC42SE2	1.087896	1.814584	NA	ND	PD	NA	NA	0.407785822937305	0	N	N	NA	Regulation	ENSMUSG00000046722	NA	0	2	tree2505	NA	NA	NA	NA	NA	NA	N	0.5	NA	0.3927	63.7095	0.0062	51.316	44.828	ND	PD	NA
ENSG00000167098	ENSG00000167098	ENSG00000061656	Y	SUN5	SPAG4	0.604171	1.914584	NA	ND	ND	ND	NA	0.758911837710785	0.0339	N	N	NA	NA	ENSMUSG00000027480	NA	4	5	tree2506	NA	NA	NA	NA	0.037037037037037	0	N	NA	NA	0.5786	72.7953	0.0079	40.054	32.739	ND	ND	ND
ENSG00000141294	ENSG00000141294	ENSG00000137821	Y	LRRC46	LRRC49	1.814584	1.814584	NA	ND	ND	ND	NA	0.239035544717172	NA	N	N	NA	NA	ENSMUSG00000020878	NA	3	3	tree2511	NA	NA	NA	NA	NA	NA	N	NA	NA	0.9656	61.1675	0.0158	28.349	13.265	ND	ND	ND
ENSG00000115226	ENSG00000115226	ENSG00000160097	Y	FNDC4	FNDC5	1.087896	1.814584	NA	ND	ND	ND	NA	0.273234021783286	0.0023	N	N	NA	NA	ENSMUSG00000038552	NA	1	2	tree2514	NA	NA	NA	NA	NA	NA	N	NA	NA	0.3698	6.2904	0.0588	48.469	40.598	ND	ND	ND
ENSG00000198493	ENSG00000198493	ENSG00000115414	Y	NA	FN1	1.614584	1.614584	NA	ND	PD	NA	NA	NA	NA	N	Y	NA	NA	NA	NA	0	5	tree2530	NA	NA	NA	NA	NA	NA	Y	NA	NA	NA	NA	NA	NA	NA	ND	MD	MD
ENSG00000041982	ENSG00000041982	ENSG00000116147	Y	TNC	TNR	1.087896	1.614584	NA	PD	PD	NA	-0.0979236236865894	-0.272157451320678	0.0143	Y	N	NA	NA	ENSMUSG00000028364	N	15	5	tree2530	NA	NA	NA	NA	0.189964157706093	0.0789473684210526	Y	0.08	NA	0.4642	15.3833	0.0302	47.384	28.546	PD	PD	NA
ENSG00000183111	ENSG00000183111	ENSG00000107554	Y	ARHGEF37	DNMBP	1.087896	1.614584	NA	ND	PD	NA	NA	-0.319883034137643	0.0227	N	N	NA	Regulation	ENSMUSG00000045094	NA	4	2	tree2531	NA	NA	NA	NA	NA	NA	N	NA	NA	0.6779	70.3065	0.0096	34.247	13.897	ND	PD	NA
ENSG00000154645	ENSG00000154645	ENSG00000204381	Y	CHODL	LAYN	1.087896	1.087896	NA	ND	ND	ND	NA	-0.0601887144466903	0.0055	N	N	NA	NA	ENSMUSG00000022860	NA	4	2	tree2533	NA	NA	NA	NA	0	0	Y	NA	NA	0.4589	65.1327	0.007	49.248	33.676	ND	ND	ND
ENSG00000125931	ENSG00000125931	ENSG00000164442	Y	CITED1	CITED2	1.087896	1.087896	NA	MD	PD	MD	-0.334970630227801	-0.466305778936205	0.0159	N	Y	NA	Regulation	ENSMUSG00000051159	Y	2	3	tree2538	1	0.333333333333333	3	1	0.0727272727272727	0.0358974358974359	Y	0.230769230769231	0.333333333333333	0.7523	6.8825	0.1093	37.681	27.66	MD	PD	MD
ENSG00000175130	ENSG00000175130	ENSG00000155130	Y	MARCKSL1	MARCKS	1.087896	1.914584	NA	MD	MD	MD	0.522464214411257	0.603826655315069	0	N	N	NA	NA	ENSMUSG00000047945	Y	1	2	tree2543	1	1	1	1	0.0310077519379845	0.0104166666666667	N	0	0.111111111111111	0.4587	59.4867	0.0077	49.744	29.217	MD	MD	MD
ENSG00000023902	ENSG00000023902	ENSG00000169094	Y	PLEKHO1	NA	1.087896	1.087896	NA	ND	ND	ND	NA	NA	0.0285	N	N	NA	NA	ENSMUSG00000015745	N	1	2	tree2545	NA	NA	NA	NA	NA	NA	N	NA	NA	NA	NA	NA	NA	NA	ND	ND	ND
ENSG00000166839	ENSG00000166839	ENSG00000189045	Y	ANKDD1A	ANKDD1B	1.614584	1.614584	NA	ND	ND	ND	NA	NA	0.0305	N	N	NA	NA	ENSMUSG00000066510	NA	65	2	tree2547	NA	NA	NA	NA	NA	NA	N	NA	NA	NA	NA	NA	NA	NA	ND	ND	ND
ENSG00000102359	ENSG00000102359	ENSG00000101955	Y	SRPX2	SRPX	1.087896	1.814584	NA	MD	MD	MD	0.235980575832806	0.508913115077832	0.027	N	N	NA	NA	ENSMUSG00000031253	NA	11	2	tree2551	NA	NA	NA	NA	0	0	Y	NA	NA	0.4184	17.9784	0.0233	46.07	44.798	MD	MD	MD
ENSG00000184351	ENSG00000184351	ENSG00000186967	Y	KRTAP19-1	KRTAP19-4	0.00895	0.423003	NA	ND	ND	ND	NA	NA	NA	N	N	NA	NA	NA	NA	0	8	tree2554	NA	NA	NA	NA	NA	NA	N	NA	NA	0.0911	0.1591	0.5723	85.556	85.556	ND	ND	ND
ENSG00000186977	ENSG00000186977	ENSG00000206102	Y	KRTAP19-5	KRTAP19-8	0.03297	0.423003	NA	ND	ND	ND	NA	NA	0.0285	N	N	NA	NA	NA	NA	0	8	tree2554	NA	NA	NA	NA	NA	NA	N	NA	NA	0.1379	0.5303	0.26	77.778	68.056	ND	ND	ND
ENSG00000186964	ENSG00000186964	ENSG00000186925	Y	NA	KRTAP19-6	0.164611	0.423003	NA	ND	ND	ND	NA	NA	NA	N	N	NA	NA	NA	NA	0	8	tree2554	NA	NA	NA	NA	NA	NA	N	NA	NA	NA	NA	NA	NA	NA	ND	ND	ND
ENSG00000206115	ENSG00000206115	ENSG00000126856	Y	NA	PRDM7	1.914584	1.914584	NA	ND	ND	ND	NA	NA	NA	N	N	NA	NA	NA	NA	0	2	tree2556	NA	NA	NA	NA	NA	NA	N	NA	NA	NA	NA	NA	NA	NA	ND	ND	ND
ENSG00000205786	ENSG00000205786	ENSG00000205293	Y	NA	NA	0.123587	0.164611	NA	ND	ND	ND	NA	NA	0.1829	N	N	NA	NA	NA	NA	0	2	tree2570	NA	NA	NA	NA	NA	NA	N	NA	NA	0.4756	0.641	0.742	54.839	12.782	ND	ND	ND
ENSG00000150867	ENSG00000150867	ENSG00000141720	Y	PIP4K2A	PIP4K2B	1.087896	1.914584	NA	ND	ND	ND	0.460400394820466	0.480622213111993	0	N	N	NA	Enzyme	ENSMUSG00000026737	NA	8	4	tree2597	1	1	3	1	0.261437908496732	0.0103092783505155	N	0.166666666666667	0.333333333333333	0.1324	7.9852	0.0166	77.586	75.721	ND	ND	ND
ENSG00000179262	ENSG00000179262	ENSG00000119318	Y	RAD23A	RAD23B	1.614584	2.214584	NA	MD	PD	MD	0.135376057520367	0.453954354328758	0.0017	N	N	NA	NA	ENSMUSG00000003813	Y	1	2	tree2599	NA	NA	NA	NA	0.268456375838926	0.178861788617886	N	0.222222222222222	NA	0.2605	61.0974	0.0043	66.944	58.495	MD	PD	MD
ENSG00000124275	ENSG00000124275	ENSG00000215632	Y	MTRR	NA	2.214584	2.214584	NA	PD	ND	NA	NA	NA	0.0448	N	N	NA	Enzyme	ENSMUSG00000034617	N	5	3	tree2606	NA	NA	NA	NA	NA	NA	N	NA	NA	NA	NA	NA	NA	NA	MD	ND	MD
ENSG00000116539	ENSG00000116539	ENSG00000152217	Y	ASH1L	SETBP1	2.214584	2.214584	NA	PD	MD	MD	-0.0669710259073617	0.643009690929283	NA	N	N	NA	Regulation	ENSMUSG00000028053	NA	7	2	tree2611	NA	NA	NA	NA	0	0	N	0	NA	0.7188	10.6669	0.0674	35.355	18.176	PD	MD	MD
ENSG00000197969	ENSG00000197969	ENSG00000129003	Y	VPS13A	VPS13C	1.087896	2.214584	NA	MD	PD	MD	0.352246473974864	0.201225956097705	0.0159	N	N	NA	NA	ENSMUSG00000046230	N	1	3	tree2615	NA	NA	NA	NA	0.0285714285714286	0.0357142857142857	Y	NA	NA	0.4861	73.3556	0.0066	43.948	36.239	MD	PD	MD
ENSG00000015520	ENSG00000015520	ENSG00000141458	Y	NPC1L1	NPC1	1.614584	2.214584	NA	PD	PD	NA	-0.243079758235636	-0.312130810166397	0.0249	N	N	NA	SignalTransduction	ENSMUSG00000020447	N	4	2	tree2616	1	1	1	1	0.173469387755102	0.075	N	NA	0.111111111111111	0.5512	73.2347	0.0075	41.242	37.509	MD	MD	MD
ENSG00000155876	ENSG00000155876	ENSG00000083750	Y	RRAGA	RRAGB	0.423003	2.214584	NA	ND	ND	ND	0.401795214338884	0.344712119048417	0	N	N	NA	NA	ENSMUSG00000070934	NA	3	2	tree2617	1	0.5	2	1	0.111111111111111	0.0392156862745098	N	0.5	0.222222222222222	0.0085	1.4763	0.0058	98.083	82.086	ND	ND	ND
ENSG00000162433	ENSG00000162433	ENSG00000147853	Y	AK4	AK3	1.087896	2.214584	NA	ND	PD	NA	NA	NA	0.0044	N	N	NA	Enzyme	ENSMUSG00000028527	NA	0	2	tree2618	0.965	0.75	4	1	NA	NA	N	NA	0.428888888888889	0.3234	62.4206	0.0052	59.459	57.895	ND	PD	NA
ENSG00000182621	ENSG00000182621	ENSG00000137841	Y	PLCB1	PLCB2	1.087896	2.214584	NA	PD	PD	NA	-0.199097281980474	-0.284925673961372	0.004	Y	N	NA	SignalTransduction	ENSMUSG00000051177	Y	13	14	tree2621	1	1	2	1	0.597285067873303	0.0487804878048781	N	0.25	0.222222222222222	0.4272	70.4134	0.0061	48.456	45.749	MD	PD	MD
ENSG00000187091	ENSG00000187091	ENSG00000161714	Y	PLCD1	PLCD3	1.087896	2.214584	NA	MD	PD	MD	NA	0.248283090371726	0.0054	N	N	NA	SignalTransduction	ENSMUSG00000010660	N	0	14	tree2621	0.87	0.666666666666667	3	1	NA	NA	Y	NA	0.29	0.3473	94.0213	0.0037	52.022	48.13	MD	PD	MD
ENSG00000124181	ENSG00000124181	ENSG00000197943	Y	PLCG1	PLCG2	1.087896	2.214584	NA	PD	MD	MD	-0.224530463241291	0.0491164446691608	0.0017	Y	Y	N	SignalTransduction	ENSMUSG00000016933	Y	4	14	tree2621	1	0.5	2	1	0.426356589147287	0.0548780487804878	Y	0.151315789473684	0.222222222222222	0.4005	36.9468	0.0108	50.876	49.154	PD	MD	MD
ENSG00000114805	ENSG00000114805	ENSG00000149527	Y	PLCH1	PLCH2	1.087896	2.214584	NA	ND	ND	ND	0.255070002787297	0.328051724040492	0.0143	N	N	NA	SignalTransduction	ENSMUSG00000036834	NA	5	14	tree2621	0.964	0.666666666666667	3	1	0.578947368421053	0.307692307692308	N	NA	0.321333333333333	0.3875	69.0229	0.0056	53.891	42.734	ND	ND	ND
ENSG00000115896	ENSG00000115896	ENSG00000154822	Y	PLCL1	PLCL2	1.087896	2.214584	NA	PD	ND	NA	0.436212346483503	0.163476771584389	0.0051	N	N	NA	SignalTransduction	ENSMUSG00000038349	N	12	14	tree2621	1	1	2	1	0	0	N	NA	0.222222222222222	0.2224	34.3505	0.0065	66.798	61.399	MD	ND	MD
ENSG00000184319	ENSG00000184319	ENSG00000213753	Y	NA	NA	0	2.214584	NA	ND	ND	ND	NA	NA	NA	N	N	NA	NA	NA	NA	0	3	tree2624	NA	NA	NA	NA	NA	NA	N	NA	NA	NA	NA	NA	NA	NA	ND	ND	ND
ENSG00000121053	ENSG00000121053	ENSG00000005381	Y	EPX	MPO	0.423003	1.914584	NA	MD	PD	MD	0.556655289933372	0.988888064183272	0.0275	N	N	NA	Enzyme	ENSMUSG00000052234	N	7	6	tree2625	1	0.5	2	1	0.037344398340249	0	N	NA	0.222222222222222	0.1854	1.5809	0.1173	70.07	64.479	MD	MD	MD
ENSG00000147485	ENSG00000147485	ENSG00000130508	Y	PXDNL	PXDN	1.087896	1.914584	NA	ND	MD	MD	NA	-0.0186860314378497	NA	N	N	NA	Enzyme	NA	NA	1	6	tree2625	1	1	1	1	NA	NA	N	NA	0.111111111111111	0.2817	4.7297	0.0596	60.562	59.501	ND	MD	MD
ENSG00000155506	ENSG00000155506	ENSG00000138709	Y	LARP1	LARP1B	1.087896	2.214584	NA	ND	ND	ND	NA	0.0209854906211208	0.0068	N	N	NA	NA	ENSMUSG00000037331	NA	2	2	tree2626	1	1	1	1	NA	NA	N	0	0.111111111111111	0.2996	7.9746	0.0376	60.987	48.658	ND	ND	ND
ENSG00000123179	ENSG00000123179	ENSG00000147155	Y	EBPL	EBP	1.087896	1.914584	NA	ND	MD	MD	NA	0.682454799482466	0.1674	N	N	NA	Enzyme	ENSMUSG00000021928	NA	2	2	tree2628	1	0.333333333333333	3	1	0.0416666666666667	0.0285714285714286	Y	0	0.333333333333333	0.7508	67.3814	0.0111	30.303	25.21	ND	MD	MD
ENSG00000163521	ENSG00000163521	ENSG00000170266	Y	GLB1L	GLB1	1.087896	1.914584	NA	ND	MD	MD	0.119595183377873	0.172023158933545	0.0163	N	Y	NA	Enzyme	ENSMUSG00000026200	NA	3	2	tree2629	1	1	1	1	NA	NA	N	NA	0.111111111111111	0.4118	15.7465	0.0262	55.401	52.562	ND	MD	MD
ENSG00000116030	ENSG00000116030	ENSG00000184900	Y	SUMO1	SUMO3	1.914584	2.214584	NA	MD	ND	MD	-0.137613719334232	0.0379718484933534	0.0172	Y	N	NA	NA	ENSMUSG00000062224	NA	4	3	tree2631	NA	NA	NA	NA	0.156312625250501	0.0869565217391304	N	0.119565217391304	NA	0.7414	14.0449	0.0528	32.624	30.263	MD	ND	MD
ENSG00000177688	ENSG00000177688	ENSG00000184900	Y	SUMO4	SUMO3	1.087896	2.214584	NA	PD	ND	NA	NA	NA	0.057	N	N	NA	NA	NA	NA	4	3	tree2631	NA	NA	NA	NA	0.0467625899280576	0.0149253731343284	N	0.021978021978022	NA	0.2254	64.3635	0.0035	68.085	43.243	MD	ND	MD
ENSG00000186628	ENSG00000186628	ENSG00000152503	Y	FSD2	TRIM36	1.087896	1.914584	NA	ND	ND	ND	NA	0.0421853606723672	0.0278	N	N	NA	NA	ENSMUSG00000038663	NA	6	5	tree2632	NA	NA	NA	NA	0	0	N	NA	NA	1.084	68.8577	0.0157	22.1	16.806	ND	ND	ND
ENSG00000119283	ENSG00000119283	ENSG00000100505	Y	TRIM67	TRIM9	1.087896	1.914584	NA	ND	ND	ND	NA	0.336798283571033	0.007	N	N	NA	NA	ENSMUSG00000036913	NA	10	5	tree2632	1	1	1	1	0	0	N	NA	0.111111111111111	0.1835	86.0557	0.0021	69.828	54.668	ND	ND	ND
ENSG00000112333	ENSG00000112333	ENSG00000031544	Y	NR2E1	NR2E3	1.814584	1.914584	NA	ND	MD	MD	-0.255792706111201	0.229400729849354	0	N	N	NA	SignalTransduction	ENSMUSG00000019803	N	46	2	tree2633	1	1	1	1	0.0115830115830116	0	Y	NA	0.111111111111111	0.5305	67.7267	0.0078	43.284	40.465	ND	MD	MD
ENSG00000112137	ENSG00000112137	ENSG00000112419	Y	PHACTR1	PHACTR2	1.087896	1.914584	NA	PD	ND	NA	-0.382600067516921	-0.317784292373662	NA	N	N	NA	Regulation	NA	NA	3	4	tree2636	NA	NA	NA	NA	NA	NA	N	NA	NA	0.509	67.1531	0.0076	45.455	34.776	PD	ND	NA
ENSG00000100014	ENSG00000100014	ENSG00000128487	Y	SPECC1L	SPECC1	1.087896	1.914584	NA	MD	ND	MD	NA	-0.314187058340519	0.003	N	N	NA	NA	ENSMUSG00000033444	NA	137	5	tree2639	NA	NA	NA	NA	0	0	Y	NA	NA	0.5532	60.9342	0.0091	42.555	38.724	MD	ND	MD
ENSG00000214872	ENSG00000214872	ENSG00000188176	Y	SMTNL1	SMTNL2	1.614584	1.914584	NA	ND	ND	ND	NA	0.778169647632322	NA	N	N	NA	NA	ENSMUSG00000027077	N	7	5	tree2639	NA	NA	NA	NA	NA	NA	Y	NA	NA	0.8459	73.3368	0.0115	30.716	24.63	ND	ND	ND
ENSG00000183963	ENSG00000183963	ENSG00000188176	Y	SMTN	SMTNL2	1.087896	1.914584	NA	ND	ND	ND	NA	0.227187401584118	0.0793	N	N	NA	NA	ENSMUSG00000020439	Y	11	5	tree2639	NA	NA	NA	NA	NA	NA	N	NA	NA	0.5792	73.7952	0.0078	40.789	18.507	ND	ND	ND
ENSG00000151276	ENSG00000151276	ENSG00000187391	Y	MAGI1	MAGI2	1.087896	1.914584	NA	MD	PD	MD	0.502785699800105	0.429790905117873	0.0032	N	N	NA	NA	ENSMUSG00000045095	NA	13	3	tree2640	NA	NA	NA	NA	0.103703703703704	0.0454545454545455	N	0.121212121212121	NA	0.4198	6.546	0.0641	50.825	42.83	MD	MD	MD
ENSG00000167037	ENSG00000167037	ENSG00000141258	Y	SGSM1	SGSM2	1.087896	1.914584	NA	ND	PD	NA	NA	0.284459027849736	0.0205	N	N	NA	Regulation	ENSMUSG00000042216	NA	1	2	tree2646	1	1	1	1	0.359375	0.128205128205128	N	0	0.111111111111111	0.2672	11.7136	0.0228	61.418	47.5	ND	PD	NA
ENSG00000136950	ENSG00000136950	ENSG00000162704	Y	ARPC5L	ARPC5	1.087896	2.214584	NA	ND	ND	ND	-0.231585787611543	-0.103566606922408	0	N	Y	NA	NA	ENSMUSG00000026755	NA	1	2	tree2654	NA	NA	NA	NA	0.424242424242424	0.0625	N	0.5	NA	0.1905	4.4855	0.0425	69.333	66.242	ND	ND	ND
ENSG00000168297	ENSG00000168297	ENSG00000104497	Y	PXK	SNX16	1.814584	1.814584	NA	PD	ND	NA	NA	0.0148279628118497	0.0607	N	N	NA	Enzyme	ENSMUSG00000033885	NA	1	2	tree2664	NA	NA	NA	NA	0.0172413793103448	0.0208333333333333	N	NA	NA	1.2181	73.831	0.0165	19.767	11.765	PD	ND	NA
ENSG00000188343	ENSG00000188343	ENSG00000157021	Y	FAM92A1	NA	0.00895	1.814584	NA	ND	ND	ND	NA	NA	0.006	N	N	NA	NA	ENSMUSG00000028218	NA	2	4	tree2666	NA	NA	NA	NA	NA	NA	N	NA	NA	0.0208	0.0231	0.9006	95.848	92.333	ND	ND	ND
ENSG00000172493	ENSG00000172493	ENSG00000155966	Y	AFF1	AFF2	1.087896	1.814584	NA	MD	PD	MD	-0.705668437168101	-0.636113883580166	0.0168	Y	N	NA	Regulation	ENSMUSG00000029313	Y	54	4	tree2672	NA	NA	NA	NA	0.078740157480315	0.0309278350515464	Y	NA	NA	0.7329	60.9112	0.012	34.128	29.616	MD	MD	MD
ENSG00000151327	ENSG00000151327	ENSG00000214886	Y	FAM177A1	FAM177A2	0.604171	1.814584	NA	MD	ND	MD	NA	NA	0.0166	N	N	NA	NA	NA	NA	2	3	tree2676	NA	NA	NA	NA	NA	NA	N	NA	NA	NA	NA	NA	NA	NA	MD	ND	MD
ENSG00000109046	ENSG00000109046	ENSG00000176871	Y	WSB1	WSB2	1.614584	1.614584	NA	ND	ND	ND	0.0570682419773439	0.0132102431368468	0.0033	Y	N	NA	NA	ENSMUSG00000017677	NA	62	2	tree2684	NA	NA	NA	NA	0.0172413793103448	0	N	NA	NA	0.4197	64.0614	0.0066	51.478	47.936	ND	ND	ND
ENSG00000107679	ENSG00000107679	ENSG00000169499	Y	PLEKHA1	PLEKHA2	1.087896	1.814584	NA	PD	ND	NA	-0.0678058057646365	-0.287928317322302	0.0082	N	N	NA	NA	ENSMUSG00000040268	Y	1	2	tree2687	0.819	0.25	3	0.5	0.162162162162162	0.0714285714285714	Y	1	0.273	0.4517	68.3141	0.0066	49.25	45.921	MD	ND	MD
ENSG00000163331	ENSG00000163331	ENSG00000112977	Y	DAPL1	DAP	1.814584	1.814584	NA	ND	ND	ND	NA	0.235877239352616	0.0145	N	N	NA	NA	ENSMUSG00000026989	NA	0	2	tree2688	NA	NA	NA	NA	0	0	Y	NA	NA	1.1607	9.1986	0.1262	19.512	14.953	ND	ND	ND
ENSG00000173838	ENSG00000173838	ENSG00000136536	Y	MARCH10	MARCH7	1.087896	1.087896	NA	ND	ND	ND	NA	0.20841315566641	0.0445	N	N	NA	Enzyme	ENSMUSG00000078627	NA	2	2	tree2692	1	1	1	1	NA	NA	N	0	0.111111111111111	0.9254	68.8915	0.0134	27.688	22.569	ND	ND	ND
ENSG00000107984	ENSG00000107984	ENSG00000155011	Y	DKK1	DKK2	1.087896	1.614584	NA	PD	MD	MD	0.0691046221997916	-0.185545451000038	0.0103	N	N	NA	SignalTransduction	ENSMUSG00000024868	Y	2	3	tree2693	NA	NA	NA	NA	0.166037735849057	0.031413612565445	Y	0.1	NA	0.5185	3.3712	0.1538	45.2	41.091	PD	MD	MD
ENSG00000110786	ENSG00000110786	ENSG00000143851	Y	PTPN5	PTPN7	1.087896	1.814584	NA	ND	ND	ND	NA	-0.33606358409674	0.0093	N	N	NA	Enzyme	ENSMUSG00000030854	N	8	3	tree2694	NA	NA	NA	NA	0.12	0	N	0.333333333333333	NA	0.4992	72.16	0.0069	45.336	36.731	ND	ND	ND
ENSG00000135148	ENSG00000135148	ENSG00000132530	Y	TRAFD1	XAF1	1.087896	1.087896	NA	PD	MD	MD	-0.0915350063220373	0.0125505694191883	0.0206	N	N	NA	NA	ENSMUSG00000042726	N	0	2	tree2697	1	1	1	1	0.0161290322580645	0	N	0	0.111111111111111	0.757	68.7589	0.011	34.333	17.667	PD	MD	MD
ENSG00000139737	ENSG00000139737	ENSG00000109171	Y	SLAIN1	SLAIN2	1.087896	1.614584	NA	ND	ND	ND	NA	-0.456154603988815	0.0055	N	N	NA	NA	ENSMUSG00000055717	NA	1	2	tree2698	NA	NA	NA	NA	0.75	0.75	N	NA	NA	0.4828	2.5797	0.1871	46.901	34.135	ND	ND	ND
ENSG00000198624	ENSG00000198624	ENSG00000132938	Y	CCDC69	MTUS2	1.087896	1.614584	NA	ND	ND	ND	-0.167370173580953	-0.0905444205811839	0.0187	N	N	NA	NA	ENSMUSG00000049588	NA	2	3	tree2704	NA	NA	NA	NA	NA	NA	N	NA	NA	0.6943	71.7984	0.0097	35.374	7.531	ND	ND	ND
ENSG00000026103	ENSG00000026103	ENSG00000104689	Y	FAS	TNFRSF10A	1.614584	1.614584	NA	PD	PD	NA	NA	0.456823574692725	0.0886	Y	N	NA	SignalTransduction	ENSMUSG00000024778	Y	1	7	tree2706	0.372	0	2	0	0.112531969309463	0.0488888888888889	N	0.132075471698113	0.0417777777777778	0.9294	65.5595	0.0142	26.608	18.648	MD	PD	MD
ENSG00000120889	ENSG00000120889	ENSG00000104689	Y	TNFRSF10B	TNFRSF10A	0.604171	1.614584	NA	PD	PD	NA	NA	0.647333165293857	0.2457	N	N	NA	SignalTransduction	NA	NA	5	7	tree2706	1	1	2	1	0.381294964028777	0.167630057803468	N	0.461538461538462	0.222222222222222	0.3174	0.5546	0.5722	57.855	45.759	MD	PD	MD
ENSG00000173535	ENSG00000173535	ENSG00000173530	Y	TNFRSF10C	TNFRSF10D	0.03297	1.614584	NA	MD	PD	MD	0.13942623711244	0.09777563016566	NA	N	N	NA	SignalTransduction	NA	NA	6	7	tree2706	NA	NA	NA	NA	0.177083333333333	0.102272727272727	N	0.0909090909090909	NA	0.4492	0.651	0.6899	50.173	36.616	MD	PD	MD
ENSG00000067182	ENSG00000067182	ENSG00000215788	Y	TNFRSF1A	TNFRSF25	0.604171	1.614584	NA	PD	MD	MD	-0.238222852224584	-0.028123684805882	0.0198	Y	N	NA	SignalTransduction	ENSMUSG00000030341	Y	6	7	tree2706	1	1	1	1	0.0669546436285097	0.0222222222222222	N	0.1	0.111111111111111	0.7979	73.6641	0.0108	30.993	27.35	MD	MD	MD
ENSG00000136732	ENSG00000136732	ENSG00000170545	Y	GYPC	SMAGP	1.087896	1.614584	NA	PD	ND	NA	0.345785905197658	NA	0.1146	N	N	NA	NA	ENSMUSG00000090523	NA	1	2	tree2709	NA	NA	NA	NA	0	0	N	NA	NA	0.6791	1.6996	0.3995	36.082	27.344	PD	ND	NA
ENSG00000181392	ENSG00000181392	ENSG00000131018	Y	C19orf46	SYNE1	1.614584	1.814584	NA	ND	PD	NA	NA	-0.217549767454163	0.1443	N	N	NA	NA	ENSMUSG00000019737	NA	0	3	tree2710	NA	NA	NA	NA	NA	NA	Y	NA	NA	0.5862	59.1474	0.0099	44.554	2.046	ND	MD	MD
ENSG00000008226	ENSG00000008226	ENSG00000157423	Y	DLEC1	HYDIN	1.614584	1.614584	NA	MD	ND	MD	-0.0842034533407961	0.871557133868228	0.0677	N	N	NA	NA	ENSMUSG00000038060	NA	0	2	tree2721	NA	NA	NA	NA	0	0	N	NA	NA	0.8521	11.7163	0.0727	27.576	9.489	MD	ND	MD
ENSG00000010539	ENSG00000010539	ENSG00000167981	Y	ZNF200	ZNF597	0.423003	0.423003	NA	ND	ND	ND	NA	0.795753081854529	0.0081	N	N	NA	NA	NA	NA	195	2	tree2724	1	1	1	1	0	0	N	NA	0.111111111111111	0.544	2.9652	0.1835	42.553	22.346	ND	ND	ND
ENSG00000184991	ENSG00000184991	ENSG00000147761	Y	TTTY13C	NA	0.0067	0.0067	NA	ND	ND	ND	NA	NA	NA	N	N	NA	NA	NA	NA	0	4	tree2725	NA	NA	NA	NA	NA	NA	N	NA	NA	NA	NA	NA	NA	NA	ND	ND	ND
ENSG00000204464	ENSG00000204464	ENSG00000196987	Y	C1orf195	NA	0.188275	0.188275	NA	ND	ND	ND	NA	NA	NA	N	N	NA	NA	NA	NA	0	2	tree2728	NA	NA	NA	NA	NA	NA	N	NA	NA	1.1909	3.642	0.327	28	10.511	ND	ND	ND
ENSG00000111087	ENSG00000111087	ENSG00000074047	Y	GLI1	GLI2	1.087896	1.914584	NA	PD	PD	NA	0.0519542322879294	0.0749304173494478	0.0159	N	N	NA	Regulation	ENSMUSG00000025407	Y	54	5	tree2739	1	0.5	2	1	0.127619047619048	0.0540540540540541	Y	0.142857142857143	0.222222222222222	0.5123	11.647	0.044	45.321	30.836	PD	MD	MD
ENSG00000138171	ENSG00000138171	ENSG00000138161	Y	NA	CUZD1	1.087896	1.087896	NA	ND	ND	ND	NA	NA	NA	N	N	NA	NA	NA	NA	0	2	tree2744	NA	NA	NA	NA	NA	NA	N	NA	NA	NA	NA	NA	NA	NA	ND	ND	ND
ENSG00000170142	ENSG00000170142	ENSG00000182247	Y	UBE2E1	UBE2E2	1.087896	1.814584	NA	ND	ND	ND	NA	0.354370515741746	0	Y	N	NA	Enzyme	ENSMUSG00000021774	NA	28	3	tree2762	1	1	2	1	0.0465116279069767	0.0357142857142857	N	0.15	0.222222222222222	0.1201	2.3624	0.0509	85.938	81.683	ND	ND	ND
ENSG00000175390	ENSG00000175390	ENSG00000103035	Y	EIF3F	PSMD7	2.214584	2.214584	NA	ND	ND	ND	-0.140443458546784	0.161357233241644	0.0141	Y	Y	N	NA	ENSMUSG00000031029	NA	2	2	tree2764	NA	NA	NA	NA	0.0382775119617225	0.0333333333333333	N	NA	NA	0.8276	63.5758	0.013	29.104	18.224	ND	ND	ND
ENSG00000063660	ENSG00000063660	ENSG00000213420	Y	GPC1	GPC2	1.087896	1.914584	NA	PD	ND	NA	NA	0.19319813143018	0.013	N	N	NA	NA	ENSMUSG00000034220	N	5	6	tree2767	1	1	1	1	0.0746268656716418	0.0375	Y	0	0.111111111111111	0.5726	77.9551	0.0073	38.616	33.758	MD	ND	MD
ENSG00000147257	ENSG00000147257	ENSG00000179399	Y	GPC3	GPC5	1.087896	1.914584	NA	MD	PD	MD	-0.214590348209144	-0.0518248561374031	0.0035	N	N	NA	NA	ENSMUSG00000055653	Y	5	6	tree2767	1	0.5	2	1	0.0530973451327434	0.0222222222222222	Y	NA	0.222222222222222	0.5407	29.7453	0.0182	43.11	41.638	MD	MD	MD
ENSG00000163349	ENSG00000163349	ENSG00000064393	Y	HIPK1	HIPK2	1.087896	1.914584	NA	MD	MD	MD	-0.309825910259833	-0.168092628061404	0.0033	N	Y	NA	Enzyme	ENSMUSG00000008730	NA	12	4	tree2768	1	0.5	2	1	0.110344827586207	0.0761904761904762	Y	0.102564102564103	0.222222222222222	0.2179	3.4978	0.0623	68.522	59.293	MD	MD	MD
ENSG00000005483	ENSG00000005483	ENSG00000168137	Y	MLL5	SETD5	1.614584	1.614584	NA	MD	ND	MD	NA	0.343643559387948	0.0055	N	N	NA	Regulation	ENSMUSG00000029004	Y	41	2	tree2775	NA	NA	NA	NA	NA	NA	Y	NA	NA	0.621	5.9061	0.1051	39.553	28.431	MD	ND	MD
ENSG00000157680	ENSG00000157680	ENSG00000149091	Y	DGKI	DGKZ	1.087896	1.914584	NA	ND	ND	ND	0.452325285781199	0.659265922592868	0.0046	N	N	NA	Enzyme	ENSMUSG00000038665	N	5	3	tree2782	0.85	0.666666666666667	3	1	0.407766990291262	0.0344827586206897	N	NA	0.282	0.281	13.5655	0.0207	61.245	51.304	ND	ND	ND
ENSG00000124232	ENSG00000124232	ENSG00000168214	Y	RBPJL	RBPJ	1.814584	1.914584	NA	ND	MD	MD	-0.158181890436725	-0.442479878745617	0.0187	N	Y	NA	Regulation	ENSMUSG00000017007	N	1	2	tree2790	NA	NA	NA	NA	0.237762237762238	0.0786516853932584	Y	0	NA	0.4001	16.4074	0.0244	51.34	46.805	ND	MD	MD
ENSG00000114784	ENSG00000114784	ENSG00000173812	Y	EIF1B	EIF1	1.087896	2.214584	NA	ND	ND	ND	-0.221894226312675	0.449785669472433	0	N	N	NA	NA	ENSMUSG00000006941	NA	1	2	tree2793	1	1	1	1	0.0175438596491228	0	N	NA	0.111111111111111	0.0356	2.2616	0.0157	92.035	92.035	ND	ND	ND
ENSG00000145740	ENSG00000145740	ENSG00000162695	Y	SLC30A5	SLC30A7	1.914584	2.214584	NA	ND	ND	ND	NA	0.565358256662664	0.0025	N	N	NA	Transporter	ENSMUSG00000021629	N	0	2	tree2799	NA	NA	NA	NA	0.214285714285714	0.125	N	NA	NA	0.4681	12.3785	0.0378	46.705	20.581	ND	ND	ND
ENSG00000078898	ENSG00000078898	ENSG00000167104	Y	NA	NA	0.776542	1.914584	NA	ND	ND	ND	NA	NA	0.0185	N	N	NA	NA	ENSMUSG00000027481	NA	6	8	tree2801	NA	NA	NA	NA	NA	NA	N	NA	NA	0.9905	5.963	0.1661	24.153	22.863	ND	ND	ND
ENSG00000184459	ENSG00000184459	ENSG00000101425	Y	NA	BPI	1.087896	1.914584	NA	ND	PD	NA	NA	NA	0.0193	N	N	NA	NA	ENSMUSG00000050108	NA	9	8	tree2801	1	1	1	1	0	0	N	NA	0.111111111111111	0.8029	67.7507	0.0119	28.118	25.528	ND	PD	NA
ENSG00000129988	ENSG00000129988	ENSG00000101425	Y	LBP	BPI	0.776542	1.914584	NA	PD	PD	NA	0.0150275569659411	0.0801283887639805	0.0254	N	N	NA	NA	ENSMUSG00000016024	N	8	8	tree2801	1	0.25	4	1	0.113207547169811	0.0273972602739726	N	NA	0.444444444444444	0.4781	2.2493	0.2126	44.05	43.149	PD	PD	NA
ENSG00000140945	ENSG00000140945	ENSG00000129910	Y	CDH13	CDH15	1.087896	1.614584	NA	PD	MD	MD	0.132031774430504	0.00893584362479423	NA	N	N	NA	NA	NA	NA	88	12	tree2804	1	0.25	4	1	0.107784431137725	0.0169491525423729	Y	0	0.444444444444444	0.6076	39.7382	0.0153	38.651	25.571	MD	MD	MD
ENSG00000039068	ENSG00000039068	ENSG00000062038	Y	CDH1	CDH3	0.776542	1.614584	NA	PD	MD	MD	0.178637538263676	0.260192349087277	0.0823	Y	N	NA	Regulation	ENSMUSG00000000303	Y	56	12	tree2804	1	0.25	4	1	0.0214521452145215	0.0145772594752187	Y	0.0483870967741935	0.444444444444444	0.3401	5.3003	0.0642	57.799	54.072	PD	MD	MD
ENSG00000134765	ENSG00000134765	ENSG00000134755	Y	DSC1	DSC2	0.423003	1.614584	NA	MD	MD	MD	0.334001950581015	0.338751048257321	0.0223	N	N	NA	NA	ENSMUSG00000044322	N	78	12	tree2804	1	1	1	1	0.113636363636364	0.0649350649350649	N	0.5	0.111111111111111	0.367	1.8438	0.199	54.944	53.268	MD	MD	MD
ENSG00000175175	ENSG00000175175	ENSG00000100034	Y	PPM1E	PPM1F	1.087896	1.914584	NA	PD	PD	NA	-0.132288204560106	0.0453541177124141	0.0434	N	N	NA	Enzyme	ENSMUSG00000046442	NA	1	2	tree2807	NA	NA	NA	NA	0.193548387096774	0.115384615384615	N	0.0833333333333333	NA	0.4505	63.1411	0.0071	49.774	28.683	PD	PD	NA
ENSG00000125695	ENSG00000125695	ENSG00000082146	Y	STRADA	STRADB	1.087896	1.914584	NA	MD	ND	MD	NA	-0.06580722252003	0.0033	N	N	NA	Enzyme	ENSMUSG00000069631	NA	86	2	tree2815	1	1	1	1	0.339622641509434	0	N	0.333333333333333	0.111111111111111	0.4889	10.7716	0.0454	45.7	42.081	MD	ND	MD
ENSG00000122339	ENSG00000122339	ENSG00000215712	Y	NA	C6orf35	0	1.814584	NA	ND	ND	ND	NA	NA	NA	N	N	NA	NA	NA	NA	0	2	tree2819	NA	NA	NA	NA	NA	NA	N	NA	NA	NA	NA	NA	NA	NA	ND	ND	ND
ENSG00000085382	ENSG00000085382	ENSG00000119682	Y	HACE1	KIAA0317	1.814584	2.214584	NA	PD	ND	NA	NA	0.298509623970272	0.0223	N	N	NA	Enzyme	ENSMUSG00000038822	N	3	3	tree2820	NA	NA	NA	NA	NA	NA	N	NA	NA	0.8771	66.997	0.0131	26.418	21.444	MD	ND	MD
ENSG00000124789	ENSG00000124789	ENSG00000126883	Y	NUP153	NUP214	2.214584	2.214584	NA	PD	MD	MD	0.241382015329193	0.482513545908286	0.0128	N	N	NA	Transporter	ENSMUSG00000021374	NA	8	4	tree2821	0.228	0	2	0	0.37280701754386	0.062992125984252	N	0.258064516129032	0.0506666666666667	1.1432	56.0941	0.0204	25.714	17.772	MD	MD	MD
ENSG00000135213	ENSG00000135213	ENSG00000196313	Y	POM121C	POM121	0.00895	2.214584	NA	ND	ND	ND	NA	NA	NA	N	N	NA	NA	NA	NA	15	4	tree2821	NA	NA	NA	NA	NA	NA	N	NA	NA	0.0156	0.0264	0.5924	96.9	94.888	ND	ND	ND
ENSG00000187821	ENSG00000187821	ENSG00000164683	Y	HELT	HEY1	1.814584	1.814584	NA	ND	MD	MD	NA	NA	0.0159	N	N	NA	Regulation	ENSMUSG00000047171	Y	2	4	tree2822	NA	NA	NA	NA	0.00564971751412429	0.00689655172413793	Y	NA	NA	0.7868	16.9683	0.0464	32.5	25.634	ND	MD	MD
ENSG00000135547	ENSG00000135547	ENSG00000164683	Y	HEY2	HEY1	1.087896	1.814584	NA	PD	MD	MD	0.300549191345246	0.590146294498532	0.0028	Y	N	NA	Regulation	ENSMUSG00000019789	Y	4	4	tree2822	NA	NA	NA	NA	0.268421052631579	0.181818181818182	Y	0.0476190476190476	NA	0.328	2.0489	0.1601	59.866	51.734	PD	MD	MD
ENSG00000163909	ENSG00000163909	ENSG00000164683	Y	HEYL	HEY1	1.087896	1.814584	NA	MD	MD	MD	-0.3971011474474	-0.0303758190798681	0.0304	N	N	NA	Regulation	ENSMUSG00000032744	Y	7	4	tree2822	NA	NA	NA	NA	0.148809523809524	0.0805369127516778	Y	0.210526315789474	NA	0.4131	4.0477	0.1021	52.265	42.98	MD	MD	MD
ENSG00000105664	ENSG00000105664	ENSG00000169231	Y	COMP	THBS3	1.087896	1.814584	NA	PD	ND	NA	0.103829158604854	0.57198892657272	0.0177	N	N	NA	NA	ENSMUSG00000031849	N	42	5	tree2826	0.851	0.666666666666667	3	1	0.25	0.0454545454545455	Y	0	0.283666666666667	0.232	29.9007	0.0078	65.906	50.723	MD	ND	MD
ENSG00000137801	ENSG00000137801	ENSG00000186340	Y	THBS1	THBS2	1.614584	1.814584	NA	PD	PD	NA	0.195379062056963	0.246286064670234	0.0035	Y	Y	N	NA	ENSMUSG00000040152	Y	26	5	tree2826	0.513	0.181818181818182	11	1	0.195205479452055	0.0588235294117647	Y	0.0681818181818182	0.627	0.2783	4.0936	0.068	62.425	61.578	PD	MD	MD
ENSG00000161267	ENSG00000161267	ENSG00000073737	Y	BDH1	DHRS9	1.914584	1.914584	NA	ND	MD	MD	0.0730970100966516	0.0246791687351184	0.0372	N	N	NA	Enzyme	ENSMUSG00000046598	NA	18	8	tree2828	0.747	0	2	0	0.00909090909090909	0.0120481927710843	Y	NA	0.166	0.6614	65.657	0.0101	38.411	32.222	ND	MD	MD
ENSG00000176387	ENSG00000176387	ENSG00000086696	Y	HSD11B2	HSD17B2	1.087896	1.914584	NA	PD	MD	MD	0.408883822258341	0.291849570616725	0.007	N	N	NA	Enzyme	ENSMUSG00000031891	Y	11	8	tree2828	0.804	0	3	0	0.0733333333333333	0	N	NA	0.268	0.6357	34.6886	0.0183	38.802	36.52	MD	MD	MD
ENSG00000025423	ENSG00000025423	ENSG00000139547	Y	HSD17B6	RDH16	0.188275	1.914584	NA	PD	MD	MD	0.337558892467657	0.669019750583485	0.0397	N	N	NA	Transporter	ENSMUSG00000025396	NA	17	8	tree2828	1	0.333333333333333	3	1	0.036697247706422	0.0208333333333333	N	NA	0.333333333333333	0.2408	1.4169	0.1699	66.246	66.246	PD	MD	MD
ENSG00000135437	ENSG00000135437	ENSG00000073737	Y	RDH5	DHRS9	1.087896	1.914584	NA	PD	MD	MD	-0.210312020662269	0.207519110882373	0.0077	N	N	NA	Enzyme	ENSMUSG00000025350	N	21	8	tree2828	1	0.5	2	1	0.25	0.12	Y	NA	0.222222222222222	0.4972	6.6588	0.0747	45.367	43.827	MD	MD	MD
ENSG00000125968	ENSG00000125968	ENSG00000115738	Y	ID1	ID2	1.087896	1.814584	NA	MD	MD	MD	0.320602281416221	0.402466797276772	0.0107	N	N	NA	Regulation	ENSMUSG00000042745	N	3	4	tree2831	NA	NA	NA	NA	0.126811594202899	0.0594059405940594	Y	0.268292682926829	NA	0.3802	103.3565	0.0037	47.2	35.976	MD	MD	MD
ENSG00000168772	ENSG00000168772	ENSG00000171604	Y	CXXC4	CXXC5	1.087896	1.814584	NA	ND	ND	ND	NA	0.336866116764377	0	N	N	NA	NA	ENSMUSG00000044365	NA	2	2	tree2832	1	0.5	2	1	0.333333333333333	0.177777777777778	Y	0	0.222222222222222	0.4851	34.1582	0.0142	45.109	24.702	ND	ND	ND
ENSG00000101331	ENSG00000101331	ENSG00000136280	Y	C20orf160	CCM2	1.087896	1.614584	NA	ND	MD	MD	NA	0.329866574753557	NA	N	N	NA	NA	ENSMUSG00000027474	NA	0	2	tree2836	NA	NA	NA	NA	NA	NA	Y	NA	NA	0.4499	86.5469	0.0052	45.958	33.002	ND	MD	MD
ENSG00000122299	ENSG00000122299	ENSG00000100403	Y	ZC3H7A	ZC3H7B	1.087896	1.614584	NA	PD	ND	NA	-0.439179264205662	0.290700683449461	0.0032	N	N	NA	NA	ENSMUSG00000037965	NA	1	2	tree2840	1	1	1	1	0	0	N	0	0.111111111111111	0.4402	70.0046	0.0063	48.051	44.926	PD	ND	NA
ENSG00000153531	ENSG00000153531	ENSG00000144843	Y	ADPRHL1	ADPRH	1.614584	1.614584	NA	ND	ND	ND	NA	0.523525926248918	0.0096	N	N	NA	Enzyme	ENSMUSG00000031448	NA	1	2	tree2843	1	1	2	1	0.0344827586206897	0.0454545454545455	N	NA	0.222222222222222	0.4844	68.6098	0.0071	46.571	45.152	ND	ND	ND
ENSG00000125458	ENSG00000125458	ENSG00000205309	Y	NT5C	NT5M	1.087896	1.087896	NA	ND	ND	ND	-0.250283214214965	-0.300462744240689	0.0875	N	N	NA	Enzyme	ENSMUSG00000020736	NA	1	2	tree2846	NA	NA	NA	NA	0.709401709401709	0.111111111111111	N	NA	NA	0.4428	7.1379	0.062	48.259	40.586	ND	ND	ND
ENSG00000010295	ENSG00000010295	ENSG00000169991	Y	IFFO1	IFFO2	1.087896	1.087896	NA	ND	ND	ND	NA	0.0784766441673072	0.0296	N	N	NA	NA	ENSMUSG00000038271	NA	8	2	tree2847	NA	NA	NA	NA	NA	NA	N	NA	NA	0.2632	8.7079	0.0302	62.035	55.712	ND	ND	ND
ENSG00000108557	ENSG00000108557	ENSG00000100207	Y	RAI1	TCF20	1.087896	1.087896	NA	MD	MD	MD	-0.114649882506766	0.039619663703711	0.0094	N	N	NA	NA	ENSMUSG00000062115	Y	44	2	tree2848	1	1	1	1	0.0172413793103448	0	Y	0	0.111111111111111	0.9457	62.883	0.015	26.48	21.914	MD	MD	MD
ENSG00000174521	ENSG00000174521	ENSG00000162222	Y	TTC9B	TTC9C	1.087896	1.087896	NA	ND	ND	ND	NA	-0.104806537379264	NA	N	N	NA	NA	ENSMUSG00000007944	NA	2	3	tree2850	NA	NA	NA	NA	0	0	N	NA	NA	0.7186	3.9378	0.1825	38.686	16.719	ND	ND	ND
ENSG00000086300	ENSG00000086300	ENSG00000002919	Y	SNX10	SNX11	1.087896	1.614584	NA	ND	ND	ND	0.23182672418483	0.434030490183032	0	N	N	NA	NA	ENSMUSG00000038301	NA	1	2	tree2852	NA	NA	NA	NA	NA	NA	N	NA	NA	0.4211	15.1758	0.0278	47.087	33.333	ND	ND	ND
ENSG00000164938	ENSG00000164938	ENSG00000078804	Y	TP53INP1	TP53INP2	1.087896	1.087896	NA	ND	ND	ND	NA	-0.557397330211794	0.0125	N	N	NA	NA	ENSMUSG00000028211	N	1	2	tree2855	NA	NA	NA	NA	0.00719424460431655	0.00840336134453781	N	0	NA	0.5994	62.877	0.0095	36.715	30.04	ND	ND	ND
ENSG00000085185	ENSG00000085185	ENSG00000215580	Y	BCORL1	NA	1.087896	1.814584	NA	ND	ND	ND	NA	NA	0.0072	N	N	NA	NA	ENSMUSG00000036959	NA	41	3	tree2857	NA	NA	NA	NA	NA	NA	N	NA	NA	NA	NA	NA	NA	NA	ND	ND	ND
ENSG00000183337	ENSG00000183337	ENSG00000215580	Y	BCOR	NA	0.604171	1.814584	NA	MD	ND	MD	NA	NA	0.0151	Y	N	NA	Regulation	ENSMUSG00000040363	Y	18	3	tree2857	NA	NA	NA	NA	NA	NA	Y	NA	NA	NA	NA	NA	NA	NA	MD	ND	MD
ENSG00000196306	ENSG00000196306	ENSG00000206503	Y	NA	HLA-A	0.00895	1.087896	NA	ND	PD	NA	NA	NA	NA	N	N	NA	NA	NA	NA	0	12	tree2864	NA	NA	NA	NA	NA	NA	N	NA	NA	NA	NA	NA	NA	NA	ND	MD	MD
ENSG00000214252	ENSG00000214252	ENSG00000160862	Y	NA	AZGP1	0.03297	1.087896	NA	ND	MD	MD	NA	NA	NA	N	N	NA	NA	NA	NA	0	12	tree2864	NA	NA	NA	NA	NA	NA	N	NA	NA	NA	NA	NA	NA	NA	ND	MD	MD
ENSG00000185319	ENSG00000185319	ENSG00000187754	Y	SSX10	SSX7	0.00895	0.188275	NA	ND	MD	MD	NA	NA	NA	N	N	NA	NA	NA	NA	0	11	tree2871	NA	NA	NA	NA	NA	NA	N	NA	NA	NA	NA	NA	NA	NA	ND	MD	MD
ENSG00000157950	ENSG00000157950	ENSG00000187754	Y	SSX2B	SSX7	0	0.188275	NA	ND	MD	MD	NA	NA	NA	N	N	NA	NA	NA	NA	13	11	tree2871	NA	NA	NA	NA	NA	NA	N	NA	NA	0.1921	0.2365	0.8122	71.505	58.85	ND	MD	MD
ENSG00000198946	ENSG00000198946	ENSG00000204645	Y	SSX4B	SSX4	0	0.188275	NA	MD	ND	MD	NA	NA	NA	N	N	NA	NA	NA	NA	13	11	tree2871	NA	NA	NA	NA	0.0333333333333333	0.05	N	NA	NA	0	0	0.001	100	100	MD	ND	MD
ENSG00000204368	ENSG00000204368	ENSG00000204648	Y	NA	SSX9	0	0.188275	NA	ND	ND	ND	NA	NA	NA	N	N	NA	NA	NA	NA	0	11	tree2871	NA	NA	NA	NA	NA	NA	N	NA	NA	NA	NA	NA	NA	NA	ND	ND	ND
ENSG00000219492	ENSG00000219492	ENSG00000132010	Y	NA	ZNF20	0.188275	1.814584	NA	ND	ND	ND	NA	NA	NA	N	N	NA	NA	NA	NA	440	9	tree2878	1	1	1	1	NA	NA	N	NA	0.111111111111111	0.6846	2.4799	0.2761	36.18	29.815	ND	ND	ND
ENSG00000215146	ENSG00000215146	ENSG00000197935	Y	NA	ZNF311	0.188275	1.814584	NA	ND	ND	ND	NA	NA	NA	N	N	NA	NA	NA	NA	0	9	tree2878	NA	NA	NA	NA	NA	NA	N	NA	NA	NA	NA	NA	NA	NA	ND	ND	ND
ENSG00000177599	ENSG00000177599	ENSG00000132010	Y	ZNF491	ZNF20	0.123587	1.814584	NA	ND	ND	ND	NA	-0.112103907419098	NA	N	N	NA	NA	NA	NA	500	9	tree2878	1	1	1	1	0	0	N	NA	0.111111111111111	0.2554	0.5624	0.4542	60.321	49.159	ND	ND	ND
ENSG00000215603	ENSG00000215603	ENSG00000184624	Y	NA	NA	0.123587	1.814584	NA	ND	ND	ND	NA	NA	NA	N	N	NA	NA	NA	NA	0	40	tree2879	NA	NA	NA	NA	NA	NA	N	NA	NA	NA	NA	NA	NA	NA	ND	ND	ND
ENSG00000215198	ENSG00000215198	ENSG00000197360	Y	NA	ZNF98	0.0067	1.814584	NA	ND	ND	ND	NA	NA	NA	N	N	NA	NA	NA	NA	0	40	tree2879	NA	NA	NA	NA	NA	NA	N	NA	NA	NA	NA	NA	NA	NA	ND	ND	ND
ENSG00000152926	ENSG00000152926	ENSG00000197372	Y	ZNF117	ZNF675	0.00895	1.814584	NA	MD	ND	MD	0.0884371331995151	0.123336610807548	0.1009	N	N	NA	Regulation	NA	NA	472	40	tree2879	1	1	1	1	0	0	Y	NA	0.111111111111111	0.1882	0.374	0.5032	70.332	59.578	MD	ND	MD
ENSG00000213988	ENSG00000213988	ENSG00000188171	Y	ZNF90	ZNF626	0.03297	1.814584	NA	ND	ND	ND	NA	0.0630505253298474	NA	N	N	NA	NA	NA	NA	463	40	tree2879	1	1	1	1	0	0	N	NA	0.111111111111111	0.1498	0.2358	0.6354	75.189	64.032	ND	ND	ND
ENSG00000198039	ENSG00000198039	ENSG00000185177	Y	ZNF273	ZNF479	0.03297	1.814584	NA	ND	ND	ND	NA	-0.447554528447661	0.0191	N	N	NA	NA	NA	NA	456	40	tree2879	1	1	1	1	NA	NA	N	NA	0.111111111111111	0.1855	0.349	0.5316	69.656	64.148	ND	ND	ND
ENSG00000196705	ENSG00000196705	ENSG00000160352	Y	ZNF431	ZNF714	0.0067	1.814584	NA	ND	ND	ND	NA	NA	NA	N	N	NA	NA	NA	NA	468	40	tree2879	1	1	1	1	NA	NA	N	NA	0.111111111111111	0.0882	0.1833	0.481	83.883	70.244	ND	ND	ND
ENSG00000160229	ENSG00000160229	ENSG00000104777	Y	NA	NA	0.123587	1.814584	NA	ND	ND	ND	NA	NA	NA	N	N	NA	NA	NA	NA	479	40	tree2879	NA	NA	NA	NA	NA	NA	N	NA	NA	NA	NA	NA	NA	NA	ND	ND	ND
ENSG00000188785	ENSG00000188785	ENSG00000180884	Y	ZNF548	ZNF792	0.164611	1.814584	NA	ND	ND	ND	NA	0.0429893638125167	0.0242	N	N	NA	NA	NA	NA	469	40	tree2879	1	1	1	1	NA	NA	N	NA	0.111111111111111	0.3633	0.9451	0.3845	51.391	43.417	ND	ND	ND
ENSG00000196357	ENSG00000196357	ENSG00000186017	Y	ZNF565	ZNF566	0.188275	1.814584	NA	ND	ND	ND	NA	0.344595979651862	NA	N	N	NA	NA	NA	NA	492	40	tree2879	1	1	1	1	NA	NA	N	NA	0.111111111111111	0.2854	0.9639	0.2961	58.838	46.198	ND	ND	ND
ENSG00000197123	ENSG00000197123	ENSG00000185177	Y	ZNF679	ZNF479	0.0067	1.814584	NA	ND	ND	ND	NA	NA	NA	N	N	NA	NA	NA	NA	494	40	tree2879	1	1	1	1	NA	NA	N	NA	0.111111111111111	0.0969	0.1614	0.6001	81.752	64.122	ND	ND	ND
ENSG00000173041	ENSG00000173041	ENSG00000146757	Y	ZNF680	ZNF92	0.03297	1.814584	NA	ND	ND	ND	NA	0.600948007444303	0.0355	N	N	NA	NA	NA	NA	474	40	tree2879	1	1	1	1	NA	NA	N	NA	0.111111111111111	0.1459	0.2975	0.4904	75.048	65.714	ND	ND	ND
ENSG00000182111	ENSG00000182111	ENSG00000185177	Y	ZNF716	ZNF479	0.0067	1.814584	NA	ND	ND	ND	NA	NA	NA	N	N	NA	NA	NA	NA	497	40	tree2879	1	1	1	1	NA	NA	N	NA	0.111111111111111	0.095	0.1727	0.5497	82.424	77.863	ND	ND	ND
ENSG00000215760	ENSG00000215760	ENSG00000187325	Y	NA	TAF9B	0	2.214584	NA	ND	ND	ND	NA	NA	NA	N	Y	NA	NA	NA	NA	0	3	tree2901	NA	NA	NA	NA	NA	NA	N	NA	NA	NA	NA	NA	NA	NA	ND	ND	ND
ENSG00000134602	ENSG00000134602	ENSG00000102572	Y	NA	STK24	1.914584	1.914584	NA	ND	ND	ND	NA	NA	0	N	N	NA	Enzyme	ENSMUSG00000031112	NA	372	5	tree2918	1	0.5	2	1	0.18705035971223	0.0574712643678161	N	0.0555555555555556	0.222222222222222	0.1853	66.8761	0.0028	72.397	63.889	ND	ND	ND
ENSG00000104375	ENSG00000104375	ENSG00000101109	Y	STK3	STK4	1.087896	1.914584	NA	ND	ND	ND	-0.332690892114081	0.040408633043064	0.0098	N	N	NA	Enzyme	ENSMUSG00000022329	Y	330	5	tree2918	1	1	2	1	0.127659574468085	0.104477611940299	N	0.214285714285714	0.222222222222222	0.1414	4.066	0.0348	78.189	73.077	ND	ND	ND
ENSG00000167548	ENSG00000167548	ENSG00000055609	Y	MLL2	MLL3	1.087896	1.914584	NA	MD	MD	MD	NA	0.334346103135178	0.0198	Y	Y	Y	Enzyme	ENSMUSG00000048154	NA	10	2	tree2919	0.541	0.25	3	0.5	0.196428571428571	0.101010101010101	Y	NA	0.179333333333333	0.5974	60.5589	0.0099	41.055	30.694	MD	MD	MD
ENSG00000132388	ENSG00000132388	ENSG00000184787	Y	UBE2G1	UBE2G2	2.214584	2.214584	NA	ND	ND	ND	0.350275956862696	0.187286140736011	0	N	N	NA	Enzyme	ENSMUSG00000020794	NA	27	2	tree2920	1	1	1	1	0.0945945945945946	0.0447761194029851	N	0.222222222222222	0.111111111111111	0.434	18.0062	0.0241	51.852	48.555	ND	ND	ND
ENSG00000163312	ENSG00000163312	ENSG00000051341	Y	HELQ	POLQ	1.914584	1.914584	NA	ND	ND	ND	NA	0.0702193845907643	0.0148	N	N	NA	Enzyme	ENSMUSG00000035266	NA	4	2	tree2923	1	0.5	2	1	0.0285714285714286	0.032258064516129	N	NA	0.222222222222222	0.7181	68.8949	0.0104	34.365	11.647	ND	ND	ND
ENSG00000130758	ENSG00000130758	ENSG00000173327	Y	MAP3K10	MAP3K11	1.087896	1.814584	NA	ND	ND	ND	-0.0204545124884428	-0.269697920076778	NA	N	Y	NA	Enzyme	ENSMUSG00000040390	N	44	4	tree2924	0.713	0.5	4	1	0.0785340314136126	0.0441176470588235	N	0.1875	0.314222222222222	0.3625	73.8749	0.0049	55.1	44.433	ND	ND	ND
ENSG00000197582	ENSG00000197582	ENSG00000176153	Y	NA	GPX2	1.087896	2.214584	NA	MD	PD	MD	NA	NA	NA	N	N	NA	NA	NA	NA	0	5	tree2925	NA	NA	NA	NA	NA	NA	N	NA	NA	NA	NA	NA	NA	NA	MD	PD	MD
ENSG00000211445	ENSG00000211445	ENSG00000079782	Y	GPX3	NA	0.423003	2.214584	NA	PD	ND	NA	NA	NA	NA	N	N	NA	Enzyme	ENSMUSG00000018339	N	8	5	tree2925	NA	NA	NA	NA	NA	NA	N	NA	NA	NA	NA	NA	NA	NA	PD	ND	NA
ENSG00000198704	ENSG00000198704	ENSG00000079782	Y	GPX6	NA	0.188275	2.214584	NA	ND	ND	ND	NA	NA	0.0565	N	N	NA	Enzyme	ENSMUSG00000004341	NA	8	5	tree2925	NA	NA	NA	NA	NA	NA	N	NA	NA	NA	NA	NA	NA	NA	ND	ND	ND
ENSG00000100280	ENSG00000100280	ENSG00000006125	Y	AP1B1	AP2B1	1.087896	2.214584	NA	PD	ND	NA	-0.125477209889568	-0.167859716831927	0.0056	Y	N	NA	Transporter	ENSMUSG00000009090	NA	11	2	tree2936	NA	NA	NA	NA	0.147058823529412	0.0275229357798165	Y	0.115384615384615	NA	0.096	2.8021	0.0343	84.411	83.177	PD	ND	NA
ENSG00000067704	ENSG00000067704	ENSG00000196305	Y	IARS2	IARS	2.214584	2.214584	NA	ND	MD	MD	0.510500741652404	0.389854329276285	0.0257	N	Y	NA	Enzyme	ENSMUSG00000026618	NA	13	2	tree2937	1	1	3	1	0.0893854748603352	0.0649350649350649	N	NA	0.333333333333333	0.7918	66.6031	0.0119	31.773	20.667	ND	MD	MD
ENSG00000127022	ENSG00000127022	ENSG00000153132	Y	CANX	CLGN	1.087896	2.214584	NA	PD	PD	NA	-0.112984550394938	0.165941335464706	0.0066	N	N	NA	NA	ENSMUSG00000020368	Y	3	2	tree2938	1	1	2	1	0.0261194029850746	0.0165745856353591	N	0	0.222222222222222	0.3071	11.77	0.0261	59.31	52.359	PD	PD	NA
ENSG00000172575	ENSG00000172575	ENSG00000068831	Y	RASGRP1	RASGRP2	1.087896	1.914584	NA	PD	ND	NA	0.165282043998176	0.538921028185498	0.0103	N	N	NA	Regulation	ENSMUSG00000027347	N	6	4	tree2941	1	0.5	2	1	0.285714285714286	0.0480769230769231	Y	0	0.222222222222222	0.4437	74.1547	0.006	44.844	34.704	PD	ND	NA
ENSG00000163584	ENSG00000163584	ENSG00000116251	Y	RPL22L1	RPL22	1.087896	2.214584	NA	ND	ND	ND	NA	0.784052118807771	0.0082	N	Y	NA	NA	ENSMUSG00000039221	NA	1	2	tree2942	1	0.5	2	1	0.380952380952381	0.0394736842105263	Y	NA	0.222222222222222	0.2617	6.7763	0.0386	69.291	61.538	ND	ND	ND
ENSG00000108239	ENSG00000108239	ENSG00000132405	Y	TBC1D12	TBC1D14	1.087896	1.914584	NA	ND	ND	ND	NA	0.231379899390814	0.0158	N	N	NA	Regulation	ENSMUSG00000048720	NA	6	2	tree2944	1	1	1	1	NA	NA	N	NA	0.111111111111111	0.3938	15.1439	0.026	52.609	46.658	ND	ND	ND
ENSG00000086848	ENSG00000086848	ENSG00000069943	Y	ALG9	PIGB	2.214584	2.214584	NA	PD	ND	NA	0.237940725309019	0.255613671752092	0.0023	N	N	NA	NA	ENSMUSG00000032059	NA	0	2	tree2945	NA	NA	NA	NA	0.0454545454545455	0	N	NA	NA	1.0174	66.4618	0.0153	24.34	14.862	MD	ND	MD
ENSG00000137203	ENSG00000137203	ENSG00000008196	Y	TFAP2A	TFAP2B	1.087896	1.914584	NA	PD	PD	NA	0.659950531691819	0.614223104804257	0	Y	N	NA	Regulation	ENSMUSG00000021359	Y	4	5	tree2946	NA	NA	NA	NA	0.09375	0.0430622009569378	Y	0.027027027027027	NA	0.1573	4.1637	0.0378	75.581	67.992	MD	MD	MD
ENSG00000155287	ENSG00000155287	ENSG00000147454	Y	SLC25A28	SLC25A37	1.087896	2.214584	NA	ND	ND	ND	-0.106191800584268	-0.107498926092237	0	N	N	NA	NA	ENSMUSG00000040414	NA	35	2	tree2948	NA	NA	NA	NA	0.142857142857143	0.117647058823529	N	NA	NA	0.2154	45.1231	0.0048	67.359	62.192	ND	ND	ND
ENSG00000118680	ENSG00000118680	ENSG00000101608	Y	MYL12B	MYL12A	1.087896	1.914584	NA	ND	ND	ND	0.59602411368389	0.565866715043691	0.0678	N	Y	NA	Enzyme	ENSMUSG00000034868	NA	24	8	tree2949	1	1	1	1	0.542857142857143	0.166666666666667	Y	0	0.111111111111111	0.0074	0.2132	0.0346	98.246	97.674	ND	ND	ND
ENSG00000106436	ENSG00000106436	ENSG00000111245	Y	MYL10	MYL2	1.087896	1.914584	NA	ND	PD	NA	-0.11512887755295	0.617943036643365	NA	N	N	NA	NA	ENSMUSG00000005474	NA	11	8	tree2949	1	0.333333333333333	3	1	0.145161290322581	0.0144927536231884	Y	NA	0.333333333333333	0.112	19.4934	0.0057	80.723	59.292	ND	MD	MD
ENSG00000143153	ENSG00000143153	ENSG00000129244	Y	ATP1B1	ATP1B2	1.087896	1.914584	NA	PD	MD	MD	0.2597488974482	0.560673455305978	0.012	N	N	NA	Enzyme	ENSMUSG00000026576	N	4	5	tree2951	1	1	1	1	0.0446428571428571	0.0380952380952381	N	0	0.111111111111111	0.5232	75.3198	0.0069	42.086	37.143	PD	MD	MD
ENSG00000177261	ENSG00000177261	ENSG00000143420	Y	NA	ENSA	0.423003	2.214584	NA	ND	MD	MD	NA	NA	NA	N	N	NA	NA	NA	NA	0	4	tree2952	NA	NA	NA	NA	NA	NA	N	NA	NA	NA	NA	NA	NA	NA	ND	MD	MD
ENSG00000128989	ENSG00000128989	ENSG00000204637	Y	ARPP19	NA	0.188275	2.214584	NA	MD	ND	MD	NA	NA	0.0044	N	N	NA	NA	ENSMUSG00000007656	NA	2	4	tree2952	NA	NA	NA	NA	NA	NA	N	NA	NA	NA	NA	NA	NA	NA	MD	ND	MD
ENSG00000152256	ENSG00000152256	ENSG00000005882	Y	PDK1	PDK2	1.087896	1.914584	NA	ND	ND	ND	-0.163231707531123	-0.25705597977961	0.0688	N	N	NA	Enzyme	ENSMUSG00000006494	N	4	4	tree2953	1	1	4	1	0.151315789473684	0.037037037037037	N	0.157894736842105	0.444444444444444	0.1974	37.6955	0.0052	69.458	61.707	ND	ND	ND
ENSG00000189350	ENSG00000189350	ENSG00000198718	Y	FAM179A	FAM179B	1.614584	1.914584	NA	PD	ND	NA	NA	0.044069432801675	0.0399	N	N	NA	NA	ENSMUSG00000045761	NA	1	2	tree2957	NA	NA	NA	NA	NA	NA	N	NA	NA	0.7376	6.6426	0.111	35.253	19.367	PD	ND	NA
ENSG00000100425	ENSG00000100425	ENSG00000156983	Y	BRD1	BRPF1	1.087896	2.214584	NA	ND	ND	ND	0.543590441754998	0.801749322755411	0.0265	Y	Y	Y	NA	ENSMUSG00000022387	NA	3	9	tree2961	1	1	1	1	0.125	0.025	N	0	0.111111111111111	0.3421	37.5733	0.0091	55.2	48.364	ND	ND	ND
ENSG00000078403	ENSG00000078403	ENSG00000108292	Y	MLLT10	MLLT6	1.087896	2.214584	NA	MD	MD	MD	NA	-0.207452583497039	0.0041	N	N	NA	Regulation	ENSMUSG00000026743	NA	7	9	tree2961	1	1	1	1	0.26605504587156	0.204545454545455	N	0	0.111111111111111	0.4415	11.2184	0.0394	49.638	40.201	MD	MD	MD
ENSG00000043143	ENSG00000043143	ENSG00000102221	Y	PHF15	PHF16	1.087896	2.214584	NA	ND	ND	ND	-0.26487224044749	0.136754973032897	0.0164	Y	Y	Y	NA	ENSMUSG00000020387	NA	9	9	tree2961	1	1	1	1	0.2	0.136363636363636	N	NA	0.111111111111111	0.5075	66.0697	0.0077	45.149	38.778	ND	ND	ND
ENSG00000143398	ENSG00000143398	ENSG00000180764	Y	PIP5K1A	NA	0	2.214584	NA	ND	ND	ND	NA	NA	0.0203	N	N	NA	Enzyme	ENSMUSG00000028126	N	7	4	tree2974	NA	NA	NA	NA	NA	NA	N	NA	NA	NA	NA	NA	NA	NA	ND	ND	ND
ENSG00000188707	ENSG00000188707	ENSG00000214717	Y	C7orf29	ZBED1	2.214584	2.214584	NA	ND	ND	ND	NA	0.525777067507119	NA	N	N	NA	NA	NA	NA	0	3	tree2990	NA	NA	NA	NA	NA	NA	N	NA	NA	0.8378	109.5369	0.0076	27.966	9.51	ND	ND	ND
ENSG00000104805	ENSG00000104805	ENSG00000070081	Y	NUCB1	NUCB2	1.087896	2.214584	NA	ND	ND	ND	-0.127117280062688	0.114741228846512	0.1586	N	N	NA	NA	ENSMUSG00000030824	NA	1	2	tree2991	1	1	1	1	0.0375	0.0405405405405405	N	0.0909090909090909	0.111111111111111	0.2851	64.693	0.0044	62.864	55.224	ND	ND	ND
ENSG00000108018	ENSG00000108018	ENSG00000184985	Y	SORCS1	SORCS2	1.614584	2.214584	NA	PD	ND	NA	NA	0.437645711515052	0.0048	N	N	NA	SignalTransduction	ENSMUSG00000043531	NA	4	5	tree2999	NA	NA	NA	NA	0.142857142857143	0.125	N	NA	NA	0.4411	31.0453	0.0142	46.842	43.878	PD	ND	NA
ENSG00000164916	ENSG00000164916	ENSG00000141568	Y	FOXK1	FOXK2	1.087896	2.214584	NA	MD	ND	MD	NA	0.602239040684511	0.0069	N	N	NA	Regulation	ENSMUSG00000056493	Y	11	2	tree3002	NA	NA	NA	NA	0.0487804878048781	0.0285714285714286	Y	0	NA	0.3014	72.1242	0.0042	58.521	47.211	MD	ND	MD
ENSG00000130590	ENSG00000130590	ENSG00000177570	Y	SAMD10	SAMD12	1.087896	1.914584	NA	ND	ND	ND	NA	-0.074847547616593	NA	N	N	NA	NA	ENSMUSG00000038605	NA	0	2	tree3003	NA	NA	NA	NA	NA	NA	N	NA	NA	0.5073	73.5498	0.0069	44.099	29.339	ND	ND	ND
ENSG00000152580	ENSG00000152580	ENSG00000101825	Y	IGSF10	MXRA5	1.087896	1.087896	NA	ND	ND	ND	NA	0.182501661260922	0.0293	N	N	NA	NA	ENSMUSG00000036334	NA	7	2	tree3005	NA	NA	NA	NA	0	0	Y	NA	NA	0.6996	22.8602	0.0306	35.141	31.603	ND	ND	ND
ENSG00000174799	ENSG00000174799	ENSG00000135951	Y	CEP135	TSGA10	1.087896	1.814584	NA	ND	ND	ND	-0.050904090387172	0.237594423480118	0.0428	N	N	NA	NA	ENSMUSG00000036403	NA	187	2	tree3007	NA	NA	NA	NA	0	0	N	0	NA	0.5394	31.1704	0.0173	40.269	22.991	ND	ND	ND
ENSG00000165389	ENSG00000165389	ENSG00000196542	Y	NA	NA	1.614584	1.914584	NA	MD	ND	MD	NA	NA	0	N	N	NA	Enzyme	ENSMUSG00000044408	NA	1	2	tree3012	1	1	1	1	0.171428571428571	0.0689655172413793	N	NA	0.111111111111111	0.5033	69.3139	0.0073	42.647	36.709	MD	ND	MD
ENSG00000101544	ENSG00000101544	ENSG00000101126	Y	ADNP2	ADNP	1.087896	1.614584	NA	ND	PD	NA	0.35103122974067	0.705669820844933	0.0084	N	N	NA	Regulation	ENSMUSG00000053950	NA	5	2	tree3014	1	0.25	4	1	0	0	Y	NA	0.444444444444444	0.679	8.6186	0.0788	35.086	20.283	ND	PD	NA
ENSG00000114487	ENSG00000114487	ENSG00000133422	Y	MORC1	MORC2	1.087896	1.914584	NA	ND	ND	ND	-0.0414395152385636	0.676695772286614	0.0429	N	N	NA	NA	ENSMUSG00000022652	N	3	4	tree3016	1	1	2	1	0.0714285714285714	0.0357142857142857	Y	NA	0.222222222222222	0.615	65.5319	0.0094	39.765	34.601	ND	ND	ND
ENSG00000159256	ENSG00000159256	ENSG00000133131	Y	MORC3	MORC4	1.087896	1.914584	NA	ND	ND	ND	0.439571320767401	0.116368937695184	0.0071	N	N	NA	NA	ENSMUSG00000039456	Y	3	4	tree3016	1	1	2	1	NA	NA	Y	0	0.222222222222222	0.5931	14.2743	0.0415	40.43	35.915	ND	ND	ND
ENSG00000172058	ENSG00000172058	ENSG00000205572	Y	SERF1A	SERF1B	0	2.214584	NA	ND	MD	MD	NA	NA	NA	N	N	NA	NA	NA	NA	1	2	tree3024	NA	NA	NA	NA	NA	NA	Y	NA	NA	0	0	0.3817	100	100	ND	MD	MD
ENSG00000215617	ENSG00000215617	ENSG00000176845	Y	NA	METRNL	1.087896	1.087896	NA	ND	ND	ND	NA	NA	NA	N	N	NA	NA	NA	NA	0	3	tree3026	NA	NA	NA	NA	NA	NA	N	NA	NA	NA	NA	NA	NA	NA	ND	ND	ND
ENSG00000135365	ENSG00000135365	ENSG00000056487	Y	PHF21A	PHF21B	1.087896	1.614584	NA	ND	ND	ND	NA	0.105929136384389	0.0023	Y	Y	Y	NA	ENSMUSG00000058318	Y	10	2	tree3028	1	1	1	1	NA	NA	N	NA	0.111111111111111	0.6166	62.9453	0.0098	39.293	28.45	ND	ND	ND
ENSG00000159445	ENSG00000159445	ENSG00000196407	Y	THEM4	THEM5	0.423003	1.087896	NA	ND	ND	ND	NA	-0.182344527332834	0.0511	N	N	NA	NA	ENSMUSG00000028145	N	1	2	tree3031	NA	NA	NA	NA	NA	NA	N	NA	NA	0.5267	69.6052	0.0076	40.625	26.174	ND	ND	ND
ENSG00000101200	ENSG00000101200	ENSG00000101405	Y	AVP	OXT	0.423003	1.914584	NA	PD	PD	NA	0.186360642956811	0.990213188610285	NA	N	N	NA	NA	ENSMUSG00000037727	Y	1	2	tree3032	0.793	0.25	3	0.5	0.147826086956522	0.0447761194029851	Y	0.230769230769231	0.264333333333333	0.1687	1.8332	0.092	72	54.878	MD	PD	MD
ENSG00000214707	ENSG00000214707	ENSG00000145365	Y	NA	TIFA	1.087896	1.087896	NA	ND	ND	ND	NA	NA	NA	N	N	NA	NA	NA	NA	0	2	tree3033	NA	NA	NA	NA	NA	NA	N	NA	NA	NA	NA	NA	NA	NA	ND	ND	ND
ENSG00000117122	ENSG00000117122	ENSG00000197614	Y	MFAP2	MFAP5	1.087896	1.087896	NA	MD	ND	MD	0.254996116889592	0.357640656317291	0.0147	N	N	NA	NA	ENSMUSG00000060572	N	0	2	tree3034	NA	NA	NA	NA	0.253968253968254	0.16	Y	0.222222222222222	NA	0.7425	70.6436	0.0105	32.099	26.804	MD	ND	MD
ENSG00000171451	ENSG00000171451	ENSG00000111817	Y	DSEL	DSE	1.087896	1.614584	NA	PD	ND	NA	NA	-0.322022989672273	0.11	N	N	NA	NA	ENSMUSG00000038702	NA	1	2	tree3036	NA	NA	NA	NA	0	0	N	NA	NA	0.5984	15.2972	0.0391	41.667	32.062	PD	ND	NA
ENSG00000177363	ENSG00000177363	ENSG00000125872	Y	LRRN4CL	LRRN4	1.087896	1.087896	NA	ND	ND	ND	NA	0.110870730687249	0.0198	N	N	NA	NA	ENSMUSG00000071656	NA	1	2	tree3069	NA	NA	NA	NA	NA	NA	N	NA	NA	0.6034	5.1174	0.1179	42.273	12.269	ND	ND	ND
ENSG00000179583	ENSG00000179583	ENSG00000106100	Y	CIITA	NOD1	1.087896	1.087896	NA	PD	PD	NA	0.167216967648616	0.351643190625752	0.0289	N	Y	NA	Regulation	ENSMUSG00000022504	N	18	2	tree3074	0.681	0.25	3	0.5	0.0447761194029851	0.0274725274725275	N	0	0.227	0.9199	20.1567	0.0456	26.34	19.154	MD	PD	MD
ENSG00000184005	ENSG00000184005	ENSG00000136840	Y	ST6GALNAC3	ST6GALNAC4	1.087896	1.087896	NA	ND	ND	ND	NA	-0.159464503042004	0.0079	N	N	NA	Enzyme	ENSMUSG00000052544	NA	6	3	tree3078	NA	NA	NA	NA	0.357142857142857	0.1	N	NA	NA	0.4844	74.5641	0.0065	45.819	44.481	ND	ND	ND
ENSG00000205126	ENSG00000205126	ENSG00000110455	Y	ACCSL	ACCS	0.423003	1.087896	NA	ND	ND	ND	NA	NA	0.0286	N	N	NA	Enzyme	ENSMUSG00000075023	NA	1	2	tree3084	1	0.5	2	1	NA	NA	N	NA	0.222222222222222	0.4076	1.7654	0.2309	51.815	44.852	ND	ND	ND
ENSG00000104824	ENSG00000104824	ENSG00000143889	Y	HNRNPL	HNRPLL	1.087896	1.914584	NA	MD	ND	MD	NA	0.0295664669141392	0.0046	Y	N	NA	NA	ENSMUSG00000015165	NA	5	2	tree3085	NA	NA	NA	NA	0.0130718954248366	0	N	0	NA	0.3505	65.0646	0.0054	56.215	51.182	MD	ND	MD
ENSG00000182185	ENSG00000182185	ENSG00000185379	Y	RAD51B	RAD51D	2.214584	2.214584	NA	MD	PD	MD	0.512857150290819	-0.0515528342558321	0.0171	Y	Y	Y	Enzyme	ENSMUSG00000059060	Y	5	2	tree3087	1	1	1	1	0.107438016528926	0.0776699029126214	N	0.214285714285714	0.111111111111111	0.8868	59.4323	0.0149	28.173	20.222	MD	PD	MD
ENSG00000139625	ENSG00000139625	ENSG00000073803	Y	MAP3K12	MAP3K13	1.087896	1.914584	NA	ND	ND	ND	0.232829842681792	0.129929156440085	0.0038	N	N	NA	Enzyme	ENSMUSG00000023050	Y	55	2	tree3090	1	1	2	1	0.12	0.0731707317073171	N	0.0625	0.222222222222222	0.3756	64.8032	0.0058	55.846	50.358	ND	ND	ND
ENSG00000032444	ENSG00000032444	ENSG00000130653	Y	PNPLA6	PNPLA7	1.087896	2.214584	NA	MD	ND	MD	NA	-0.344385218382992	0.149	N	N	NA	Enzyme	ENSMUSG00000004565	Y	1	2	tree3101	NA	NA	NA	NA	0	0	Y	0	NA	0.2463	85.373	0.0029	63.134	59.742	MD	ND	MD
ENSG00000167769	ENSG00000167769	ENSG00000177076	Y	ACER1	ACER2	1.814584	2.214584	NA	ND	ND	ND	NA	NA	0.0162	N	N	NA	Enzyme	ENSMUSG00000045019	NA	2	3	tree3103	NA	NA	NA	NA	0.941176470588235	0.818181818181818	N	NA	NA	0.6074	81.6733	0.0074	37.5	36	ND	ND	ND
ENSG00000104763	ENSG00000104763	ENSG00000138744	Y	ASAH1	NAAA	1.914584	1.914584	NA	MD	ND	MD	0.052215677678576	0.383266555434254	0.0341	N	N	NA	Enzyme	ENSMUSG00000031591	Y	1	2	tree3105	NA	NA	NA	NA	0.00909090909090909	0.0161290322580645	Y	NA	NA	0.6486	63.0528	0.0103	35.632	29.384	MD	ND	MD
ENSG00000187773	ENSG00000187773	ENSG00000181744	Y	FAM69C	C3orf58	1.914584	1.914584	NA	ND	ND	ND	NA	0.0451002855433499	0.0066	N	N	NA	NA	ENSMUSG00000047992	NA	2	4	tree3106	NA	NA	NA	NA	NA	NA	N	NA	NA	1.0311	2.7233	0.3786	25.806	20.126	ND	ND	ND
ENSG00000154511	ENSG00000154511	ENSG00000165716	Y	FAM69A	FAM69B	1.087896	1.914584	NA	ND	ND	ND	NA	0.355272479504902	0.0021	N	N	NA	NA	ENSMUSG00000029270	NA	2	4	tree3106	NA	NA	NA	NA	NA	NA	N	NA	NA	0.4122	61.929	0.0067	47.991	46.56	ND	ND	ND
ENSG00000144228	ENSG00000144228	ENSG00000121067	Y	SPOPL	SPOP	1.087896	1.914584	NA	ND	ND	ND	NA	0.429796816638753	0.0011	N	Y	NA	NA	ENSMUSG00000026771	NA	2	2	tree3107	NA	NA	NA	NA	NA	NA	N	NA	NA	0.0787	10.0981	0.0078	84.492	80.612	ND	ND	ND
ENSG00000135697	ENSG00000135697	ENSG00000197580	Y	BCMO1	BCO2	1.614584	1.914584	NA	PD	PD	NA	NA	-0.150243876211932	0.5134	N	N	NA	Enzyme	ENSMUSG00000031845	N	2	3	tree3110	NA	NA	NA	NA	0.142857142857143	0.208333333333333	N	NA	NA	0.5091	70.4704	0.0072	42.969	35.831	MD	PD	MD
ENSG00000104231	ENSG00000104231	ENSG00000178381	Y	ZFAND1	ZFAND2A	2.214584	2.214584	NA	ND	ND	ND	NA	-0.331718415617184	0.0101	N	N	NA	NA	ENSMUSG00000039795	NA	0	3	tree3112	1	1	1	1	0	0	N	NA	0.111111111111111	0.991	66.4159	0.0149	26.238	19.557	ND	ND	ND
ENSG00000158552	ENSG00000158552	ENSG00000178381	Y	ZFAND2B	ZFAND2A	0.776542	2.214584	NA	ND	ND	ND	NA	0.143570275110945	0.0172	N	N	NA	NA	ENSMUSG00000026197	NA	2	3	tree3112	1	1	1	1	0.842105263157895	0.837837837837838	N	NA	0.111111111111111	0.6573	62.7363	0.0105	41.089	31.923	ND	ND	ND
ENSG00000143418	ENSG00000143418	ENSG00000154227	Y	CERS2	CERS3	1.087896	2.214584	NA	ND	ND	ND	NA	-0.223368140468615	0.005	N	N	NA	Regulation	ENSMUSG00000015714	N	5	8	tree3113	1	1	1	1	0.0232558139534884	0.032258064516129	N	NA	0.111111111111111	0.3798	9.4805	0.0401	53.581	50.882	ND	ND	ND
ENSG00000139624	ENSG00000139624	ENSG00000172292	Y	CERS5	CERS6	1.087896	2.214584	NA	ND	ND	ND	NA	0.430223459505751	0.0107	N	N	NA	Regulation	ENSMUSG00000023021	NA	5	8	tree3113	1	1	1	1	0.352941176470588	0.352941176470588	N	NA	0.111111111111111	0.2587	4.3323	0.0597	63.969	61.097	ND	ND	ND
ENSG00000174599	ENSG00000174599	ENSG00000067167	Y	TRAM1L1	TRAM1	0.188275	2.214584	NA	PD	ND	NA	NA	-0.490523338804085	0.022	N	N	NA	NA	ENSMUSG00000044528	NA	2	8	tree3113	NA	NA	NA	NA	0	0	N	0.25	NA	0.1741	0.4462	0.3901	72.358	71.39	PD	ND	NA
ENSG00000205677	ENSG00000205677	ENSG00000011009	Y	NA	LYPLA2	0.188275	2.214584	NA	ND	ND	ND	NA	NA	NA	N	N	NA	NA	NA	NA	0	4	tree3116	NA	NA	NA	NA	NA	NA	N	NA	NA	NA	NA	NA	NA	NA	ND	ND	ND
ENSG00000115216	ENSG00000115216	ENSG00000185189	Y	NRBP1	NRBP2	1.914584	1.914584	NA	MD	ND	MD	NA	-0.575825934889937	0	N	N	NA	Enzyme	ENSMUSG00000029148	NA	15	6	tree3122	1	1	1	1	0.08	0	Y	NA	0.111111111111111	0.2744	73.5213	0.0037	62.828	56.648	MD	ND	MD
ENSG00000060237	ENSG00000060237	ENSG00000165238	Y	WNK1	WNK2	1.087896	1.914584	NA	PD	ND	NA	NA	-0.0500648144741835	0.0153	Y	N	NA	Regulation	ENSMUSG00000045962	NA	22	6	tree3122	1	1	1	1	0.158536585365854	0.0985915492957746	Y	0	0.111111111111111	0.6377	28.0978	0.0227	40.676	32.273	MD	ND	MD
ENSG00000140848	ENSG00000140848	ENSG00000085719	Y	CPNE2	CPNE3	1.087896	1.914584	NA	ND	ND	ND	NA	-0.0686504394937279	0.0024	N	N	NA	NA	ENSMUSG00000034361	NA	8	8	tree3128	NA	NA	NA	NA	0	0	N	0	NA	0.252	73.1756	0.0034	64.03	61.372	ND	ND	ND
ENSG00000196353	ENSG00000196353	ENSG00000100884	Y	CPNE4	CPNE6	1.087896	1.914584	NA	PD	ND	NA	NA	0.632830090904219	0.0437	N	N	NA	NA	ENSMUSG00000032564	NA	8	8	tree3128	NA	NA	NA	NA	0	0	N	0	NA	0.2691	70.1522	0.0038	62.025	59.24	PD	ND	NA
ENSG00000124772	ENSG00000124772	ENSG00000139117	Y	CPNE5	CPNE8	1.087896	1.914584	NA	ND	ND	ND	NA	0.2622268032385	0.0199	N	N	NA	NA	ENSMUSG00000024008	NA	8	8	tree3128	NA	NA	NA	NA	NA	NA	N	NA	NA	0.1199	44.2305	0.0027	80.817	76.599	ND	ND	ND
ENSG00000174715	ENSG00000174715	ENSG00000150276	Y	NA	NA	0.188275	0.604171	NA	ND	ND	ND	NA	NA	NA	N	N	NA	NA	NA	NA	0	7	tree3130	NA	NA	NA	NA	NA	NA	N	NA	NA	NA	NA	NA	NA	NA	ND	ND	ND
ENSG00000198161	ENSG00000198161	ENSG00000203847	Y	PPIAL4C	NA	0	0.604171	NA	ND	ND	ND	NA	NA	NA	N	N	NA	Enzyme	NA	NA	26	7	tree3130	1	1	1	1	NA	NA	N	NA	0.111111111111111	0	0	0.001	100	100	ND	ND	ND
ENSG00000172977	ENSG00000172977	ENSG00000103510	Y	KAT5	MYST1	2.214584	2.214584	NA	MD	ND	MD	NA	NA	9e-04	Y	Y	N	Regulation	ENSMUSG00000024926	Y	4	3	tree3136	NA	NA	NA	NA	0.124137931034483	0.0421052631578947	Y	0.0102040816326531	NA	0.4372	89.9673	0.0049	47.332	35.052	MD	ND	MD
ENSG00000153807	ENSG00000153807	ENSG00000078399	Y	NA	HOXA9	1.614584	1.814584	NA	MD	MD	MD	NA	NA	NA	N	Y	NA	Regulation	NA	NA	0	7	tree3137	NA	NA	NA	NA	NA	NA	Y	NA	NA	NA	NA	NA	NA	NA	MD	MD	MD
ENSG00000170689	ENSG00000170689	ENSG00000078399	Y	HOXB9	HOXA9	1.087896	1.814584	NA	MD	MD	MD	0.344779494185314	0.462252552523845	0.0033	N	Y	NA	Regulation	ENSMUSG00000020875	N	50	7	tree3137	NA	NA	NA	NA	0.0404411764705882	0.0353982300884956	Y	NA	NA	0.5807	3.9334	0.1476	42	25.61	MD	MD	MD
ENSG00000180806	ENSG00000180806	ENSG00000078399	Y	HOXC9	HOXA9	1.087896	1.814584	NA	MD	MD	MD	NA	0.654649643914526	0.0015	N	Y	NA	Regulation	ENSMUSG00000036139	N	52	7	tree3137	NA	NA	NA	NA	0.0111111111111111	0.00888888888888889	Y	NA	NA	0.5285	9.7205	0.0544	45.161	26.54	MD	MD	MD
ENSG00000128709	ENSG00000128709	ENSG00000078399	Y	HOXD9	HOXA9	1.087896	1.814584	NA	MD	MD	MD	0.546538358620272	0.655662677569202	0.0051	N	Y	NA	Regulation	ENSMUSG00000043342	N	51	7	tree3137	NA	NA	NA	NA	0.0354330708661417	0.018957345971564	Y	NA	NA	0.636	8.7787	0.0724	39.604	26.144	MD	MD	MD
ENSG00000008056	ENSG00000008056	ENSG00000157152	Y	SYN1	SYN2	1.087896	1.914584	NA	PD	PD	NA	0.771924882908186	0.950148933373832	0.0027	Y	Y	Y	Transporter	ENSMUSG00000037217	N	2	3	tree3145	1	1	1	1	0.126126126126126	0.0809248554913295	N	0.0967741935483871	0.111111111111111	NA	NA	NA	25.417	18.439	MD	PD	MD
ENSG00000132613	ENSG00000132613	ENSG00000170873	Y	MTSS1L	MTSS1	1.614584	1.914584	NA	ND	ND	ND	0.385089213396329	0.431042653462234	0.0017	N	N	NA	NA	ENSMUSG00000033763	NA	3	2	tree3149	0.907	0.666666666666667	3	1	0.00675675675675676	0.00735294117647059	N	NA	0.302333333333333	0.2801	14.7131	0.019	61.636	55.107	ND	ND	ND
ENSG00000126821	ENSG00000126821	ENSG00000163082	Y	SGPP1	SGPP2	1.614584	2.214584	NA	PD	ND	NA	NA	0.355254549992167	0.0073	N	N	NA	Enzyme	ENSMUSG00000021054	NA	1	2	tree3158	1	1	1	1	0.541666666666667	0	N	NA	0.111111111111111	0.5801	64.3943	0.009	39.394	35.135	PD	ND	NA
ENSG00000051108	ENSG00000051108	ENSG00000122557	Y	HERPUD1	HERPUD2	1.087896	1.914584	NA	PD	ND	NA	NA	0.314086662450825	0.0077	N	N	NA	NA	ENSMUSG00000031770	NA	1	2	tree3161	NA	NA	NA	NA	NA	NA	N	NA	NA	0.5071	61.3391	0.0083	43.7	38.443	MD	ND	MD
ENSG00000100211	ENSG00000100211	ENSG00000204659	Y	CBY1	CBY3	1.087896	1.814584	NA	ND	ND	ND	NA	-0.238541954720863	0.0048	N	N	NA	NA	ENSMUSG00000022428	Y	1	3	tree3162	NA	NA	NA	NA	NA	NA	Y	NA	NA	0.5345	77.1421	0.0069	42.063	21.901	ND	ND	ND
ENSG00000174015	ENSG00000174015	ENSG00000204659	Y	SPERT	CBY3	0.604171	1.814584	NA	ND	ND	ND	NA	0.879150139978717	0.0194	N	N	NA	NA	ENSMUSG00000034913	NA	0	3	tree3162	NA	NA	NA	NA	NA	NA	N	NA	NA	0.8451	86.6942	0.0097	25.974	13.072	ND	ND	ND
ENSG00000135097	ENSG00000135097	ENSG00000153944	Y	MSI1	MSI2	1.087896	1.914584	NA	MD	ND	MD	NA	-0.150646496565858	0.0256	N	N	NA	NA	ENSMUSG00000054256	N	34	2	tree3164	1	1	1	1	0	0	Y	NA	0.111111111111111	0.1372	3.4134	0.0402	77.37	69.697	MD	ND	MD
ENSG00000214148	ENSG00000214148	ENSG00000115604	Y	NA	IL18R1	1.087896	1.087896	NA	ND	PD	NA	NA	NA	NA	N	N	NA	NA	NA	NA	0	9	tree3165	NA	NA	NA	NA	NA	NA	N	NA	NA	NA	NA	NA	NA	NA	ND	PD	NA
ENSG00000115594	ENSG00000115594	ENSG00000115598	Y	IL1R1	IL1RL2	0.604171	1.087896	NA	PD	PD	NA	-0.187062074303066	-0.200511369446073	0.0227	N	N	NA	SignalTransduction	ENSMUSG00000026072	N	11	9	tree3165	1	0.5	2	1	0.092896174863388	0.00952380952380952	N	0.0666666666666667	0.222222222222222	0.5457	3.543	0.154	44.259	39.57	MD	MD	MD
ENSG00000205464	ENSG00000205464	ENSG00000071553	Y	ATP6AP1L	ATP6AP1	1.087896	1.914584	NA	ND	ND	ND	NA	NA	0.0487	N	N	NA	Transporter	ENSMUSG00000078958	NA	1	2	tree3166	0.813	0.666666666666667	3	1	NA	NA	N	NA	0.270333333333333	0.6156	8.0982	0.076	39.153	14.653	ND	ND	ND
ENSG00000198952	ENSG00000198952	ENSG00000070366	Y	SMG5	SMG6	1.914584	1.914584	NA	ND	PD	NA	-0.19694862312501	0.0552513543826101	0.0048	N	N	NA	NA	ENSMUSG00000001415	NA	0	3	tree3171	NA	NA	NA	NA	0.180851063829787	0.0597014925373134	N	0.2	NA	0.9488	68.3938	0.0139	26.271	16.633	ND	PD	NA
ENSG00000198759	ENSG00000198759	ENSG00000168743	Y	EGFL6	NPNT	1.087896	1.087896	NA	ND	PD	NA	NA	0.423549494673577	0.0534	N	N	NA	NA	ENSMUSG00000000402	NA	11	3	tree3185	1	1	2	1	0	0	Y	0	0.222222222222222	0.5441	2.4089	0.2259	42.912	34.945	ND	PD	NA
ENSG00000183762	ENSG00000183762	ENSG00000131650	Y	KREMEN1	KREMEN2	1.087896	1.087896	NA	ND	ND	ND	NA	0.145944789871788	0.0052	N	N	NA	NA	ENSMUSG00000020393	N	2	3	tree3188	NA	NA	NA	NA	0.229166666666667	0.113636363636364	N	NA	NA	0.538	73.1119	0.0074	41.501	37.525	ND	ND	ND
ENSG00000204640	ENSG00000204640	ENSG00000109255	Y	NMS	NMU	1.087896	1.087896	NA	ND	PD	NA	NA	NA	0.0326	N	N	NA	NA	ENSMUSG00000067604	NA	0	2	tree3206	NA	NA	NA	NA	0.0641025641025641	0.0161290322580645	N	0.25	NA	0.7985	1.9018	0.4199	37.681	27.513	ND	MD	MD
ENSG00000172667	ENSG00000172667	ENSG00000165061	Y	ZMAT3	ZMAT4	1.814584	1.814584	NA	ND	PD	NA	0.199064538348898	0.78636307850651	0.0083	N	N	NA	NA	ENSMUSG00000027663	NA	1	3	tree3218	1	1	1	1	NA	NA	N	0	0.111111111111111	0.7924	7.7808	0.1018	29.187	19.741	ND	PD	NA
ENSG00000113761	ENSG00000113761	ENSG00000165061	Y	ZNF346	ZMAT4	1.087896	1.814584	NA	ND	PD	NA	NA	0.014635300940759	0.0569	N	N	NA	NA	ENSMUSG00000021481	NA	3	3	tree3218	1	1	1	1	NA	NA	N	0	0.111111111111111	0.426	41.1211	0.0104	48.309	29.326	ND	PD	NA
ENSG00000183022	ENSG00000183022	ENSG00000140416	Y	NA	TPM1	2.214584	2.214584	NA	ND	PD	NA	NA	NA	NA	N	N	NA	NA	NA	NA	0	5	tree3228	NA	NA	NA	NA	NA	NA	Y	NA	NA	NA	NA	NA	NA	NA	ND	MD	MD
ENSG00000198467	ENSG00000198467	ENSG00000167460	Y	TPM2	TPM4	1.087896	2.214584	NA	MD	ND	MD	0.540401173074412	0.21970368797237	0.1001	N	N	NA	NA	ENSMUSG00000028464	NA	7	5	tree3228	1	0.5	2	1	0.261744966442953	0.029126213592233	N	0	0.222222222222222	0.112	19.6612	0.0057	82.042	72.36	MD	ND	MD
ENSG00000163395	ENSG00000163395	ENSG00000179057	Y	IGFN1	IGSF22	1.814584	1.814584	NA	ND	ND	ND	NA	0.545688729158198	0.0298	N	N	NA	NA	ENSMUSG00000051985	NA	65	6	tree3230	NA	NA	NA	NA	NA	NA	N	NA	NA	0.6285	75.8707	0.0083	37.204	33.604	ND	ND	ND
ENSG00000196091	ENSG00000196091	ENSG00000086967	Y	MYBPC1	MYBPC2	1.087896	1.814584	NA	ND	ND	ND	0.715230636225914	0.659093940410291	0.0193	N	N	NA	NA	ENSMUSG00000020061	NA	43	6	tree3230	1	0.5	2	1	0.367647058823529	0	N	0	0.222222222222222	0.4079	67.9849	0.006	51.3	47.706	ND	ND	ND
ENSG00000124006	ENSG00000124006	ENSG00000179057	Y	OBSL1	IGSF22	1.087896	1.814584	NA	MD	ND	MD	NA	-0.00757487267677683	0.0337	N	N	NA	NA	ENSMUSG00000026211	NA	9	6	tree3230	NA	NA	NA	NA	NA	NA	Y	NA	NA	1.022	73.5608	0.0139	24.063	15.86	MD	ND	MD
ENSG00000221887	ENSG00000221887	ENSG00000124570	Y	HMSD	SERPINB6	0.188275	1.087896	NA	ND	MD	MD	NA	NA	0.1727	N	N	NA	Regulation	NA	NA	12	14	tree3236	1	1	1	1	0	0	N	NA	0.111111111111111	0.2867	0.954	0.3005	59.42	20	ND	MD	MD
ENSG00000166404	ENSG00000166404	ENSG00000197632	Y	NA	SERPINB2	0.604171	1.087896	NA	ND	PD	NA	NA	NA	NA	N	N	NA	NA	NA	NA	0	14	tree3236	NA	NA	NA	NA	NA	NA	N	NA	NA	NA	NA	NA	NA	NA	ND	PD	NA
ENSG00000197641	ENSG00000197641	ENSG00000206073	Y	SERPINB13	SERPINB4	0.188275	1.087896	NA	MD	MD	MD	0.325813875972057	0.957655090209743	0.0248	N	N	NA	Regulation	ENSMUSG00000048775	NA	35	14	tree3236	1	1	1	1	0.137254901960784	0.113636363636364	N	0	0.111111111111111	0.3094	1.5616	0.1981	58.612	58.163	MD	MD	MD
ENSG00000057149	ENSG00000057149	ENSG00000206073	Y	SERPINB3	SERPINB4	0.0067	1.087896	NA	MD	MD	MD	0.613022992989166	0.984303777830487	NA	N	N	NA	Regulation	NA	NA	35	14	tree3236	1	1	1	1	0.10752688172043	0.1	N	0.333333333333333	0.111111111111111	0.0467	0.061	0.7658	91.795	91.795	MD	MD	MD
ENSG00000166401	ENSG00000166401	ENSG00000170542	Y	SERPINB8	SERPINB9	0.188275	1.087896	NA	ND	MD	MD	0.244282973365942	0.0154760070101752	0.0132	N	N	NA	Regulation	ENSMUSG00000026315	NA	34	14	tree3236	1	0.333333333333333	3	1	0.2	0.160714285714286	N	0	0.333333333333333	0.255	0.8701	0.2931	62.834	62.5	ND	MD	MD
ENSG00000171243	ENSG00000171243	ENSG00000167941	Y	SOSTDC1	SOST	1.087896	1.087896	NA	ND	PD	NA	NA	0.464695587337591	0.002	N	N	NA	NA	ENSMUSG00000036169	Y	1	2	tree3238	NA	NA	NA	NA	0.135338345864662	0.00934579439252336	Y	0.285714285714286	NA	0.5062	45.508	0.0111	42.857	34.008	ND	MD	MD
ENSG00000215639	ENSG00000215639	ENSG00000141552	Y	NA	ANAPC11	0	2.214584	NA	ND	ND	ND	NA	NA	NA	N	N	NA	NA	NA	NA	0	2	tree3247	NA	NA	NA	NA	NA	NA	N	NA	NA	NA	NA	NA	NA	NA	ND	ND	ND
ENSG00000205609	ENSG00000205609	ENSG00000184110	Y	EIF3CL	EIF3C	0	2.214584	NA	ND	PD	NA	NA	NA	NA	N	Y	NA	NA	NA	NA	1	2	tree3251	1	1	1	1	0.0865384615384615	0.0113636363636364	N	0.4	0.111111111111111	0	0	0.3616	100	99.891	ND	PD	NA
ENSG00000188101	ENSG00000188101	ENSG00000108839	Y	NA	ALOX12	0.188275	1.614584	NA	ND	PD	NA	NA	NA	NA	N	N	NA	NA	NA	NA	0	7	tree3254	NA	NA	NA	NA	NA	NA	N	NA	NA	NA	NA	NA	NA	NA	ND	MD	MD
ENSG00000179477	ENSG00000179477	ENSG00000179593	Y	ALOX12B	ALOX15B	0.423003	1.614584	NA	MD	MD	MD	0.443983885825683	0.301807927633283	0.0068	N	N	NA	Enzyme	ENSMUSG00000032807	Y	5	7	tree3254	0.891	0.333333333333333	2	0.5	0.373913043478261	0.0727272727272727	Y	0	0.198	0.3639	32.7797	0.0111	51.045	48.373	MD	MD	MD
ENSG00000143033	ENSG00000143033	ENSG00000119403	Y	MTF2	PHF19	1.087896	1.814584	NA	ND	ND	ND	NA	0.430635027377148	0.0022	N	N	NA	NA	ENSMUSG00000029267	N	5	3	tree3262	1	1	1	1	0.0652173913043478	0.0476190476190476	N	NA	0.111111111111111	0.46	64.7207	0.0071	48.921	44.084	ND	ND	ND
ENSG00000136731	ENSG00000136731	ENSG00000102595	Y	UGGT1	UGGT2	1.087896	2.214584	NA	ND	ND	ND	-0.487858041161267	-0.334403573757556	0.0107	N	N	NA	Enzyme	ENSMUSG00000037470	NA	1	2	tree3264	1	0.5	2	1	0.230769230769231	0.19047619047619	N	NA	0.222222222222222	0.3454	23.346	0.0148	55.261	53.526	ND	ND	ND
ENSG00000138107	ENSG00000138107	ENSG00000115073	Y	ACTR1A	ACTR1B	1.087896	2.214584	NA	MD	ND	MD	0.366388443880849	0.105276878947837	0	N	N	NA	NA	ENSMUSG00000025228	NA	29	2	tree3265	1	1	1	1	0.0769230769230769	0.0434782608695652	N	0.142857142857143	0.111111111111111	0.0475	47.4705	0.001	90.426	90.426	MD	ND	MD
ENSG00000111885	ENSG00000111885	ENSG00000198162	Y	MAN1A1	MAN1A2	1.087896	1.914584	NA	MD	ND	MD	0.365247004596627	-0.0196875517253256	0.0696	N	N	NA	Enzyme	ENSMUSG00000003746	NA	6	3	tree3273	1	1	2	1	0.136363636363636	0	Y	NA	0.222222222222222	0.2707	64.0663	0.0042	62.618	60.152	MD	ND	MD
ENSG00000101367	ENSG00000101367	ENSG00000166974	Y	MAPRE1	MAPRE2	1.087896	2.214584	NA	ND	PD	NA	-0.268892901441193	-0.165307089940884	0.0067	N	N	NA	NA	ENSMUSG00000027479	NA	2	3	tree3275	NA	NA	NA	NA	0.0526315789473684	0.0461538461538462	N	0.105263157894737	NA	0.3075	65.6132	0.0047	58.427	47.561	ND	MD	MD
ENSG00000180015	ENSG00000180015	ENSG00000112031	Y	NA	MTRF1L	0	2.214584	NA	ND	ND	ND	NA	NA	NA	N	N	NA	NA	NA	NA	0	3	tree3276	NA	NA	NA	NA	NA	NA	N	NA	NA	NA	NA	NA	NA	NA	ND	ND	ND
ENSG00000171612	ENSG00000171612	ENSG00000114120	Y	SLC25A33	SLC25A36	1.087896	2.214584	NA	ND	PD	NA	NA	0.0354405755153172	0.0358	N	N	NA	NA	ENSMUSG00000028982	NA	34	2	tree3278	NA	NA	NA	NA	0	0	N	NA	NA	0.3061	7.118	0.043	61.039	58.025	ND	PD	NA
ENSG00000184304	ENSG00000184304	ENSG00000105287	Y	PRKD1	PRKD2	1.087896	1.914584	NA	MD	PD	MD	-0.0292926752766233	-0.107981511765658	0.0051	N	N	NA	Enzyme	ENSMUSG00000002688	Y	15	3	tree3279	1	1	1	1	0.0559006211180124	0.00934579439252336	N	0.0303030303030303	0.111111111111111	0.1932	69.8813	0.0028	71.561	66.203	MD	PD	MD
ENSG00000013306	ENSG00000013306	ENSG00000075303	Y	SLC25A39	SLC25A40	1.087896	2.214584	NA	ND	ND	ND	NA	0.394988625637766	0.0181	N	N	NA	NA	ENSMUSG00000018677	NA	38	2	tree3282	NA	NA	NA	NA	0.0555555555555556	0	N	NA	NA	0.3851	60.9839	0.0063	53.153	48.626	ND	ND	ND
ENSG00000101276	ENSG00000101276	ENSG00000185803	Y	C20orf54	GPR172A	1.087896	1.914584	NA	MD	ND	MD	NA	0.372448813856454	0.014	N	N	NA	NA	ENSMUSG00000027463	NA	2	3	tree3283	NA	NA	NA	NA	0	0	N	NA	NA	0.523	67.3322	0.0078	45.455	40.206	MD	ND	MD
ENSG00000132517	ENSG00000132517	ENSG00000185803	Y	GPR172B	GPR172A	0.164611	1.914584	NA	ND	ND	ND	0.0470967230767705	-0.244605543331023	0.0187	N	N	NA	SignalTransduction	ENSMUSG00000022560	NA	2	3	tree3283	NA	NA	NA	NA	0.0555555555555556	0.0666666666666667	N	NA	NA	0.0741	0.3496	0.2119	86.742	86.161	ND	ND	ND
ENSG00000215677	ENSG00000215677	ENSG00000188191	Y	NA	PRKAR1B	0.188275	2.214584	NA	ND	MD	MD	NA	NA	NA	N	N	NA	NA	NA	NA	0	5	tree3284	NA	NA	NA	NA	NA	NA	N	NA	NA	NA	NA	NA	NA	NA	ND	MD	MD
ENSG00000114302	ENSG00000114302	ENSG00000005249	Y	PRKAR2A	PRKAR2B	1.087896	2.214584	NA	MD	PD	MD	-0.116508540429459	-0.211233867923051	0.0221	Y	Y	N	Regulation	ENSMUSG00000032601	N	5	5	tree3284	1	1	2	1	0.0751565762004175	0.0206185567010309	N	0.214285714285714	0.222222222222222	0.2395	1.8611	0.1287	67.662	64.762	MD	MD	MD
ENSG00000144355	ENSG00000144355	ENSG00000108813	Y	DLX1	DLX4	1.087896	2.214584	NA	ND	MD	MD	NA	0.235412431358716	0	N	N	NA	Regulation	ENSMUSG00000041911	Y	47	4	tree3289	NA	NA	NA	NA	0.0617283950617284	0.0719424460431655	Y	0.2	NA	0.5645	5.4168	0.1042	44.492	40.541	ND	MD	MD
ENSG00000141384	ENSG00000141384	ENSG00000130699	Y	TAF4B	TAF4	1.087896	1.914584	NA	ND	ND	ND	0.209048916938	0.617035209704539	0.0216	Y	Y	Y	Regulation	ENSMUSG00000054321	N	7	2	tree3292	NA	NA	NA	NA	0.0939226519337017	0.0238095238095238	Y	0.0434782608695652	NA	0.49	5.3711	0.0912	47.743	28.583	ND	ND	ND
ENSG00000105663	ENSG00000105663	ENSG00000118058	Y	NA	MLL	1.087896	2.214584	NA	ND	PD	NA	NA	NA	0.009	N	Y	NA	Regulation	ENSMUSG00000006307	Y	3	2	tree3302	0.672	0.4	5	1	0.0178571428571429	0.0206185567010309	Y	0	0.373333333333333	0.5643	58.7104	0.0096	42.982	27.867	ND	PD	NA
ENSG00000158423	ENSG00000158423	ENSG00000128408	Y	RIBC1	RIBC2	1.087896	1.814584	NA	ND	ND	ND	NA	0.891755100468309	0.0181	N	N	NA	NA	ENSMUSG00000025257	NA	1	2	tree3315	NA	NA	NA	NA	NA	NA	N	NA	NA	0.6919	66.4544	0.0104	37.217	30.343	ND	ND	ND
ENSG00000106686	ENSG00000106686	ENSG00000132122	Y	C9orf68	SPATA6	1.087896	1.814584	NA	PD	ND	NA	0.0595789326981187	0.744163563158106	0.029	N	N	NA	NA	ENSMUSG00000064202	NA	1	2	tree3331	NA	NA	NA	NA	NA	NA	Y	NA	NA	0.7131	3.7417	0.1906	32.558	25.558	PD	ND	NA
ENSG00000214162	ENSG00000214162	ENSG00000110002	Y	NA	VWA5A	1.087896	1.614584	NA	ND	MD	MD	NA	NA	NA	N	N	NA	NA	NA	NA	0	5	tree3337	NA	NA	NA	NA	NA	NA	N	NA	NA	NA	NA	NA	NA	NA	ND	MD	MD
ENSG00000061337	ENSG00000061337	ENSG00000107816	Y	LZTS1	LZTS2	1.087896	1.814584	NA	PD	ND	NA	NA	-0.353123489711968	0.004	N	N	NA	Regulation	ENSMUSG00000036306	N	23	4	tree3343	NA	NA	NA	NA	0.0545454545454545	0.037037037037037	Y	0	NA	0.5386	88.5891	0.0061	41.509	35.484	MD	ND	MD
ENSG00000159860	ENSG00000159860	ENSG00000170379	Y	NA	FAM115C	0.00895	1.087896	NA	ND	ND	ND	NA	NA	NA	N	N	NA	NA	NA	NA	0	3	tree3344	NA	NA	NA	NA	NA	NA	N	NA	NA	NA	NA	NA	NA	NA	ND	ND	ND
ENSG00000159592	ENSG00000159592	ENSG00000062194	Y	GPBP1L1	GPBP1	0.776542	1.087896	NA	ND	ND	ND	NA	0.172246039263602	0.008	N	N	NA	NA	ENSMUSG00000034042	NA	1	2	tree3347	NA	NA	NA	NA	0	0	N	0	NA	0.4983	5.6778	0.0878	45.249	38.095	ND	ND	ND
ENSG00000139289	ENSG00000139289	ENSG00000174307	Y	PHLDA1	PHLDA3	1.087896	1.614584	NA	ND	ND	ND	0.114704197020252	0.0260418963256522	0.0054	N	N	NA	NA	ENSMUSG00000020205	N	0	3	tree3348	NA	NA	NA	NA	0.00943396226415094	0	N	NA	NA	0.2997	128.4579	0.0023	55.556	17.413	ND	ND	ND
ENSG00000101327	ENSG00000101327	ENSG00000181195	Y	PDYN	PENK	1.087896	1.087896	NA	PD	PD	NA	0.406350910620337	0.0395403890092723	0.021	N	N	NA	NA	ENSMUSG00000027400	N	1	3	tree3350	1	1	1	1	0.538461538461538	0.12781954887218	N	0	0.111111111111111	0.6643	68.867	0.0096	34.322	28.421	MD	PD	MD
ENSG00000179673	ENSG00000179673	ENSG00000177519	Y	RPRML	RPRM	1.087896	1.087896	NA	ND	ND	ND	NA	0.382094135571828	0.0033	N	N	NA	NA	ENSMUSG00000046215	NA	1	2	tree3351	NA	NA	NA	NA	NA	NA	N	NA	NA	0.2475	8.6907	0.0285	57.798	52.5	ND	ND	ND
ENSG00000017427	ENSG00000017427	ENSG00000167244	Y	IGF1	IGF2	1.087896	1.814584	NA	PD	PD	NA	0.29618121703185	0.463910460208809	0.0024	Y	N	NA	NA	ENSMUSG00000020053	Y	1	3	tree3352	1	1	3	1	0.149722735674677	0.0606060606060606	Y	0.283018867924528	0.333333333333333	0.6326	78.8939	0.008	36.559	27.755	MD	MD	MD
ENSG00000171016	ENSG00000171016	ENSG00000163348	Y	PYGO1	PYGO2	1.087896	1.087896	NA	ND	ND	ND	NA	-0.0840319254939429	0.0064	N	N	NA	NA	ENSMUSG00000034910	Y	3	2	tree3353	1	1	1	1	0.56140350877193	0.509803921568627	Y	0.333333333333333	0.111111111111111	0.6362	45.1706	0.0141	40.306	36.49	ND	ND	ND
ENSG00000178338	ENSG00000178338	ENSG00000178187	Y	ZNF354B	ZNF454	0.604171	0.604171	NA	ND	ND	ND	NA	NA	0.0158	N	N	NA	NA	NA	NA	452	5	tree3362	1	1	1	1	NA	NA	N	NA	0.111111111111111	0.4402	1.3802	0.319	48.649	40.909	ND	ND	ND
ENSG00000189164	ENSG00000189164	ENSG00000178187	Y	ZNF527	ZNF454	0.188275	0.604171	NA	ND	ND	ND	NA	NA	0.0198	N	N	NA	NA	NA	NA	421	5	tree3362	1	1	1	1	NA	NA	N	NA	0.111111111111111	0.4127	1.2888	0.3202	52.51	44.372	ND	ND	ND
ENSG00000214635	ENSG00000214635	ENSG00000178187	Y	NA	ZNF454	0.188275	0.604171	NA	ND	ND	ND	NA	NA	NA	N	N	NA	NA	NA	NA	548	5	tree3362	1	1	1	1	NA	NA	N	NA	0.111111111111111	0.4204	2.0879	0.2014	53.727	33.078	ND	ND	ND
ENSG00000180834	ENSG00000180834	ENSG00000171533	Y	MAP6D1	MAP6	1.087896	1.614584	NA	ND	PD	NA	NA	0.544049575280524	0.0246	N	N	NA	NA	ENSMUSG00000041205	NA	1	2	tree3365	1	1	1	1	0.0769230769230769	0.0384615384615385	N	NA	0.111111111111111	0.5633	69.2717	0.0081	42.714	10.455	ND	PD	NA
ENSG00000205108	ENSG00000205108	ENSG00000159797	Y	NA	NA	0	0.423003	NA	ND	ND	ND	NA	NA	NA	N	N	NA	NA	NA	NA	13	2	tree3367	NA	NA	NA	NA	NA	NA	N	NA	NA	NA	NA	NA	NA	NA	ND	ND	ND
ENSG00000198886	ENSG00000198886	ENSG00000198868	Y	MT-ND4	NA	0	1.814584	NA	MD	MD	MD	NA	NA	NA	N	N	NA	NA	NA	NA	2	2	tree3378	NA	NA	NA	NA	NA	NA	Y	NA	NA	NA	NA	NA	NA	NA	MD	MD	MD
ENSG00000185585	ENSG00000185585	ENSG00000162745	Y	OLFML2A	OLFML2B	1.087896	1.614584	NA	ND	PD	NA	0.35177201818491	0.50711362025723	0.0109	N	N	NA	NA	ENSMUSG00000046618	NA	2	2	tree3393	NA	NA	NA	NA	NA	NA	N	NA	NA	0.3938	51.9672	0.0076	50.558	40.851	ND	PD	NA
ENSG00000106366	ENSG00000106366	ENSG00000135919	Y	SERPINE1	SERPINE2	1.087896	1.087896	NA	PD	PD	NA	-0.0537430296163219	-0.0329789609518876	0.0121	N	N	NA	Regulation	ENSMUSG00000037411	N	34	4	tree3403	0.533	0.25	3	0.5	0.063973063973064	0.025974025974026	Y	0.037037037037037	0.177666666666667	0.5624	67.0841	0.0084	41.457	39.952	MD	PD	MD
ENSG00000140557	ENSG00000140557	ENSG00000113532	Y	ST8SIA2	ST8SIA4	1.087896	1.087896	NA	PD	PD	NA	0.0653783440205632	-0.24490665276883	0.0014	N	N	NA	Enzyme	ENSMUSG00000025789	Y	13	2	tree3404	NA	NA	NA	NA	0.032258064516129	0	Y	NA	NA	0.3224	61.6726	0.0052	60.623	56.168	PD	PD	NA
ENSG00000170312	ENSG00000170312	ENSG00000123374	Y	CDK1	CDK2	1.914584	2.214584	NA	MD	PD	MD	0.528035127862022	0.484323726892435	0.0015	Y	Y	Y	Enzyme	ENSMUSG00000019942	Y	0	3	tree3413	0.75	0.4	5	1	NA	NA	Y	0.202247191011236	0.413333333333333	0.2677	63.6103	0.0042	65.541	64.883	MD	PD	MD
ENSG00000108504	ENSG00000108504	ENSG00000123374	Y	TEN1	CDK2	1.087896	2.214584	NA	ND	PD	NA	NA	NA	NA	N	Y	NA	Enzyme	NA	NA	0	3	tree3413	NA	NA	NA	NA	0	0	N	NA	NA	1.2866	4.6434	0.2771	17.886	7.383	ND	PD	NA
ENSG00000104814	ENSG00000104814	ENSG00000168067	Y	MAP4K1	MAP4K2	1.814584	1.914584	NA	ND	MD	MD	0.519844159178812	0.680466665937643	0.0976	N	N	NA	Regulation	ENSMUSG00000037337	N	59	4	tree3419	1	1	1	1	0.132743362831858	0.0617283950617284	N	0.0714285714285714	0.111111111111111	0.4618	27.6452	0.0167	45.839	41.055	ND	MD	MD
ENSG00000011566	ENSG00000011566	ENSG00000012983	Y	MAP4K3	MAP4K5	1.087896	1.914584	NA	ND	MD	MD	0.741162096427161	0.0217961976140236	0.0025	N	N	NA	Regulation	ENSMUSG00000024242	NA	37	4	tree3419	1	1	1	1	0.06	0	N	0	0.111111111111111	0.1876	3.6401	0.0515	70.49	65.338	ND	MD	MD
ENSG00000184935	ENSG00000184935	ENSG00000089177	Y	NA	KIF16B	1.814584	1.914584	NA	ND	ND	ND	NA	NA	NA	N	N	NA	NA	NA	NA	0	8	tree3420	NA	NA	NA	NA	NA	NA	N	NA	NA	NA	NA	NA	NA	NA	ND	ND	ND
ENSG00000137177	ENSG00000137177	ENSG00000197892	Y	KIF13A	KIF13B	1.087896	1.914584	NA	PD	MD	MD	0.0276699247914039	-0.260294000612366	0.0058	N	N	NA	Enzyme	ENSMUSG00000021375	NA	3	8	tree3420	1	1	1	1	0.426470588235294	0.473684210526316	N	0	0.111111111111111	0.3452	65.1134	0.0053	57.086	53.11	MD	MD	MD
ENSG00000130294	ENSG00000130294	ENSG00000054523	Y	KIF1A	KIF1B	1.087896	1.914584	NA	ND	PD	NA	0.65919274685355	0.645474415881171	0.0507	N	N	NA	Enzyme	ENSMUSG00000014602	Y	4	8	tree3420	1	0.5	2	1	0.136904761904762	0.154929577464789	N	0	0.222222222222222	0.1798	73.7371	0.0024	72.043	68.625	ND	MD	MD
ENSG00000187919	ENSG00000187919	ENSG00000096087	Y	NA	NA	0.00895	1.914584	NA	MD	MD	MD	NA	NA	NA	N	N	NA	NA	NA	NA	0	7	tree3421	NA	NA	NA	NA	NA	NA	N	NA	NA	NA	NA	NA	NA	NA	MD	MD	MD
ENSG00000114547	ENSG00000114547	ENSG00000065371	Y	ROPN1B	ROPN1	0.144018	1.814584	NA	ND	ND	ND	NA	NA	0.0136	N	N	NA	Regulation	NA	NA	2	3	tree3422	1	0.5	2	1	0.05	0	N	0.142857142857143	0.222222222222222	0.0228	0.0472	0.484	95.755	95.755	ND	ND	ND
ENSG00000142507	ENSG00000142507	ENSG00000204261	Y	PSMB6	NA	1.087896	2.214584	NA	ND	MD	MD	NA	NA	0.0084	Y	N	NA	Enzyme	ENSMUSG00000018286	NA	20	2	tree3427	NA	NA	NA	NA	NA	NA	N	NA	NA	NA	NA	NA	NA	NA	ND	MD	MD
ENSG00000106367	ENSG00000106367	ENSG00000182287	Y	AP1S1	AP1S2	1.087896	2.214584	NA	ND	MD	MD	-0.0301168716934339	0.267093998430444	0.0482	Y	Y	Y	Transporter	ENSMUSG00000004849	NA	6	3	tree3434	NA	NA	NA	NA	0.262295081967213	0.0714285714285714	N	0.4	NA	0.1699	63.4153	0.0027	76.111	64.319	ND	MD	MD
ENSG00000105048	ENSG00000105048	ENSG00000118194	Y	TNNT1	TNNT2	1.087896	1.914584	NA	MD	PD	MD	0.369362697524927	0.152012427835525	0.0121	N	N	NA	NA	ENSMUSG00000064179	NA	2	3	tree3437	0.745	0.2	4	0.5	0.229813664596273	0.0198019801980198	Y	0.0810810810810811	0.331111111111111	0.2022	100.2427	0.002	68.077	56.013	MD	MD	MD
ENSG00000137409	ENSG00000137409	ENSG00000109919	Y	MTCH1	MTCH2	1.087896	1.914584	NA	ND	PD	NA	-0.528711023760851	-0.365497057954794	0.0025	N	N	NA	NA	ENSMUSG00000024012	NA	1	2	tree3439	NA	NA	NA	NA	0.0175438596491228	0.0222222222222222	Y	0	NA	0.4687	64.358	0.0073	46.128	34.25	ND	MD	MD
ENSG00000130176	ENSG00000130176	ENSG00000064666	Y	CNN1	CNN2	1.087896	2.214584	NA	MD	ND	MD	0.401214641949932	0.239002735872022	0.2512	N	N	NA	NA	ENSMUSG00000001349	N	5	6	tree3441	1	1	1	1	0.0510204081632653	0.0470588235294118	Y	0	0.111111111111111	0.2354	85.3914	0.0028	64.041	59.554	MD	ND	MD
ENSG00000158710	ENSG00000158710	ENSG00000144834	Y	TAGLN2	TAGLN3	1.087896	2.214584	NA	ND	ND	ND	-0.722136221240578	-0.639164745109612	0	N	N	NA	NA	ENSMUSG00000026547	NA	5	6	tree3441	NA	NA	NA	NA	0	0	Y	NA	NA	0.1869	84.8017	0.0022	69.849	63.182	ND	ND	ND
ENSG00000189366	ENSG00000189366	ENSG00000033011	Y	ALG1L	ALG1	0.164611	2.214584	NA	ND	MD	MD	NA	NA	NA	N	N	NA	Enzyme	NA	NA	2	2	tree3443	NA	NA	NA	NA	NA	NA	N	NA	NA	0.039	0.0441	0.8849	92.453	29.878	ND	MD	MD
ENSG00000185000	ENSG00000185000	ENSG00000215711	Y	DGAT1	NA	0	2.214584	NA	PD	ND	NA	NA	NA	0.0133	N	N	NA	Enzyme	ENSMUSG00000022555	N	2	2	tree3450	NA	NA	NA	NA	NA	NA	N	NA	NA	NA	NA	NA	NA	NA	PD	ND	NA
ENSG00000164169	ENSG00000164169	ENSG00000132600	Y	PRMT10	PRMT7	1.914584	1.914584	NA	ND	ND	ND	NA	NA	0.0271	N	N	NA	Enzyme	ENSMUSG00000037134	NA	1	2	tree3452	NA	NA	NA	NA	NA	NA	Y	NA	NA	1.0288	59.9196	0.0172	25.851	18.743	ND	ND	ND
ENSG00000204291	ENSG00000204291	ENSG00000182871	Y	COL15A1	COL18A1	1.614584	1.914584	NA	ND	PD	NA	0.207273259025985	0.232434146103206	0.0233	N	Y	NA	NA	ENSMUSG00000028339	N	26	2	tree3455	NA	NA	NA	NA	0.0491803278688525	0.0326086956521739	Y	NA	NA	0.5419	16.3627	0.0331	47.54	29.336	ND	MD	MD
ENSG00000168924	ENSG00000168924	ENSG00000165046	Y	LETM1	LETM2	1.087896	2.214584	NA	MD	ND	MD	NA	-0.129763078881986	0.0611	N	N	NA	NA	ENSMUSG00000005299	NA	0	2	tree3458	NA	NA	NA	NA	0.0869565217391304	0	N	NA	NA	0.4825	64.8222	0.0074	47.251	31.394	MD	ND	MD
ENSG00000126391	ENSG00000126391	ENSG00000001631	Y	FRMD8	KRIT1	1.814584	1.914584	NA	ND	PD	NA	0.214632935132698	0.216469296077689	0.012	N	N	NA	NA	ENSMUSG00000024816	NA	1	2	tree3465	NA	NA	NA	NA	0	0	N	NA	NA	0.867	63.1951	0.0137	29.31	11.972	ND	MD	MD
ENSG00000162836	ENSG00000162836	ENSG00000155893	Y	ACP6	ACPL2	1.914584	1.914584	NA	ND	PD	NA	NA	0.137975202662708	0.0263	N	N	NA	Enzyme	ENSMUSG00000028093	NA	4	2	tree3467	NA	NA	NA	NA	0.142857142857143	NA	N	NA	NA	1.0067	65.376	0.0154	24.634	20.281	ND	PD	NA
ENSG00000146926	ENSG00000146926	ENSG00000182177	Y	ASB10	ASB18	1.087896	1.087896	NA	ND	ND	ND	NA	NA	0.132	N	N	NA	NA	ENSMUSG00000038204	NA	45	2	tree3481	NA	NA	NA	NA	NA	NA	N	NA	NA	0.5801	69.5474	0.0083	41.83	36.994	ND	ND	ND
ENSG00000186416	ENSG00000186416	ENSG00000105705	Y	NKRF	SUGP1	1.814584	1.814584	NA	ND	ND	ND	-0.154378434061436	0.162288575559564	0.0034	N	N	NA	Regulation	ENSMUSG00000044149	N	0	3	tree3488	NA	NA	NA	NA	0	0	N	0	NA	1.1035	69.4937	0.0159	20.536	14.839	ND	ND	ND
ENSG00000090565	ENSG00000090565	ENSG00000131242	Y	RAB11FIP3	RAB11FIP4	1.087896	1.814584	NA	ND	MD	MD	-0.139407501854682	0.299452036614751	0.0073	N	N	NA	Regulation	ENSMUSG00000037098	NA	5	2	tree3492	1	1	3	1	0.309090909090909	0.135135135135135	N	0.142857142857143	0.333333333333333	0.46	99.9303	0.0046	44.149	30.036	ND	MD	MD
ENSG00000163424	ENSG00000163424	ENSG00000215427	Y	C3orf30	NA	0.112525	0.604171	NA	ND	ND	ND	NA	NA	NA	N	N	NA	NA	NA	NA	0	2	tree3497	NA	NA	NA	NA	NA	NA	N	NA	NA	NA	NA	NA	NA	NA	ND	ND	ND
ENSG00000138593	ENSG00000138593	ENSG00000187742	Y	SECISBP2L	SECISBP2	1.087896	1.614584	NA	ND	MD	MD	0.151444253102727	-0.167375329659757	0.0029	N	N	NA	NA	ENSMUSG00000035093	NA	1	2	tree3500	NA	NA	NA	NA	NA	NA	N	0	NA	0.7733	7.1769	0.1077	33.051	24.181	ND	MD	MD
ENSG00000196123	ENSG00000196123	ENSG00000164542	Y	KIAA0895L	KIAA0895	1.087896	1.614584	NA	ND	ND	ND	NA	NA	NA	N	N	NA	NA	ENSMUSG00000014837	NA	1	2	tree3504	NA	NA	NA	NA	NA	NA	N	NA	NA	0.4489	64.5155	0.007	49.279	35.652	ND	ND	ND
ENSG00000211452	ENSG00000211452	ENSG00000211448	Y	DIO1	DIO2	1.087896	1.087896	NA	PD	PD	NA	0.120587081033134	-0.236656907574919	0.0157	N	N	NA	Enzyme	ENSMUSG00000034785	N	2	3	tree3505	1	1	2	1	0.225490196078431	0.16304347826087	N	NA	0.222222222222222	NA	NA	NA	40.426	29.781	MD	PD	MD
ENSG00000120832	ENSG00000120832	ENSG00000127989	Y	MTERFD3	MTERF	1.087896	1.087896	NA	ND	ND	ND	NA	-0.379332577176452	0.0156	N	N	NA	NA	ENSMUSG00000049038	N	1	2	tree3508	NA	NA	NA	NA	NA	NA	N	NA	NA	0.852	10.482	0.0813	29.041	25.298	ND	ND	ND
ENSG00000184305	ENSG00000184305	ENSG00000107771	Y	FAM190A	FAM190B	1.087896	1.087896	NA	ND	ND	ND	NA	NA	0.0172	N	N	NA	NA	ENSMUSG00000039578	NA	1	2	tree3509	NA	NA	NA	NA	0.0384615384615385	0.0476190476190476	N	NA	NA	1.0101	45.4671	0.0222	24.45	19.465	ND	ND	ND
ENSG00000055208	ENSG00000055208	ENSG00000157625	Y	TAB2	TAB3	1.087896	1.614584	NA	PD	ND	NA	NA	0.326709228215091	0.0013	Y	Y	Y	NA	ENSMUSG00000015755	Y	6	2	tree3513	1	1	1	1	0.264705882352941	0.0540540540540541	Y	0.235294117647059	0.111111111111111	0.4755	5.5396	0.0858	45.659	36.271	MD	ND	MD
ENSG00000170967	ENSG00000170967	ENSG00000197312	Y	DDI1	DDI2	1.087896	2.214584	NA	ND	ND	ND	NA	0.156791869649334	0.0176	N	N	NA	Enzyme	ENSMUSG00000047619	NA	1	4	tree3521	NA	NA	NA	NA	NA	NA	N	NA	NA	0.1638	1.5379	0.1065	73.454	70.025	ND	ND	ND
ENSG00000053702	ENSG00000053702	ENSG00000175352	Y	NRIP2	NRIP3	1.087896	2.214584	NA	PD	ND	NA	0.219005642378071	0.626210073866758	0.0289	N	N	NA	Regulation	ENSMUSG00000001520	NA	1	4	tree3521	NA	NA	NA	NA	0	0	N	0	NA	0.5228	70.9898	0.0074	42.857	32.215	PD	ND	NA
ENSG00000203868	ENSG00000203868	ENSG00000015479	Y	NA	MATR3	1.087896	1.087896	NA	ND	MD	MD	NA	NA	NA	N	Y	NA	NA	NA	NA	0	4	tree3522	NA	NA	NA	NA	NA	NA	N	NA	NA	NA	NA	NA	NA	NA	ND	MD	MD
ENSG00000186162	ENSG00000186162	ENSG00000187288	Y	NA	CIDEC	0.0067	1.814584	NA	ND	MD	MD	NA	NA	NA	N	N	NA	NA	NA	NA	0	4	tree3524	NA	NA	NA	NA	NA	NA	N	NA	NA	NA	NA	NA	NA	NA	ND	MD	MD
ENSG00000139767	ENSG00000139767	ENSG00000167978	Y	SRRM4	SRRM2	1.087896	2.214584	NA	MD	ND	MD	NA	-0.532493741600868	0.0083	N	Y	NA	NA	ENSMUSG00000063919	NA	0	3	tree3526	NA	NA	NA	NA	0.00555555555555556	0	Y	NA	NA	1.031	22.1658	0.0465	39.901	8.824	MD	ND	MD
ENSG00000124939	ENSG00000124939	ENSG00000110484	Y	SCGB2A1	SCGB2A2	0.144018	0.188275	NA	MD	MD	MD	0.498053152333604	0.591015162208238	0.0773	N	N	NA	NA	NA	NA	1	2	tree3538	NA	NA	NA	NA	0.159420289855072	0.0769230769230769	N	0	NA	0.3639	0.4969	0.7324	58.065	56.842	MD	MD	MD
ENSG00000167384	ENSG00000167384	ENSG00000142556	Y	ZNF180	ZNF614	1.614584	1.614584	NA	PD	ND	NA	-0.187133553094027	0.604360236729252	0.0164	N	N	NA	NA	ENSMUSG00000057101	NA	368	2	tree3561	1	1	1	1	NA	NA	N	0	0.111111111111111	0.6162	2.5667	0.2401	40.823	34.294	PD	ND	NA
ENSG00000187451	ENSG00000187451	ENSG00000214420	Y	NA	NA	0	0.164611	NA	ND	ND	ND	NA	NA	NA	N	N	NA	NA	NA	NA	5	3	tree3569	NA	NA	NA	NA	NA	NA	N	NA	NA	0	0	0.3437	100	100	ND	ND	ND
ENSG00000105928	ENSG00000105928	ENSG00000204311	Y	DFNA5	DFNB59	1.087896	1.087896	NA	MD	MD	MD	NA	0.40102629505601	0.025	N	N	NA	NA	ENSMUSG00000029821	NA	1	2	tree3572	NA	NA	NA	NA	0.0892857142857143	0.0612244897959184	N	NA	NA	0.7741	12.6578	0.0612	30.372	21.242	MD	MD	MD
ENSG00000135446	ENSG00000135446	ENSG00000105810	Y	CDK4	CDK6	1.087896	1.914584	NA	MD	PD	MD	0.202481723080535	0.192790667624867	0.0016	Y	Y	Y	Enzyme	ENSMUSG00000006728	Y	290	2	tree3584	0.85	0.666666666666667	3	1	0.277777777777778	0.121495327102804	Y	0.241935483870968	0.282	0.2046	11.6144	0.0176	70.333	64.134	MD	MD	MD
ENSG00000143507	ENSG00000143507	ENSG00000111266	Y	DUSP10	DUSP16	1.914584	1.914584	NA	ND	ND	ND	NA	0.0233425317347821	0.0039	N	N	NA	Enzyme	ENSMUSG00000039384	N	11	10	tree3589	1	1	1	1	0.121495327102804	0.0340909090909091	N	0.444444444444444	0.111111111111111	0.6353	65.9861	0.0096	37.658	14.32	ND	ND	ND
ENSG00000120129	ENSG00000120129	ENSG00000158050	Y	DUSP1	DUSP2	1.087896	1.914584	NA	PD	ND	NA	0.191486348511448	0.503653987331913	0.0035	N	N	NA	Enzyme	ENSMUSG00000024190	N	10	10	tree3589	0.936	0.666666666666667	3	1	0.115755627009646	0.0480349344978166	Y	0.133333333333333	0.312	0.3184	52.3656	0.0061	55.049	45.187	PD	ND	NA
ENSG00000139318	ENSG00000139318	ENSG00000164086	Y	DUSP6	DUSP7	1.087896	1.914584	NA	PD	MD	MD	0.290774346400118	-0.313541621924171	0.0011	N	N	NA	Enzyme	ENSMUSG00000019960	Y	9	10	tree3589	1	1	1	1	0.0792682926829268	0.0140845070422535	Y	0.111111111111111	0.111111111111111	0.1739	2.8613	0.0608	70.899	63.507	PD	MD	MD
ENSG00000184545	ENSG00000184545	ENSG00000111266	Y	DUSP8	DUSP16	1.087896	1.914584	NA	ND	ND	ND	NA	-0.264656184143367	0.1288	N	N	NA	Enzyme	ENSMUSG00000037887	NA	4	10	tree3589	1	1	1	1	0.0943396226415094	0.0125	N	NA	0.111111111111111	0.4152	70.9618	0.0059	49.349	44.822	ND	ND	ND
ENSG00000068796	ENSG00000068796	ENSG00000141200	Y	KIF2A	KIF2B	0.776542	1.914584	NA	PD	ND	NA	NA	0.570895087722828	0.0013	N	N	NA	Enzyme	ENSMUSG00000021693	Y	31	3	tree3590	1	1	1	1	0.587719298245614	0	Y	0	0.111111111111111	0.3189	5.1775	0.0616	59.356	50.588	PD	ND	NA
ENSG00000212989	ENSG00000212989	ENSG00000089048	Y	NA	ESF1	0.604171	2.214584	NA	ND	ND	ND	NA	NA	NA	N	N	NA	NA	NA	NA	1	2	tree3595	NA	NA	NA	NA	NA	NA	N	NA	NA	0.0684	0.0658	1.04	87.879	10.223	ND	ND	ND
ENSG00000205220	ENSG00000205220	ENSG00000136930	Y	PSMB10	PSMB7	1.087896	2.214584	NA	ND	ND	ND	-0.359690485899346	-0.144327994089011	0.0149	N	Y	NA	Enzyme	ENSMUSG00000031897	N	20	2	tree3598	1	1	1	1	0.611111111111111	0	N	0	0.111111111111111	0.3337	61.7249	0.0054	56.777	55.957	ND	ND	ND
ENSG00000186510	ENSG00000186510	ENSG00000184908	Y	CLCNKA	CLCNKB	0.03297	1.914584	NA	PD	PD	NA	0.500025456459374	0.982297435357102	0.0198	N	N	NA	Transporter	NA	NA	8	2	tree3602	NA	NA	NA	NA	0.342857142857143	0.172413793103448	N	NA	NA	0.0425	0.1435	0.2958	91.266	91.266	MD	MD	MD
ENSG00000186603	ENSG00000186603	ENSG00000158104	Y	HPDL	HPD	1.914584	1.914584	NA	ND	MD	MD	NA	-0.119995683683817	0.0238	N	N	NA	Enzyme	ENSMUSG00000043155	NA	1	2	tree3603	1	1	1	1	0	0	N	NA	0.111111111111111	0.8665	73.2796	0.0118	26.536	23.399	ND	MD	MD
ENSG00000134910	ENSG00000134910	ENSG00000163527	Y	STT3A	STT3B	2.214584	2.214584	NA	ND	ND	ND	NA	0.670724222497683	0	Y	Y	N	Enzyme	ENSMUSG00000032116	NA	1	2	tree3605	1	1	1	1	0.229166666666667	0	N	NA	0.111111111111111	0.3028	64.2039	0.0047	61.396	51.99	ND	ND	ND
ENSG00000174013	ENSG00000174013	ENSG00000171621	Y	FBXO45	SPSB1	1.914584	1.914584	NA	ND	ND	ND	NA	-0.443759112604288	0.3933	N	N	NA	NA	ENSMUSG00000035764	Y	2	5	tree3606	NA	NA	NA	NA	0	0	Y	NA	NA	0.6382	67.2564	0.0095	37.719	25.982	ND	ND	ND
ENSG00000111671	ENSG00000111671	ENSG00000171621	Y	SPSB2	SPSB1	1.814584	1.914584	NA	ND	ND	ND	NA	-0.112559467340905	NA	N	N	NA	NA	ENSMUSG00000038451	N	0	5	tree3606	NA	NA	NA	NA	NA	NA	N	NA	NA	NA	NA	NA	NA	NA	ND	ND	ND
ENSG00000175093	ENSG00000175093	ENSG00000171621	Y	SPSB4	SPSB1	1.087896	1.914584	NA	ND	ND	ND	NA	-0.218353354842332	0.003	N	N	NA	NA	ENSMUSG00000046997	NA	3	5	tree3606	NA	NA	NA	NA	0.340425531914894	0.261904761904762	N	NA	NA	0.1491	23.2389	0.0064	74.725	74.725	ND	ND	ND
ENSG00000173171	ENSG00000173171	ENSG00000177034	Y	MTX1	MTX3	1.087896	2.214584	NA	MD	ND	MD	NA	-0.376458672857663	0.0269	N	N	NA	NA	ENSMUSG00000064068	Y	1	3	tree3611	NA	NA	NA	NA	0	0	N	NA	NA	0.4292	62.578	0.0069	48.185	30.737	MD	ND	MD
ENSG00000109956	ENSG00000109956	ENSG00000112309	Y	B3GAT1	B3GAT2	1.087896	1.914584	NA	MD	ND	MD	NA	0.938765824723478	0.0036	N	N	NA	Enzyme	ENSMUSG00000045994	N	2	3	tree3612	1	0.5	2	1	0.037037037037037	0.00884955752212389	N	NA	0.222222222222222	0.373	5.7269	0.0651	54.194	48.415	MD	ND	MD
ENSG00000215744	ENSG00000215744	ENSG00000219860	Y	NA	NA	0.03297	1.914584	NA	ND	ND	ND	NA	NA	NA	N	N	NA	NA	NA	NA	0	5	tree3615	NA	NA	NA	NA	NA	NA	N	NA	NA	NA	NA	NA	NA	NA	ND	ND	ND
ENSG00000160072	ENSG00000160072	ENSG00000219860	Y	ATAD3B	NA	0	1.914584	NA	ND	ND	ND	NA	NA	NA	N	N	NA	Enzyme	NA	NA	8	5	tree3615	NA	NA	NA	NA	NA	NA	N	NA	NA	NA	NA	NA	NA	NA	ND	ND	ND
ENSG00000008283	ENSG00000008283	ENSG00000162144	Y	CYB561	CYBASC3	1.087896	1.914584	NA	ND	ND	ND	NA	0.172238122692504	0.016	N	N	NA	Enzyme	ENSMUSG00000019590	NA	2	3	tree3618	NA	NA	NA	NA	0.0689655172413793	0.0833333333333333	N	0	NA	0.6126	27.5608	0.0222	40.741	37.079	ND	ND	ND
ENSG00000116489	ENSG00000116489	ENSG00000198898	Y	CAPZA1	CAPZA2	1.087896	2.214584	NA	MD	ND	MD	0.52798297974145	-0.165678559430709	0.0017	N	N	NA	NA	NA	NA	2	3	tree3624	NA	NA	NA	NA	0.115151515151515	0.0588235294117647	N	0.111111111111111	NA	0.0726	3.818	0.019	86.713	86.713	MD	ND	MD
ENSG00000215634	ENSG00000215634	ENSG00000178605	Y	NA	GTPBP6	0.00895	1.914584	NA	ND	ND	ND	NA	NA	NA	N	N	NA	NA	NA	NA	0	2	tree3626	NA	NA	NA	NA	NA	NA	N	NA	NA	NA	NA	NA	NA	NA	ND	ND	ND
ENSG00000131969	ENSG00000131969	ENSG00000100997	Y	ABHD12B	ABHD12	1.087896	2.214584	NA	ND	MD	MD	NA	0.27061114252099	0.0254	N	N	NA	NA	ENSMUSG00000090121	NA	5	3	tree3627	NA	NA	NA	NA	NA	NA	N	NA	NA	0.5	2.428	0.2059	45.225	39.268	ND	MD	MD
ENSG00000155352	ENSG00000155352	ENSG00000185596	Y	NA	NA	0	1.914584	NA	ND	ND	ND	NA	NA	NA	N	N	NA	NA	NA	NA	0	4	tree3642	NA	NA	NA	NA	NA	NA	N	NA	NA	NA	NA	NA	NA	NA	ND	ND	ND
ENSG00000171596	ENSG00000171596	ENSG00000132911	Y	NMUR1	NMUR2	1.087896	1.914584	NA	ND	ND	ND	NA	0.111236182534422	NA	N	N	NA	SignalTransduction	ENSMUSG00000026237	N	192	2	tree3643	1	0.25	4	1	0.225806451612903	0.178571428571429	Y	0.333333333333333	0.444444444444444	0.4525	77.3751	0.0058	46.835	41.48	ND	ND	ND
ENSG00000184792	ENSG00000184792	ENSG00000110048	Y	OSBP2	OSBP	1.087896	2.214584	NA	ND	ND	ND	0.117429891918247	-0.490905321581461	0.0155	N	N	NA	NA	ENSMUSG00000020435	NA	10	7	tree3650	NA	NA	NA	NA	0.0697674418604651	0.0555555555555556	N	0	NA	0.2844	75.9382	0.0037	61.94	54.189	ND	ND	ND
ENSG00000141447	ENSG00000141447	ENSG00000130703	Y	OSBPL1A	OSBPL2	1.087896	2.214584	NA	PD	ND	NA	0.0863594727574304	0.135691934006176	0.0093	N	N	NA	NA	ENSMUSG00000044252	NA	12	7	tree3650	NA	NA	NA	NA	0.0232558139534884	0	N	NA	NA	0.2421	3.6377	0.0666	68.067	33.962	PD	ND	NA
ENSG00000070882	ENSG00000070882	ENSG00000079156	Y	OSBPL3	OSBPL6	1.087896	2.214584	NA	ND	ND	ND	NA	-0.0979448327499403	0.0252	N	N	NA	NA	ENSMUSG00000029822	NA	8	7	tree3650	NA	NA	NA	NA	0.5	0.333333333333333	N	NA	NA	0.304	13.2443	0.023	59.545	54.244	ND	ND	ND
ENSG00000203805	ENSG00000203805	ENSG00000147535	Y	PPAPDC1A	PPAPDC1B	1.087896	2.214584	NA	PD	ND	NA	NA	-0.50125107469175	0.0037	N	N	NA	Enzyme	ENSMUSG00000070366	NA	5	2	tree3655	1	1	1	1	0.105263157894737	0.333333333333333	N	NA	0.111111111111111	0.2999	6.06	0.0495	60.078	55.957	PD	ND	NA
ENSG00000161642	ENSG00000161642	ENSG00000144331	Y	ZNF385A	ZNF385B	1.087896	1.814584	NA	ND	ND	ND	NA	0.0850914650532865	0.0039	N	N	NA	NA	ENSMUSG00000000552	Y	4	4	tree3664	1	1	1	1	0	0	N	NA	0.111111111111111	0.4205	56.9209	0.0074	51.337	39.752	ND	ND	ND
ENSG00000165732	ENSG00000165732	ENSG00000107625	Y	DDX21	DDX50	0.604171	1.614584	NA	MD	ND	MD	0.622467586398229	0.50082776667181	NA	Y	N	NA	Enzyme	ENSMUSG00000020075	NA	31	2	tree3669	1	1	1	1	0.0142857142857143	0.0151515151515152	N	NA	0.111111111111111	0.2986	1.6582	0.1801	60.744	55.542	MD	ND	MD
ENSG00000175084	ENSG00000175084	ENSG00000131095	Y	DES	GFAP	1.087896	1.614584	NA	MD	MD	MD	-0.491339176984698	-0.309804590977669	0.0026	N	N	NA	NA	ENSMUSG00000026208	N	93	10	tree3676	1	1	1	1	0.116772823779193	0.0657894736842105	N	0.0975609756097561	0.111111111111111	0.3402	51.4743	0.0066	54.292	49.057	MD	MD	MD
ENSG00000164236	ENSG00000164236	ENSG00000167612	Y	ANKRD33B	ANKRD33	1.087896	1.814584	NA	ND	ND	ND	NA	NA	0.0624	N	N	NA	NA	ENSMUSG00000022237	NA	3	2	tree3683	NA	NA	NA	NA	NA	NA	N	NA	NA	0.6218	18.7476	0.0332	38.568	32.554	ND	ND	ND
ENSG00000157510	ENSG00000157510	ENSG00000169129	Y	AFAP1L1	AFAP1L2	1.087896	1.614584	NA	ND	PD	NA	NA	-0.0567337249176174	0.0095	N	N	NA	NA	ENSMUSG00000033032	NA	2	3	tree3684	NA	NA	NA	NA	0.0833333333333333	0.05	N	0	NA	0.5683	82.4912	0.0069	40.141	31.702	ND	PD	NA
ENSG00000161021	ENSG00000161021	ENSG00000184384	Y	MAML1	MAML2	1.087896	1.087896	NA	PD	PD	NA	NA	0.568043819204294	0.0129	Y	N	NA	Regulation	ENSMUSG00000050567	Y	49	4	tree3686	NA	NA	NA	NA	0.289855072463768	0.0217391304347826	N	0.444444444444444	NA	0.8051	9.0748	0.0887	31.309	24.569	PD	MD	MD
ENSG00000117010	ENSG00000117010	ENSG00000197332	Y	ZNF684	NA	0.164611	1.814584	NA	ND	ND	ND	NA	NA	0.0225	N	N	NA	NA	NA	NA	529	3	tree3694	NA	NA	NA	NA	NA	NA	N	NA	NA	NA	NA	NA	NA	NA	ND	ND	ND
ENSG00000006016	ENSG00000006016	ENSG00000119535	Y	CRLF1	CSF3R	1.087896	1.614584	NA	MD	PD	MD	-0.103325231205199	0.31570185381041	0.0065	N	N	NA	SignalTransduction	ENSMUSG00000007888	Y	12	9	tree3696	NA	NA	NA	NA	0.0140845070422535	0	Y	0	NA	0.702	86.7439	0.0081	32.648	14.174	MD	MD	MD
ENSG00000164509	ENSG00000164509	ENSG00000134352	Y	IL31RA	IL6ST	0.776542	1.614584	NA	MD	PD	MD	NA	-0.294245223052254	0.048	N	Y	NA	SignalTransduction	ENSMUSG00000050377	N	10	9	tree3696	NA	NA	NA	NA	0.0418410041841004	0.00568181818181818	Y	0.0689655172413793	NA	0.8202	68.317	0.012	28.804	22.41	MD	PD	MD
ENSG00000113594	ENSG00000113594	ENSG00000145623	Y	LIFR	OSMR	0.776542	1.614584	NA	MD	MD	MD	0.320202318004493	0.355230068928963	0.0242	Y	N	NA	SignalTransduction	ENSMUSG00000054263	Y	13	9	tree3696	1	0.333333333333333	3	1	0.232558139534884	0.0306122448979592	Y	0.153846153846154	0.333333333333333	0.7536	69.0322	0.0109	32.551	26.778	MD	MD	MD
ENSG00000214081	ENSG00000214081	ENSG00000178162	Y	NA	NA	0.0067	0.0067	NA	ND	ND	ND	NA	NA	NA	N	N	NA	NA	NA	NA	0	3	tree3702	NA	NA	NA	NA	NA	NA	N	NA	NA	NA	NA	NA	NA	NA	ND	ND	ND
ENSG00000205535	ENSG00000205535	ENSG00000205685	Y	NA	NA	0.144018	0.164611	NA	ND	ND	ND	NA	NA	NA	N	N	NA	NA	NA	NA	5	2	tree3708	NA	NA	NA	NA	NA	NA	N	NA	NA	NA	NA	NA	NA	NA	ND	ND	ND
ENSG00000221923	ENSG00000221923	ENSG00000166529	Y	ZNF880	ZSCAN21	0.423003	1.814584	NA	ND	ND	ND	NA	NA	NA	N	N	NA	NA	NA	NA	479	26	tree3721	1	1	1	1	NA	NA	N	NA	0.111111111111111	0.6879	4.4367	0.155	35.622	28.425	ND	ND	ND
ENSG00000196686	ENSG00000196686	ENSG00000213973	Y	NA	ZNF99	0.144018	1.814584	NA	ND	ND	ND	NA	NA	NA	N	N	NA	NA	NA	NA	0	26	tree3721	NA	NA	NA	NA	NA	NA	N	NA	NA	NA	NA	NA	NA	NA	ND	ND	ND
ENSG00000120784	ENSG00000120784	ENSG00000181007	Y	ZFP30	ZFP82	0.188275	1.814584	NA	ND	ND	ND	NA	0.549363955764763	0.0104	N	N	NA	NA	ENSMUSG00000047473	NA	493	26	tree3721	NA	NA	NA	NA	NA	NA	N	NA	NA	NA	NA	NA	NA	NA	ND	ND	ND
ENSG00000090612	ENSG00000090612	ENSG00000175176	Y	ZNF268	NA	0.188275	1.814584	NA	ND	ND	ND	NA	NA	NA	N	N	NA	Regulation	NA	NA	323	26	tree3721	NA	NA	NA	NA	NA	NA	N	NA	NA	NA	NA	NA	NA	NA	ND	ND	ND
ENSG00000196646	ENSG00000196646	ENSG00000171291	Y	ZNF136	ZNF439	0.164611	1.814584	NA	ND	ND	ND	NA	0.826607982066768	0.0263	N	N	NA	Regulation	NA	NA	484	26	tree3721	1	1	1	1	NA	NA	N	0.375	0.111111111111111	0.3124	0.6768	0.4615	57.203	48.929	ND	ND	ND
ENSG00000197714	ENSG00000197714	ENSG00000204524	Y	ZNF460	ZNF805	0.188275	1.814584	NA	ND	ND	ND	NA	-0.399718461735734	0.0113	N	N	NA	NA	NA	NA	481	26	tree3721	1	1	1	1	NA	NA	N	NA	0.111111111111111	0.26	0.7564	0.3438	60.753	53.724	ND	ND	ND
ENSG00000172000	ENSG00000172000	ENSG00000171970	Y	ZNF556	ZNF57	0.123587	1.814584	NA	ND	ND	ND	NA	-0.0210096655106556	NA	N	N	NA	NA	NA	NA	509	26	tree3721	1	1	1	1	NA	NA	N	NA	0.111111111111111	0.4462	0.9024	0.4945	45.455	36.477	ND	ND	ND
ENSG00000167785	ENSG00000167785	ENSG00000187815	Y	ZNF558	ZNF642	0.188275	1.814584	NA	ND	ND	ND	NA	0.180446634624027	0.0146	N	N	NA	NA	ENSMUSG00000074500	NA	529	26	tree3721	1	1	1	1	0	0	N	NA	0.111111111111111	0.4336	1.8237	0.2378	49.005	37.452	ND	ND	ND
ENSG00000221895	ENSG00000221895	ENSG00000213020	Y	NA	ZNF611	0.00895	1.814584	NA	ND	ND	ND	NA	NA	NA	N	N	NA	NA	NA	NA	0	26	tree3721	NA	NA	NA	NA	NA	NA	N	NA	NA	NA	NA	NA	NA	NA	ND	ND	ND
ENSG00000187957	ENSG00000187957	ENSG00000188107	Y	DNER	EYS	1.087896	1.814584	NA	ND	MD	MD	NA	-0.0383011634250078	0.045	N	N	NA	SignalTransduction	ENSMUSG00000036766	N	59	5	tree3724	1	0.5	2	1	0	0	Y	NA	0.222222222222222	0.6956	70.4868	0.0099	35.537	8.123	ND	MD	MD
ENSG00000148400	ENSG00000148400	ENSG00000134250	Y	NOTCH1	NOTCH2	1.087896	1.814584	NA	PD	PD	NA	0.2899739033905	0.31314736222183	0.0208	Y	Y	N	SignalTransduction	ENSMUSG00000026923	Y	30	5	tree3724	1	1	1	1	0.210953346855984	0.0686274509803922	Y	0.208955223880597	0.111111111111111	0.3204	15.9667	0.0201	56.456	52.93	MD	MD	MD
ENSG00000204733	ENSG00000204733	ENSG00000205804	Y	NA	NA	0.0067	0.03297	NA	ND	ND	ND	NA	NA	NA	N	N	NA	NA	NA	NA	0	6	tree3725	NA	NA	NA	NA	NA	NA	N	NA	NA	NA	NA	NA	NA	NA	ND	ND	ND
ENSG00000203839	ENSG00000203839	ENSG00000203834	Y	NA	NA	0	0.03297	NA	ND	ND	ND	NA	NA	NA	N	N	NA	NA	NA	NA	0	6	tree3725	NA	NA	NA	NA	NA	NA	N	NA	NA	NA	NA	NA	NA	NA	ND	ND	ND
ENSG00000100129	ENSG00000100129	ENSG00000119471	Y	EIF3L	HSDL2	1.914584	1.914584	NA	ND	ND	ND	-0.337995361328011	0.053790410193807	0.0253	Y	N	NA	NA	ENSMUSG00000033047	NA	0	2	tree3748	NA	NA	NA	NA	0	0	N	NA	NA	1.1007	64.3314	0.0171	20.506	12.857	ND	ND	ND
ENSG00000003400	ENSG00000003400	ENSG00000064012	Y	CASP10	CASP8	0.776542	1.914584	NA	PD	PD	NA	0.264660284545882	0.667843364978424	0.0958	Y	Y	Y	Enzyme	NA	NA	6	12	tree3749	NA	NA	NA	NA	0.198697068403909	0.0825688073394495	Y	0.181818181818182	NA	0.6746	4.3505	0.1551	39.789	32.308	MD	MD	MD
ENSG00000204403	ENSG00000204403	ENSG00000196954	Y	CASP12	CASP4	0.188275	1.914584	NA	PD	MD	MD	NA	0.230663740435697	0.1345	N	N	NA	NA	ENSMUSG00000025887	N	0	12	tree3749	NA	NA	NA	NA	NA	NA	N	NA	NA	0.4087	1.53	0.2671	54.354	47.013	PD	MD	MD
ENSG00000105141	ENSG00000105141	ENSG00000106144	Y	CASP14	CASP2	1.614584	1.914584	NA	MD	MD	MD	NA	0.224699835174207	0.0286	N	Y	NA	Enzyme	ENSMUSG00000005355	N	11	12	tree3749	NA	NA	NA	NA	0.141104294478528	0.0746268656716418	Y	0.0434782608695652	NA	0.6644	66.7827	0.0099	33.75	17.841	MD	MD	MD
ENSG00000164305	ENSG00000164305	ENSG00000138794	Y	CASP3	CASP6	1.614584	1.914584	NA	PD	MD	MD	0.26465027196665	0.374396230127757	NA	N	N	NA	Regulation	ENSMUSG00000031628	Y	12	12	tree3749	NA	NA	NA	NA	0.131630648330059	0.046583850931677	Y	0.155555555555556	NA	0.606	24.9156	0.0243	39.927	36.7	PD	MD	MD
ENSG00000117245	ENSG00000117245	ENSG00000131437	Y	KIF17	KIF3A	1.914584	1.914584	NA	MD	MD	MD	0.216713209390326	0.0725835030441827	0.0342	N	N	NA	Enzyme	ENSMUSG00000028758	NA	21	4	tree3751	1	1	1	1	0.024390243902439	0.0217391304347826	Y	0	0.111111111111111	0.5052	71.5924	0.0071	46.564	31.862	MD	MD	MD
ENSG00000101350	ENSG00000101350	ENSG00000084731	Y	KIF3B	KIF3C	1.087896	1.914584	NA	ND	ND	ND	0.642575402174161	0.444561393165816	6e-04	N	N	NA	Enzyme	ENSMUSG00000027475	Y	30	4	tree3751	0.593	0.333333333333333	2	0.5	0.0681818181818182	0.0277777777777778	Y	0.166666666666667	0.131777777777778	0.2415	77.6778	0.0031	65.364	60.777	ND	ND	ND
ENSG00000205918	ENSG00000205918	ENSG00000140992	Y	NA	PDPK1	0.123587	2.214584	NA	ND	MD	MD	NA	NA	NA	N	N	NA	NA	NA	NA	357	2	tree3753	1	0.333333333333333	3	1	NA	NA	N	NA	0.333333333333333	0.0708	0.1245	0.569	91.414	65.108	ND	MD	MD
ENSG00000222028	ENSG00000222028	ENSG00000100804	Y	PSMB11	PSMB5	2.214584	2.214584	NA	ND	ND	ND	NA	NA	0.0191	N	Y	NA	Enzyme	ENSMUSG00000072423	N	20	3	tree3759	1	1	1	1	0.00704225352112676	0	N	NA	0.111111111111111	0.4221	60.6605	0.007	52.459	40.125	ND	ND	ND
ENSG00000205203	ENSG00000205203	ENSG00000099389	Y	NA	NA	1.087896	2.214584	NA	ND	ND	ND	NA	NA	NA	N	N	NA	NA	NA	NA	2	4	tree3760	NA	NA	NA	NA	1	1	N	NA	NA	0.051	0.0402	1.2695	91.176	91.176	ND	ND	ND
ENSG00000141027	ENSG00000141027	ENSG00000099389	Y	NCOR1	NA	0.604171	2.214584	NA	MD	ND	MD	NA	NA	0.0379	Y	N	NA	Regulation	ENSMUSG00000018501	Y	41	4	tree3760	NA	NA	NA	NA	0.0221518987341772	0.0119047619047619	Y	NA	NA	0.0558	0.1478	0.3779	89.216	3.708	MD	ND	MD
ENSG00000163923	ENSG00000163923	ENSG00000214289	Y	RPL39L	NA	1.087896	2.214584	NA	ND	ND	ND	NA	NA	0.0122	N	N	NA	NA	ENSMUSG00000039209	NA	2	3	tree3762	NA	NA	NA	NA	NA	NA	N	NA	NA	NA	NA	NA	NA	NA	ND	ND	ND
ENSG00000150760	ENSG00000150760	ENSG00000134516	Y	DOCK1	DOCK2	1.814584	2.214584	NA	ND	PD	NA	-0.186191450502433	-0.386501666785937	0.011	Y	Y	N	Regulation	ENSMUSG00000058325	Y	6	5	tree3763	0.648	0.333333333333333	5	0.666666666666667	0.0860215053763441	0.0185185185185185	Y	0.105263157894737	0.36	0.2971	4.9644	0.0598	60.452	56.263	ND	PD	NA
ENSG00000088538	ENSG00000088538	ENSG00000128512	Y	DOCK3	DOCK4	1.087896	2.214584	NA	PD	MD	MD	0.699218111737798	0.563403953860399	0.0089	N	N	NA	Regulation	ENSMUSG00000039716	N	4	5	tree3763	0.741	0.4	5	1	0.0294117647058824	0.0163934426229508	N	0.0833333333333333	0.411666666666667	0.3039	18.7556	0.0162	58.511	53.321	PD	MD	MD
ENSG00000184906	ENSG00000184906	ENSG00000182021	Y	NA	NA	0	2.214584	NA	ND	ND	ND	NA	NA	NA	N	N	NA	NA	NA	NA	0	5	tree3765	NA	NA	NA	NA	NA	NA	N	NA	NA	NA	NA	NA	NA	NA	ND	ND	ND
ENSG00000215709	ENSG00000215709	ENSG00000175048	Y	NA	ZDHHC14	0	1.914584	NA	ND	ND	ND	NA	NA	NA	N	N	NA	NA	NA	NA	0	4	tree3767	NA	NA	NA	NA	NA	NA	N	NA	NA	NA	NA	NA	NA	NA	ND	ND	ND
ENSG00000102241	ENSG00000102241	ENSG00000215074	Y	HTATSF1	NA	0.188275	2.214584	NA	ND	ND	ND	NA	NA	0.0123	Y	N	NA	Regulation	ENSMUSG00000067873	NA	1	2	tree3770	NA	NA	NA	NA	NA	NA	N	NA	NA	NA	NA	NA	NA	NA	ND	ND	ND
ENSG00000215367	ENSG00000215367	ENSG00000158604	Y	NA	TMED4	1.614584	2.214584	NA	ND	ND	ND	NA	NA	NA	N	N	NA	NA	NA	NA	0	3	tree3773	NA	NA	NA	NA	NA	NA	N	NA	NA	NA	NA	NA	NA	NA	ND	ND	ND
ENSG00000184840	ENSG00000184840	ENSG00000158604	Y	TMED9	TMED4	1.087896	2.214584	NA	ND	ND	ND	NA	0.30074068425064	0.0057	N	N	NA	NA	ENSMUSG00000058569	NA	6	3	tree3773	NA	NA	NA	NA	0	0	N	NA	NA	0.1289	84.0962	0.0015	77.434	74.153	ND	ND	ND
ENSG00000214890	ENSG00000214890	ENSG00000154059	Y	NA	IMPACT	0.144018	2.214584	NA	ND	ND	ND	NA	NA	NA	N	N	NA	NA	NA	NA	1	2	tree3778	NA	NA	NA	NA	NA	NA	N	NA	NA	0.1082	0.2167	0.4994	79.545	43.75	ND	ND	ND
ENSG00000170365	ENSG00000170365	ENSG00000113658	Y	SMAD1	SMAD5	1.087896	1.914584	NA	MD	MD	MD	-0.176848165208181	0.445763592135204	0	Y	N	NA	SignalTransduction	ENSMUSG00000031681	Y	7	8	tree3779	0.707	0.25	3	0.5	0.347540983606557	0.168949771689498	Y	0.115151515151515	0.222333333333333	NA	NA	NA	85.9	84.615	MD	MD	MD
ENSG00000175387	ENSG00000175387	ENSG00000166949	Y	SMAD2	SMAD3	1.614584	1.914584	NA	PD	PD	NA	-0.0201114697606593	0.26444096044023	0	Y	Y	Y	SignalTransduction	ENSMUSG00000024563	Y	7	8	tree3779	0.912	0.666666666666667	6	1	0.426829268292683	0.208333333333333	Y	0.280597014925373	0.608	0.0428	11.4389	0.0037	92.235	83.94	PD	MD	MD
ENSG00000137834	ENSG00000137834	ENSG00000101665	Y	SMAD6	SMAD7	1.087896	1.914584	NA	PD	PD	NA	0.499486033050417	0.650331180245784	0.0029	Y	Y	N	SignalTransduction	ENSMUSG00000036867	Y	7	8	tree3779	0.847	0.444444444444444	7	0.666666666666667	0.309917355371901	0.12258064516129	Y	0.147540983606557	0.658777777777778	0.3094	86.9789	0.0036	57.531	45.068	PD	MD	MD
ENSG00000179292	ENSG00000179292	ENSG00000178233	Y	TMEM151A	TMEM151B	1.087896	1.914584	NA	ND	ND	ND	NA	0.752608916890447	9e-04	N	N	NA	NA	ENSMUSG00000061451	NA	1	2	tree3782	NA	NA	NA	NA	NA	NA	N	NA	NA	0.2625	4.6756	0.0561	60.532	46.827	ND	ND	ND
ENSG00000174574	ENSG00000174574	ENSG00000135334	Y	AKIRIN1	AKIRIN2	1.087896	1.914584	NA	ND	ND	ND	-0.057571008811931	0.117078332027756	0	N	N	NA	NA	ENSMUSG00000023075	N	1	2	tree3788	NA	NA	NA	NA	0	0	Y	NA	NA	0.293	1.738	0.1686	61.257	57.353	ND	ND	ND
ENSG00000221848	ENSG00000221848	ENSG00000130810	Y	NA	PPAN	0	2.214584	NA	ND	ND	ND	NA	NA	NA	N	N	NA	NA	NA	NA	0	2	tree3797	NA	NA	NA	NA	NA	NA	N	NA	NA	NA	NA	NA	NA	NA	ND	ND	ND
ENSG00000198728	ENSG00000198728	ENSG00000169744	Y	LDB1	LDB2	1.814584	1.914584	NA	ND	ND	ND	0.0166149774583471	0.177124770502222	0	Y	N	NA	Regulation	ENSMUSG00000025223	Y	1	2	tree3803	1	1	1	1	0.109243697478992	0.0326086956521739	Y	0.12	0.111111111111111	0.1403	80.4373	0.0017	77.151	69.66	ND	ND	ND
ENSG00000163138	ENSG00000163138	ENSG00000112530	Y	PACRGL	PACRG	1.814584	1.914584	NA	ND	PD	NA	NA	0.76018797500313	0.0171	N	N	NA	NA	ENSMUSG00000029089	NA	1	2	tree3806	NA	NA	NA	NA	NA	NA	N	NA	NA	1.0277	58.6452	0.0175	25.316	19.544	ND	MD	MD
ENSG00000219070	ENSG00000219070	ENSG00000185020	Y	NA	NA	1.614584	1.914584	NA	ND	ND	ND	NA	NA	NA	N	N	NA	NA	NA	NA	0	10	tree3809	NA	NA	NA	NA	NA	NA	N	NA	NA	NA	NA	NA	NA	NA	ND	ND	ND
ENSG00000204798	ENSG00000204798	ENSG00000188377	Y	NA	NA	0.144018	1.914584	NA	ND	ND	ND	NA	NA	NA	N	N	NA	NA	NA	NA	0	10	tree3809	NA	NA	NA	NA	NA	NA	N	NA	NA	NA	NA	NA	NA	NA	ND	ND	ND
ENSG00000108797	ENSG00000108797	ENSG00000174469	Y	CNTNAP1	CNTNAP2	1.087896	1.914584	NA	MD	PD	MD	0.786530335136904	0.826298448401913	0.005	Y	N	NA	SignalTransduction	ENSMUSG00000017167	Y	8	10	tree3809	1	0.333333333333333	3	1	0.0666666666666667	0.0392156862745098	Y	0.15	0.333333333333333	0.4593	71.5807	0.0064	45.525	41.579	MD	MD	MD
ENSG00000154529	ENSG00000154529	ENSG00000106714	Y	CNTNAP3B	CNTNAP3	0.00895	1.914584	NA	ND	ND	ND	NA	NA	NA	N	N	NA	NA	NA	NA	11	10	tree3809	1	1	1	1	NA	NA	N	NA	0.111111111111111	0.0085	0.0203	0.4208	98.214	98.214	ND	ND	ND
ENSG00000015413	ENSG00000015413	ENSG00000167261	Y	DPEP1	DPEP2	1.087896	1.814584	NA	ND	ND	ND	-0.0368841628388482	-0.147919680483115	0.0254	N	N	NA	Enzyme	ENSMUSG00000019278	N	2	3	tree3819	1	1	1	1	0.21875	0.137931034482759	N	NA	0.111111111111111	0.4283	79.7505	0.0054	48.642	40.041	ND	ND	ND
ENSG00000141096	ENSG00000141096	ENSG00000167261	Y	DPEP3	DPEP2	0.188275	1.814584	NA	ND	ND	ND	-0.0414624345992447	0.0349311313244836	0.0327	N	N	NA	Enzyme	ENSMUSG00000031898	NA	2	3	tree3819	1	1	1	1	0.333333333333333	0.307692307692308	N	NA	0.111111111111111	0.1948	0.6027	0.3232	71.608	65.962	ND	ND	ND
ENSG00000168453	ENSG00000168453	ENSG00000115548	Y	HR	KDM3A	1.814584	1.814584	NA	PD	ND	NA	-0.157304449633488	-0.54339902803838	0.0298	N	N	NA	Regulation	ENSMUSG00000022096	Y	5	4	tree3820	0.639	0	3	0	0	0	N	0	0.213	0.9484	59.144	0.016	25.717	21.781	MD	ND	MD
ENSG00000120733	ENSG00000120733	ENSG00000115548	Y	KDM3B	KDM3A	1.087896	1.814584	NA	MD	ND	MD	-0.00318230344275952	0.472042972927808	0.0126	N	N	NA	Enzyme	ENSMUSG00000038773	NA	4	4	tree3820	NA	NA	NA	NA	0.172839506172839	0.1	N	0	NA	0.4273	64.9567	0.0066	51.679	38.205	MD	ND	MD
ENSG00000171988	ENSG00000171988	ENSG00000115548	Y	JMJD1C	KDM3A	1.087896	1.814584	NA	PD	ND	NA	0.558363721487019	0.103923393646536	0.0055	N	N	NA	Enzyme	ENSMUSG00000037876	NA	4	4	tree3820	0.639	0	1	0	0.112068965517241	0.0490196078431373	N	0	0.071	0.5042	26.3152	0.0192	42.736	21.719	PD	ND	NA
ENSG00000189431	ENSG00000189431	ENSG00000198774	Y	RASSF10	RASSF9	1.087896	1.814584	NA	ND	ND	ND	NA	NA	NA	N	N	NA	NA	NA	NA	1	2	tree3834	NA	NA	NA	NA	0.1	0	N	NA	NA	0.5831	69.5635	0.0084	40.278	28.155	ND	ND	ND
ENSG00000186973	ENSG00000186973	ENSG00000164556	Y	FAM183A	FAM183B	0.144018	1.614584	NA	ND	ND	ND	NA	NA	NA	N	N	NA	NA	NA	NA	1	2	tree3843	NA	NA	NA	NA	NA	NA	N	NA	NA	0.0716	0.2581	0.2775	86.179	70.199	ND	ND	ND
ENSG00000146067	ENSG00000146067	ENSG00000125386	Y	FAM193B	FAM193A	1.087896	1.614584	NA	ND	ND	ND	0.267209900096652	0.524804233503422	0.0198	N	N	NA	NA	ENSMUSG00000021495	NA	11	2	tree3845	NA	NA	NA	NA	NA	NA	N	NA	NA	0.839	14.5543	0.0576	33.333	21.1	ND	ND	ND
ENSG00000145040	ENSG00000145040	ENSG00000178473	Y	UCN2	UCN3	1.087896	1.087896	NA	MD	MD	MD	NA	0.509464771108115	0.0374	N	N	NA	NA	ENSMUSG00000049699	N	0	2	tree3846	NA	NA	NA	NA	0.09	0	N	0.333333333333333	NA	0.8385	17.2138	0.0487	34.259	22.424	MD	MD	MD
ENSG00000152409	ENSG00000152409	ENSG00000187667	Y	JMY	NA	1.087896	1.087896	NA	ND	ND	ND	NA	NA	0.0705	N	N	NA	Regulation	ENSMUSG00000021690	NA	7	3	tree3848	NA	NA	NA	NA	NA	NA	N	NA	NA	0.5139	10.5083	0.0489	45.098	6.984	ND	ND	ND
ENSG00000156232	ENSG00000156232	ENSG00000187667	Y	WHAMM	NA	0.00895	1.087896	NA	ND	ND	ND	NA	NA	0.0223	N	N	NA	NA	ENSMUSG00000045795	NA	3	3	tree3848	NA	NA	NA	NA	NA	NA	N	NA	NA	0.2023	0.3214	0.6294	75.817	14.339	ND	ND	ND
ENSG00000130962	ENSG00000130962	ENSG00000126460	Y	PRRG1	PRRG2	1.614584	1.614584	NA	ND	ND	ND	-0.25231072779678	-0.314454454603866	0.0067	N	N	NA	NA	ENSMUSG00000047996	NA	2	4	tree3852	1	1	1	1	0.153846153846154	0	N	NA	0.111111111111111	0.7252	8.3924	0.0864	38.462	25.896	ND	ND	ND
ENSG00000135378	ENSG00000135378	ENSG00000126460	Y	PRRG4	PRRG2	1.087896	1.614584	NA	PD	ND	NA	0.637966020336841	0.459145322008164	0.0655	N	N	NA	NA	ENSMUSG00000027171	NA	2	4	tree3852	1	1	1	1	0.0333333333333333	0	N	NA	0.111111111111111	0.6366	55.869	0.0114	40.513	33.906	PD	ND	NA
ENSG00000162522	ENSG00000162522	ENSG00000135540	Y	KIAA1522	NHSL1	1.087896	1.087896	NA	ND	ND	ND	NA	-0.0917478377893452	0.0418	N	N	NA	NA	ENSMUSG00000050390	NA	10	4	tree3857	NA	NA	NA	NA	NA	NA	N	NA	NA	0.9637	25.7184	0.0375	29.877	18.813	ND	ND	ND
ENSG00000158477	ENSG00000158477	ENSG00000158485	Y	CD1A	CD1B	0.188275	0.604171	NA	PD	MD	MD	0.656992458052616	0.488988457482355	NA	N	N	NA	NA	NA	NA	55	5	tree3859	NA	NA	NA	NA	0.157894736842105	0.0303030303030303	N	0.333333333333333	NA	0.3084	0.6027	0.5117	60.856	59.76	PD	MD	MD
ENSG00000204646	ENSG00000204646	ENSG00000142511	Y	NA	GPR32	0.00895	0.188275	NA	ND	ND	ND	NA	NA	NA	N	N	NA	NA	NA	NA	71	2	tree3870	1	1	1	1	NA	NA	N	NA	0.111111111111111	0.1064	0.1753	0.6066	81.985	62.64	ND	ND	ND
ENSG00000152894	ENSG00000152894	ENSG00000060656	Y	PTPRK	PTPRU	1.087896	1.614584	NA	PD	ND	NA	0.216875273482711	-0.168551367510813	NA	N	N	NA	SignalTransduction	ENSMUSG00000019889	NA	7	4	tree3881	0.941	0.666666666666667	3	1	0.024390243902439	0	Y	0.0909090909090909	0.313666666666667	0.2707	55.4581	0.0049	60.744	58.446	MD	ND	MD
ENSG00000062370	ENSG00000062370	ENSG00000142065	Y	NA	ZFP14	1.814584	1.814584	NA	ND	ND	ND	NA	NA	0.0195	N	N	NA	NA	ENSMUSG00000052675	NA	203	13	tree3886	1	1	1	1	NA	NA	N	NA	0.111111111111111	0.4499	3.3262	0.1353	48.968	28.247	ND	ND	ND
ENSG00000196867	ENSG00000196867	ENSG00000142065	Y	ZFP28	ZFP14	0.188275	1.814584	NA	ND	ND	ND	NA	0.271040600988793	0.0187	N	N	NA	NA	ENSMUSG00000062861	NA	294	13	tree3886	1	1	1	1	NA	NA	N	NA	0.111111111111111	0.34	1.6927	0.2009	54.699	33.487	ND	ND	ND
ENSG00000184939	ENSG00000184939	ENSG00000142065	Y	ZFP90	ZFP14	0.423003	1.814584	NA	ND	ND	ND	NA	0.568496718461425	NA	N	N	NA	NA	ENSMUSG00000031907	NA	476	13	tree3886	1	1	1	1	NA	NA	N	NA	0.111111111111111	0.4134	1.4489	0.2853	48.948	39.628	ND	ND	ND
ENSG00000170631	ENSG00000170631	ENSG00000167637	Y	ZNF16	ZNF283	0.188275	1.814584	NA	ND	ND	ND	NA	-0.0418270373725421	0.0298	N	N	NA	NA	NA	NA	425	13	tree3886	NA	NA	NA	NA	NA	NA	N	NA	NA	NA	NA	NA	NA	NA	ND	ND	ND
ENSG00000186300	ENSG00000186300	ENSG00000175691	Y	ZNF555	ZNF77	0.164611	1.814584	NA	ND	ND	ND	NA	0.264573853434583	0.0136	N	N	NA	NA	NA	NA	446	13	tree3886	1	1	1	1	0	0	N	NA	0.111111111111111	0.31	0.9078	0.3415	55.617	47.937	ND	ND	ND
ENSG00000198453	ENSG00000198453	ENSG00000142065	Y	ZNF568	ZFP14	0.423003	1.814584	NA	ND	ND	ND	NA	0.356585823917562	0.0075	N	N	NA	NA	NA	NA	468	13	tree3886	1	1	1	1	NA	NA	N	NA	0.111111111111111	0.3794	2.1627	0.1754	52.444	43.256	ND	ND	ND
ENSG00000189144	ENSG00000189144	ENSG00000142065	Y	ZNF573	ZFP14	0.144018	1.814584	NA	ND	ND	ND	NA	0.540096278328074	0.0558	N	N	NA	NA	NA	NA	417	13	tree3886	1	1	1	1	NA	NA	N	NA	0.111111111111111	0.3504	1.0531	0.3327	56.679	45.413	ND	ND	ND
ENSG00000198182	ENSG00000198182	ENSG00000142065	Y	ZNF607	ZFP14	0.188275	1.814584	NA	ND	ND	ND	NA	0.318326853938539	0.015	N	N	NA	NA	NA	NA	431	13	tree3886	1	1	1	1	NA	NA	N	NA	0.111111111111111	0.3457	1.5538	0.2225	55.094	41.774	ND	ND	ND
ENSG00000161960	ENSG00000161960	ENSG00000156976	Y	EIF4A1	EIF4A2	1.087896	2.214584	NA	MD	MD	MD	-0.403557162437706	-0.493744858914276	0	Y	N	NA	Enzyme	ENSMUSG00000059796	NA	44	2	tree3910	1	1	2	1	0.0927152317880795	0.00819672131147541	Y	0.142857142857143	0.222222222222222	0.0585	5.8333	0.01	90.148	89.706	MD	MD	MD
ENSG00000139116	ENSG00000139116	ENSG00000116852	Y	KIF21A	KIF21B	1.087896	1.914584	NA	PD	PD	NA	NA	0.312685374539698	0.0111	N	N	NA	Enzyme	ENSMUSG00000022629	NA	62	3	tree3912	1	1	1	1	0	0	N	NA	0.111111111111111	0.2845	25.0406	0.0114	61.323	57.96	MD	PD	MD
ENSG00000137857	ENSG00000137857	ENSG00000140279	Y	DUOX1	DUOX2	0.423003	1.914584	NA	PD	MD	MD	0.497127188243573	0.284821107285787	0.0155	N	N	NA	Transporter	ENSMUSG00000033268	NA	1	2	tree3914	1	1	3	1	0.433333333333333	0.282608695652174	Y	0.333333333333333	0.333333333333333	0.1336	0.7619	0.1754	78.762	77.302	PD	MD	MD
ENSG00000183495	ENSG00000183495	ENSG00000080603	Y	EP400	SRCAP	2.214584	2.214584	NA	ND	ND	ND	-0.245041503931781	-0.126278377585938	0.0108	Y	Y	Y	Enzyme	ENSMUSG00000029505	Y	1	2	tree3920	1	1	1	1	0.195876288659794	0.0769230769230769	N	0.0526315789473684	0.111111111111111	0.7009	58.5674	0.012	34.961	20.123	ND	ND	ND
ENSG00000158623	ENSG00000158623	ENSG00000214133	Y	COPG2	NA	1.614584	2.214584	NA	ND	ND	ND	NA	NA	0	N	N	NA	NA	ENSMUSG00000025607	NA	1	3	tree3922	NA	NA	NA	NA	NA	NA	N	NA	NA	NA	NA	NA	NA	NA	ND	ND	ND
ENSG00000136143	ENSG00000136143	ENSG00000172340	Y	SUCLA2	SUCLG2	2.214584	2.214584	NA	MD	ND	MD	0.110400296268955	0.116588355645066	0.0145	Y	Y	N	Enzyme	ENSMUSG00000022110	NA	1	2	tree3924	0.837	0.25	3	0.5	0.0748299319727891	0.018957345971564	N	NA	0.279666666666667	0.4843	8.4603	0.0572	48.63	45.806	MD	ND	MD
ENSG00000023330	ENSG00000023330	ENSG00000158578	Y	ALAS1	ALAS2	1.087896	2.214584	NA	ND	MD	MD	0.0941673008422987	0.122999765248972	0.0045	N	N	NA	Enzyme	ENSMUSG00000032786	Y	4	2	tree3925	0.862	0.666666666666667	3	1	0.255813953488372	0.138211382113821	Y	0	0.286	0.2772	20.5079	0.0135	62.95	55.522	ND	MD	MD
ENSG00000206560	ENSG00000206560	ENSG00000065413	Y	ANKRD28	ANKRD44	1.087896	1.914584	NA	ND	ND	ND	NA	-0.121825509277607	0.019	Y	N	NA	NA	ENSMUSG00000014496	NA	13	4	tree3926	NA	NA	NA	NA	0.227272727272727	0.125	N	0	NA	0.199	5.278	0.0377	70.877	61.006	ND	ND	ND
ENSG00000196660	ENSG00000196660	ENSG00000170385	Y	SLC30A10	SLC30A1	2.214584	2.214584	NA	ND	MD	MD	0.47996350063242	0.390049828886347	0.0166	N	N	NA	Transporter	ENSMUSG00000026614	NA	7	2	tree3932	NA	NA	NA	NA	0.015625	0.0192307692307692	Y	NA	NA	0.6568	12.828	0.0512	39.57	34.915	ND	MD	MD
ENSG00000157540	ENSG00000157540	ENSG00000105204	Y	DYRK1A	DYRK1B	1.087896	2.214584	NA	MD	ND	MD	0.0745529029643163	0.465489209179216	0.0018	N	N	NA	Enzyme	ENSMUSG00000022897	Y	40	5	tree3936	1	0.5	2	1	0.0476190476190476	0.021978021978022	Y	0.0434782608695652	0.222222222222222	0.2543	67.5383	0.0038	65.974	53.916	MD	ND	MD
ENSG00000127334	ENSG00000127334	ENSG00000143479	Y	DYRK2	DYRK3	1.087896	2.214584	NA	MD	ND	MD	0.342894113286322	-0.189267125114969	0.0015	N	N	NA	Enzyme	ENSMUSG00000028630	NA	75	5	tree3936	0.931	0.666666666666667	3	1	0	0	Y	0	0.310333333333333	0.2829	5.166	0.0548	61.207	58.292	MD	ND	MD
ENSG00000135503	ENSG00000135503	ENSG00000123612	Y	ACVR1B	ACVR1C	1.087896	1.914584	NA	MD	ND	MD	NA	0.0957967054585924	0.0028	N	N	NA	SignalTransduction	ENSMUSG00000000532	Y	58	10	tree3937	0.736	0.5	4	1	0.43298969072165	0.263157894736842	Y	0.125	0.322222222222222	0.241	63.2685	0.0038	65.854	64.032	MD	ND	MD
ENSG00000115170	ENSG00000115170	ENSG00000139567	Y	ACVR1	ACVRL1	1.087896	1.914584	NA	MD	PD	MD	0.264573871787517	0.261304808679453	9e-04	N	N	NA	SignalTransduction	ENSMUSG00000026836	Y	103	10	tree3937	0.964	0.833333333333333	6	1	0.243093922651934	0.111111111111111	Y	0.0789473684210526	0.642666666666667	0.3266	70.5063	0.0046	61.122	59.454	MD	MD	MD
ENSG00000135409	ENSG00000135409	ENSG00000204217	Y	AMHR2	BMPR2	1.814584	1.914584	NA	PD	PD	NA	0.430145774790677	-0.417339191550725	0.0135	N	N	NA	SignalTransduction	ENSMUSG00000023047	Y	38	10	tree3937	1	0.5	2	1	0.177570093457944	0.0625	Y	0.0465116279069767	0.222222222222222	0.6688	12.7293	0.0525	36.413	18.98	MD	MD	MD
ENSG00000107779	ENSG00000107779	ENSG00000138696	Y	BMPR1A	BMPR1B	1.087896	1.914584	NA	PD	PD	NA	-0.187754001534538	0.168903498472968	0.0018	Y	N	NA	SignalTransduction	ENSMUSG00000021796	Y	106	10	tree3937	1	0.5	2	1	0.401826484018265	0.177631578947368	Y	0.125	0.222222222222222	0.1912	66.0149	0.0029	70.611	68.519	MD	MD	MD
ENSG00000165140	ENSG00000165140	ENSG00000130957	Y	FBP1	FBP2	1.087896	2.214584	NA	MD	PD	MD	-0.0814849645753816	-0.0867134856423272	0.0108	N	N	NA	Enzyme	ENSMUSG00000069805	NA	1	2	tree3938	1	1	2	1	0.272727272727273	0.0921052631578947	N	0	0.222222222222222	0.1533	4.086	0.0375	76.627	76.401	MD	PD	MD
ENSG00000101489	ENSG00000101489	ENSG00000161082	Y	CELF4	CELF5	1.914584	1.914584	NA	ND	ND	ND	NA	0.89354092592001	0	N	N	NA	Regulation	ENSMUSG00000024268	Y	29	6	tree3939	NA	NA	NA	NA	0.142857142857143	0.0476190476190476	Y	NA	NA	0.1795	90.0624	0.002	70.282	63.529	ND	ND	ND
ENSG00000149187	ENSG00000149187	ENSG00000048740	Y	CELF1	CELF2	1.087896	1.914584	NA	MD	ND	MD	0.300616895925307	0.23801373458597	0	N	N	NA	Regulation	ENSMUSG00000005506	NA	15	6	tree3939	NA	NA	NA	NA	0.0984848484848485	0.018018018018018	Y	0	NA	0.1207	19.6494	0.0061	79.802	76.326	MD	ND	MD
ENSG00000104765	ENSG00000104765	ENSG00000176171	Y	BNIP3L	BNIP3	1.087896	1.914584	NA	MD	MD	MD	0.067375502307832	-0.243126026150724	0.0287	N	N	NA	NA	ENSMUSG00000022051	N	2	2	tree3943	1	0.5	2	1	0.183206106870229	0.135746606334842	Y	0.108108108108108	0.222222222222222	0.2623	2.0005	0.1311	64.894	54.222	MD	MD	MD
ENSG00000158966	ENSG00000158966	ENSG00000153956	Y	CACHD1	CACNA2D1	1.914584	1.914584	NA	ND	MD	MD	NA	0.0740266728946928	0.0024	N	N	NA	NA	ENSMUSG00000028532	NA	4	5	tree3945	NA	NA	NA	NA	0	0	N	0	NA	1.0367	64.9149	0.016	23.216	16.861	ND	MD	MD
ENSG00000007402	ENSG00000007402	ENSG00000153956	Y	CACNA2D2	CACNA2D1	1.087896	1.914584	NA	MD	MD	MD	-0.182602682481731	-0.00134517377750327	0.0072	N	N	NA	Transporter	ENSMUSG00000010066	Y	4	5	tree3945	NA	NA	NA	NA	0.141975308641975	0.021978021978022	Y	NA	NA	0.3441	68.7457	0.005	55.402	51.68	MD	MD	MD
ENSG00000157445	ENSG00000157445	ENSG00000151062	Y	CACNA2D3	CACNA2D4	1.087896	1.914584	NA	ND	MD	MD	NA	0.0640118073934235	NA	N	N	NA	Transporter	ENSMUSG00000021991	N	4	5	tree3945	NA	NA	NA	NA	0.261538461538462	0.14	N	NA	NA	0.282	12.4028	0.0227	60.424	57.255	ND	MD	MD
ENSG00000173406	ENSG00000173406	ENSG00000153071	Y	DAB1	DAB2	1.087896	1.914584	NA	PD	MD	MD	0.0812552310180698	0.0767818102448835	0.0018	N	N	NA	NA	ENSMUSG00000028519	Y	7	2	tree3949	NA	NA	NA	NA	0.0925925925925926	0.0121951219512195	Y	0.0754716981132075	NA	0.5969	61.8005	0.0097	41.113	28.589	MD	MD	MD
ENSG00000101558	ENSG00000101558	ENSG00000124164	Y	VAPA	VAPB	1.087896	2.214584	NA	MD	PD	MD	0.303336914482679	0.698541282099524	0.0278	N	N	NA	SignalTransduction	ENSMUSG00000024091	NA	1	2	tree3950	1	0.5	2	1	0.133333333333333	0.0540540540540541	N	0.125	0.222222222222222	0.2446	3.1531	0.0776	63.333	51.178	MD	MD	MD
ENSG00000011304	ENSG00000011304	ENSG00000117569	Y	PTBP1	PTBP2	1.087896	1.914584	NA	ND	PD	NA	-0.409638844688402	-0.51528702890956	0.0384	Y	Y	Y	NA	ENSMUSG00000006498	NA	5	3	tree3958	NA	NA	NA	NA	0.0304347826086957	0.0170940170940171	N	0.125	NA	0.1768	16.3486	0.0108	73.645	69.123	ND	PD	NA
ENSG00000102290	ENSG00000102290	ENSG00000099715	Y	PCDH11X	PCDH11Y	0	1.914584	NA	PD	ND	NA	-0.167636065402252	0.638518366594699	NA	N	N	NA	NA	NA	NA	25	6	tree3962	1	1	1	1	0.333333333333333	0.181818181818182	N	NA	0.111111111111111	0.0134	0.0186	0.7246	97.554	92.531	PD	ND	NA
ENSG00000222024	ENSG00000222024	ENSG00000188760	Y	NA	TMEM198	1.087896	1.814584	NA	ND	ND	ND	NA	NA	NA	N	N	NA	NA	NA	NA	0	2	tree3969	NA	NA	NA	NA	NA	NA	N	NA	NA	NA	NA	NA	NA	NA	ND	ND	ND
ENSG00000186889	ENSG00000186889	ENSG00000187049	Y	TMEM17	TMEM216	1.914584	1.914584	NA	ND	MD	MD	NA	0.0151852066877788	0.0035	N	N	NA	NA	ENSMUSG00000049904	NA	0	3	tree3970	NA	NA	NA	NA	NA	NA	N	NA	NA	1.1265	8.5634	0.1315	30.588	13	ND	MD	MD
ENSG00000177042	ENSG00000177042	ENSG00000187049	Y	TMEM80	TMEM216	1.087896	1.914584	NA	ND	MD	MD	NA	0.366982919141448	0.0362	N	N	NA	NA	ENSMUSG00000025505	NA	0	3	tree3970	NA	NA	NA	NA	0	0	N	NA	NA	0.5831	7.0365	0.0829	38.554	15.094	ND	MD	MD
ENSG00000180881	ENSG00000180881	ENSG00000152611	Y	CAPS2	CAPSL	1.814584	1.814584	NA	ND	PD	NA	NA	0.328429734386015	0.0243	N	N	NA	NA	ENSMUSG00000035694	NA	0	3	tree3971	1	1	1	1	0	0	N	NA	0.111111111111111	1.0824	18.7287	0.0578	24.5	8.673	ND	PD	NA
ENSG00000159164	ENSG00000159164	ENSG00000185518	Y	SV2A	SV2B	1.087896	2.214584	NA	PD	PD	NA	0.881573597467261	0.880442119803616	0.0204	N	N	NA	Transporter	ENSMUSG00000038486	Y	3	3	tree3975	NA	NA	NA	NA	0.160583941605839	0.0462962962962963	N	0	NA	0.2415	69.5599	0.0035	64.663	59.354	PD	PD	NA
ENSG00000160326	ENSG00000160326	ENSG00000136856	Y	SLC2A6	SLC2A8	1.087896	2.214584	NA	ND	MD	MD	0.197199700383548	-0.0523108524595707	0.0076	N	N	NA	Transporter	ENSMUSG00000036067	NA	18	2	tree3977	NA	NA	NA	NA	0	0	N	NA	NA	0.4766	59.6666	0.008	44.235	41.617	ND	MD	MD
ENSG00000176909	ENSG00000176909	ENSG00000196588	Y	MAMSTR	MKL1	1.814584	1.814584	NA	ND	PD	NA	NA	0.243086385805264	0.0246	N	N	NA	NA	ENSMUSG00000042918	NA	9	4	tree3981	NA	NA	NA	NA	0.0975609756097561	0.0416666666666667	N	0.142857142857143	NA	0.7912	16.8073	0.0471	36.893	16.257	ND	MD	MD
ENSG00000186260	ENSG00000186260	ENSG00000196588	Y	MKL2	MKL1	1.087896	1.814584	NA	ND	PD	NA	-0.00885967946072216	-0.0440184534846676	0.0788	N	N	NA	Regulation	ENSMUSG00000009569	NA	24	4	tree3981	NA	NA	NA	NA	0.166666666666667	0.0465116279069767	Y	0.2	NA	0.4246	60.0226	0.0071	50.787	40	ND	MD	MD
ENSG00000141052	ENSG00000141052	ENSG00000196588	Y	MYOCD	MKL1	1.087896	1.814584	NA	MD	PD	MD	NA	-0.20087151441449	0.0101	Y	N	NA	NA	ENSMUSG00000020542	Y	12	4	tree3981	0.445	0	3	0	0.140740740740741	0.0618556701030928	Y	0.0833333333333333	0.148333333333333	0.5851	6.7771	0.0863	41.85	34.378	MD	MD	MD
ENSG00000184216	ENSG00000184216	ENSG00000134070	Y	IRAK1	IRAK2	1.087896	1.814584	NA	PD	ND	NA	NA	0.416881775174599	0.0353	Y	Y	Y	Regulation	ENSMUSG00000031392	N	37	3	tree3993	1	1	3	1	0.300884955752212	0.102564102564103	N	0.235294117647059	0.333333333333333	0.7317	70.0178	0.0104	32.29	26.849	PD	ND	NA
ENSG00000214114	ENSG00000214114	ENSG00000157514	Y	MYCBP	TSC22D3	1.914584	1.914584	NA	ND	PD	NA	0.201742117757416	-0.0333200241430137	NA	Y	N	NA	Regulation	ENSMUSG00000028647	NA	0	2	tree3994	NA	NA	NA	NA	0.0065359477124183	0.008	N	0	NA	0.9044	64.6	0.014	30.693	15.347	ND	PD	NA
ENSG00000144891	ENSG00000144891	ENSG00000180772	Y	AGTR1	AGTR2	1.087896	1.614584	NA	PD	PD	NA	-0.292754825603315	0.0544998283751157	0.0058	N	N	NA	SignalTransduction	NA	NA	199	9	tree3996	1	0.2	5	1	0.0886426592797784	0.0336134453781513	Y	0.037037037037037	0.555555555555556	0.7256	11.6454	0.0623	34.493	31.565	MD	MD	MD
ENSG00000182631	ENSG00000182631	ENSG00000173080	Y	RXFP3	RXFP4	1.087896	1.614584	NA	ND	ND	ND	NA	NA	0.0292	N	N	NA	SignalTransduction	ENSMUSG00000060735	NA	158	9	tree3996	0.787	0	1	0	0.942446043165468	0.363636363636364	N	0	0.0841111111111111	0.5529	76.4276	0.0072	41.779	32.839	ND	ND	ND
ENSG00000167604	ENSG00000167604	ENSG00000144802	Y	NFKBID	NFKBIZ	1.087896	1.914584	NA	ND	ND	ND	NA	0.334288452378328	0.0095	N	N	NA	NA	ENSMUSG00000036931	N	13	2	tree3997	NA	NA	NA	NA	0.037037037037037	0.04	N	NA	NA	0.6766	59.7356	0.0113	38.074	23.967	ND	ND	ND
ENSG00000178951	ENSG00000178951	ENSG00000160685	Y	ZBTB7A	ZBTB7B	1.087896	1.087896	NA	ND	ND	ND	0.173306514227371	0.235728987772699	0.0013	N	N	NA	Regulation	ENSMUSG00000035011	Y	95	3	tree3999	1	0.5	2	1	0.0194174757281553	0.0135135135135135	Y	NA	0.222222222222222	0.5178	25.4607	0.0203	43.333	34.158	ND	ND	ND
ENSG00000181690	ENSG00000181690	ENSG00000118495	Y	PLAG1	PLAGL1	1.087896	1.087896	NA	PD	MD	MD	0.264788293262047	0.401806056524491	0.0011	N	N	NA	Regulation	ENSMUSG00000003282	N	70	3	tree4000	1	1	1	1	0.0375	0.020979020979021	Y	0.25	0.111111111111111	0.449	3.4696	0.1294	49.339	44.008	MD	MD	MD
ENSG00000150526	ENSG00000150526	ENSG00000213054	Y	MIA2	NA	1.614584	1.614584	NA	MD	MD	MD	NA	NA	0.0889	N	N	NA	NA	ENSMUSG00000035349	NA	1	3	tree4002	NA	NA	NA	NA	0.0222222222222222	0.0232558139534884	N	NA	NA	0.5585	7.8076	0.0715	42.4	8.03	MD	MD	MD
ENSG00000125879	ENSG00000125879	ENSG00000213054	Y	OTOR	NA	1.087896	1.614584	NA	ND	MD	MD	NA	NA	0.0113	N	N	NA	NA	ENSMUSG00000027416	NA	3	3	tree4002	NA	NA	NA	NA	0.0238095238095238	0.0256410256410256	Y	NA	NA	0.4915	67.648	0.0073	44.8	41.791	ND	MD	MD
ENSG00000163515	ENSG00000163515	ENSG00000104918	Y	RETNLB	RETN	0.423003	0.423003	NA	ND	PD	NA	NA	0.754985306885693	0.0774	N	N	NA	NA	NA	NA	1	2	tree4010	NA	NA	NA	NA	0.0378787878787879	0.0238095238095238	Y	NA	NA	0.4928	25.3277	0.0195	47.664	45.536	ND	MD	MD
ENSG00000171722	ENSG00000171722	ENSG00000164334	Y	C1orf111	FAM170A	1.087896	1.087896	NA	ND	ND	ND	NA	0.903070596062621	0.0176	N	N	NA	NA	ENSMUSG00000042800	NA	0	3	tree4011	NA	NA	NA	NA	NA	NA	N	NA	NA	0.8596	77.0529	0.0112	25.911	18.605	ND	ND	ND
ENSG00000196184	ENSG00000196184	ENSG00000196266	Y	OR10J1	OR10J3	0.423003	0.423003	NA	PD	PD	NA	NA	NA	0.1617	N	N	NA	SignalTransduction	ENSMUSG00000049605	NA	503	3	tree4014	NA	NA	NA	NA	0.992727272727273	NA	N	NA	NA	0.2783	2.7005	0.1031	63.961	57.771	PD	PD	NA
ENSG00000203722	ENSG00000203722	ENSG00000155918	Y	RAET1G	RAET1L	0.00895	0.188275	NA	ND	ND	ND	NA	NA	NA	N	N	NA	NA	NA	NA	7	5	tree4025	NA	NA	NA	NA	0.666666666666667	0.5	N	NA	NA	0.0729	0.1095	0.6657	86.179	63.473	ND	ND	ND
ENSG00000131015	ENSG00000131015	ENSG00000155918	Y	ULBP2	RAET1L	0.0067	0.188275	NA	ND	ND	ND	NA	NA	NA	Y	N	NA	SignalTransduction	NA	NA	11	5	tree4025	NA	NA	NA	NA	0.0384615384615385	0.025	N	NA	NA	0.0324	0.0385	0.8409	94.309	94.309	ND	ND	ND
ENSG00000178732	ENSG00000178732	ENSG00000172061	Y	GP5	LRRC15	1.087896	2.214584	NA	PD	ND	NA	0.350231284915605	0.364237727924465	0.0357	N	N	NA	NA	ENSMUSG00000047953	N	82	2	tree4044	NA	NA	NA	NA	0	0	N	NA	NA	0.7522	22.2516	0.0338	32.914	30.964	PD	ND	NA
ENSG00000083782	ENSG00000083782	ENSG00000106809	Y	EPYC	OGN	1.087896	1.087896	NA	PD	ND	NA	-0.00752316220170867	-0.0922965217763096	0.0086	N	N	NA	NA	ENSMUSG00000019936	NA	31	3	tree4046	NA	NA	NA	NA	0	0	N	NA	NA	0.5208	4.1457	0.1256	41.98	37.615	PD	ND	NA
ENSG00000187721	ENSG00000187721	ENSG00000077809	Y	NA	GTF2I	0.188275	1.087896	NA	ND	MD	MD	NA	NA	NA	N	Y	NA	NA	NA	NA	4	5	tree4052	NA	NA	NA	NA	NA	NA	Y	NA	NA	0.2623	0.4922	0.5328	66.463	10.922	ND	MD	MD
ENSG00000174428	ENSG00000174428	ENSG00000196275	Y	GTF2IRD2B	GTF2IRD2	0	1.087896	NA	ND	MD	MD	NA	NA	NA	N	N	NA	NA	NA	NA	6	5	tree4052	1	1	1	1	0.0625	0	N	NA	0.111111111111111	0.0037	0.0011	3.4273	99.262	99.262	ND	MD	MD
ENSG00000155111	ENSG00000155111	ENSG00000132964	Y	CDK19	CDK8	1.087896	2.214584	NA	ND	ND	ND	0.234860956727545	0.240925727373124	0.0947	Y	Y	Y	Enzyme	ENSMUSG00000038481	NA	162	2	tree4063	0.959	0.666666666666667	3	1	0.0481927710843374	0.0238095238095238	N	0	0.319666666666667	0.095	4.9665	0.0191	83.836	77.49	ND	ND	ND
ENSG00000184182	ENSG00000184182	ENSG00000130725	Y	UBE2F	UBE2M	2.214584	2.214584	NA	ND	ND	ND	NA	0.564992660511407	NA	N	N	NA	Enzyme	NA	NA	15	2	tree4064	0.913	0.666666666666667	3	1	0.0229885057471264	0	N	0.125	0.304333333333333	0.6475	5.0472	0.1283	41.04	36.41	ND	ND	ND
ENSG00000155980	ENSG00000155980	ENSG00000170759	Y	KIF5A	KIF5B	1.087896	1.914584	NA	PD	ND	NA	-0.334690109642938	0.294447994488159	0.0154	N	Y	NA	Enzyme	ENSMUSG00000074657	Y	130	3	tree4067	1	1	1	1	0.130081300813008	0.0625	N	0.0909090909090909	0.111111111111111	0.1942	66.6926	0.0029	71.264	65.703	MD	ND	MD
ENSG00000148834	ENSG00000148834	ENSG00000065621	Y	GSTO1	GSTO2	0.423003	1.914584	NA	PD	PD	NA	NA	-0.524762047005699	NA	N	N	NA	Enzyme	ENSMUSG00000025068	N	1	2	tree4068	1	0.5	2	1	0.757575757575758	0.563380281690141	N	0	0.222222222222222	0.2524	1.0626	0.2375	64.315	63.786	MD	PD	MD
ENSG00000174132	ENSG00000174132	ENSG00000185442	Y	FAM174A	FAM174B	1.087896	1.814584	NA	ND	ND	ND	NA	0.190069944688496	0.0157	N	N	NA	NA	ENSMUSG00000051185	NA	1	2	tree4069	NA	NA	NA	NA	NA	NA	N	NA	NA	0.7543	2.5348	0.2976	36.076	29.843	ND	ND	ND
ENSG00000083312	ENSG00000083312	ENSG00000105576	Y	TNPO1	TNPO2	1.087896	2.214584	NA	ND	ND	ND	-0.26142087931956	-0.0439031233105135	0.0011	N	Y	NA	Transporter	ENSMUSG00000009470	NA	6	2	tree4081	1	1	1	1	0.115942028985507	0.037037037037037	N	0.125	0.111111111111111	0.082	14.5426	0.0056	85.457	83.48	ND	ND	ND
ENSG00000068793	ENSG00000068793	ENSG00000055163	Y	CYFIP1	CYFIP2	1.087896	1.914584	NA	MD	ND	MD	-0.210652665173144	-0.133010797241572	0.0296	Y	N	NA	NA	ENSMUSG00000030447	Y	1	2	tree4082	0.218	0	1	0	0.0646551724137931	0.0124223602484472	Y	0.166666666666667	0.0242222222222222	0.0656	4.0652	0.0161	87.375	78.16	MD	ND	MD
ENSG00000109861	ENSG00000109861	ENSG00000101160	Y	CTSC	CTSZ	1.914584	1.914584	NA	PD	MD	MD	0.393304398982495	0.533996110022165	0.0211	N	N	NA	Enzyme	ENSMUSG00000030560	N	11	2	tree4084	NA	NA	NA	NA	0.0495049504950495	0.024390243902439	Y	0.2	NA	0.7183	71.8384	0.01	36.655	21.237	MD	MD	MD
ENSG00000070214	ENSG00000070214	ENSG00000143036	Y	SLC44A1	SLC44A3	1.087896	2.214584	NA	PD	ND	NA	NA	0.00982789613010363	0.004	N	N	NA	Transporter	ENSMUSG00000028412	NA	10	5	tree4085	NA	NA	NA	NA	0.027027027027027	0.027027027027027	N	NA	NA	0.4524	11.1614	0.0405	47.766	46.899	PD	ND	NA
ENSG00000129353	ENSG00000129353	ENSG00000204385	Y	SLC44A2	SLC44A4	1.087896	2.214584	NA	ND	ND	ND	NA	0.150713404302004	0.0279	N	N	NA	SignalTransduction	ENSMUSG00000057193	NA	10	5	tree4085	NA	NA	NA	NA	NA	NA	N	NA	NA	0.3696	5.8814	0.0628	54.094	50.546	ND	ND	ND
ENSG00000197702	ENSG00000197702	ENSG00000188677	Y	PARVA	PARVB	1.087896	1.914584	NA	ND	MD	MD	0.00623276252552717	0.018886171791683	0.0898	N	Y	NA	NA	ENSMUSG00000030770	Y	2	3	tree4087	NA	NA	NA	NA	0.340659340659341	0.0943396226415094	N	0.0833333333333333	NA	0.2395	70.3338	0.0034	67.204	62.972	ND	MD	MD
ENSG00000196981	ENSG00000196981	ENSG00000196363	Y	WDR5B	WDR5	0.423003	2.214584	NA	ND	ND	ND	NA	-0.0801321973644635	0.0115	N	Y	NA	NA	ENSMUSG00000034379	NA	120	2	tree4088	NA	NA	NA	NA	0.0555555555555556	0.0307692307692308	Y	NA	NA	0.0769	1.0251	0.075	86.061	85.03	ND	ND	ND
ENSG00000092531	ENSG00000092531	ENSG00000132639	Y	SNAP23	SNAP25	1.087896	2.214584	NA	ND	PD	NA	-0.805812703109414	-0.854752854938205	0.0151	Y	Y	N	NA	ENSMUSG00000027287	Y	1	2	tree4097	NA	NA	NA	NA	0.276595744680851	0.115853658536585	Y	0.25	NA	0.3043	27.4813	0.0111	61	56.221	ND	PD	NA
ENSG00000214873	ENSG00000214873	ENSG00000217794	Y	NA	NA	0.604171	1.914584	NA	ND	ND	ND	NA	NA	NA	N	N	NA	NA	NA	NA	0	15	tree4103	NA	NA	NA	NA	NA	NA	N	NA	NA	NA	NA	NA	NA	NA	ND	ND	ND
ENSG00000074410	ENSG00000074410	ENSG00000118298	Y	CA12	CA14	1.087896	1.914584	NA	MD	ND	MD	0.00588994951974867	-0.16124382469758	0.0204	N	N	NA	Enzyme	ENSMUSG00000032373	N	17	15	tree4103	1	0.5	2	1	0.0256410256410256	0.0256410256410256	N	NA	0.222222222222222	0.5157	14.0484	0.0367	43.072	39.833	MD	ND	MD
ENSG00000185015	ENSG00000185015	ENSG00000133742	Y	CA13	CA1	0.776542	1.914584	NA	ND	MD	MD	NA	-0.0449129859181069	0.0189	N	N	NA	Enzyme	ENSMUSG00000027555	NA	17	15	tree4103	1	1	2	1	0	0	N	NA	0.222222222222222	0.2865	1.8532	0.1546	59.77	59.542	ND	MD	MD
ENSG00000104267	ENSG00000104267	ENSG00000164879	Y	CA2	CA3	0.604171	1.914584	NA	MD	ND	MD	-0.130452311893476	0.0851839813155616	0.011	N	N	NA	Enzyme	ENSMUSG00000027562	Y	17	15	tree4103	0.952	0.666666666666667	3	1	0.0224719101123595	0	Y	NA	0.317333333333333	0.3174	1.9302	0.1644	58.462	58.462	MD	ND	MD
ENSG00000135218	ENSG00000135218	ENSG00000073060	Y	CD36	SCARB1	1.814584	1.914584	NA	PD	PD	NA	0.0263892847736612	-0.0093354047353712	NA	N	N	NA	SignalTransduction	ENSMUSG00000002944	N	2	3	tree4109	0.653	0.142857142857143	8	0.25	0.112179487179487	0.0734463276836158	N	0.032258064516129	0.569777777777778	0.6831	68.0071	0.01	34.205	30.077	MD	MD	MD
ENSG00000167614	ENSG00000167614	ENSG00000141540	Y	TTYH1	TTYH2	1.087896	1.914584	NA	ND	ND	ND	NA	0.880563541871998	0.0101	N	N	NA	Transporter	ENSMUSG00000030428	Y	2	3	tree4114	NA	NA	NA	NA	0.142857142857143	0.166666666666667	N	NA	NA	0.5241	9.4929	0.0552	40.789	34.572	ND	ND	ND
ENSG00000165973	ENSG00000165973	ENSG00000184613	Y	NELL1	NELL2	1.087896	1.814584	NA	PD	ND	NA	0.729406808980051	0.651785351064052	0.0064	N	N	NA	NA	ENSMUSG00000055409	Y	78	2	tree4126	1	1	1	1	0.375	0.3	Y	1	0.111111111111111	0.3404	13.301	0.0256	56.188	52.304	MD	ND	MD
ENSG00000165886	ENSG00000165886	ENSG00000168246	Y	UBTD1	UBTD2	1.087896	1.814584	NA	ND	ND	ND	NA	-0.022491325886415	0	N	N	NA	NA	ENSMUSG00000025171	NA	1	2	tree4127	NA	NA	NA	NA	0	0	N	NA	NA	0.2567	66.3419	0.0039	65.198	63.248	ND	ND	ND
ENSG00000196843	ENSG00000196843	ENSG00000150347	Y	ARID5A	ARID5B	1.087896	1.914584	NA	ND	PD	NA	0.350681308615703	0.277484362157291	0.0299	N	N	NA	Regulation	ENSMUSG00000037447	NA	5	2	tree4132	NA	NA	NA	NA	0.0344827586206897	0.037037037037037	Y	NA	NA	0.6234	66.8285	0.0093	38.397	18.745	ND	MD	MD
ENSG00000109794	ENSG00000109794	ENSG00000138286	Y	FAM149A	FAM149B1	1.614584	1.614584	NA	ND	ND	ND	0.373743342736061	0.374370094203736	NA	N	N	NA	NA	ENSMUSG00000070044	NA	2	2	tree4157	NA	NA	NA	NA	NA	NA	N	NA	NA	0.8349	9.5649	0.0873	29.286	20.629	ND	ND	ND
ENSG00000100314	ENSG00000100314	ENSG00000183166	Y	CABP7	CALN1	1.087896	1.087896	NA	ND	ND	ND	NA	0.708812625792775	0	N	N	NA	NA	ENSMUSG00000009075	NA	12	2	tree4159	1	1	1	1	0.666666666666667	0.666666666666667	N	NA	0.111111111111111	0.2044	74.0584	0.0028	64.186	52.874	ND	ND	ND
ENSG00000128283	ENSG00000128283	ENSG00000149798	Y	CDC42EP1	CDC42EP2	1.614584	1.614584	NA	ND	ND	ND	0.298377690896239	0.4773725971504	0.0401	N	N	NA	NA	ENSMUSG00000049521	NA	1	5	tree4161	NA	NA	NA	NA	0.121951219512195	0.0833333333333333	N	0.2	NA	0.6963	85.9745	0.0081	35.176	17.413	ND	ND	ND
ENSG00000163171	ENSG00000163171	ENSG00000149798	Y	CDC42EP3	CDC42EP2	1.087896	1.614584	NA	ND	ND	ND	-0.150657684952714	-0.220703463057427	0.0038	N	N	NA	NA	ENSMUSG00000036533	NA	2	5	tree4161	0.512	0	2	0	0.155555555555556	0.0930232558139535	N	0.4	0.113777777777778	0.4064	72.9752	0.0056	51.244	39.163	ND	ND	ND
ENSG00000101605	ENSG00000101605	ENSG00000036448	Y	MYOM1	MYOM2	1.087896	1.614584	NA	ND	ND	ND	0.509650213833053	0.931159848512448	0.015	Y	N	NA	NA	ENSMUSG00000024049	NA	22	3	tree4162	1	1	1	1	0.0853658536585366	0.0131578947368421	N	0.6	0.111111111111111	0.4511	14.3893	0.0313	48.174	41.142	ND	ND	ND
ENSG00000185955	ENSG00000185955	ENSG00000166925	Y	C7orf61	TSC22D4	0.423003	0.423003	NA	ND	ND	ND	NA	-0.155418296789739	0.0376	N	N	NA	NA	NA	NA	0	2	tree4179	NA	NA	NA	NA	NA	NA	N	NA	NA	1.2184	7.3995	0.1647	20	13.48	ND	ND	ND
ENSG00000182776	ENSG00000182776	ENSG00000179028	Y	NA	NA	0	0.164611	NA	ND	ND	ND	NA	NA	NA	N	N	NA	NA	NA	NA	1	2	tree4183	NA	NA	NA	NA	NA	NA	N	NA	NA	0	0	0.1792	100	100	ND	ND	ND
ENSG00000196118	ENSG00000196118	ENSG00000171060	Y	C16orf93	C8orf74	1.614584	1.614584	NA	ND	ND	ND	NA	NA	0.0892	N	N	NA	NA	ENSMUSG00000057176	NA	0	2	tree4194	NA	NA	NA	NA	NA	NA	N	NA	NA	0.7855	80.6735	0.0097	26.639	17.06	ND	ND	ND
ENSG00000109906	ENSG00000109906	ENSG00000011590	Y	ZBTB16	ZBTB32	1.087896	1.087896	NA	PD	MD	MD	-0.0452060197539598	-0.138135288555955	0.0019	N	N	NA	Regulation	ENSMUSG00000066687	N	140	3	tree4205	1	0.5	2	1	0.072463768115942	0.0296296296296296	Y	0.0212765957446809	0.222222222222222	0.6558	71.2726	0.0092	38.178	25.179	MD	MD	MD
ENSG00000178031	ENSG00000178031	ENSG00000156218	Y	ADAMTSL1	ADAMTSL3	1.914584	1.914584	NA	ND	PD	NA	NA	0.252797169172234	0.0193	N	N	NA	Enzyme	ENSMUSG00000066113	NA	5	2	tree4207	1	1	1	1	0	0	N	NA	0.111111111111111	0.4817	13.4057	0.0359	46.337	41.818	ND	PD	NA
ENSG00000126603	ENSG00000126603	ENSG00000152977	Y	GLIS2	ZIC1	2.214584	2.214584	NA	MD	PD	MD	NA	-0.105021775049521	0.0719	N	N	NA	Regulation	ENSMUSG00000014303	N	86	6	tree4210	1	1	1	1	0	0	Y	0	0.111111111111111	0.6035	98.9346	0.0061	36.757	22.629	MD	MD	MD
ENSG00000043355	ENSG00000043355	ENSG00000152977	Y	ZIC2	ZIC1	1.087896	2.214584	NA	PD	PD	NA	NA	0.940718859116302	0	N	N	NA	NA	ENSMUSG00000061524	Y	67	6	tree4210	1	1	1	1	0.17687074829932	0.133858267716535	Y	1	0.111111111111111	0.1329	2.7377	0.0486	76.471	62.942	MD	MD	MD
ENSG00000156925	ENSG00000156925	ENSG00000152977	Y	ZIC3	ZIC1	1.087896	2.214584	NA	PD	PD	NA	0.513471729603396	0.93259831591448	0.0514	N	N	NA	NA	ENSMUSG00000067860	Y	117	6	tree4210	1	1	1	1	0.0305343511450382	0.036036036036036	Y	0.333333333333333	0.111111111111111	0.1891	3.7014	0.0511	69.495	63.389	MD	MD	MD
ENSG00000174963	ENSG00000174963	ENSG00000152977	Y	ZIC4	ZIC1	1.087896	2.214584	NA	MD	PD	MD	-0.017596102631434	0.905983247538203	0.0103	N	N	NA	NA	ENSMUSG00000036972	Y	157	6	tree4210	1	1	1	1	0.0377358490566038	0.0412371134020619	Y	0	0.111111111111111	0.2873	97.9133	0.0029	62.398	50.664	MD	MD	MD
ENSG00000139800	ENSG00000139800	ENSG00000152977	Y	ZIC5	ZIC1	1.087896	2.214584	NA	ND	PD	NA	NA	0.28734953411231	0.0052	N	N	NA	NA	ENSMUSG00000041703	Y	77	6	tree4210	1	1	1	1	0.0952380952380952	0.0816326530612245	Y	NA	0.111111111111111	0.3225	84.9239	0.0038	58.782	36.75	ND	MD	MD
ENSG00000112981	ENSG00000112981	ENSG00000172113	Y	NME5	NME6	1.914584	1.914584	NA	ND	ND	ND	-0.44761113398939	-0.409183926814038	NA	N	N	NA	Enzyme	ENSMUSG00000035984	NA	7	2	tree4228	1	1	2	1	0.801801801801802	0.05	Y	NA	0.222222222222222	0.6858	67.1504	0.0102	38.012	27.66	ND	ND	ND
ENSG00000008513	ENSG00000008513	ENSG00000157350	Y	ST3GAL1	ST3GAL2	1.614584	1.614584	NA	ND	ND	ND	0.0789781500084473	0.224007818700949	0.0074	N	N	NA	Enzyme	ENSMUSG00000013846	N	14	7	tree4229	1	1	1	1	0.462962962962963	0.166666666666667	N	NA	0.111111111111111	0.3557	107.889	0.0033	51.045	48.169	ND	ND	ND
ENSG00000070526	ENSG00000070526	ENSG00000070731	Y	ST6GALNAC1	ST6GALNAC2	1.087896	1.614584	NA	ND	PD	NA	NA	-0.0562487702301227	0.0259	N	N	NA	Enzyme	NA	NA	6	7	tree4229	NA	NA	NA	NA	0.078125	0	N	NA	NA	0.5888	5.0972	0.1155	41.848	25.413	ND	PD	NA
ENSG00000102069	ENSG00000102069	ENSG00000177889	Y	UBE2NL	UBE2N	0.776542	2.214584	NA	ND	PD	NA	0.225912133812598	0.561068671900339	0.0716	N	Y	NA	Enzyme	ENSMUSG00000074781	Y	24	2	tree4231	NA	NA	NA	NA	0.00917431192660551	0	N	NA	NA	0.0364	0.0748	0.4874	92.105	91.503	ND	PD	NA
ENSG00000175766	ENSG00000175766	ENSG00000151247	Y	EIF4E1B	EIF4E	1.087896	2.214584	NA	ND	MD	MD	NA	NA	0.0068	N	Y	NA	NA	NA	NA	3	3	tree4232	1	1	1	1	0.0323886639676113	0	N	NA	0.111111111111111	0.2077	25.4212	0.0082	69.953	53.791	ND	MD	MD
ENSG00000149599	ENSG00000149599	ENSG00000112679	Y	DUSP15	DUSP22	1.087896	1.914584	NA	ND	MD	MD	NA	NA	0.0087	N	N	NA	Enzyme	ENSMUSG00000042662	NA	24	2	tree4233	NA	NA	NA	NA	0.0526315789473684	0.03125	Y	NA	NA	0.4918	67.6313	0.0073	46.269	31.104	ND	MD	MD
ENSG00000214429	ENSG00000214429	ENSG00000188512	Y	NA	NA	0.00895	2.214584	NA	ND	ND	ND	NA	NA	NA	N	N	NA	NA	NA	NA	0	4	tree4244	NA	NA	NA	NA	NA	NA	N	NA	NA	NA	NA	NA	NA	NA	ND	ND	ND
ENSG00000184844	ENSG00000184844	ENSG00000172115	Y	NA	CYCS	0.00895	2.214584	NA	ND	MD	MD	NA	NA	NA	N	Y	NA	NA	NA	NA	0	4	tree4244	NA	NA	NA	NA	NA	NA	N	NA	NA	NA	NA	NA	NA	NA	ND	MD	MD
ENSG00000074696	ENSG00000074696	ENSG00000188921	Y	PTPLAD1	PTPLAD2	1.087896	2.214584	NA	ND	ND	ND	NA	-0.293396837817993	0.0151	N	N	NA	Regulation	ENSMUSG00000033629	NA	3	4	tree4250	NA	NA	NA	NA	0	0	N	NA	NA	0.557	65.9916	0.0084	42.358	26.575	ND	ND	ND
ENSG00000165996	ENSG00000165996	ENSG00000206527	Y	PTPLA	PTPLB	1.087896	2.214584	NA	ND	ND	ND	-0.190303980974581	-0.204934414362505	0.022	N	N	NA	Enzyme	ENSMUSG00000063275	NA	3	4	tree4250	NA	NA	NA	NA	0	0	Y	NA	NA	0.3114	9.6084	0.0324	60.714	52.759	ND	ND	ND
ENSG00000139697	ENSG00000139697	ENSG00000064932	Y	SBNO1	SBNO2	1.614584	1.914584	NA	ND	ND	ND	-0.0338111000387428	0.131561371457159	0.0328	N	N	NA	NA	ENSMUSG00000038095	NA	1	2	tree4252	NA	NA	NA	NA	0	0	N	NA	NA	0.3966	64.6733	0.0061	53.333	42.405	ND	ND	ND
ENSG00000167123	ENSG00000167123	ENSG00000130309	Y	CERCAM	GLT25D1	1.087896	1.914584	NA	ND	ND	ND	NA	-0.47632853013134	0.0769	N	N	NA	Enzyme	ENSMUSG00000039787	NA	2	6	tree4255	NA	NA	NA	NA	0.142857142857143	0.25	N	NA	NA	0.3214	89.3117	0.0036	57.071	54.414	ND	ND	ND
ENSG00000083444	ENSG00000083444	ENSG00000152952	Y	PLOD1	PLOD2	1.087896	1.914584	NA	PD	MD	MD	0.15254230813875	0.663870302063251	NA	N	N	NA	Enzyme	ENSMUSG00000019055	N	2	6	tree4255	1	1	2	1	0.358490566037736	0.181818181818182	Y	NA	0.222222222222222	0.2953	67.1843	0.0044	60.685	55.237	MD	MD	MD
ENSG00000144136	ENSG00000144136	ENSG00000168575	Y	SLC20A1	SLC20A2	1.087896	2.214584	NA	PD	ND	NA	-0.291884202884909	-0.482978695859631	0.0124	N	N	NA	SignalTransduction	ENSMUSG00000027397	Y	1	2	tree4259	1	0.5	2	1	0.107142857142857	0	N	NA	0.222222222222222	0.3022	8.4713	0.0357	62.928	58.636	PD	ND	NA
ENSG00000186654	ENSG00000186654	ENSG00000135362	Y	PRR5	PRR5L	1.087896	1.087896	NA	ND	ND	ND	-0.0398623592629166	0.118180041648398	0.0178	N	N	NA	Regulation	ENSMUSG00000036106	NA	1	2	tree4262	NA	NA	NA	NA	0.419354838709677	0.173913043478261	N	0.5	NA	0.5258	11.1839	0.047	42.936	37.081	ND	ND	ND
ENSG00000139719	ENSG00000139719	ENSG00000184056	Y	VPS33A	VPS33B	2.214584	2.214584	NA	ND	MD	MD	0.0270036941824157	0.0667113482544474	0	N	N	NA	NA	ENSMUSG00000029434	N	2	2	tree4264	NA	NA	NA	NA	0.285714285714286	0.125	Y	0	NA	0.6593	66.7423	0.0099	34.441	30.733	ND	MD	MD
ENSG00000007516	ENSG00000007516	ENSG00000092929	Y	BAIAP3	UNC13D	1.087896	2.214584	NA	ND	PD	NA	NA	0.0738194270933893	0.0521	N	N	NA	NA	ENSMUSG00000047507	NA	4	2	tree4267	NA	NA	NA	NA	0	0	N	0	NA	0.6201	86.7674	0.0071	35.196	30.12	ND	MD	MD
ENSG00000010282	ENSG00000010282	ENSG00000054392	Y	HHATL	HHAT	1.614584	2.214584	NA	ND	ND	ND	NA	-0.462698710744264	0.009	N	N	NA	NA	ENSMUSG00000032523	NA	1	2	tree4268	NA	NA	NA	NA	0	0	Y	NA	NA	0.8404	25.0413	0.0336	29.237	25.091	ND	ND	ND
ENSG00000013523	ENSG00000013523	ENSG00000174606	Y	ANGEL1	ANGEL2	1.087896	1.914584	NA	ND	ND	ND	0.147909439513582	-0.216351093869245	0.0766	N	N	NA	NA	ENSMUSG00000021257	NA	1	2	tree4270	NA	NA	NA	NA	NA	NA	N	NA	NA	0.5389	10.063	0.0536	43.715	34.214	ND	ND	ND
ENSG00000136895	ENSG00000136895	ENSG00000132359	Y	GARNL3	RAP1GAP2	1.914584	1.914584	NA	ND	ND	ND	-0.0890659367012715	0.633629437308345	0.0108	N	N	NA	Regulation	ENSMUSG00000038860	NA	0	7	tree4280	NA	NA	NA	NA	NA	NA	N	NA	NA	0.7775	69.2368	0.0112	31.818	19.391	ND	ND	ND
ENSG00000076864	ENSG00000076864	ENSG00000132359	Y	RAP1GAP	RAP1GAP2	1.087896	1.914584	NA	PD	ND	NA	0.492105869345977	0.562103504462494	0.0159	N	N	NA	Regulation	ENSMUSG00000041351	NA	5	7	tree4280	NA	NA	NA	NA	0.0175438596491228	0.0105263157894737	N	NA	NA	0.3451	76.3852	0.0045	52.655	47.855	PD	ND	NA
ENSG00000197555	ENSG00000197555	ENSG00000116991	Y	SIPA1L1	SIPA1L2	1.087896	1.914584	NA	ND	ND	ND	NA	0.0394642768439311	0.0024	N	N	NA	Regulation	ENSMUSG00000042700	NA	2	7	tree4280	NA	NA	NA	NA	0.0740740740740741	0.0869565217391304	Y	NA	NA	0.3664	65.5558	0.0056	55.301	49.196	ND	ND	ND
ENSG00000141425	ENSG00000141425	ENSG00000101413	Y	RPRD1A	RPRD1B	1.087896	2.214584	NA	ND	ND	ND	NA	-0.356032369856735	0.0016	N	N	NA	NA	ENSMUSG00000040446	NA	2	3	tree4289	NA	NA	NA	NA	0	0	N	NA	NA	0.2078	2.3024	0.0903	68.269	65.337	ND	ND	ND
ENSG00000131238	ENSG00000131238	ENSG00000168452	Y	PPT1	PPT2	1.914584	1.914584	NA	MD	NA	MD	-0.127137411627041	0.138082956072829	0.0061	N	N	NA	Enzyme	ENSMUSG00000028657	N	8	2	tree4299	0.683	0.333333333333333	2	0.5	0	NA	Y	NA	0.151777777777778	0.9225	69.585	0.0133	26.846	23.188	MD	NA	MD
ENSG00000092140	ENSG00000092140	ENSG00000010318	Y	G2E3	PHF7	1.087896	1.814584	NA	ND	ND	ND	NA	0.830586969851955	0.0086	N	N	NA	Enzyme	ENSMUSG00000035293	Y	0	4	tree4305	1	1	1	1	0	0	Y	0	0.111111111111111	0.5397	11.3869	0.0474	42.5	21.016	ND	ND	ND
ENSG00000135144	ENSG00000135144	ENSG00000091073	Y	DTX1	NA	1.087896	1.814584	NA	ND	ND	ND	NA	NA	0.035	N	N	NA	Regulation	ENSMUSG00000029603	N	2	5	tree4306	1	0.333333333333333	3	1	0.173913043478261	0.0714285714285714	Y	0	0.333333333333333	0.4137	61.6601	0.0067	48.997	45.497	ND	ND	ND
ENSG00000109113	ENSG00000109113	ENSG00000100228	Y	RAB34	RAB36	1.087896	1.814584	NA	ND	MD	MD	NA	0.195324214265695	0.0055	N	N	NA	Enzyme	ENSMUSG00000002059	NA	67	2	tree4310	1	1	1	1	0.289473684210526	0.235294117647059	N	NA	0.111111111111111	0.3676	43.156	0.0085	54.636	47.55	ND	MD	MD
ENSG00000165175	ENSG00000165175	ENSG00000151365	Y	MID1IP1	THRSP	1.087896	1.814584	NA	ND	MD	MD	NA	-0.187370051962456	0	N	N	NA	NA	ENSMUSG00000008035	NA	1	2	tree4311	NA	NA	NA	NA	0	0	N	0	NA	0.5111	95.3446	0.0054	39.86	30.645	ND	MD	MD
ENSG00000135541	ENSG00000135541	ENSG00000131725	Y	AHI1	WDR44	2.214584	2.214584	NA	PD	ND	NA	0.478514281796172	0.0474745964665899	0.04	N	N	NA	NA	ENSMUSG00000019986	Y	1	2	tree4321	NA	NA	NA	NA	0	0	N	0	NA	1.0234	9.9048	0.1033	22.77	15.434	MD	ND	MD
ENSG00000141441	ENSG00000141441	ENSG00000157833	Y	FAM59A	FAM59B	1.087896	1.614584	NA	ND	ND	ND	NA	0.32194237268627	0.0077	N	N	NA	NA	ENSMUSG00000042680	NA	1	2	tree4323	NA	NA	NA	NA	NA	NA	N	NA	NA	0.4162	66.4882	0.0063	51.259	38.073	ND	ND	ND
ENSG00000144214	ENSG00000144214	ENSG00000185674	Y	LYG1	LYG2	0.423003	1.614584	NA	ND	ND	ND	NA	-0.0283241737876929	0.0411	N	N	NA	Enzyme	ENSMUSG00000026085	NA	1	2	tree4324	1	1	1	1	NA	NA	N	NA	0.111111111111111	0.543	2.0991	0.2587	39.791	35.349	ND	ND	ND
ENSG00000166272	ENSG00000166272	ENSG00000115274	Y	C10orf26	INO80B	1.087896	1.914584	NA	ND	ND	ND	0.0893224082880291	0.360297608703816	0.006	N	Y	NA	NA	ENSMUSG00000047731	NA	1	2	tree4325	NA	NA	NA	NA	0	0	N	NA	NA	1.3396	60.2006	0.0223	18.293	15.075	ND	ND	ND
ENSG00000105696	ENSG00000105696	ENSG00000116209	Y	TMEM59L	TMEM59	1.614584	1.614584	NA	ND	ND	ND	-0.33015707830673	-0.508951068421738	0.0089	N	N	NA	NA	ENSMUSG00000035964	NA	1	2	tree4326	NA	NA	NA	NA	0	0	N	NA	NA	0.6178	8.368	0.0738	36.656	31.233	ND	ND	ND
ENSG00000158270	ENSG00000158270	ENSG00000168077	Y	COLEC12	SCARA3	1.087896	1.087896	NA	ND	ND	ND	0.351117591215188	0.641129937156346	0.0051	N	N	NA	SignalTransduction	ENSMUSG00000036103	NA	4	2	tree4331	1	0.333333333333333	3	1	0	0	N	NA	0.333333333333333	0.668	38.9322	0.0172	34.746	27.045	ND	ND	ND
ENSG00000168379	ENSG00000168379	ENSG00000196301	Y	NA	NA	0.776542	0.776542	NA	ND	ND	ND	NA	NA	NA	N	N	NA	NA	NA	NA	46	8	tree4345	NA	NA	NA	NA	NA	NA	N	NA	NA	NA	NA	NA	NA	NA	ND	ND	ND
ENSG00000179344	ENSG00000179344	ENSG00000204275	Y	HLA-DQB1	NA	0.188275	0.776542	NA	PD	ND	NA	NA	NA	0.0142	N	N	NA	SignalTransduction	ENSMUSG00000073421	N	78	8	tree4345	NA	NA	NA	NA	NA	NA	N	NA	NA	NA	NA	NA	NA	NA	MD	ND	MD
ENSG00000196126	ENSG00000196126	ENSG00000198502	Y	HLA-DRB1	HLA-DRB5	0.03297	0.776542	NA	PD	PD	NA	NA	NA	0.0557	N	N	NA	SignalTransduction	NA	NA	68	8	tree4345	NA	NA	NA	NA	0.234848484848485	0.139240506329114	N	NA	NA	0.0665	0.0798	0.8329	88.722	88.722	MD	MD	MD
ENSG00000099326	ENSG00000099326	ENSG00000159885	Y	MZF1	ZNF222	0.604171	1.814584	NA	ND	ND	ND	0.531268388272171	-0.167970132868434	0.0157	N	N	NA	Regulation	ENSMUSG00000030380	N	378	4	tree4346	1	1	1	1	NA	NA	N	NA	0.111111111111111	0.6494	69.681	0.0093	35.041	23.202	ND	ND	ND
ENSG00000166526	ENSG00000166526	ENSG00000159885	Y	ZNF3	ZNF222	0.188275	1.814584	NA	ND	ND	ND	0.325790509625212	-0.298306938721934	0.0451	N	N	NA	Regulation	ENSMUSG00000037007	NA	515	4	tree4346	1	1	1	1	NA	NA	Y	NA	0.111111111111111	0.5308	1.9536	0.2717	45.185	34.398	ND	ND	ND
ENSG00000198298	ENSG00000198298	ENSG00000159885	Y	ZNF485	ZNF222	0.188275	1.814584	NA	ND	ND	ND	NA	0.223541932632957	0.0146	N	N	NA	NA	ENSMUSG00000030604	NA	514	4	tree4346	1	1	1	1	NA	NA	N	NA	0.111111111111111	0.6092	2.4936	0.2443	41.364	36.992	ND	ND	ND
ENSG00000168515	ENSG00000168515	ENSG00000124935	Y	SCGB1D1	SCGB1D2	0.164611	0.604171	NA	MD	MD	MD	0.375481022444501	0.012476064572776	0.033	N	N	NA	NA	NA	NA	2	4	tree4350	NA	NA	NA	NA	0.121212121212121	0.0645161290322581	N	0	NA	0.3447	0.2409	1.4305	58.889	58.889	MD	MD	MD
ENSG00000197745	ENSG00000197745	ENSG00000124935	Y	SCGB1D4	SCGB1D2	0.03297	0.604171	NA	ND	MD	MD	NA	NA	0.2207	N	N	NA	NA	NA	NA	2	4	tree4350	NA	NA	NA	NA	NA	NA	N	NA	NA	0.3881	0.2706	1.434	55.422	51.111	ND	MD	MD
ENSG00000215688	ENSG00000215688	ENSG00000220823	Y	NA	NA	0	0.00895	NA	ND	ND	ND	NA	NA	NA	N	N	NA	NA	NA	NA	0	9	tree4351	NA	NA	NA	NA	NA	NA	N	NA	NA	NA	NA	NA	NA	NA	ND	ND	ND
ENSG00000182368	ENSG00000182368	ENSG00000170215	Y	FAM27A	FAM27B	0	0.00895	NA	ND	ND	ND	NA	NA	NA	N	N	NA	NA	NA	NA	2	9	tree4351	NA	NA	NA	NA	NA	NA	N	NA	NA	0	0	0.4841	100	100	ND	ND	ND
ENSG00000088367	ENSG00000088367	ENSG00000079819	Y	EPB41L1	EPB41L2	1.814584	1.914584	NA	ND	ND	ND	0.179883443090309	0.436275422995847	NA	N	N	NA	NA	ENSMUSG00000027624	N	17	4	tree4369	NA	NA	NA	NA	0.174418604651163	0.125	N	0.136363636363636	NA	1.5741	58.9607	0.0267	17.581	14.673	ND	ND	ND
ENSG00000178235	ENSG00000178235	ENSG00000185985	Y	SLITRK1	SLITRK2	1.087896	1.087896	NA	PD	ND	NA	NA	0.884547220597374	0.0013	N	N	NA	NA	ENSMUSG00000075478	Y	29	3	tree4371	NA	NA	NA	NA	0.134615384615385	0.136363636363636	Y	NA	NA	0.5002	67.4302	0.0074	43.465	34.419	PD	ND	NA
ENSG00000127329	ENSG00000127329	ENSG00000080031	Y	PTPRB	PTPRH	1.914584	1.914584	NA	MD	MD	MD	-0.0256126271855861	0.451124197086991	0.0196	Y	N	NA	Enzyme	ENSMUSG00000020154	Y	20	6	tree4372	1	1	1	1	0.0422535211267606	0.0196078431372549	Y	0.0588235294117647	0.111111111111111	0.7541	33.2647	0.0227	33.455	16.435	MD	MD	MD
ENSG00000149177	ENSG00000149177	ENSG00000080031	Y	PTPRJ	PTPRH	1.087896	1.914584	NA	PD	MD	MD	0.0418052373315682	0.146125872823647	0.0778	N	N	NA	Enzyme	ENSMUSG00000025314	Y	24	6	tree4372	1	1	1	1	0.019047619047619	0.0125	Y	0	0.111111111111111	0.7629	66.3298	0.0115	31.81	24.71	MD	MD	MD
ENSG00000151490	ENSG00000151490	ENSG00000139304	Y	PTPRO	PTPRQ	1.087896	1.914584	NA	MD	MD	MD	NA	NA	NA	N	N	NA	SignalTransduction	ENSMUSG00000030223	N	12	6	tree4372	NA	NA	NA	NA	0	0	Y	NA	NA	0.815	68.7702	0.0119	31.526	16.154	MD	MD	MD
ENSG00000154975	ENSG00000154975	ENSG00000063180	Y	CA10	CA11	1.087896	1.087896	NA	ND	ND	ND	0.78245682462603	0.881185705982452	0	N	N	NA	NA	NA	NA	17	2	tree4378	NA	NA	NA	NA	0	0	Y	NA	NA	0.3512	69.4417	0.0051	53.395	51.183	ND	ND	ND
ENSG00000114867	ENSG00000114867	ENSG00000075151	Y	EIF4G1	EIF4G3	1.087896	1.814584	NA	MD	ND	MD	-0.0261376806155045	-0.0479513500285912	0.0061	Y	N	NA	NA	ENSMUSG00000045983	NA	11	2	tree4388	1	1	1	1	0.130890052356021	0.0697674418604651	N	0.222222222222222	0.111111111111111	0.3956	48.4414	0.0082	54.841	47.258	MD	ND	MD
ENSG00000008394	ENSG00000008394	ENSG00000148344	Y	MGST1	PTGES	1.814584	1.814584	NA	PD	MD	MD	NA	0.126578416321703	0.0335	N	N	NA	Enzyme	ENSMUSG00000008540	NA	1	2	tree4390	0.339	0	1	0	0.0380434782608696	0	Y	0	0.0376666666666667	0.6074	64.6247	0.0094	39.073	37.821	MD	MD	MD
ENSG00000102081	ENSG00000102081	ENSG00000114416	Y	FMR1	FXR1	1.087896	1.814584	NA	PD	PD	NA	0.270756519092303	-0.585488526061038	0.0535	N	Y	NA	NA	ENSMUSG00000000838	N	2	3	tree4391	NA	NA	NA	NA	0.0708333333333333	0.024390243902439	Y	0.0909090909090909	NA	0.2237	6.5245	0.0343	66.729	50.21	MD	MD	MD
ENSG00000032219	ENSG00000032219	ENSG00000054267	Y	ARID4A	ARID4B	1.087896	1.814584	NA	MD	ND	MD	0.414799701576231	0.517272250597819	0.0194	Y	Y	N	Regulation	ENSMUSG00000048118	Y	6	2	tree4398	NA	NA	NA	NA	0.118279569892473	0.0526315789473684	N	0.142857142857143	NA	0.4957	87.206	0.0057	47.84	43.741	MD	ND	MD
ENSG00000105063	ENSG00000105063	ENSG00000100239	Y	PPP6R1	PPP6R2	1.087896	2.214584	NA	ND	ND	ND	0.396944131506766	0.413183000588882	0.0158	Y	Y	Y	NA	ENSMUSG00000052296	NA	2	3	tree4406	NA	NA	NA	NA	0.52	0.45	N	0.666666666666667	NA	0.427	77.3622	0.0055	48.337	38.144	ND	ND	ND
ENSG00000171759	ENSG00000171759	ENSG00000180176	Y	PAH	TH	1.914584	1.914584	NA	PD	PD	NA	0.116647910463381	0.0722454294587735	0.0107	N	N	NA	Enzyme	ENSMUSG00000020051	N	3	4	tree4407	0.782	0	4	0	0.0573770491803279	0.00934579439252336	Y	NA	0.347555555555556	0.3591	74.4084	0.0048	53.153	44.03	MD	MD	MD
ENSG00000129167	ENSG00000129167	ENSG00000139287	Y	TPH1	TPH2	1.087896	1.914584	NA	PD	PD	NA	NA	0.118717427379073	0.0178	N	N	NA	Enzyme	ENSMUSG00000040046	N	3	4	tree4407	1	1	1	1	0.230769230769231	0.0631578947368421	Y	NA	0.111111111111111	0.1888	13.4055	0.0141	71.396	61.197	PD	MD	MD
ENSG00000111725	ENSG00000111725	ENSG00000131791	Y	PRKAB1	PRKAB2	1.087896	2.214584	NA	ND	PD	NA	0.368532026105939	-0.352313698647344	0	N	N	NA	NA	ENSMUSG00000029513	Y	1	2	tree4409	NA	NA	NA	NA	0.485714285714286	0.184210526315789	N	0.25	NA	0.1871	3.482	0.0537	71.375	70.33	ND	PD	NA
ENSG00000141446	ENSG00000141446	ENSG00000171320	Y	ESCO1	ESCO2	1.087896	2.214584	NA	ND	MD	MD	NA	0.122179655431035	0.017	N	N	NA	Enzyme	ENSMUSG00000024293	NA	1	2	tree4411	1	1	1	1	0.260869565217391	0.0727272727272727	N	NA	0.111111111111111	0.6523	39.1291	0.0167	36.455	25.86	ND	MD	MD
ENSG00000168387	ENSG00000168387	ENSG00000146809	Y	NA	ASB15	1.087896	1.614584	NA	ND	ND	ND	NA	NA	NA	N	N	NA	NA	NA	NA	0	4	tree4419	NA	NA	NA	NA	NA	NA	N	NA	NA	NA	NA	NA	NA	NA	ND	ND	ND
ENSG00000129514	ENSG00000129514	ENSG00000170608	Y	FOXA1	FOXA3	1.087896	2.214584	NA	MD	ND	MD	NA	0.241727029414678	0.006	N	N	NA	Regulation	ENSMUSG00000035451	Y	36	24	tree4424	NA	NA	NA	NA	0.127167630057803	0.0551181102362205	Y	0	NA	0.3384	91.0009	0.0037	55.491	40.336	MD	ND	MD
ENSG00000054598	ENSG00000054598	ENSG00000176692	Y	FOXC1	FOXC2	0.776542	2.214584	NA	MD	PD	MD	0.177719340186884	0.324517178035518	0.0049	N	N	NA	Regulation	ENSMUSG00000050295	Y	38	24	tree4424	1	1	1	1	0.161111111111111	0.087248322147651	Y	0	0.111111111111111	0.2713	134.2069	0.002	59.529	47.359	MD	MD	MD
ENSG00000186564	ENSG00000186564	ENSG00000187140	Y	FOXD2	FOXD3	1.087896	2.214584	NA	ND	MD	MD	0.444849575686543	0.686390218001136	0.0099	N	N	NA	Regulation	ENSMUSG00000055210	N	35	24	tree4424	NA	NA	NA	NA	0.0266666666666667	0.0169491525423729	Y	NA	NA	0.4533	74.2848	0.0061	48.951	38.603	ND	MD	MD
ENSG00000184492	ENSG00000184492	ENSG00000204828	Y	FOXD4L1	FOXD4L2	0	2.214584	NA	ND	ND	ND	NA	NA	0.0602	N	N	NA	Regulation	NA	NA	38	24	tree4424	NA	NA	NA	NA	NA	NA	Y	NA	NA	0.1873	0.3552	0.5274	77.354	70.534	ND	ND	ND
ENSG00000178919	ENSG00000178919	ENSG00000186790	Y	FOXE1	FOXE3	1.087896	2.214584	NA	PD	MD	MD	-0.13224194081598	0.582533165626624	0.0143	N	N	NA	Regulation	ENSMUSG00000070990	Y	39	24	tree4424	NA	NA	NA	NA	0.021978021978022	0.0168067226890756	Y	NA	NA	0.3932	80.0723	0.0049	52.333	40.051	MD	MD	MD
ENSG00000168269	ENSG00000168269	ENSG00000186766	Y	FOXI1	FOXI2	1.087896	2.214584	NA	MD	ND	MD	NA	NA	0.021	N	N	NA	Regulation	ENSMUSG00000047861	Y	40	24	tree4424	NA	NA	NA	NA	0.0350877192982456	0.0192307692307692	Y	NA	NA	0.4168	2.3647	0.1762	52.548	43.194	MD	ND	MD
ENSG00000147421	ENSG00000147421	ENSG00000135100	Y	HMBOX1	HNF1A	1.614584	1.914584	NA	ND	PD	NA	0.303827367262341	-0.43743250945003	0.0268	N	N	NA	Regulation	ENSMUSG00000021972	NA	1	3	tree4442	NA	NA	NA	NA	NA	NA	N	0	NA	1.034	25.6023	0.0404	24.267	13.019	ND	MD	MD
ENSG00000108753	ENSG00000108753	ENSG00000135100	Y	HNF1B	HNF1A	1.087896	1.914584	NA	PD	PD	NA	0.0963782676086788	0.513686449672945	0.0032	N	N	NA	Regulation	ENSMUSG00000020679	Y	3	3	tree4442	1	1	1	1	0.203703703703704	0.0856164383561644	Y	0.0416666666666667	0.111111111111111	0.2749	82.5237	0.0033	59.885	46.777	MD	MD	MD
ENSG00000161241	ENSG00000161241	ENSG00000161243	Y	NA	FBXO27	0.188275	1.914584	NA	ND	ND	ND	NA	NA	NA	N	N	NA	NA	NA	NA	0	6	tree4443	NA	NA	NA	NA	NA	NA	N	NA	NA	NA	NA	NA	NA	NA	ND	ND	ND
ENSG00000116661	ENSG00000116661	ENSG00000132879	Y	FBXO2	FBXO44	1.087896	1.914584	NA	ND	ND	ND	NA	0.584503745442722	0.1671	N	N	NA	Enzyme	ENSMUSG00000041556	N	4	6	tree4443	NA	NA	NA	NA	0.212765957446809	0.0344827586206897	N	0.166666666666667	NA	0.745	74.8097	0.01	29.435	23.779	ND	ND	ND
ENSG00000116663	ENSG00000116663	ENSG00000132879	Y	FBXO6	FBXO44	0.604171	1.914584	NA	ND	ND	ND	NA	-0.522046404358653	0.0152	N	N	NA	Enzyme	ENSMUSG00000055401	NA	4	6	tree4443	NA	NA	NA	NA	0.4375	0.115384615384615	N	0.5	NA	0.5296	71.4851	0.0074	46.484	40.614	ND	ND	ND
ENSG00000144455	ENSG00000144455	ENSG00000129103	Y	SUMF1	SUMF2	1.814584	1.814584	NA	MD	ND	MD	NA	0.54509563341338	0.0885	N	N	NA	Enzyme	ENSMUSG00000030101	Y	1	2	tree4456	NA	NA	NA	NA	0.0555555555555556	0	N	NA	NA	0.6889	1.945	0.3542	38.329	30.435	MD	ND	MD
ENSG00000213079	ENSG00000213079	ENSG00000156304	Y	SCAF8	SCAF4	1.614584	1.914584	NA	ND	ND	ND	0.308849352716005	0.525562022706671	0.0096	Y	N	NA	NA	ENSMUSG00000046201	NA	4	2	tree4459	NA	NA	NA	NA	0	0	N	NA	NA	0.4957	9.5568	0.0519	45.626	35.793	ND	ND	ND
ENSG00000152413	ENSG00000152413	ENSG00000103942	Y	HOMER1	HOMER2	1.087896	1.814584	NA	PD	ND	NA	-0.0871219015835592	-0.0354390858263432	0.0028	N	N	NA	NA	ENSMUSG00000007617	N	2	3	tree4463	NA	NA	NA	NA	0.2	0.0470588235294118	Y	0.172413793103448	NA	0.3762	67.4973	0.0056	52.691	52.394	PD	ND	NA
ENSG00000141741	ENSG00000141741	ENSG00000178980	Y	C17orf37	NA	1.614584	1.914584	NA	MD	MD	MD	NA	NA	0.011	N	N	NA	NA	ENSMUSG00000002580	NA	0	2	tree4467	1	1	1	1	0.0561797752808989	0	N	NA	0.111111111111111	0.8029	7.3153	0.1098	25.581	18.644	MD	MD	MD
ENSG00000166669	ENSG00000166669	ENSG00000171681	Y	ATF7IP2	ATF7IP	1.087896	1.814584	NA	PD	MD	MD	0.385333170546272	0.395169790203657	0.0556	Y	Y	N	NA	ENSMUSG00000039200	NA	0	2	tree4475	NA	NA	NA	NA	0.145454545454545	0.0465116279069767	N	0.0476190476190476	NA	0.8191	6.1246	0.1337	30.69	16.444	PD	MD	MD
ENSG00000184616	ENSG00000184616	ENSG00000205506	Y	NA	NA	0	1.614584	NA	ND	ND	ND	NA	NA	NA	N	N	NA	NA	NA	NA	0	20	tree4476	NA	NA	NA	NA	NA	NA	N	NA	NA	NA	NA	NA	NA	NA	ND	ND	ND
ENSG00000185040	ENSG00000185040	ENSG00000205482	Y	NA	NA	0	1.614584	NA	ND	ND	ND	NA	NA	NA	N	N	NA	NA	NA	NA	0	20	tree4476	NA	NA	NA	NA	NA	NA	N	NA	NA	NA	NA	NA	NA	NA	ND	ND	ND
ENSG00000173678	ENSG00000173678	ENSG00000136206	Y	NA	SPDYE1	0	1.614584	NA	ND	ND	ND	NA	NA	NA	N	N	NA	NA	NA	NA	11	20	tree4476	NA	NA	NA	NA	NA	NA	N	NA	NA	0.0407	0.0435	0.9361	93.155	77.861	ND	ND	ND
ENSG00000129028	ENSG00000129028	ENSG00000131931	Y	THAP10	THAP1	1.914584	1.914584	NA	ND	MD	MD	0.0660206727978579	0.409719490657	0.0295	N	N	NA	NA	NA	NA	0	5	tree4477	NA	NA	NA	NA	0	0	N	0	NA	0.9715	65.8725	0.0147	26.829	20.755	ND	MD	MD
ENSG00000173451	ENSG00000173451	ENSG00000041988	Y	THAP2	THAP3	1.614584	1.914584	NA	ND	ND	ND	NA	-0.251340714009082	0.0075	N	N	NA	NA	ENSMUSG00000020137	NA	6	5	tree4477	NA	NA	NA	NA	0.105263157894737	0.0666666666666667	N	0	NA	0.8942	62.9227	0.0142	28.638	24.016	ND	ND	ND
ENSG00000166734	ENSG00000166734	ENSG00000135052	Y	CASC4	GOLM1	1.087896	1.087896	NA	ND	MD	MD	NA	0.66316092051874	0.0872	N	N	NA	NA	ENSMUSG00000060227	NA	1	2	tree4479	NA	NA	NA	NA	0	0	N	NA	NA	0.943	64.7827	0.0146	29.427	24.459	ND	MD	MD
ENSG00000166510	ENSG00000166510	ENSG00000137878	Y	CCDC68	GCOM1	1.087896	1.087896	NA	ND	ND	ND	0.389588779607653	0.284435884312801	0.0166	N	N	NA	NA	ENSMUSG00000038903	NA	7	3	tree4480	NA	NA	NA	NA	0	0	N	NA	NA	0.7837	67.4022	0.0116	31.611	18.705	ND	ND	ND
ENSG00000133874	ENSG00000133874	ENSG00000101236	Y	RNF122	RNF24	1.087896	2.214584	NA	ND	ND	ND	0.0765959826140015	-0.164206051109999	0.0059	N	N	NA	NA	ENSMUSG00000039328	NA	3	3	tree4482	1	1	1	1	0	0	N	NA	0.111111111111111	0.4073	65.0002	0.0063	52.941	47.368	ND	ND	ND
ENSG00000197747	ENSG00000197747	ENSG00000163191	Y	S100A10	S100A11	1.087896	1.614584	NA	MD	MD	MD	0.723285478924036	0.653890266235063	0	N	N	NA	NA	ENSMUSG00000041959	N	6	18	tree4483	1	0.333333333333333	3	1	0.0769230769230769	0.0563380281690141	N	0	0.333333333333333	0.5611	66.051	0.0085	37.113	34.286	MD	MD	MD
ENSG00000163221	ENSG00000163221	ENSG00000143546	Y	S100A12	S100A8	0.604171	1.614584	NA	MD	MD	MD	0.620690011325051	0.788157786217483	0.13	N	N	NA	NA	NA	NA	4	18	tree4483	1	0.333333333333333	3	1	0.101123595505618	0.0680272108843537	N	0.0476190476190476	0.333333333333333	0.6072	9.589	0.0633	42.045	38.144	MD	MD	MD
ENSG00000189171	ENSG00000189171	ENSG00000189334	Y	S100A13	S100A14	0.604171	1.614584	NA	MD	ND	MD	-0.0854888389097065	-0.0203710265062976	0.0742	N	N	NA	NA	ENSMUSG00000042312	NA	1	18	tree4483	1	0.25	4	1	0.0759493670886076	0.0476190476190476	N	0	0.444444444444444	0.6051	11.2556	0.0538	37.895	33.645	MD	ND	MD
ENSG00000196754	ENSG00000196754	ENSG00000188015	Y	S100A2	S100A3	0.604171	1.614584	NA	MD	ND	MD	0.253099045821748	0.333517308135366	0.0171	N	N	NA	NA	NA	NA	9	18	tree4483	1	1	1	1	0.0720720720720721	0.0625	N	NA	0.111111111111111	0.4277	97.6848	0.0044	44.33	30.282	MD	ND	MD
ENSG00000163827	ENSG00000163827	ENSG00000122477	Y	LRRC2	LRRC39	1.087896	1.814584	NA	ND	ND	ND	NA	0.820606872722199	0.0774	N	N	NA	NA	ENSMUSG00000032495	NA	35	3	tree4485	NA	NA	NA	NA	NA	NA	N	NA	NA	0.666	8.7428	0.0762	34.545	30	ND	ND	ND
ENSG00000012124	ENSG00000012124	ENSG00000088827	Y	CD22	SIGLEC1	1.087896	1.087896	NA	PD	MD	MD	-0.0253212355111381	0.269940859300248	0.0695	N	N	NA	NA	ENSMUSG00000030577	N	54	2	tree4486	NA	NA	NA	NA	0.0648648648648649	0	N	0	NA	0.7889	74.6922	0.0106	30.639	14.708	MD	MD	MD
ENSG00000181214	ENSG00000181214	ENSG00000197849	Y	NA	NA	0.188275	1.914584	NA	ND	ND	ND	NA	NA	NA	N	N	NA	SignalTransduction	NA	NA	0	3	tree4492	NA	NA	NA	NA	NA	NA	N	NA	NA	NA	NA	NA	NA	NA	ND	ND	ND
ENSG00000182646	ENSG00000182646	ENSG00000179304	Y	FAM156A	FAM156B	0	0.164611	NA	ND	ND	ND	NA	NA	NA	N	N	NA	NA	NA	NA	0	2	tree4497	NA	NA	NA	NA	NA	NA	N	NA	NA	0	0	0.3949	100	100	ND	ND	ND
ENSG00000083844	ENSG00000083844	ENSG00000105132	Y	ZNF264	ZNF550	0.188275	0.188275	NA	ND	ND	ND	-0.081460204593866	0.472190761890241	0.0148	N	N	NA	NA	NA	NA	464	2	tree4501	NA	NA	NA	NA	NA	NA	N	NA	NA	NA	NA	NA	NA	NA	ND	ND	ND
ENSG00000118496	ENSG00000118496	ENSG00000163833	Y	FBXO30	FBXO40	1.087896	1.914584	NA	ND	PD	NA	NA	0.377421611904814	0.0065	N	N	NA	NA	ENSMUSG00000047648	NA	1	2	tree4506	1	1	1	1	0	0	N	NA	0.111111111111111	0.6424	13.6861	0.0469	36.087	32.592	ND	PD	NA
ENSG00000116580	ENSG00000116580	ENSG00000163374	Y	GON4L	YY1AP1	0.03297	1.914584	NA	ND	ND	ND	-0.0551913730049404	0.355916173964102	0.0201	N	N	NA	NA	NA	NA	7	2	tree4507	NA	NA	NA	NA	0.0169491525423729	0.025	N	NA	NA	0.1094	0.1808	0.605	84.572	33.512	ND	ND	ND
ENSG00000188293	ENSG00000188293	ENSG00000188624	Y	IGFL1	IGFL3	0.188275	0.188275	NA	ND	ND	ND	NA	NA	0.0393	N	N	NA	NA	NA	NA	3	3	tree4508	NA	NA	NA	NA	NA	NA	N	NA	NA	0.5302	1.7488	0.3032	42.727	37.6	ND	ND	ND
ENSG00000077721	ENSG00000077721	ENSG00000119048	Y	UBE2A	UBE2B	1.087896	2.214584	NA	ND	ND	ND	0.0898023091852166	0.398126668402358	0	N	N	NA	Enzyme	ENSMUSG00000016308	Y	28	2	tree4534	1	1	2	1	0.194444444444444	0.171717171717172	Y	0.0714285714285714	0.222222222222222	0.0284	2.1645	0.0131	95.395	95.395	ND	ND	ND
ENSG00000188716	ENSG00000188716	ENSG00000079393	Y	DUPD1	DUSP13	1.087896	2.214584	NA	ND	ND	ND	NA	NA	0.0085	N	N	NA	Enzyme	ENSMUSG00000063821	NA	20	5	tree4536	NA	NA	NA	NA	NA	NA	N	NA	NA	0.4423	36.545	0.0121	46.377	28.235	ND	ND	ND
ENSG00000132965	ENSG00000132965	ENSG00000213316	Y	ALOX5AP	LTC4S	1.087896	1.614584	NA	PD	PD	NA	0.476687899288395	0.610647181311434	0.0086	N	N	NA	Regulation	ENSMUSG00000060063	N	2	4	tree4537	0.523	0.2	3	0.333333333333333	0.114942528735632	0.0294117647058824	N	0.166666666666667	0.174333333333333	0.7005	69.9133	0.01	33.784	30.675	MD	MD	MD
ENSG00000111196	ENSG00000111196	ENSG00000162385	Y	MAGOHB	MAGOH	1.087896	1.914584	NA	ND	ND	ND	0.291789216062079	0.257094938219888	0.0031	N	Y	NA	NA	ENSMUSG00000030188	NA	2	2	tree4545	NA	NA	NA	NA	0.0166666666666667	NA	N	0.0588235294117647	NA	0.0061	1.0854	0.0056	98.63	97.297	ND	ND	ND
ENSG00000138413	ENSG00000138413	ENSG00000182054	Y	IDH1	IDH2	2.214584	2.214584	NA	MD	MD	MD	-0.0921084415398395	-0.176902693743213	0.0046	Y	N	NA	Enzyme	ENSMUSG00000025950	NA	1	2	tree4546	1	1	2	1	0.275862068965517	0.115646258503401	Y	0	0.222222222222222	0.2426	14.1226	0.0172	69.1	62.418	MD	MD	MD
ENSG00000134780	ENSG00000134780	ENSG00000164535	Y	DAGLA	DAGLB	1.914584	1.914584	NA	MD	ND	MD	NA	0.42224356533609	0.0576	N	N	NA	Enzyme	ENSMUSG00000035735	N	1	2	tree4549	1	0.5	2	1	0.612903225806452	0.5	N	NA	0.222222222222222	0.6352	80.5652	0.0079	36.364	22.16	MD	ND	MD
ENSG00000149557	ENSG00000149557	ENSG00000171055	Y	FEZ1	FEZ2	1.087896	1.914584	NA	PD	ND	NA	0.537283447288174	0.320981607168846	0.0033	N	N	NA	NA	ENSMUSG00000032118	N	1	2	tree4550	NA	NA	NA	NA	0.390243902439024	0.25	Y	0.0408163265306122	NA	0.4077	4.6906	0.0869	52.975	44.63	PD	ND	NA
ENSG00000163982	ENSG00000163982	ENSG00000183034	Y	OTOP1	OTOP2	1.087896	1.914584	NA	ND	ND	ND	NA	NA	0.0272	N	N	NA	NA	ENSMUSG00000051596	N	2	3	tree4551	NA	NA	NA	NA	0.5	0.5	Y	NA	NA	0.6317	12.8214	0.0493	35.701	31.36	ND	ND	ND
ENSG00000156709	ENSG00000156709	ENSG00000183773	Y	AIFM1	AIFM3	1.914584	1.914584	NA	MD	ND	MD	NA	-0.394083902571737	0.0066	Y	N	NA	Transporter	ENSMUSG00000036932	Y	1	2	tree4553	NA	NA	NA	NA	0	0	N	0	NA	0.9534	62.7322	0.0152	27.079	19.971	MD	ND	MD
ENSG00000123594	ENSG00000123594	ENSG00000066427	Y	ATXN3L	ATXN3	0.423003	1.914584	NA	ND	PD	NA	-0.0636075195036558	-0.507101387212154	0.038	N	N	NA	Enzyme	NA	NA	1	2	tree4554	1	1	1	1	0.00917431192660551	0	N	0.0625	0.111111111111111	0.1951	0.6098	0.3199	68.661	63.421	ND	MD	MD
[truncated: 3,891 more rows]
