# Supplementary material for: Human Monogenic Disease Genes Have Frequently Functionally Redundant Paralogs
Source: PLoS Comput Biol. 2013 May 16;9(5):e1003073. doi: 10.1371/journal.pcbi.1003073 (PMC3656685; doi:10.1371/journal.pcbi.1003073)
Supplement: Dataset S1 — This supplementary file is an archive contains all the raw data and R scripts used in this study; also included in this archive is a detailed instruction for the readers to reproduce our main results, including all the figures, supplementary figures, and statistical tests except Figure 5, which was plotted manually. (ZIP) [file pcbi.1003073.s009.zip › Zhao_Chen_SupFile1_Archive_of_rawdata_and_scripts/00_rawdata/DSum1_DSum2_disease_genes_EMSEMBLIDs.txt]

DOMIM	DGenomics2011	DCurrentBiology2008	DSum1	DSum2
ENSG00000109339	MD	MD	ND	MD	MD
ENSG00000107643	ND	MD	ND	MD	MD
ENSG00000185386	ND	MD	ND	MD	MD
ENSG00000112062	ND	MD	ND	MD	MD
ENSG00000188130	ND	MD	ND	MD	MD
ENSG00000156711	ND	MD	ND	MD	MD
ENSG00000050748	ND	MD	ND	MD	MD
ENSG00000001626	PD	PD	PD	PD	PD
ENSG00000099821	ND	ND	ND	ND	ND
ENSG00000117308	MD	PD	PD	PD	MD
ENSG00000094841	ND	ND	ND	ND	ND
ENSG00000119523	MD	MD	ND	MD	MD
ENSG00000196860	ND	ND	ND	ND	ND
ENSG00000173726	ND	ND	ND	ND	ND
ENSG00000214629	ND	ND	ND	ND	ND
ENSG00000214896	ND	ND	ND	ND	ND
ENSG00000205246	ND	ND	ND	ND	ND
ENSG00000168028	ND	MD	ND	MD	MD
ENSG00000205171	ND	ND	ND	ND	ND
ENSG00000137168	ND	ND	ND	ND	ND
ENSG00000166508	ND	MD	ND	MD	MD
ENSG00000204628	ND	MD	ND	MD	MD
ENSG00000153707	ND	MD	PD	PD	MD
ENSG00000105426	ND	ND	ND	ND	ND
ENSG00000142949	ND	PD	PD	PD	PD
ENSG00000099203	ND	ND	ND	ND	ND
ENSG00000117500	ND	ND	ND	ND	ND
ENSG00000086598	ND	ND	ND	ND	ND
ENSG00000166557	ND	ND	ND	ND	ND
ENSG00000134970	ND	ND	ND	ND	ND
ENSG00000157315	ND	ND	ND	ND	ND
ENSG00000145817	ND	ND	ND	ND	ND
ENSG00000177752	ND	ND	ND	ND	ND
ENSG00000136937	ND	ND	ND	ND	ND
ENSG00000068784	ND	ND	ND	ND	ND
ENSG00000143952	ND	ND	ND	ND	ND
ENSG00000173653	ND	ND	ND	ND	ND
ENSG00000168000	MD	PD	MD	PD	MD
ENSG00000104299	ND	ND	ND	ND	ND
ENSG00000136152	ND	ND	ND	ND	ND
ENSG00000162813	ND	ND	ND	ND	ND
ENSG00000104331	MD	ND	ND	MD	MD
ENSG00000151689	ND	PD	ND	PD	PD
ENSG00000161381	ND	ND	ND	ND	ND
ENSG00000120594	ND	ND	ND	ND	ND
ENSG00000115839	MD	MD	ND	MD	MD
ENSG00000128694	ND	ND	ND	ND	ND
ENSG00000111110	ND	ND	ND	ND	ND
ENSG00000155367	ND	ND	ND	ND	ND
ENSG00000164088	ND	ND	ND	ND	ND
ENSG00000136478	ND	ND	ND	ND	ND
ENSG00000213380	MD	ND	ND	MD	MD
ENSG00000126062	ND	ND	ND	ND	ND
ENSG00000110975	ND	ND	ND	ND	ND
ENSG00000213023	ND	ND	ND	ND	ND
ENSG00000132718	ND	ND	ND	ND	ND
ENSG00000132872	ND	ND	ND	ND	ND
ENSG00000173227	ND	ND	ND	ND	ND
ENSG00000019505	ND	ND	PD	PD	PD
ENSG00000204176	ND	ND	ND	ND	ND
ENSG00000067715	ND	MD	PD	PD	MD
ENSG00000143858	ND	ND	ND	ND	ND
ENSG00000129990	ND	ND	ND	ND	ND
ENSG00000149043	ND	ND	ND	ND	ND
ENSG00000134207	ND	ND	ND	ND	ND
ENSG00000103528	ND	ND	ND	ND	ND
ENSG00000011347	ND	ND	ND	ND	ND
ENSG00000170743	ND	ND	ND	ND	ND
ENSG00000152104	MD	ND	ND	MD	MD
ENSG00000070778	ND	PD	ND	PD	PD
ENSG00000070159	ND	ND	ND	ND	ND
ENSG00000088179	ND	ND	ND	ND	ND
ENSG00000006114	ND	ND	ND	ND	ND
ENSG00000115977	ND	ND	PD	PD	PD
ENSG00000215464	ND	ND	ND	ND	ND
ENSG00000101278	ND	ND	ND	ND	ND
ENSG00000124614	MD	ND	ND	MD	MD
ENSG00000058729	ND	ND	ND	ND	ND
ENSG00000163444	ND	ND	ND	ND	ND
ENSG00000123562	ND	ND	ND	ND	ND
ENSG00000185787	ND	ND	ND	ND	ND
ENSG00000005302	ND	ND	ND	ND	ND
ENSG00000180667	ND	ND	ND	ND	ND
ENSG00000196187	ND	ND	ND	ND	ND
ENSG00000137216	ND	ND	ND	ND	ND
ENSG00000165548	ND	ND	ND	ND	ND
ENSG00000155252	ND	ND	ND	ND	ND
ENSG00000174776	ND	ND	ND	ND	ND
ENSG00000162843	ND	ND	ND	ND	ND
ENSG00000162851	ND	ND	ND	ND	ND
ENSG00000125122	ND	ND	ND	ND	ND
ENSG00000170871	ND	ND	ND	ND	ND
ENSG00000166323	ND	ND	ND	ND	ND
ENSG00000165182	ND	ND	ND	ND	ND
ENSG00000176953	ND	ND	ND	ND	ND
ENSG00000168175	ND	ND	ND	ND	ND
ENSG00000188803	ND	ND	ND	ND	ND
ENSG00000187902	ND	ND	ND	ND	ND
ENSG00000180730	ND	ND	ND	ND	ND
ENSG00000178343	ND	ND	ND	ND	ND
ENSG00000165617	ND	ND	ND	ND	ND
ENSG00000164488	ND	ND	ND	ND	ND
ENSG00000197380	ND	ND	ND	ND	ND
ENSG00000156313	MD	PD	PD	PD	MD
ENSG00000146826	ND	ND	ND	ND	ND
ENSG00000078725	ND	MD	PD	PD	MD
ENSG00000198797	ND	ND	ND	ND	ND
ENSG00000162670	ND	ND	PD	PD	PD
ENSG00000152969	ND	ND	ND	ND	ND
ENSG00000176049	ND	ND	ND	ND	ND
ENSG00000188385	ND	ND	ND	ND	ND
ENSG00000123096	ND	PD	ND	PD	PD
ENSG00000179674	ND	ND	ND	ND	ND
ENSG00000112280	ND	PD	PD	PD	PD
ENSG00000049089	MD	PD	PD	PD	MD
ENSG00000092758	MD	MD	PD	PD	MD
ENSG00000125534	ND	ND	ND	ND	ND
ENSG00000177485	ND	ND	MD	MD	MD
ENSG00000177311	MD	ND	PD	PD	MD
ENSG00000174282	ND	ND	ND	ND	ND
ENSG00000198081	ND	PD	ND	PD	PD
ENSG00000159055	ND	ND	ND	ND	ND
ENSG00000181408	ND	PD	PD	PD	PD
ENSG00000205631	ND	ND	ND	ND	ND
ENSG00000181143	ND	MD	ND	MD	MD
ENSG00000135898	ND	ND	ND	ND	ND
ENSG00000184661	ND	ND	ND	ND	ND
ENSG00000148773	ND	MD	PD	PD	MD
ENSG00000088726	ND	ND	ND	ND	ND
ENSG00000167077	ND	ND	ND	ND	ND
ENSG00000204424	ND	ND	ND	ND	ND
ENSG00000109471	ND	PD	PD	PD	PD
ENSG00000105767	ND	ND	ND	ND	ND
ENSG00000206163	ND	ND	ND	ND	ND
ENSG00000023516	ND	ND	PD	PD	PD
ENSG00000163535	ND	ND	ND	ND	ND
ENSG00000130164	MD	PD	PD	PD	MD
ENSG00000168702	ND	MD	PD	PD	MD
ENSG00000123384	ND	PD	PD	PD	PD
ENSG00000134569	MD	MD	PD	PD	MD
ENSG00000162337	MD	PD	PD	PD	MD
ENSG00000070018	MD	PD	PD	PD	MD
ENSG00000157193	MD	PD	PD	PD	MD
ENSG00000147852	MD	PD	PD	PD	MD
ENSG00000183801	ND	ND	ND	ND	ND
ENSG00000116774	ND	ND	ND	ND	ND
ENSG00000180408	ND	ND	ND	ND	ND
ENSG00000173137	ND	ND	ND	ND	ND
ENSG00000134057	ND	MD	ND	MD	MD
ENSG00000157456	ND	ND	ND	ND	ND
ENSG00000147082	ND	ND	ND	ND	ND
ENSG00000127445	ND	PD	PD	PD	PD
ENSG00000196763	ND	ND	ND	ND	ND
ENSG00000073050	ND	PD	PD	PD	PD
ENSG00000002330	ND	MD	ND	MD	MD
ENSG00000101868	ND	ND	ND	ND	ND
ENSG00000196365	ND	ND	ND	ND	ND
ENSG00000181085	ND	ND	ND	ND	ND
ENSG00000145715	MD	MD	PD	PD	MD
ENSG00000121057	ND	ND	ND	ND	ND
ENSG00000204227	ND	ND	ND	ND	ND
ENSG00000121481	ND	ND	ND	ND	ND
ENSG00000121022	ND	MD	ND	MD	MD
ENSG00000168496	ND	PD	ND	PD	PD
ENSG00000167699	ND	ND	ND	ND	ND
ENSG00000197265	ND	MD	PD	PD	MD
ENSG00000116990	ND	PD	PD	PD	PD
ENSG00000204053	ND	ND	ND	ND	ND
ENSG00000134323	MD	PD	PD	PD	MD
ENSG00000136997	MD	PD	PD	PD	MD
ENSG00000141510	PD	MD	PD	PD	MD
ENSG00000073282	MD	PD	PD	PD	MD
ENSG00000078900	ND	MD	PD	PD	MD
ENSG00000100216	ND	ND	ND	ND	ND
ENSG00000172766	ND	ND	ND	ND	ND
ENSG00000164134	ND	ND	ND	ND	ND
ENSG00000129534	ND	ND	ND	ND	ND
ENSG00000148248	ND	ND	ND	ND	ND
ENSG00000152904	ND	ND	ND	ND	ND
ENSG00000135372	ND	ND	ND	ND	ND
ENSG00000136448	ND	MD	ND	MD	MD
ENSG00000152465	ND	MD	ND	MD	MD
ENSG00000149273	ND	MD	ND	MD	MD
ENSG00000108179	ND	ND	ND	ND	ND
ENSG00000138002	ND	ND	ND	ND	ND
ENSG00000179889	ND	ND	PD	PD	PD
ENSG00000196696	ND	ND	ND	ND	ND
ENSG00000159322	ND	ND	ND	ND	ND
ENSG00000100294	ND	ND	ND	ND	ND
ENSG00000165475	ND	ND	ND	ND	ND
ENSG00000214883	ND	ND	ND	ND	ND
ENSG00000135829	ND	ND	ND	ND	ND
ENSG00000185129	ND	MD	ND	MD	MD
ENSG00000146676	ND	MD	ND	MD	MD
ENSG00000172733	ND	ND	ND	ND	ND
ENSG00000100364	ND	ND	ND	ND	ND
ENSG00000151779	ND	MD	ND	MD	MD
ENSG00000184575	ND	ND	ND	ND	ND
ENSG00000050130	ND	ND	ND	ND	ND
ENSG00000163900	ND	ND	ND	ND	ND
ENSG00000166471	ND	ND	ND	ND	ND
ENSG00000013561	ND	MD	ND	MD	MD
ENSG00000146729	ND	ND	ND	ND	ND
ENSG00000184117	ND	ND	ND	ND	ND
ENSG00000136783	ND	ND	ND	ND	ND
ENSG00000165028	ND	ND	ND	ND	ND
ENSG00000112115	ND	MD	ND	MD	MD
ENSG00000112116	MD	PD	PD	PD	MD
ENSG00000127743	ND	PD	ND	PD	PD
ENSG00000124391	ND	MD	ND	MD	MD
ENSG00000172458	ND	MD	ND	MD	MD
ENSG00000166090	ND	MD	ND	MD	MD
ENSG00000196419	ND	PD	PD	PD	PD
ENSG00000204771	ND	ND	ND	ND	ND
ENSG00000179832	ND	ND	ND	ND	ND
ENSG00000204839	ND	ND	ND	ND	ND
ENSG00000185038	ND	ND	ND	ND	ND
ENSG00000171495	ND	ND	ND	ND	ND
ENSG00000138386	ND	ND	ND	ND	ND
ENSG00000166886	ND	MD	ND	MD	MD
ENSG00000076351	MD	MD	ND	MD	MD
ENSG00000119457	ND	ND	ND	ND	ND
ENSG00000139508	ND	ND	ND	ND	ND
ENSG00000138028	ND	ND	ND	ND	ND
ENSG00000180398	MD	MD	ND	MD	MD
ENSG00000102531	ND	ND	ND	ND	ND
ENSG00000075420	ND	ND	ND	ND	ND
ENSG00000122687	ND	ND	ND	ND	ND
ENSG00000105323	ND	PD	ND	PD	PD
ENSG00000214753	ND	ND	ND	ND	ND
ENSG00000153187	ND	ND	ND	ND	ND
ENSG00000132382	ND	ND	ND	ND	ND
ENSG00000197299	MD	PD	PD	PD	MD
ENSG00000049656	ND	MD	PD	PD	MD
ENSG00000104853	ND	PD	ND	PD	PD
ENSG00000107949	ND	ND	ND	ND	ND
ENSG00000108296	ND	ND	ND	ND	ND
ENSG00000206562	ND	ND	ND	ND	ND
ENSG00000162972	ND	ND	PD	PD	PD
ENSG00000106853	ND	ND	ND	ND	ND
ENSG00000140043	ND	ND	ND	ND	ND
ENSG00000084693	ND	ND	ND	ND	ND
ENSG00000140943	ND	ND	ND	ND	ND
ENSG00000089248	ND	ND	ND	ND	ND
ENSG00000178149	ND	ND	ND	ND	ND
ENSG00000166819	MD	PD	ND	PD	MD
ENSG00000136935	ND	ND	ND	ND	ND
ENSG00000162772	ND	MD	ND	MD	MD
ENSG00000140044	ND	ND	ND	ND	ND
ENSG00000125740	ND	MD	ND	MD	MD
ENSG00000175592	ND	MD	ND	MD	MD
ENSG00000075426	ND	MD	ND	MD	MD
ENSG00000170345	ND	MD	ND	MD	MD
ENSG00000158545	ND	ND	ND	ND	ND
ENSG00000133641	ND	ND	ND	ND	ND
ENSG00000172757	ND	ND	PD	PD	PD
ENSG00000165410	MD	MD	ND	MD	MD
ENSG00000125868	ND	MD	ND	MD	MD
ENSG00000115827	MD	ND	ND	MD	MD
ENSG00000051523	MD	MD	PD	PD	MD
ENSG00000145882	ND	ND	ND	ND	ND
ENSG00000116005	ND	ND	ND	ND	ND
ENSG00000012822	ND	ND	PD	PD	PD
ENSG00000136436	ND	MD	ND	MD	MD
ENSG00000106052	ND	MD	ND	MD	MD
ENSG00000164123	ND	ND	ND	ND	ND
ENSG00000164711	ND	ND	ND	ND	ND
ENSG00000213071	ND	ND	PD	PD	PD
ENSG00000131187	MD	PD	PD	PD	MD
ENSG00000148702	PD	PD	PD	PD	PD
ENSG00000109758	ND	MD	ND	MD	MD
ENSG00000019991	MD	PD	PD	PD	MD
ENSG00000173531	ND	MD	PD	PD	MD
ENSG00000198670	PD	PD	PD	PD	PD
ENSG00000122194	PD	PD	PD	PD	PD
ENSG00000186715	ND	ND	ND	ND	ND
ENSG00000104368	MD	MD	PD	PD	MD
ENSG00000122861	MD	PD	PD	PD	MD
ENSG00000215702	ND	ND	ND	ND	ND
ENSG00000176160	ND	ND	ND	ND	ND
ENSG00000215701	ND	ND	ND	ND	ND
ENSG00000185122	ND	PD	ND	PD	PD
ENSG00000025156	ND	ND	ND	ND	ND
ENSG00000102878	MD	ND	MD	MD	MD
ENSG00000171129	ND	ND	ND	ND	ND
ENSG00000171116	ND	ND	ND	ND	ND
ENSG00000172468	ND	ND	ND	ND	ND
ENSG00000169953	ND	ND	ND	ND	ND
ENSG00000110169	ND	MD	ND	MD	MD
ENSG00000108255	MD	PD	ND	PD	MD
ENSG00000163499	ND	ND	PD	PD	PD
ENSG00000196431	MD	ND	ND	MD	MD
ENSG00000100122	MD	MD	ND	MD	MD
ENSG00000100058	ND	MD	ND	MD	MD
ENSG00000100053	MD	ND	ND	MD	MD
ENSG00000168582	ND	MD	PD	PD	MD
ENSG00000182187	ND	ND	PD	PD	PD
ENSG00000163254	MD	MD	PD	PD	MD
ENSG00000118231	MD	PD	PD	PD	MD
ENSG00000127377	ND	ND	ND	ND	ND
ENSG00000213139	ND	MD	ND	MD	MD
ENSG00000150776	ND	ND	ND	ND	ND
ENSG00000112218	ND	ND	ND	ND	ND
ENSG00000158636	ND	MD	PD	PD	MD
ENSG00000119979	ND	ND	ND	ND	ND
ENSG00000221930	ND	ND	ND	ND	ND
ENSG00000187024	ND	ND	ND	ND	ND
ENSG00000176155	ND	ND	ND	ND	ND
ENSG00000173905	ND	ND	PD	PD	PD
ENSG00000163611	ND	ND	ND	ND	ND
ENSG00000166220	ND	ND	ND	ND	ND
ENSG00000133026	ND	MD	ND	MD	MD
ENSG00000105357	MD	MD	ND	MD	MD
ENSG00000133392	MD	PD	ND	PD	MD
ENSG00000006788	ND	ND	ND	ND	ND
ENSG00000125414	MD	MD	ND	MD	MD
ENSG00000144821	ND	MD	ND	MD	MD
ENSG00000109063	MD	MD	ND	MD	MD
ENSG00000141048	ND	ND	ND	ND	ND
ENSG00000197616	MD	PD	ND	PD	MD
ENSG00000092054	MD	MD	PD	PD	MD
ENSG00000078814	ND	ND	ND	ND	ND
ENSG00000133020	MD	MD	MD	MD	MD
ENSG00000100345	MD	PD	MD	PD	MD
ENSG00000186638	ND	ND	ND	ND	ND
ENSG00000185499	ND	MD	PD	PD	MD
ENSG00000128536	ND	ND	ND	ND	ND
ENSG00000160813	ND	ND	ND	ND	ND
ENSG00000177875	ND	ND	ND	ND	ND
ENSG00000204538	ND	MD	ND	MD	MD
ENSG00000006327	ND	MD	ND	MD	MD
ENSG00000122952	ND	PD	ND	PD	PD
ENSG00000102109	ND	MD	ND	MD	MD
ENSG00000188655	ND	ND	ND	ND	ND
ENSG00000196844	ND	ND	ND	ND	ND
ENSG00000135744	PD	PD	PD	PD	PD
ENSG00000186910	ND	ND	PD	PD	PD
ENSG00000165953	ND	MD	ND	MD	MD
ENSG00000187483	ND	ND	ND	ND	ND
ENSG00000100665	ND	MD	ND	MD	MD
ENSG00000197249	MD	PD	PD	PD	MD
ENSG00000165951	ND	ND	ND	ND	ND
ENSG00000196136	ND	PD	PD	PD	PD
ENSG00000188488	ND	MD	ND	MD	MD
ENSG00000170099	MD	MD	PD	PD	MD
ENSG00000123561	MD	MD	MD	MD	MD
ENSG00000170054	ND	ND	PD	PD	PD
ENSG00000204669	ND	ND	ND	ND	ND
ENSG00000118785	ND	MD	PD	PD	MD
ENSG00000163602	ND	ND	ND	ND	ND
ENSG00000015153	ND	ND	ND	ND	ND
ENSG00000034152	ND	MD	ND	MD	MD
ENSG00000108984	ND	MD	ND	MD	MD
ENSG00000065559	ND	MD	ND	MD	MD
ENSG00000076984	ND	MD	ND	MD	MD
ENSG00000145723	ND	ND	ND	ND	ND
ENSG00000179393	ND	ND	ND	ND	ND
ENSG00000205086	ND	ND	ND	ND	ND
ENSG00000197536	ND	ND	ND	ND	ND
ENSG00000119408	ND	ND	PD	PD	PD
ENSG00000151414	ND	ND	ND	ND	ND
ENSG00000133101	ND	MD	ND	MD	MD
ENSG00000145386	ND	MD	ND	MD	MD
ENSG00000102309	ND	ND	ND	ND	ND
ENSG00000196584	ND	MD	PD	PD	MD
ENSG00000134001	ND	PD	ND	PD	PD
ENSG00000134308	ND	MD	ND	MD	MD
ENSG00000070501	ND	MD	PD	PD	MD
ENSG00000125656	ND	ND	ND	ND	ND
ENSG00000121270	MD	ND	ND	MD	MD
ENSG00000140798	ND	ND	ND	ND	ND
ENSG00000006071	PD	PD	PD	PD	PD
ENSG00000069431	MD	PD	PD	PD	MD
ENSG00000214783	ND	ND	ND	ND	ND
ENSG00000170667	ND	ND	ND	ND	ND
ENSG00000155903	ND	ND	ND	ND	ND
ENSG00000185989	ND	ND	ND	ND	ND
ENSG00000105808	ND	ND	ND	ND	ND
ENSG00000111344	ND	ND	ND	ND	ND
ENSG00000157654	ND	ND	PD	PD	PD
ENSG00000099260	ND	ND	PD	PD	PD
ENSG00000099864	ND	ND	ND	ND	ND
ENSG00000108055	MD	MD	ND	MD	MD
ENSG00000112367	MD	ND	ND	MD	MD
ENSG00000114209	MD	MD	ND	MD	MD
ENSG00000198276	ND	ND	ND	ND	ND
ENSG00000146648	MD	PD	PD	PD	MD
ENSG00000141736	MD	PD	PD	PD	MD
ENSG00000065361	MD	PD	PD	PD	MD
ENSG00000178568	ND	PD	PD	PD	PD
ENSG00000108592	ND	ND	ND	ND	ND
ENSG00000025772	ND	ND	ND	ND	ND
ENSG00000132341	ND	MD	ND	MD	MD
ENSG00000114439	ND	ND	PD	PD	PD
ENSG00000139496	ND	ND	ND	ND	ND
ENSG00000087842	ND	ND	ND	ND	ND
ENSG00000028839	ND	PD	ND	PD	PD
ENSG00000182521	ND	ND	ND	ND	ND
ENSG00000112592	MD	PD	ND	PD	MD
ENSG00000063177	ND	ND	ND	ND	ND
ENSG00000175319	ND	ND	ND	ND	ND
ENSG00000183441	ND	ND	ND	ND	ND
ENSG00000196712	PD	MD	PD	PD	MD
ENSG00000070061	MD	PD	PD	PD	MD
ENSG00000037474	ND	ND	ND	ND	ND
ENSG00000110344	ND	MD	ND	MD	MD
ENSG00000130939	ND	MD	ND	MD	MD
ENSG00000171723	MD	MD	ND	MD	MD
ENSG00000111602	ND	PD	PD	PD	PD
ENSG00000182612	ND	ND	ND	ND	ND
ENSG00000108219	ND	ND	ND	ND	ND
ENSG00000099282	ND	ND	ND	ND	ND
ENSG00000048140	ND	ND	ND	ND	ND
ENSG00000158457	ND	MD	ND	MD	MD
ENSG00000168785	ND	ND	ND	ND	ND
ENSG00000111596	ND	ND	ND	ND	ND
ENSG00000100024	MD	ND	ND	MD	MD
ENSG00000140961	ND	MD	ND	MD	MD
ENSG00000164823	ND	ND	ND	ND	ND
ENSG00000147912	ND	ND	ND	ND	ND
ENSG00000138081	ND	PD	PD	PD	PD
ENSG00000108433	MD	ND	PD	PD	MD
ENSG00000162408	ND	ND	ND	ND	ND
ENSG00000173559	ND	ND	ND	ND	ND
ENSG00000139579	ND	ND	ND	ND	ND
ENSG00000104889	MD	ND	ND	MD	MD
ENSG00000124253	MD	PD	PD	PD	MD
ENSG00000100889	MD	PD	ND	PD	MD
ENSG00000140694	ND	ND	ND	ND	ND
ENSG00000146453	ND	ND	ND	ND	ND
ENSG00000132773	ND	ND	ND	ND	ND
ENSG00000100592	ND	ND	ND	ND	ND
ENSG00000146122	ND	ND	PD	PD	PD
ENSG00000128242	ND	MD	ND	MD	MD
ENSG00000154252	ND	MD	ND	MD	MD
ENSG00000175229	ND	ND	ND	ND	ND
ENSG00000197093	ND	ND	ND	ND	ND
ENSG00000108588	ND	ND	ND	ND	ND
ENSG00000159063	MD	ND	ND	MD	MD
ENSG00000154813	ND	ND	ND	ND	ND
ENSG00000157184	MD	MD	PD	PD	MD
ENSG00000075213	ND	ND	ND	ND	ND
ENSG00000012171	ND	PD	ND	PD	PD
ENSG00000153993	ND	ND	ND	ND	ND
ENSG00000010319	ND	ND	ND	ND	ND
ENSG00000196189	MD	ND	ND	MD	MD
ENSG00000168758	MD	ND	ND	MD	MD
ENSG00000187764	ND	MD	ND	MD	MD
ENSG00000095539	ND	ND	ND	ND	ND
ENSG00000092421	ND	MD	PD	PD	MD
ENSG00000167680	ND	ND	ND	ND	ND
ENSG00000143434	ND	ND	ND	ND	ND
ENSG00000137872	ND	ND	ND	ND	ND
ENSG00000220023	ND	ND	ND	ND	ND
ENSG00000179403	ND	ND	ND	ND	ND
ENSG00000167601	ND	MD	ND	MD	MD
ENSG00000153208	MD	PD	PD	PD	MD
ENSG00000105976	MD	PD	PD	PD	MD
ENSG00000164078	ND	MD	ND	MD	MD
ENSG00000163785	ND	PD	ND	PD	PD
ENSG00000092445	ND	MD	ND	MD	MD
ENSG00000161800	ND	ND	ND	ND	ND
ENSG00000179915	PD	PD	PD	PD	PD
ENSG00000021645	ND	ND	PD	PD	PD
ENSG00000110076	ND	ND	ND	ND	ND
ENSG00000123739	ND	ND	ND	ND	ND
ENSG00000138308	ND	MD	ND	MD	MD
ENSG00000170248	ND	ND	ND	ND	ND
ENSG00000076201	ND	ND	ND	ND	ND
ENSG00000158106	ND	ND	ND	ND	ND
ENSG00000131941	ND	ND	PD	PD	PD
ENSG00000153066	ND	ND	ND	ND	ND
ENSG00000114026	MD	PD	PD	PD	MD
ENSG00000120658	ND	ND	ND	ND	ND
ENSG00000165675	ND	MD	ND	MD	MD
ENSG00000168273	ND	ND	ND	ND	ND
ENSG00000215734	ND	ND	ND	ND	ND
ENSG00000131586	ND	ND	ND	ND	ND
ENSG00000172315	ND	ND	ND	ND	ND
ENSG00000105849	ND	ND	ND	ND	ND
ENSG00000100532	ND	ND	ND	ND	ND
ENSG00000143196	ND	ND	PD	PD	PD
ENSG00000102904	ND	ND	ND	ND	ND
ENSG00000135847	ND	ND	ND	ND	ND
ENSG00000132840	ND	PD	ND	PD	PD
ENSG00000145692	ND	PD	PD	PD	PD
ENSG00000177414	ND	ND	ND	ND	ND
ENSG00000159374	ND	ND	ND	ND	ND
ENSG00000090905	ND	ND	ND	ND	ND
ENSG00000100354	ND	ND	PD	PD	PD
ENSG00000078687	ND	ND	ND	ND	ND
ENSG00000088854	ND	ND	ND	ND	ND
ENSG00000116212	ND	ND	ND	ND	ND
ENSG00000198920	ND	ND	ND	ND	ND
ENSG00000154328	ND	ND	ND	ND	ND
ENSG00000109674	ND	ND	PD	PD	PD
ENSG00000117228	ND	MD	ND	MD	MD
ENSG00000117226	ND	ND	ND	ND	ND
ENSG00000162645	ND	PD	ND	PD	PD
ENSG00000162654	ND	ND	ND	ND	ND
ENSG00000213512	ND	ND	ND	ND	ND
ENSG00000154451	ND	MD	ND	MD	MD
ENSG00000183347	ND	ND	ND	ND	ND
ENSG00000164615	ND	ND	PD	PD	PD
ENSG00000128891	ND	ND	ND	ND	ND
ENSG00000134256	ND	ND	ND	ND	ND
ENSG00000143061	ND	ND	ND	ND	ND
ENSG00000162729	ND	MD	ND	MD	MD
ENSG00000134247	ND	ND	ND	ND	ND
ENSG00000123500	MD	MD	MD	MD	MD
ENSG00000144810	ND	ND	ND	ND	ND
ENSG00000171812	MD	MD	MD	MD	MD
ENSG00000214882	ND	MD	ND	MD	MD
ENSG00000163346	ND	ND	ND	ND	ND
ENSG00000134548	ND	ND	ND	ND	ND
ENSG00000176244	ND	ND	ND	ND	ND
ENSG00000155368	ND	MD	PD	PD	MD
ENSG00000183397	ND	ND	ND	ND	ND
ENSG00000128944	ND	ND	ND	ND	ND
ENSG00000189367	ND	ND	ND	ND	ND
ENSG00000184454	ND	ND	ND	ND	ND
ENSG00000165188	ND	ND	ND	ND	ND
ENSG00000172086	ND	ND	PD	PD	PD
ENSG00000166432	ND	ND	ND	ND	ND
ENSG00000130997	ND	ND	ND	ND	ND
ENSG00000157606	ND	ND	ND	ND	ND
ENSG00000176654	ND	ND	ND	ND	ND
ENSG00000111704	ND	MD	ND	MD	MD
ENSG00000181495	ND	ND	ND	ND	ND
ENSG00000175699	ND	ND	ND	ND	ND
ENSG00000167525	ND	ND	ND	ND	ND
ENSG00000146530	ND	ND	ND	ND	ND
ENSG00000144635	ND	ND	ND	ND	ND
ENSG00000135720	ND	ND	ND	ND	ND
ENSG00000180822	ND	ND	ND	ND	ND
ENSG00000204867	ND	ND	ND	ND	ND
ENSG00000100028	ND	MD	ND	MD	MD
ENSG00000112237	ND	MD	ND	MD	MD
ENSG00000104320	PD	PD	PD	PD	PD
ENSG00000126215	PD	PD	PD	PD	PD
ENSG00000128692	ND	ND	ND	ND	ND
ENSG00000125977	ND	ND	ND	ND	ND
ENSG00000175793	ND	PD	PD	PD	PD
ENSG00000166913	ND	PD	ND	PD	PD
ENSG00000108953	MD	PD	PD	PD	MD
ENSG00000170027	ND	MD	ND	MD	MD
ENSG00000128245	ND	PD	PD	PD	PD
ENSG00000164924	ND	MD	PD	PD	MD
ENSG00000197912	MD	PD	MD	PD	MD
ENSG00000124574	ND	ND	ND	ND	ND
ENSG00000103222	ND	PD	PD	PD	PD
ENSG00000023839	MD	PD	PD	PD	MD
ENSG00000108846	ND	MD	ND	MD	MD
ENSG00000125257	ND	PD	PD	PD	PD
ENSG00000114770	ND	MD	ND	MD	MD
ENSG00000091262	MD	PD	PD	PD	MD
ENSG00000136848	ND	MD	ND	MD	MD
ENSG00000075391	ND	ND	PD	PD	PD
ENSG00000105122	ND	ND	ND	ND	ND
ENSG00000197283	MD	ND	ND	MD	MD
ENSG00000111254	ND	MD	ND	MD	MD
ENSG00000147081	ND	MD	ND	MD	MD
ENSG00000100387	ND	MD	ND	MD	MD
ENSG00000117543	ND	ND	ND	ND	ND
ENSG00000108883	ND	MD	ND	MD	MD
ENSG00000166887	ND	ND	ND	ND	ND
ENSG00000144848	ND	ND	ND	ND	ND
ENSG00000124217	ND	ND	ND	ND	ND
ENSG00000154174	ND	MD	ND	MD	MD
ENSG00000078699	ND	ND	ND	ND	ND
ENSG00000129993	ND	MD	ND	MD	MD
ENSG00000079102	MD	MD	ND	MD	MD
ENSG00000061455	ND	ND	ND	ND	ND
ENSG00000115008	ND	PD	PD	PD	PD
ENSG00000125538	MD	PD	PD	PD	MD
ENSG00000136697	ND	PD	PD	PD	PD
ENSG00000136695	ND	PD	ND	PD	PD
ENSG00000136694	ND	ND	ND	ND	ND
ENSG00000136696	ND	ND	ND	ND	ND
ENSG00000125571	ND	ND	ND	ND	ND
ENSG00000136688	ND	ND	ND	ND	ND
ENSG00000136689	MD	PD	PD	PD	MD
ENSG00000215703	ND	ND	ND	ND	ND
ENSG00000070669	ND	MD	ND	MD	MD
ENSG00000080819	MD	PD	PD	PD	MD
ENSG00000147127	ND	ND	ND	ND	ND
ENSG00000175582	ND	ND	ND	ND	ND
ENSG00000154917	ND	ND	ND	ND	ND
ENSG00000222014	ND	ND	ND	ND	ND
ENSG00000091136	ND	MD	PD	PD	MD
ENSG00000172037	MD	PD	PD	PD	MD
ENSG00000196878	MD	PD	MD	PD	MD
ENSG00000091128	ND	ND	ND	ND	ND
ENSG00000135862	MD	MD	ND	MD	MD
ENSG00000058085	MD	PD	MD	PD	MD
ENSG00000050555	MD	ND	ND	MD	MD
ENSG00000106780	ND	ND	ND	ND	ND
ENSG00000074527	ND	ND	ND	ND	ND
ENSG00000087274	PD	MD	PD	PD	MD
ENSG00000075340	ND	PD	PD	PD	PD
ENSG00000148700	ND	PD	PD	PD	PD
ENSG00000143105	ND	ND	ND	ND	ND
ENSG00000111262	MD	MD	MD	MD	MD
ENSG00000177301	ND	MD	ND	MD	MD
ENSG00000177272	ND	PD	PD	PD	PD
ENSG00000182255	ND	ND	ND	ND	ND
ENSG00000130037	MD	MD	ND	MD	MD
ENSG00000151079	ND	MD	ND	MD	MD
ENSG00000104848	ND	PD	PD	PD	PD
ENSG00000158445	ND	PD	ND	PD	PD
ENSG00000182674	ND	ND	PD	PD	PD
ENSG00000102057	ND	ND	ND	ND	ND
ENSG00000184408	ND	ND	ND	ND	ND
ENSG00000171385	ND	MD	PD	PD	MD
ENSG00000162975	ND	ND	ND	ND	ND
ENSG00000026559	ND	ND	ND	ND	ND
ENSG00000178342	ND	ND	ND	ND	ND
ENSG00000171126	ND	ND	ND	ND	ND
ENSG00000168418	ND	ND	ND	ND	ND
ENSG00000124134	ND	ND	ND	ND	ND
ENSG00000156486	ND	ND	ND	ND	ND
ENSG00000170745	ND	PD	PD	PD	PD
ENSG00000164794	ND	ND	ND	ND	ND
ENSG00000168263	MD	ND	ND	MD	MD
ENSG00000174177	ND	ND	ND	ND	ND
ENSG00000100600	ND	ND	ND	ND	ND
ENSG00000175193	ND	PD	PD	PD	PD
ENSG00000214298	ND	ND	ND	ND	ND
ENSG00000221879	ND	ND	ND	ND	ND
ENSG00000110074	MD	MD	ND	MD	MD
ENSG00000149925	MD	PD	MD	PD	MD
ENSG00000136872	MD	MD	PD	PD	MD
ENSG00000109107	ND	MD	ND	MD	MD
ENSG00000138443	ND	ND	PD	PD	PD
ENSG00000136754	ND	MD	ND	MD	MD
ENSG00000108798	ND	ND	ND	ND	ND
ENSG00000172031	ND	ND	ND	ND	ND
ENSG00000105131	ND	ND	ND	ND	ND
ENSG00000144559	ND	ND	ND	ND	ND
ENSG00000103502	ND	ND	ND	ND	ND
ENSG00000183978	ND	ND	ND	ND	ND
ENSG00000176201	ND	ND	ND	ND	ND
ENSG00000134962	ND	ND	ND	ND	ND
ENSG00000133116	MD	PD	PD	PD	MD
ENSG00000188501	ND	ND	ND	ND	ND
ENSG00000115850	MD	PD	PD	PD	MD
ENSG00000138346	ND	ND	ND	ND	ND
ENSG00000105583	ND	ND	ND	ND	ND
ENSG00000111300	ND	ND	ND	ND	ND
ENSG00000163394	ND	PD	PD	PD	PD
ENSG00000123901	ND	ND	ND	ND	ND
ENSG00000110148	ND	MD	PD	PD	MD
ENSG00000121764	ND	PD	ND	PD	PD
ENSG00000137252	ND	PD	PD	PD	PD
ENSG00000185149	ND	PD	PD	PD	PD
ENSG00000148734	ND	ND	ND	ND	ND
ENSG00000056291	ND	PD	PD	PD	PD
ENSG00000164128	ND	MD	ND	MD	MD
ENSG00000164129	ND	PD	PD	PD	PD
ENSG00000159279	ND	ND	ND	ND	ND
ENSG00000204174	ND	ND	ND	ND	ND
ENSG00000119973	ND	PD	PD	PD	PD
ENSG00000169618	ND	ND	ND	ND	ND
ENSG00000101292	MD	ND	ND	MD	MD
ENSG00000186867	ND	ND	ND	ND	ND
ENSG00000115353	ND	MD	PD	PD	MD
ENSG00000075073	ND	PD	PD	PD	PD
ENSG00000169836	MD	PD	PD	PD	MD
ENSG00000167995	MD	MD	MD	MD	MD
ENSG00000039987	ND	ND	ND	ND	ND
ENSG00000127325	ND	ND	ND	ND	ND
ENSG00000142959	ND	ND	ND	ND	ND
ENSG00000205337	ND	ND	ND	ND	ND
ENSG00000160972	ND	ND	ND	ND	ND
ENSG00000101445	ND	ND	ND	ND	ND
ENSG00000103449	MD	MD	MD	MD	MD
ENSG00000165821	ND	ND	ND	ND	ND
ENSG00000151514	ND	ND	ND	ND	ND
ENSG00000101115	MD	MD	PD	PD	MD
ENSG00000139044	ND	ND	ND	ND	ND
ENSG00000182272	ND	ND	ND	ND	ND
ENSG00000123989	ND	ND	ND	ND	ND
ENSG00000033100	ND	ND	ND	ND	ND
ENSG00000131873	MD	ND	ND	MD	MD
ENSG00000198108	ND	ND	ND	ND	ND
ENSG00000147408	ND	ND	ND	ND	ND
ENSG00000169826	ND	ND	ND	ND	ND
ENSG00000113595	ND	ND	ND	ND	ND
ENSG00000204193	ND	ND	ND	ND	ND
ENSG00000079841	MD	ND	PD	PD	MD
ENSG00000176406	ND	ND	PD	PD	PD
ENSG00000117016	ND	ND	ND	ND	ND
ENSG00000101098	ND	ND	ND	ND	ND
ENSG00000103194	ND	ND	PD	PD	PD
ENSG00000109445	ND	ND	ND	ND	ND
ENSG00000178295	ND	ND	ND	ND	ND
ENSG00000132549	MD	MD	MD	MD	MD
ENSG00000118855	ND	ND	ND	ND	ND
ENSG00000131409	ND	ND	ND	ND	ND
ENSG00000148948	ND	ND	ND	ND	ND
ENSG00000128594	ND	MD	ND	MD	MD
ENSG00000162929	ND	ND	PD	PD	PD
ENSG00000175483	ND	ND	ND	ND	ND
ENSG00000204209	ND	MD	ND	MD	MD
ENSG00000166578	ND	ND	ND	ND	ND
ENSG00000114473	ND	ND	ND	ND	ND
ENSG00000172349	ND	MD	PD	PD	MD
ENSG00000133401	ND	MD	ND	MD	MD
ENSG00000163781	ND	MD	PD	PD	MD
ENSG00000167930	ND	ND	PD	PD	PD
ENSG00000084444	ND	ND	ND	ND	ND
ENSG00000169019	ND	ND	ND	ND	ND
ENSG00000174945	ND	ND	ND	ND	ND
ENSG00000204399	ND	ND	ND	ND	ND
ENSG00000196704	ND	ND	ND	ND	ND
ENSG00000110696	ND	ND	ND	ND	ND
ENSG00000157330	ND	ND	ND	ND	ND
ENSG00000077585	ND	ND	ND	ND	ND
ENSG00000180998	ND	ND	ND	ND	ND
ENSG00000173264	ND	ND	ND	ND	ND
ENSG00000116213	ND	ND	ND	ND	ND
ENSG00000137880	ND	ND	ND	ND	ND
ENSG00000187905	ND	ND	ND	ND	ND
ENSG00000100565	ND	ND	ND	ND	ND
ENSG00000183831	ND	ND	ND	ND	ND
ENSG00000155755	ND	ND	ND	ND	ND
ENSG00000158169	MD	PD	PD	PD	MD
ENSG00000137103	ND	MD	ND	MD	MD
ENSG00000187616	ND	ND	ND	ND	ND
ENSG00000129925	ND	ND	ND	ND	ND
ENSG00000172680	ND	MD	PD	PD	MD
ENSG00000103507	ND	ND	ND	ND	ND
ENSG00000172167	ND	ND	ND	ND	ND
ENSG00000183484	ND	MD	ND	MD	MD
ENSG00000177464	ND	MD	ND	MD	MD
ENSG00000140030	ND	MD	ND	MD	MD
ENSG00000119714	ND	ND	ND	ND	ND
ENSG00000187231	ND	ND	ND	ND	ND
ENSG00000103429	ND	ND	ND	ND	ND
ENSG00000124782	ND	ND	ND	ND	ND
ENSG00000071794	ND	MD	ND	MD	MD
ENSG00000215913	ND	ND	ND	ND	ND
ENSG00000169607	ND	ND	ND	ND	ND
ENSG00000136108	ND	ND	ND	ND	ND
ENSG00000178531	ND	ND	ND	ND	ND
ENSG00000205279	ND	ND	PD	PD	PD
ENSG00000168612	ND	ND	ND	ND	ND
ENSG00000132801	ND	ND	ND	ND	ND
ENSG00000164241	ND	ND	ND	ND	ND
ENSG00000169116	ND	ND	ND	ND	ND
ENSG00000185436	ND	PD	ND	PD	PD
ENSG00000176919	ND	ND	ND	ND	ND
ENSG00000187922	ND	ND	ND	ND	ND
ENSG00000184925	ND	ND	ND	ND	ND
ENSG00000148346	ND	MD	ND	MD	MD
ENSG00000214402	ND	ND	ND	ND	ND
ENSG00000107317	ND	MD	PD	PD	MD
ENSG00000177984	ND	ND	ND	ND	ND
ENSG00000086730	ND	MD	ND	MD	MD
ENSG00000189114	MD	MD	PD	PD	MD
ENSG00000187889	ND	ND	ND	ND	ND
ENSG00000082074	ND	ND	ND	ND	ND
ENSG00000133246	ND	ND	PD	PD	PD
ENSG00000205078	ND	ND	ND	ND	ND
ENSG00000171772	ND	ND	ND	ND	ND
ENSG00000182898	ND	ND	ND	ND	ND
ENSG00000167230	ND	ND	ND	ND	ND
ENSG00000214827	ND	ND	MD	MD	MD
ENSG00000100721	ND	MD	ND	MD	MD
ENSG00000122386	ND	ND	ND	ND	ND
ENSG00000182329	ND	ND	ND	ND	ND
ENSG00000187166	ND	ND	ND	ND	ND
ENSG00000167279	ND	ND	ND	ND	ND
ENSG00000148671	ND	ND	ND	ND	ND
ENSG00000182356	ND	ND	ND	ND	ND
ENSG00000217261	ND	ND	ND	ND	ND
ENSG00000167390	ND	ND	ND	ND	ND
ENSG00000205578	ND	ND	ND	ND	ND
ENSG00000197848	ND	ND	ND	ND	ND
ENSG00000197284	ND	ND	ND	ND	ND
ENSG00000215156	ND	ND	ND	ND	ND
ENSG00000214997	ND	ND	ND	ND	ND
ENSG00000205565	ND	ND	ND	ND	ND
ENSG00000183169	ND	ND	ND	ND	ND
ENSG00000189258	ND	ND	ND	ND	ND
ENSG00000128262	ND	ND	ND	ND	ND
ENSG00000178977	ND	ND	ND	ND	ND
ENSG00000196096	ND	ND	ND	ND	ND
ENSG00000108468	ND	MD	ND	MD	MD
ENSG00000122565	ND	ND	ND	ND	ND
ENSG00000094916	ND	MD	ND	MD	MD
ENSG00000196466	ND	ND	ND	ND	ND
ENSG00000197933	ND	ND	ND	ND	ND
ENSG00000169926	ND	PD	ND	PD	PD
ENSG00000174595	ND	ND	ND	ND	ND
ENSG00000129911	ND	PD	ND	PD	PD
ENSG00000119138	ND	ND	ND	ND	ND
ENSG00000018236	MD	MD	PD	PD	MD
ENSG00000184144	ND	MD	ND	MD	MD
ENSG00000113805	ND	ND	PD	PD	PD
ENSG00000144619	ND	ND	PD	PD	PD
ENSG00000149972	ND	ND	PD	PD	PD
ENSG00000134115	ND	ND	ND	ND	ND
ENSG00000152402	ND	ND	ND	ND	ND
ENSG00000164116	ND	ND	ND	ND	ND
ENSG00000123201	ND	ND	ND	ND	ND
ENSG00000061918	ND	ND	ND	ND	ND
ENSG00000005102	ND	MD	ND	MD	MD
ENSG00000185033	ND	ND	ND	ND	ND
ENSG00000135622	ND	PD	ND	PD	PD
ENSG00000184385	ND	ND	ND	ND	ND
ENSG00000077152	ND	ND	ND	ND	ND
ENSG00000110092	MD	PD	PD	PD	MD
ENSG00000118971	ND	PD	PD	PD	PD
ENSG00000112576	ND	MD	PD	PD	MD
ENSG00000105723	ND	MD	ND	MD	MD
ENSG00000082701	ND	MD	PD	PD	MD
ENSG00000152422	ND	PD	PD	PD	PD
ENSG00000147677	ND	MD	PD	PD	MD
ENSG00000142208	PD	PD	PD	PD	PD
ENSG00000105221	PD	PD	PD	PD	PD
ENSG00000117020	ND	MD	PD	PD	MD
ENSG00000163932	ND	MD	ND	MD	MD
ENSG00000065675	ND	MD	PD	PD	MD
ENSG00000163558	ND	MD	ND	MD	MD
ENSG00000067606	ND	PD	PD	PD	PD
ENSG00000175482	ND	ND	ND	ND	ND
ENSG00000214238	ND	ND	ND	ND	ND
ENSG00000214234	ND	ND	ND	ND	ND
ENSG00000141385	MD	MD	ND	MD	MD
ENSG00000179841	ND	MD	ND	MD	MD
ENSG00000104142	ND	ND	ND	ND	ND
ENSG00000147679	ND	ND	ND	ND	ND
ENSG00000025796	MD	ND	PD	PD	MD
ENSG00000136982	ND	ND	ND	ND	ND
ENSG00000158882	ND	ND	ND	ND	ND
ENSG00000130204	ND	MD	PD	PD	MD
ENSG00000175206	MD	MD	PD	PD	MD
ENSG00000120937	ND	MD	PD	PD	MD
ENSG00000100281	ND	ND	ND	ND	ND
ENSG00000093000	ND	ND	ND	ND	ND
ENSG00000188699	ND	ND	ND	ND	ND
ENSG00000178127	MD	MD	PD	PD	MD
ENSG00000182899	MD	MD	ND	MD	MD
ENSG00000178409	ND	ND	ND	ND	ND
ENSG00000156508	ND	MD	ND	MD	MD
ENSG00000101210	ND	MD	MD	MD	MD
ENSG00000172456	MD	ND	PD	PD	MD
ENSG00000116138	ND	ND	ND	ND	ND
ENSG00000105373	ND	ND	ND	ND	ND
ENSG00000065357	ND	ND	ND	ND	ND
ENSG00000136267	ND	ND	PD	PD	PD
ENSG00000077044	ND	ND	ND	ND	ND
ENSG00000102780	ND	PD	PD	PD	PD
ENSG00000153933	ND	ND	PD	PD	PD
ENSG00000058866	ND	ND	PD	PD	PD
ENSG00000204466	ND	ND	ND	ND	ND
ENSG00000115254	ND	ND	ND	ND	ND
ENSG00000142444	ND	ND	ND	ND	ND
ENSG00000148300	ND	ND	ND	ND	ND
ENSG00000214876	ND	ND	ND	ND	ND
ENSG00000134824	ND	PD	PD	PD	PD
ENSG00000149485	ND	PD	PD	PD	PD
ENSG00000221968	ND	ND	PD	PD	PD
ENSG00000122378	ND	ND	ND	ND	ND
ENSG00000157870	ND	ND	ND	ND	ND
ENSG00000146425	ND	ND	ND	ND	ND
ENSG00000165169	ND	ND	ND	ND	ND
ENSG00000184786	ND	ND	ND	ND	ND
ENSG00000188396	ND	ND	ND	ND	ND
ENSG00000152760	ND	ND	ND	ND	ND
ENSG00000213123	ND	ND	ND	ND	ND
ENSG00000134160	MD	MD	PD	PD	MD
ENSG00000083067	ND	ND	ND	ND	ND
ENSG00000142185	ND	PD	PD	PD	PD
ENSG00000130529	MD	ND	ND	MD	MD
ENSG00000070985	ND	MD	ND	MD	MD
ENSG00000119121	MD	MD	ND	MD	MD
ENSG00000092439	MD	MD	ND	MD	MD
ENSG00000144481	ND	ND	ND	ND	ND
ENSG00000148334	ND	PD	PD	PD	PD
ENSG00000100220	ND	ND	ND	ND	ND
ENSG00000096093	MD	PD	PD	PD	MD
ENSG00000183690	ND	ND	ND	ND	ND
ENSG00000170409	ND	ND	ND	ND	ND
ENSG00000174353	ND	ND	ND	ND	ND
ENSG00000118007	ND	ND	ND	ND	ND
ENSG00000101972	ND	ND	ND	ND	ND
ENSG00000160828	ND	ND	ND	ND	ND
ENSG00000205583	ND	ND	ND	ND	ND
ENSG00000106610	ND	ND	ND	ND	ND
ENSG00000066923	ND	ND	ND	ND	ND
ENSG00000148358	ND	ND	ND	ND	ND
ENSG00000125734	ND	ND	ND	ND	ND
ENSG00000143653	ND	ND	ND	ND	ND
ENSG00000160209	ND	ND	ND	ND	ND
ENSG00000060069	MD	MD	ND	MD	MD
ENSG00000160271	ND	ND	ND	ND	ND
ENSG00000143344	ND	ND	PD	PD	PD
ENSG00000204218	ND	ND	ND	ND	ND
ENSG00000205517	ND	ND	ND	ND	ND
ENSG00000163166	ND	ND	ND	ND	ND
ENSG00000163630	ND	ND	ND	ND	ND
ENSG00000008282	ND	ND	ND	ND	ND
ENSG00000143028	ND	ND	PD	PD	PD
ENSG00000102003	MD	PD	PD	PD	MD
ENSG00000144852	ND	PD	PD	PD	PD
ENSG00000143257	ND	ND	ND	ND	ND
ENSG00000186951	MD	PD	PD	PD	MD
ENSG00000112033	ND	PD	PD	PD	PD
ENSG00000132170	PD	PD	PD	PD	PD
ENSG00000111424	MD	PD	PD	PD	MD
ENSG00000136319	ND	ND	ND	ND	ND
ENSG00000002834	ND	PD	ND	PD	PD
ENSG00000078114	ND	PD	PD	PD	PD
ENSG00000183091	MD	MD	MD	MD	MD
ENSG00000197893	ND	MD	PD	PD	MD
ENSG00000148704	ND	ND	PD	PD	PD
ENSG00000116035	ND	PD	ND	PD	PD
ENSG00000162290	ND	ND	ND	ND	ND
ENSG00000151065	ND	ND	ND	ND	ND
ENSG00000178694	ND	ND	ND	ND	ND
ENSG00000117481	ND	ND	ND	ND	ND
ENSG00000196475	MD	ND	ND	MD	MD
ENSG00000198814	MD	MD	MD	MD	MD
ENSG00000175066	ND	ND	ND	ND	ND
ENSG00000176783	ND	ND	ND	ND	ND
ENSG00000204130	ND	ND	ND	ND	ND
ENSG00000018189	ND	ND	ND	ND	ND
ENSG00000108309	ND	ND	ND	ND	ND
ENSG00000105784	ND	ND	ND	ND	ND
ENSG00000138336	ND	ND	ND	ND	ND
ENSG00000103061	ND	ND	ND	ND	ND
ENSG00000104808	ND	ND	ND	ND	ND
ENSG00000136051	ND	ND	ND	ND	ND
ENSG00000124160	ND	ND	ND	ND	ND
ENSG00000039319	ND	ND	ND	ND	ND
ENSG00000157077	ND	MD	ND	MD	MD
ENSG00000166821	ND	ND	ND	ND	ND
ENSG00000131779	ND	ND	ND	ND	ND
ENSG00000177989	ND	ND	ND	ND	ND
ENSG00000182950	ND	ND	ND	ND	ND
ENSG00000181781	ND	ND	ND	ND	ND
ENSG00000177947	ND	ND	ND	ND	ND
ENSG00000145002	ND	ND	ND	ND	ND
ENSG00000186523	ND	ND	ND	ND	ND
ENSG00000164845	ND	ND	ND	ND	ND
ENSG00000214311	ND	ND	ND	ND	ND
ENSG00000118894	ND	ND	ND	ND	ND
ENSG00000186234	ND	ND	ND	ND	ND
ENSG00000151539	ND	ND	ND	ND	ND
ENSG00000171084	ND	ND	ND	ND	ND
ENSG00000158483	ND	ND	ND	ND	ND
ENSG00000163612	ND	ND	ND	ND	ND
ENSG00000160172	ND	ND	ND	ND	ND
ENSG00000175161	ND	ND	ND	ND	ND
ENSG00000162706	ND	ND	ND	ND	ND
ENSG00000109943	ND	ND	ND	ND	ND
ENSG00000214774	ND	ND	ND	ND	ND
ENSG00000181163	MD	MD	PD	PD	MD
ENSG00000158806	ND	ND	ND	ND	ND
ENSG00000107833	ND	ND	ND	ND	ND
ENSG00000121101	ND	ND	ND	ND	ND
ENSG00000168887	ND	ND	ND	ND	ND
ENSG00000130023	ND	MD	ND	MD	MD
ENSG00000070269	ND	ND	ND	ND	ND
ENSG00000083635	ND	MD	ND	MD	MD
ENSG00000165879	ND	MD	ND	MD	MD
ENSG00000181274	ND	MD	ND	MD	MD
ENSG00000001629	ND	ND	ND	ND	ND
ENSG00000134897	ND	ND	ND	ND	ND
ENSG00000146410	ND	ND	MD	MD	MD
ENSG00000117640	ND	ND	ND	ND	ND
ENSG00000066855	ND	ND	ND	ND	ND
ENSG00000102935	ND	ND	PD	PD	PD
ENSG00000198795	ND	MD	ND	MD	MD
ENSG00000172375	ND	ND	ND	ND	ND
ENSG00000157617	ND	ND	ND	ND	ND
ENSG00000148120	ND	ND	ND	ND	ND
ENSG00000168566	ND	ND	ND	ND	ND
ENSG00000205838	ND	ND	ND	ND	ND
ENSG00000103852	ND	ND	ND	ND	ND
ENSG00000141433	ND	MD	ND	MD	MD
ENSG00000146469	ND	PD	ND	PD	PD
ENSG00000132424	ND	ND	ND	ND	ND
ENSG00000197195	ND	ND	ND	ND	ND
ENSG00000138293	MD	MD	ND	MD	MD
ENSG00000120211	ND	ND	PD	PD	PD
ENSG00000172410	ND	ND	ND	ND	ND
ENSG00000107018	ND	MD	ND	MD	MD
ENSG00000107014	ND	MD	ND	MD	MD
ENSG00000171136	ND	ND	ND	ND	ND
ENSG00000154122	MD	PD	PD	PD	MD
ENSG00000157782	ND	ND	ND	ND	ND
ENSG00000167791	ND	ND	ND	ND	ND
ENSG00000175544	MD	ND	ND	MD	MD
ENSG00000105507	ND	ND	ND	ND	ND
ENSG00000156234	ND	MD	ND	MD	MD
ENSG00000149636	ND	ND	ND	ND	ND
ENSG00000198576	ND	MD	ND	MD	MD
ENSG00000185264	ND	ND	ND	ND	ND
ENSG00000179270	MD	ND	PD	PD	MD
ENSG00000078487	ND	ND	ND	ND	ND
ENSG00000146112	ND	ND	ND	ND	ND
ENSG00000099985	ND	MD	ND	MD	MD
ENSG00000214029	ND	ND	ND	ND	ND
ENSG00000213976	ND	ND	ND	ND	ND
ENSG00000197279	ND	MD	ND	MD	MD
ENSG00000167840	ND	ND	ND	ND	ND
ENSG00000137185	ND	ND	ND	ND	ND
ENSG00000158691	ND	ND	ND	ND	ND
ENSG00000172466	ND	ND	ND	ND	ND
ENSG00000197657	ND	ND	ND	ND	ND
ENSG00000186496	ND	ND	ND	ND	ND
ENSG00000196812	ND	ND	ND	ND	ND
ENSG00000187987	ND	ND	ND	ND	ND
ENSG00000162817	ND	MD	ND	MD	MD
ENSG00000204684	ND	ND	ND	ND	ND
ENSG00000203926	ND	ND	ND	ND	ND
ENSG00000198021	ND	MD	ND	MD	MD
ENSG00000203929	ND	ND	ND	ND	ND
ENSG00000198820	ND	ND	ND	ND	ND
ENSG00000198573	ND	ND	ND	ND	ND
ENSG00000196406	ND	ND	ND	ND	ND
ENSG00000203923	ND	ND	ND	ND	ND
ENSG00000204363	ND	ND	ND	ND	ND
ENSG00000203924	ND	ND	ND	ND	ND
ENSG00000189252	ND	ND	ND	ND	ND
ENSG00000189326	ND	ND	ND	ND	ND
ENSG00000198230	ND	ND	ND	ND	ND
ENSG00000106105	MD	MD	MD	MD	MD
ENSG00000214946	ND	ND	ND	ND	ND
ENSG00000189375	ND	ND	ND	ND	ND
ENSG00000197857	ND	ND	ND	ND	ND
ENSG00000185565	ND	ND	ND	ND	ND
ENSG00000172260	ND	MD	PD	PD	MD
ENSG00000136352	MD	MD	PD	PD	MD
ENSG00000125820	ND	ND	ND	ND	ND
ENSG00000119919	ND	PD	PD	PD	PD
ENSG00000180053	MD	ND	ND	MD	MD
ENSG00000125816	ND	ND	ND	ND	ND
ENSG00000183072	MD	PD	PD	PD	MD
ENSG00000136327	ND	ND	ND	ND	ND
ENSG00000109705	MD	MD	ND	MD	MD
ENSG00000123407	ND	ND	ND	ND	ND
ENSG00000170178	ND	PD	PD	PD	PD
ENSG00000204683	ND	ND	ND	ND	ND
ENSG00000159202	ND	ND	ND	ND	ND
ENSG00000138459	ND	ND	ND	ND	ND
ENSG00000105173	ND	PD	ND	PD	PD
ENSG00000175305	ND	MD	ND	MD	MD
ENSG00000020922	MD	PD	ND	PD	MD
ENSG00000079246	ND	MD	PD	PD	MD
ENSG00000111361	MD	MD	MD	MD	MD
ENSG00000123143	ND	MD	ND	MD	MD
ENSG00000065243	ND	ND	ND	ND	ND
ENSG00000160447	ND	ND	ND	ND	ND
ENSG00000136480	ND	PD	ND	PD	PD
ENSG00000136758	ND	ND	ND	ND	ND
ENSG00000101986	MD	PD	MD	PD	MD
ENSG00000173208	ND	MD	ND	MD	MD
ENSG00000117528	MD	MD	MD	MD	MD
ENSG00000119688	ND	MD	ND	MD	MD
ENSG00000214330	ND	ND	ND	ND	ND
ENSG00000151320	ND	ND	ND	ND	ND
ENSG00000075785	MD	MD	MD	MD	MD
ENSG00000099995	ND	ND	ND	ND	ND
ENSG00000162377	ND	ND	ND	ND	ND
ENSG00000133195	ND	ND	PD	PD	PD
ENSG00000143493	ND	ND	ND	ND	ND
ENSG00000163273	ND	MD	PD	PD	MD
ENSG00000048649	ND	ND	ND	ND	ND
ENSG00000213246	ND	ND	ND	ND	ND
ENSG00000101343	ND	PD	ND	PD	PD
ENSG00000126216	ND	ND	ND	ND	ND
ENSG00000166233	ND	ND	ND	ND	ND
ENSG00000177479	ND	ND	ND	ND	ND
ENSG00000139531	MD	MD	PD	PD	MD
ENSG00000141837	MD	MD	PD	PD	MD
ENSG00000148408	ND	ND	ND	ND	ND
ENSG00000164466	ND	ND	ND	ND	ND
ENSG00000107819	ND	ND	ND	ND	ND
ENSG00000156398	ND	ND	PD	PD	PD
ENSG00000183605	ND	ND	ND	ND	ND
ENSG00000144040	ND	MD	ND	MD	MD
ENSG00000070761	ND	ND	ND	ND	ND
ENSG00000172840	ND	ND	ND	ND	ND
ENSG00000164951	MD	MD	ND	MD	MD
ENSG00000129151	ND	ND	ND	ND	ND
ENSG00000185973	ND	ND	ND	ND	ND
ENSG00000166530	ND	ND	ND	ND	ND
ENSG00000141198	ND	MD	ND	MD	MD
ENSG00000175662	ND	ND	ND	ND	ND
ENSG00000100284	ND	ND	ND	ND	ND
ENSG00000143093	ND	ND	ND	ND	ND
ENSG00000128578	ND	ND	ND	ND	ND
ENSG00000186732	ND	ND	ND	ND	ND
ENSG00000066382	ND	MD	ND	MD	MD
ENSG00000185163	ND	MD	ND	MD	MD
ENSG00000132842	MD	PD	MD	PD	MD
ENSG00000103723	ND	ND	ND	ND	ND
ENSG00000101346	ND	MD	ND	MD	MD
ENSG00000172971	ND	ND	ND	ND	ND
ENSG00000110057	PD	ND	ND	PD	PD
ENSG00000112494	ND	ND	ND	ND	ND
ENSG00000184795	ND	ND	ND	ND	ND
ENSG00000052841	ND	ND	ND	ND	ND
ENSG00000196850	ND	ND	ND	ND	ND
ENSG00000114742	ND	ND	ND	ND	ND
ENSG00000100867	ND	ND	ND	ND	ND
ENSG00000187630	ND	ND	ND	ND	ND
ENSG00000157326	ND	ND	ND	ND	ND
ENSG00000129675	MD	MD	ND	MD	MD
ENSG00000102606	ND	MD	PD	PD	MD
ENSG00000187583	ND	ND	ND	ND	ND
ENSG00000151576	ND	ND	ND	ND	ND
ENSG00000132510	ND	ND	ND	ND	ND
ENSG00000147050	ND	ND	ND	ND	ND
ENSG00000183878	ND	ND	ND	ND	ND
ENSG00000164975	ND	ND	ND	ND	ND
ENSG00000070193	MD	MD	ND	MD	MD
ENSG00000070388	ND	ND	ND	ND	ND
ENSG00000196468	ND	ND	ND	ND	ND
ENSG00000078579	MD	PD	PD	PD	MD
ENSG00000113578	ND	PD	PD	PD	PD
ENSG00000138685	ND	PD	ND	PD	PD
ENSG00000186895	MD	MD	PD	PD	MD
ENSG00000075388	ND	MD	ND	MD	MD
ENSG00000138675	ND	MD	PD	PD	MD
ENSG00000111241	ND	MD	ND	MD	MD
ENSG00000140285	ND	MD	ND	MD	MD
ENSG00000204837	ND	ND	ND	ND	ND
ENSG00000102678	MD	MD	ND	MD	MD
ENSG00000172209	ND	ND	ND	ND	ND
ENSG00000141179	ND	ND	ND	ND	ND
ENSG00000084090	ND	ND	ND	ND	ND
ENSG00000165983	ND	ND	PD	PD	PD
ENSG00000111269	ND	ND	ND	ND	ND
ENSG00000103707	ND	ND	ND	ND	ND
ENSG00000164944	ND	MD	ND	MD	MD
ENSG00000102738	ND	ND	ND	ND	ND
ENSG00000037637	ND	ND	ND	ND	ND
ENSG00000100010	ND	ND	ND	ND	ND
ENSG00000124802	ND	ND	ND	ND	ND
ENSG00000140326	MD	MD	PD	PD	MD
ENSG00000212630	ND	ND	ND	ND	ND
ENSG00000124260	ND	MD	ND	MD	MD
ENSG00000185247	ND	ND	ND	ND	ND
ENSG00000197172	ND	ND	ND	ND	ND
ENSG00000198681	ND	MD	ND	MD	MD
ENSG00000184750	ND	ND	ND	ND	ND
ENSG00000183305	ND	MD	ND	MD	MD
ENSG00000213401	ND	MD	ND	MD	MD
ENSG00000221867	ND	ND	ND	ND	ND
ENSG00000147381	ND	MD	ND	MD	MD
ENSG00000183686	ND	ND	ND	ND	ND
ENSG00000156009	ND	ND	ND	ND	ND
ENSG00000166008	ND	ND	ND	ND	ND
ENSG00000123584	ND	ND	ND	ND	ND
ENSG00000177689	ND	ND	ND	ND	ND
ENSG00000189023	ND	ND	ND	ND	ND
ENSG00000182798	ND	ND	ND	ND	ND
ENSG00000176774	ND	ND	ND	ND	ND
ENSG00000214107	ND	ND	ND	ND	ND
ENSG00000099399	ND	MD	ND	MD	MD
ENSG00000198798	ND	ND	ND	ND	ND
ENSG00000120289	ND	ND	ND	ND	ND
ENSG00000188408	ND	ND	ND	ND	ND
ENSG00000176746	ND	ND	ND	ND	ND
ENSG00000155495	ND	MD	ND	MD	MD
ENSG00000046774	ND	MD	ND	MD	MD
ENSG00000165509	ND	ND	ND	ND	ND
ENSG00000198934	ND	ND	ND	ND	ND
ENSG00000186675	ND	ND	ND	ND	ND
ENSG00000177383	ND	ND	ND	ND	ND
ENSG00000187601	ND	ND	ND	ND	ND
ENSG00000185115	ND	ND	ND	ND	ND
ENSG00000182636	MD	PD	ND	PD	MD
ENSG00000122417	ND	ND	ND	ND	ND
ENSG00000136811	ND	ND	ND	ND	ND
ENSG00000164932	ND	MD	ND	MD	MD
ENSG00000185019	ND	ND	ND	ND	ND
ENSG00000160838	ND	ND	ND	ND	ND
ENSG00000133302	ND	ND	ND	ND	ND
ENSG00000204396	ND	ND	ND	ND	ND
ENSG00000177214	ND	ND	ND	ND	ND
ENSG00000118564	ND	ND	ND	ND	ND
ENSG00000151876	ND	ND	ND	ND	ND
ENSG00000146166	ND	ND	ND	ND	ND
ENSG00000177614	ND	ND	ND	ND	ND
ENSG00000162734	ND	PD	ND	PD	PD
ENSG00000198948	ND	ND	ND	ND	ND
ENSG00000037749	ND	ND	ND	ND	ND
ENSG00000197453	ND	ND	ND	ND	ND
ENSG00000155085	ND	ND	ND	ND	ND
ENSG00000006128	ND	PD	PD	PD	PD
ENSG00000011451	ND	ND	ND	ND	ND
ENSG00000122482	ND	ND	ND	ND	ND
ENSG00000203872	ND	ND	ND	ND	ND
ENSG00000198315	ND	ND	ND	ND	ND
ENSG00000159915	ND	ND	ND	ND	ND
ENSG00000178042	ND	ND	ND	ND	ND
ENSG00000176232	ND	ND	ND	ND	ND
ENSG00000180479	ND	ND	ND	ND	ND
ENSG00000173480	ND	ND	ND	ND	ND
ENSG00000180855	ND	ND	ND	ND	ND
ENSG00000188295	ND	ND	ND	ND	ND
ENSG00000121406	ND	ND	ND	ND	ND
ENSG00000189190	ND	ND	ND	ND	ND
ENSG00000196109	ND	ND	ND	ND	ND
ENSG00000197483	ND	ND	ND	ND	ND
ENSG00000185730	ND	ND	ND	ND	ND
ENSG00000181450	ND	ND	PD	PD	PD
ENSG00000152475	ND	ND	ND	ND	ND
ENSG00000104691	ND	ND	ND	ND	ND
ENSG00000216937	ND	ND	ND	ND	ND
ENSG00000157653	ND	ND	ND	ND	ND
ENSG00000169474	ND	ND	ND	ND	ND
ENSG00000169469	ND	MD	ND	MD	MD
ENSG00000163209	ND	MD	ND	MD	MD
ENSG00000184148	ND	ND	ND	ND	ND
ENSG00000166329	ND	ND	ND	ND	ND
ENSG00000147889	MD	MD	PD	PD	MD
ENSG00000118804	ND	ND	PD	PD	PD
ENSG00000168260	ND	ND	ND	ND	ND
ENSG00000182057	ND	ND	ND	ND	ND
ENSG00000205217	ND	ND	ND	ND	ND
ENSG00000212883	ND	ND	ND	ND	ND
ENSG00000164096	ND	ND	ND	ND	ND
ENSG00000214482	ND	ND	ND	ND	ND
ENSG00000184271	ND	MD	ND	MD	MD
ENSG00000106536	MD	PD	PD	PD	MD
ENSG00000075407	ND	ND	ND	ND	ND
ENSG00000197128	ND	ND	ND	ND	ND
ENSG00000167766	ND	ND	ND	ND	ND
ENSG00000176884	ND	MD	PD	PD	MD
ENSG00000198842	ND	ND	ND	ND	ND
ENSG00000113722	ND	PD	ND	PD	PD
ENSG00000165556	ND	PD	ND	PD	PD
ENSG00000131264	ND	MD	ND	MD	MD
ENSG00000213818	ND	ND	ND	ND	ND
ENSG00000142544	ND	ND	ND	ND	ND
ENSG00000114030	ND	ND	ND	ND	ND
ENSG00000196911	ND	ND	ND	ND	ND
ENSG00000025800	ND	ND	ND	ND	ND
ENSG00000162063	ND	ND	ND	ND	ND
ENSG00000144554	MD	PD	ND	PD	MD
ENSG00000095319	ND	ND	ND	ND	ND
ENSG00000119718	MD	MD	ND	MD	MD
ENSG00000077514	ND	ND	ND	ND	ND
ENSG00000175197	MD	MD	ND	MD	MD
ENSG00000164163	ND	MD	ND	MD	MD
ENSG00000135679	ND	MD	PD	PD	MD
ENSG00000198625	ND	MD	PD	PD	MD
ENSG00000118507	ND	ND	ND	ND	ND
ENSG00000106636	ND	ND	ND	ND	ND
ENSG00000108591	ND	ND	ND	ND	ND
ENSG00000010165	ND	ND	ND	ND	ND
ENSG00000184752	ND	ND	ND	ND	ND
ENSG00000129084	ND	ND	ND	ND	ND
ENSG00000189079	ND	ND	PD	PD	PD
ENSG00000147955	ND	PD	ND	PD	PD
ENSG00000126950	ND	ND	ND	ND	ND
ENSG00000104812	MD	PD	PD	PD	MD
ENSG00000111713	MD	PD	MD	PD	MD
ENSG00000160285	ND	ND	ND	ND	ND
ENSG00000197563	MD	ND	ND	MD	MD
ENSG00000134987	MD	PD	PD	PD	MD
ENSG00000129493	ND	ND	ND	ND	ND
ENSG00000008869	ND	ND	ND	ND	ND
ENSG00000197149	ND	ND	ND	ND	ND
ENSG00000140988	ND	ND	MD	MD	MD
ENSG00000105298	ND	ND	ND	ND	ND
ENSG00000166676	ND	ND	ND	ND	ND
ENSG00000108442	ND	ND	ND	ND	ND
ENSG00000171928	ND	ND	ND	ND	ND
ENSG00000214014	ND	MD	ND	MD	MD
ENSG00000165105	ND	MD	ND	MD	MD
ENSG00000144401	ND	ND	ND	ND	ND
ENSG00000123427	ND	ND	ND	ND	ND
ENSG00000166619	ND	MD	ND	MD	MD
ENSG00000099783	ND	ND	ND	ND	ND
ENSG00000104177	ND	ND	ND	ND	ND
ENSG00000155959	ND	ND	ND	ND	ND
ENSG00000100744	ND	ND	ND	ND	ND
ENSG00000159650	MD	ND	ND	MD	MD
ENSG00000127481	ND	ND	ND	ND	ND
ENSG00000104517	ND	MD	ND	MD	MD
ENSG00000146109	ND	ND	ND	ND	ND
ENSG00000213593	ND	ND	ND	ND	ND
ENSG00000072832	ND	MD	ND	MD	MD
ENSG00000113657	ND	MD	ND	MD	MD
ENSG00000092964	ND	PD	ND	PD	PD
ENSG00000151640	ND	ND	ND	ND	ND
ENSG00000157851	ND	MD	ND	MD	MD
ENSG00000147647	MD	MD	MD	MD	MD
ENSG00000122912	ND	ND	ND	ND	ND
ENSG00000181035	ND	ND	ND	ND	ND
ENSG00000172197	ND	ND	ND	ND	ND
ENSG00000143797	ND	ND	ND	ND	ND
ENSG00000177669	ND	ND	ND	ND	ND
ENSG00000163466	ND	ND	ND	ND	ND
ENSG00000188167	ND	ND	ND	ND	ND
ENSG00000106688	ND	PD	PD	PD	PD
ENSG00000110436	ND	PD	PD	PD	PD
ENSG00000079215	MD	PD	ND	PD	MD
ENSG00000105143	ND	MD	ND	MD	MD
ENSG00000115902	ND	PD	ND	PD	PD
ENSG00000105281	ND	PD	ND	PD	PD
ENSG00000162383	ND	ND	ND	ND	ND
ENSG00000155090	ND	MD	ND	MD	MD
ENSG00000172059	PD	PD	ND	PD	PD
ENSG00000171872	ND	ND	ND	ND	ND
ENSG00000189120	ND	ND	ND	ND	ND
ENSG00000170374	MD	MD	PD	PD	MD
ENSG00000141527	ND	ND	ND	ND	ND
ENSG00000105289	ND	ND	ND	ND	ND
ENSG00000164113	ND	MD	PD	PD	MD
ENSG00000140955	ND	ND	ND	ND	ND
ENSG00000197381	ND	ND	PD	PD	PD
ENSG00000185736	ND	ND	PD	PD	PD
ENSG00000160710	MD	PD	MD	PD	MD
ENSG00000065457	ND	ND	ND	ND	ND
ENSG00000214406	ND	ND	ND	ND	ND
ENSG00000164659	ND	ND	ND	ND	ND
ENSG00000116299	ND	ND	ND	ND	ND
ENSG00000111879	ND	ND	ND	ND	ND
ENSG00000047662	ND	ND	ND	ND	ND
ENSG00000157211	ND	PD	ND	PD	PD
ENSG00000184824	ND	MD	ND	MD	MD
ENSG00000166342	ND	ND	ND	ND	ND
ENSG00000171208	ND	ND	ND	ND	ND
ENSG00000163710	ND	ND	ND	ND	ND
ENSG00000106333	ND	ND	ND	ND	ND
ENSG00000038295	MD	ND	ND	MD	MD
ENSG00000095587	ND	ND	PD	PD	PD
ENSG00000078061	ND	MD	ND	MD	MD
ENSG00000157764	MD	PD	PD	PD	MD
ENSG00000141068	ND	MD	ND	MD	MD
ENSG00000171435	ND	ND	PD	PD	PD
ENSG00000132155	MD	MD	ND	MD	MD
ENSG00000140350	ND	MD	PD	PD	MD
ENSG00000184701	ND	MD	ND	MD	MD
ENSG00000136938	ND	ND	PD	PD	PD
ENSG00000139223	ND	ND	ND	ND	ND
ENSG00000143401	ND	ND	ND	ND	ND
ENSG00000060138	ND	ND	ND	ND	ND
ENSG00000065978	ND	MD	ND	MD	MD
ENSG00000006047	ND	ND	ND	ND	ND
ENSG00000160967	ND	MD	ND	MD	MD
ENSG00000111249	ND	ND	ND	ND	ND
ENSG00000169856	ND	ND	ND	ND	ND
ENSG00000119547	ND	ND	ND	ND	ND
ENSG00000205922	ND	ND	ND	ND	ND
ENSG00000118515	ND	PD	PD	PD	PD
ENSG00000101049	ND	ND	ND	ND	ND
ENSG00000104205	ND	ND	ND	ND	ND
ENSG00000187323	MD	MD	ND	MD	MD
ENSG00000067141	ND	ND	ND	ND	ND
ENSG00000174498	ND	ND	ND	ND	ND
ENSG00000103742	ND	MD	ND	MD	MD
ENSG00000166450	ND	ND	ND	ND	ND
ENSG00000157578	ND	ND	ND	ND	ND
ENSG00000135338	MD	ND	ND	MD	MD
ENSG00000150628	ND	ND	ND	ND	ND
ENSG00000101222	ND	ND	ND	ND	ND
ENSG00000087302	ND	ND	ND	ND	ND
ENSG00000198700	ND	ND	ND	ND	ND
ENSG00000168283	ND	MD	ND	MD	MD
ENSG00000056661	ND	MD	ND	MD	MD
ENSG00000115289	ND	ND	ND	ND	ND
ENSG00000185619	ND	ND	ND	ND	ND
ENSG00000180628	ND	ND	ND	ND	ND
ENSG00000156374	ND	ND	ND	ND	ND
ENSG00000162461	ND	ND	ND	ND	ND
ENSG00000125434	ND	ND	ND	ND	ND
ENSG00000114098	ND	ND	ND	ND	ND
ENSG00000053501	ND	ND	ND	ND	ND
ENSG00000168958	ND	ND	ND	ND	ND
ENSG00000140264	ND	ND	ND	ND	ND
ENSG00000109180	ND	ND	ND	ND	ND
ENSG00000145247	ND	ND	ND	ND	ND
ENSG00000132406	ND	ND	ND	ND	ND
ENSG00000173811	ND	ND	ND	ND	ND
ENSG00000068400	ND	ND	ND	ND	ND
ENSG00000125863	MD	PD	MD	PD	MD
ENSG00000103381	ND	ND	ND	ND	ND
ENSG00000161981	ND	ND	ND	ND	ND
ENSG00000176857	ND	ND	ND	ND	ND
ENSG00000152661	MD	PD	PD	PD	MD
ENSG00000135355	ND	ND	ND	ND	ND
ENSG00000131233	ND	ND	ND	ND	ND
ENSG00000121743	MD	MD	ND	MD	MD
ENSG00000187513	ND	PD	PD	PD	PD
ENSG00000143140	MD	PD	PD	PD	MD
ENSG00000121634	MD	PD	PD	PD	MD
ENSG00000169562	MD	PD	PD	PD	MD
ENSG00000165474	MD	MD	PD	PD	MD
ENSG00000121742	MD	PD	PD	PD	MD
ENSG00000188910	MD	PD	MD	PD	MD
ENSG00000189433	MD	MD	MD	MD	MD
ENSG00000189280	ND	MD	ND	MD	MD
ENSG00000164411	ND	ND	ND	ND	ND
ENSG00000182963	ND	MD	ND	MD	MD
ENSG00000198835	MD	MD	ND	MD	MD
ENSG00000176402	ND	ND	ND	ND	ND
ENSG00000159248	ND	ND	ND	ND	ND
ENSG00000183153	ND	ND	ND	ND	ND
ENSG00000177291	ND	ND	ND	ND	ND
ENSG00000203733	ND	ND	ND	ND	ND
ENSG00000158113	ND	ND	ND	ND	ND
ENSG00000197177	ND	ND	ND	ND	ND
ENSG00000020181	ND	ND	ND	ND	ND
ENSG00000152990	ND	ND	ND	ND	ND
ENSG00000166073	ND	ND	ND	ND	ND
ENSG00000178729	ND	ND	ND	ND	ND
ENSG00000165186	ND	ND	ND	ND	ND
ENSG00000182077	ND	ND	ND	ND	ND
ENSG00000149292	ND	ND	PD	PD	PD
ENSG00000105509	ND	PD	PD	PD	PD
ENSG00000170961	ND	MD	ND	MD	MD
ENSG00000103044	ND	MD	PD	PD	MD
ENSG00000165566	ND	ND	ND	ND	ND
ENSG00000184675	MD	ND	ND	MD	MD
ENSG00000178171	ND	ND	ND	ND	ND
ENSG00000170891	ND	ND	ND	ND	ND
ENSG00000164850	ND	MD	ND	MD	MD
ENSG00000164849	ND	ND	ND	ND	ND
ENSG00000091536	MD	PD	MD	PD	MD
ENSG00000137474	MD	PD	PD	PD	MD
ENSG00000169994	ND	ND	ND	ND	ND
ENSG00000163666	MD	PD	PD	PD	MD
ENSG00000177324	ND	ND	ND	ND	ND
ENSG00000169964	ND	ND	ND	ND	ND
ENSG00000213190	ND	MD	ND	MD	MD
ENSG00000145337	ND	ND	ND	ND	ND
ENSG00000187867	ND	ND	ND	ND	ND
ENSG00000122304	ND	MD	PD	PD	MD
ENSG00000214866	ND	ND	ND	ND	ND
ENSG00000146038	MD	PD	PD	PD	MD
ENSG00000222046	ND	ND	ND	ND	ND
ENSG00000204186	ND	ND	ND	ND	ND
ENSG00000181908	ND	ND	ND	ND	ND
ENSG00000170919	ND	ND	ND	ND	ND
ENSG00000168852	ND	ND	ND	ND	ND
ENSG00000171195	PD	PD	PD	PD	PD
ENSG00000115844	ND	MD	ND	MD	MD
ENSG00000064195	MD	PD	PD	PD	MD
ENSG00000105880	ND	MD	ND	MD	MD
ENSG00000214022	ND	ND	ND	ND	ND
ENSG00000189115	ND	ND	ND	ND	ND
ENSG00000112294	MD	MD	PD	PD	MD
ENSG00000132297	ND	ND	ND	ND	ND
ENSG00000125207	ND	MD	ND	MD	MD
ENSG00000184571	ND	ND	ND	ND	ND
ENSG00000197181	ND	ND	ND	ND	ND
ENSG00000134627	ND	ND	PD	PD	PD
ENSG00000113328	ND	MD	ND	MD	MD
ENSG00000138764	ND	MD	ND	MD	MD
ENSG00000205089	ND	ND	ND	ND	ND
ENSG00000118816	ND	MD	ND	MD	MD
ENSG00000099804	ND	ND	ND	ND	ND
ENSG00000107341	ND	ND	ND	ND	ND
ENSG00000070785	MD	ND	MD	MD	MD
ENSG00000100479	ND	ND	ND	ND	ND
ENSG00000145358	ND	ND	ND	ND	ND
ENSG00000168209	ND	ND	ND	ND	ND
ENSG00000204574	ND	ND	ND	ND	ND
ENSG00000108559	ND	MD	ND	MD	MD
ENSG00000011243	ND	ND	ND	ND	ND
ENSG00000105127	ND	ND	ND	ND	ND
ENSG00000162664	ND	ND	ND	ND	ND
ENSG00000162396	ND	ND	ND	ND	ND
ENSG00000123064	ND	ND	ND	ND	ND
ENSG00000156795	ND	ND	ND	ND	ND
ENSG00000205022	ND	ND	ND	ND	ND
ENSG00000100836	MD	MD	ND	MD	MD
ENSG00000188807	ND	ND	ND	ND	ND
ENSG00000106588	ND	MD	ND	MD	MD
ENSG00000015171	ND	ND	ND	ND	ND
ENSG00000172331	MD	ND	ND	MD	MD
ENSG00000220515	ND	ND	ND	ND	ND
ENSG00000171314	ND	ND	ND	ND	ND
ENSG00000164708	MD	ND	MD	MD	MD
ENSG00000186076	ND	ND	ND	ND	ND
ENSG00000136631	ND	ND	ND	ND	ND
ENSG00000115919	MD	PD	PD	PD	MD
ENSG00000134109	ND	ND	ND	ND	ND
ENSG00000088298	ND	ND	ND	ND	ND
ENSG00000116406	ND	ND	ND	ND	ND
ENSG00000122958	ND	ND	ND	ND	ND
ENSG00000151502	ND	ND	ND	ND	ND
ENSG00000144645	ND	ND	ND	ND	ND
ENSG00000144909	ND	ND	ND	ND	ND
ENSG00000021762	ND	ND	ND	ND	ND
ENSG00000091039	ND	ND	ND	ND	ND
ENSG00000117859	ND	ND	ND	ND	ND
ENSG00000170860	ND	ND	ND	ND	ND
ENSG00000160445	ND	ND	ND	ND	ND
ENSG00000203995	ND	ND	ND	ND	ND
ENSG00000162378	ND	ND	ND	ND	ND
ENSG00000116704	MD	ND	ND	MD	MD
ENSG00000130958	ND	ND	ND	ND	ND
ENSG00000182747	ND	ND	ND	ND	ND
ENSG00000071539	ND	ND	ND	ND	ND
ENSG00000166479	ND	ND	ND	ND	ND
ENSG00000183617	ND	ND	ND	ND	ND
ENSG00000131626	ND	ND	ND	ND	ND
ENSG00000139220	ND	ND	ND	ND	ND
ENSG00000177380	ND	ND	ND	ND	ND
ENSG00000143847	ND	ND	ND	ND	ND
ENSG00000110841	ND	ND	ND	ND	ND
ENSG00000166387	ND	ND	ND	ND	ND
ENSG00000007202	ND	ND	ND	ND	ND
ENSG00000129221	MD	PD	PD	PD	MD
ENSG00000110711	MD	MD	ND	MD	MD
ENSG00000204195	ND	ND	ND	ND	ND
ENSG00000147160	ND	ND	ND	ND	ND
ENSG00000184210	ND	ND	ND	ND	ND
ENSG00000205267	ND	ND	ND	ND	ND
ENSG00000124003	ND	ND	ND	ND	ND
ENSG00000062282	ND	ND	ND	ND	ND
ENSG00000166391	ND	ND	MD	MD	MD
ENSG00000106384	ND	ND	ND	ND	ND
ENSG00000177963	ND	ND	ND	ND	ND
ENSG00000111785	ND	ND	MD	MD	MD
ENSG00000115145	ND	ND	ND	ND	ND
ENSG00000136738	ND	ND	ND	ND	ND
ENSG00000203759	ND	ND	ND	ND	ND
ENSG00000183496	ND	ND	ND	ND	ND
ENSG00000176624	MD	ND	ND	MD	MD
ENSG00000181588	ND	ND	ND	ND	ND
ENSG00000129484	ND	ND	ND	ND	ND
ENSG00000041880	ND	PD	ND	PD	PD
ENSG00000117758	ND	ND	ND	ND	ND
ENSG00000079950	ND	ND	ND	ND	ND
ENSG00000160691	ND	PD	ND	PD	PD
ENSG00000129946	ND	MD	ND	MD	MD
ENSG00000148082	ND	MD	ND	MD	MD
ENSG00000185634	ND	ND	ND	ND	ND
ENSG00000077782	MD	PD	ND	PD	MD
ENSG00000066468	MD	PD	PD	PD	MD
ENSG00000068078	PD	PD	PD	PD	PD
ENSG00000160867	ND	PD	PD	PD	PD
ENSG00000127418	ND	ND	ND	ND	ND
ENSG00000163703	MD	ND	ND	MD	MD
ENSG00000184164	ND	ND	ND	ND	ND
ENSG00000171311	ND	ND	ND	ND	ND
ENSG00000186205	ND	ND	ND	ND	ND
ENSG00000117791	ND	ND	PD	PD	PD
ENSG00000146963	ND	ND	ND	ND	ND
ENSG00000007392	ND	MD	ND	MD	MD
ENSG00000162998	MD	MD	PD	PD	MD
ENSG00000111432	ND	MD	ND	MD	MD
ENSG00000157240	ND	MD	ND	MD	MD
ENSG00000180340	ND	MD	ND	MD	MD
ENSG00000104290	ND	PD	PD	PD	PD
ENSG00000164930	ND	MD	ND	MD	MD
ENSG00000174804	MD	PD	ND	PD	MD
ENSG00000163251	ND	MD	ND	MD	MD
ENSG00000177283	ND	ND	PD	PD	PD
ENSG00000155760	ND	MD	PD	PD	MD
ENSG00000188763	ND	MD	ND	MD	MD
ENSG00000106483	ND	MD	ND	MD	MD
ENSG00000140451	ND	ND	ND	ND	ND
ENSG00000113141	ND	ND	ND	ND	ND
ENSG00000150593	ND	MD	ND	MD	MD
ENSG00000177951	ND	ND	PD	PD	PD
ENSG00000105829	ND	ND	ND	ND	ND
ENSG00000110756	MD	MD	MD	MD	MD
ENSG00000196663	ND	ND	ND	ND	ND
ENSG00000143891	ND	ND	ND	ND	ND
ENSG00000106003	MD	MD	ND	MD	MD
ENSG00000100060	ND	MD	ND	MD	MD
ENSG00000169733	ND	ND	ND	ND	ND
ENSG00000133265	ND	ND	ND	ND	ND
ENSG00000120725	MD	ND	ND	MD	MD
ENSG00000148399	ND	ND	ND	ND	ND
ENSG00000009307	ND	ND	ND	ND	ND
ENSG00000182154	ND	ND	ND	ND	ND
ENSG00000166823	ND	ND	ND	ND	ND
ENSG00000188095	MD	MD	ND	MD	MD
ENSG00000151379	ND	ND	ND	ND	ND
ENSG00000175105	ND	ND	ND	ND	ND
ENSG00000167208	ND	ND	ND	ND	ND
ENSG00000124104	ND	ND	ND	ND	ND
ENSG00000155754	ND	ND	ND	ND	ND
ENSG00000158019	ND	MD	ND	MD	MD
ENSG00000165669	ND	ND	ND	ND	ND
ENSG00000163075	ND	ND	ND	ND	ND
ENSG00000184988	ND	ND	ND	ND	ND
ENSG00000215684	ND	ND	ND	ND	ND
ENSG00000106460	ND	ND	PD	PD	PD
ENSG00000134291	ND	ND	ND	ND	ND
ENSG00000138400	ND	ND	ND	ND	ND
ENSG00000148291	ND	ND	ND	ND	ND
ENSG00000106484	ND	MD	ND	MD	MD
ENSG00000172671	ND	ND	ND	ND	ND
ENSG00000047457	MD	PD	PD	PD	MD
ENSG00000181333	ND	ND	ND	ND	ND
ENSG00000198734	PD	PD	PD	PD	PD
ENSG00000185010	MD	MD	PD	PD	MD
ENSG00000089472	ND	ND	ND	ND	ND
ENSG00000138180	ND	ND	ND	ND	ND
ENSG00000215018	ND	ND	ND	ND	ND
ENSG00000142156	MD	PD	PD	PD	MD
ENSG00000142173	MD	MD	MD	MD	MD
ENSG00000152154	ND	ND	ND	ND	ND
ENSG00000143442	ND	ND	ND	ND	ND
ENSG00000169548	ND	ND	ND	ND	ND
ENSG00000198477	ND	ND	ND	ND	ND
ENSG00000056277	ND	ND	ND	ND	ND
ENSG00000137871	ND	ND	ND	ND	ND
ENSG00000160570	ND	ND	ND	ND	ND
ENSG00000158796	ND	ND	ND	ND	ND
ENSG00000165874	ND	ND	ND	ND	ND
ENSG00000189014	ND	ND	ND	ND	ND
ENSG00000122376	ND	ND	ND	ND	ND
ENSG00000147642	ND	ND	ND	ND	ND
ENSG00000101298	ND	ND	ND	ND	ND
ENSG00000167925	ND	ND	ND	ND	ND
ENSG00000065600	ND	ND	ND	ND	ND
ENSG00000145835	ND	ND	ND	ND	ND
ENSG00000168564	ND	ND	ND	ND	ND
ENSG00000110324	MD	PD	PD	PD	MD
ENSG00000016402	ND	MD	ND	MD	MD
ENSG00000142677	ND	ND	ND	ND	ND
ENSG00000171282	ND	ND	ND	ND	ND
ENSG00000182095	ND	ND	ND	ND	ND
ENSG00000213784	ND	ND	ND	ND	ND
ENSG00000186235	ND	ND	ND	ND	ND
ENSG00000155719	MD	ND	ND	MD	MD
ENSG00000187624	ND	ND	ND	ND	ND
ENSG00000203757	ND	ND	ND	ND	ND
ENSG00000180437	ND	ND	ND	ND	ND
ENSG00000185523	ND	ND	ND	ND	ND
ENSG00000149021	PD	PD	PD	PD	PD
ENSG00000149932	ND	ND	ND	ND	ND
ENSG00000146399	ND	ND	ND	ND	ND
ENSG00000146378	ND	ND	ND	ND	ND
ENSG00000135569	ND	ND	ND	ND	ND
ENSG00000146383	MD	PD	PD	PD	MD
ENSG00000146385	ND	ND	ND	ND	ND
ENSG00000149054	ND	ND	ND	ND	ND
ENSG00000163534	ND	ND	ND	ND	ND
ENSG00000132704	ND	ND	ND	ND	ND
ENSG00000160856	MD	PD	PD	PD	MD
ENSG00000163518	ND	MD	ND	MD	MD
ENSG00000143297	ND	MD	ND	MD	MD
ENSG00000181036	ND	ND	ND	ND	ND
ENSG00000162746	ND	ND	ND	ND	ND
ENSG00000151650	ND	ND	ND	ND	ND
ENSG00000203897	ND	ND	ND	ND	ND
ENSG00000066136	ND	MD	ND	MD	MD
ENSG00000072506	MD	MD	MD	MD	MD
ENSG00000087076	ND	ND	ND	ND	ND
ENSG00000134480	ND	MD	ND	MD	MD
ENSG00000072401	ND	PD	PD	PD	PD
ENSG00000078967	ND	ND	ND	ND	ND
ENSG00000131508	ND	ND	ND	ND	ND
ENSG00000109332	ND	ND	ND	ND	ND
ENSG00000115211	MD	ND	MD	MD	MD
ENSG00000148229	ND	ND	ND	ND	ND
ENSG00000184771	ND	MD	ND	MD	MD
ENSG00000172216	ND	PD	ND	PD	PD
ENSG00000221869	ND	ND	ND	ND	ND
ENSG00000092067	MD	MD	PD	PD	MD
ENSG00000033050	ND	MD	ND	MD	MD
ENSG00000106459	ND	MD	PD	PD	MD
ENSG00000127914	MD	PD	ND	PD	MD
ENSG00000198887	ND	ND	ND	ND	ND
ENSG00000115761	ND	ND	ND	ND	ND
ENSG00000165219	ND	MD	ND	MD	MD
ENSG00000033170	ND	MD	ND	MD	MD
ENSG00000100567	ND	ND	ND	ND	ND
ENSG00000122367	MD	MD	ND	MD	MD
ENSG00000163110	ND	PD	PD	PD	PD
ENSG00000107438	ND	ND	ND	ND	ND
ENSG00000120913	ND	ND	ND	ND	ND
ENSG00000154553	ND	MD	ND	MD	MD
ENSG00000131435	MD	PD	ND	PD	MD
ENSG00000196923	ND	ND	ND	ND	ND
ENSG00000102225	ND	ND	ND	ND	ND
ENSG00000059758	ND	ND	ND	ND	ND
ENSG00000117266	ND	ND	ND	ND	ND
ENSG00000058091	ND	ND	ND	ND	ND
ENSG00000138395	ND	ND	ND	ND	ND
ENSG00000169359	MD	MD	ND	MD	MD
ENSG00000196961	ND	ND	ND	ND	ND
ENSG00000183020	ND	ND	ND	ND	ND
ENSG00000126457	ND	ND	ND	ND	ND
ENSG00000111218	ND	ND	PD	PD	PD
ENSG00000204650	ND	ND	ND	ND	ND
ENSG00000143761	ND	MD	ND	MD	MD
ENSG00000134287	ND	ND	ND	ND	ND
ENSG00000168374	ND	ND	ND	ND	ND
ENSG00000004059	ND	ND	ND	ND	ND
ENSG00000165527	ND	MD	ND	MD	MD
ENSG00000099797	MD	ND	ND	MD	MD
ENSG00000205678	ND	ND	ND	ND	ND
ENSG00000146909	ND	MD	ND	MD	MD
ENSG00000169371	ND	ND	ND	ND	ND
ENSG00000128581	ND	ND	ND	ND	ND
ENSG00000161999	ND	ND	ND	ND	ND
ENSG00000216522	ND	ND	ND	ND	ND
ENSG00000133475	ND	ND	ND	ND	ND
ENSG00000100031	MD	MD	PD	PD	MD
ENSG00000149435	ND	ND	ND	ND	ND
ENSG00000197421	ND	ND	ND	ND	ND
ENSG00000099998	ND	ND	ND	ND	ND
ENSG00000100121	ND	ND	ND	ND	ND
ENSG00000183038	ND	ND	ND	ND	ND
ENSG00000165792	ND	ND	ND	ND	ND
ENSG00000149531	ND	ND	ND	ND	ND
ENSG00000109536	ND	MD	ND	MD	MD
ENSG00000168288	MD	ND	ND	MD	MD
ENSG00000183023	ND	PD	PD	PD	PD
ENSG00000118160	ND	ND	ND	ND	ND
ENSG00000100678	ND	ND	ND	ND	ND
ENSG00000136048	ND	MD	ND	MD	MD
ENSG00000156171	ND	ND	ND	ND	ND
ENSG00000168890	ND	ND	ND	ND	ND
ENSG00000180061	ND	ND	ND	ND	ND
ENSG00000182093	ND	MD	ND	MD	MD
ENSG00000071626	ND	MD	ND	MD	MD
ENSG00000197451	ND	ND	ND	ND	ND
ENSG00000138668	ND	ND	ND	ND	ND
ENSG00000152795	ND	ND	ND	ND	ND
ENSG00000204116	ND	MD	ND	MD	MD
ENSG00000109220	MD	ND	ND	MD	MD
ENSG00000105372	MD	MD	ND	MD	MD
ENSG00000133606	ND	ND	ND	ND	ND
ENSG00000179455	ND	MD	ND	MD	MD
ENSG00000075975	ND	ND	ND	ND	ND
ENSG00000064313	ND	ND	ND	ND	ND
ENSG00000183317	ND	ND	ND	ND	ND
ENSG00000135333	ND	MD	ND	MD	MD
ENSG00000146904	ND	MD	ND	MD	MD
ENSG00000142627	MD	MD	PD	PD	MD
ENSG00000044524	MD	MD	ND	MD	MD
ENSG00000080224	ND	ND	ND	ND	ND
ENSG00000116106	ND	MD	PD	PD	MD
ENSG00000145242	ND	MD	ND	MD	MD
ENSG00000070886	ND	MD	ND	MD	MD
ENSG00000154928	ND	PD	ND	PD	PD
ENSG00000133216	PD	PD	PD	PD	PD
ENSG00000182580	ND	ND	ND	ND	ND
ENSG00000196411	ND	MD	ND	MD	MD
ENSG00000106123	ND	MD	ND	MD	MD
ENSG00000214309	ND	ND	ND	ND	ND
ENSG00000113790	ND	MD	PD	PD	MD
ENSG00000163634	ND	ND	ND	ND	ND
ENSG00000119812	ND	ND	PD	PD	PD
ENSG00000171262	ND	ND	ND	ND	ND
ENSG00000130244	ND	ND	ND	ND	ND
ENSG00000148296	ND	ND	ND	ND	ND
ENSG00000131943	ND	ND	ND	ND	ND
ENSG00000176225	ND	ND	ND	ND	ND
ENSG00000197386	MD	PD	PD	PD	MD
ENSG00000123144	ND	ND	ND	ND	ND
ENSG00000185739	ND	ND	ND	ND	ND
ENSG00000128908	ND	ND	ND	ND	ND
ENSG00000102172	MD	MD	ND	MD	MD
ENSG00000128185	ND	ND	ND	ND	ND
ENSG00000183628	ND	ND	ND	ND	ND
ENSG00000073009	MD	MD	MD	MD	MD
ENSG00000123240	MD	PD	PD	PD	MD
ENSG00000132744	ND	ND	ND	ND	ND
ENSG00000108381	MD	PD	ND	PD	MD
ENSG00000163071	ND	MD	ND	MD	MD
ENSG00000160221	ND	MD	ND	MD	MD
ENSG00000132703	ND	MD	ND	MD	MD
ENSG00000132693	ND	PD	PD	PD	PD
ENSG00000167957	ND	ND	ND	ND	ND
ENSG00000171246	ND	ND	ND	ND	ND
ENSG00000106236	ND	PD	ND	PD	PD
ENSG00000221890	ND	ND	ND	ND	ND
ENSG00000163661	ND	PD	ND	PD	PD
ENSG00000105427	ND	ND	ND	ND	ND
ENSG00000173261	ND	ND	ND	ND	ND
ENSG00000145287	ND	ND	ND	ND	ND
ENSG00000187866	ND	ND	ND	ND	ND
ENSG00000156500	ND	ND	ND	ND	ND
ENSG00000156504	ND	ND	ND	ND	ND
ENSG00000125319	ND	ND	PD	PD	PD
ENSG00000176771	ND	ND	ND	ND	ND
ENSG00000221811	ND	ND	ND	ND	ND
ENSG00000167566	ND	ND	ND	ND	ND
ENSG00000139438	ND	ND	ND	ND	ND
ENSG00000173065	ND	ND	ND	ND	ND
ENSG00000127220	ND	ND	ND	ND	ND
ENSG00000172530	ND	MD	ND	MD	MD
ENSG00000158527	ND	ND	ND	ND	ND
ENSG00000060971	MD	MD	ND	MD	MD
ENSG00000197496	MD	PD	ND	PD	MD
ENSG00000146411	ND	ND	ND	ND	ND
ENSG00000185028	ND	ND	ND	ND	ND
ENSG00000160959	ND	ND	ND	ND	ND
ENSG00000187545	ND	ND	ND	ND	ND
ENSG00000204488	ND	ND	ND	ND	ND
ENSG00000204513	ND	ND	ND	ND	ND
ENSG00000157358	ND	ND	ND	ND	ND
ENSG00000116726	ND	ND	ND	ND	ND
ENSG00000204510	ND	ND	ND	ND	ND
ENSG00000204495	ND	ND	ND	ND	ND
ENSG00000204481	ND	ND	ND	ND	ND
ENSG00000204479	ND	ND	ND	ND	ND
ENSG00000204491	ND	ND	ND	ND	ND
ENSG00000204480	ND	ND	ND	ND	ND
ENSG00000116721	ND	ND	ND	ND	ND
ENSG00000204478	ND	ND	ND	ND	ND
ENSG00000204486	ND	ND	ND	ND	ND
ENSG00000204508	ND	ND	ND	ND	ND
ENSG00000204503	ND	ND	ND	ND	ND
ENSG00000204507	ND	ND	ND	ND	ND
ENSG00000204502	ND	ND	ND	ND	ND
ENSG00000120952	ND	ND	ND	ND	ND
ENSG00000116708	ND	ND	ND	ND	ND
ENSG00000204509	ND	ND	ND	ND	ND
ENSG00000182330	ND	ND	ND	ND	ND
ENSG00000204501	ND	ND	ND	ND	ND
ENSG00000197549	ND	ND	ND	ND	ND
ENSG00000185686	ND	MD	ND	MD	MD
ENSG00000148600	MD	PD	ND	PD	MD
ENSG00000074276	ND	ND	ND	ND	ND
ENSG00000119965	ND	ND	ND	ND	ND
ENSG00000099972	ND	ND	ND	ND	ND
ENSG00000165805	ND	ND	ND	ND	ND
ENSG00000058673	ND	ND	ND	ND	ND
ENSG00000038219	ND	ND	ND	ND	ND
ENSG00000111537	MD	PD	PD	PD	MD
ENSG00000211933	ND	ND	ND	ND	ND
ENSG00000211777	ND	ND	ND	ND	ND
ENSG00000211786	ND	ND	ND	ND	ND
ENSG00000211790	ND	ND	ND	ND	ND
ENSG00000211787	ND	ND	ND	ND	ND
ENSG00000211808	ND	ND	ND	ND	ND
ENSG00000211792	ND	ND	ND	ND	ND
ENSG00000211799	ND	ND	ND	ND	ND
ENSG00000211793	ND	ND	ND	ND	ND
ENSG00000211783	ND	ND	ND	ND	ND
ENSG00000211782	ND	ND	ND	ND	ND
ENSG00000211795	ND	ND	ND	ND	ND
ENSG00000211796	ND	ND	ND	ND	ND
ENSG00000211798	ND	ND	ND	ND	ND
ENSG00000211817	ND	ND	ND	ND	ND
ENSG00000211816	ND	ND	ND	ND	ND
ENSG00000211819	ND	ND	ND	ND	ND
ENSG00000211804	ND	ND	ND	ND	ND
ENSG00000211830	ND	ND	ND	ND	ND
ENSG00000104499	ND	ND	ND	ND	ND
ENSG00000160886	ND	ND	ND	ND	ND
ENSG00000133149	ND	ND	ND	ND	ND
ENSG00000170925	ND	ND	ND	ND	ND
ENSG00000134460	MD	PD	PD	PD	MD
ENSG00000177483	ND	ND	ND	ND	ND
ENSG00000173389	ND	ND	ND	ND	ND
ENSG00000214681	ND	ND	ND	ND	ND
ENSG00000184345	ND	ND	ND	ND	ND
ENSG00000214686	ND	ND	ND	ND	ND
ENSG00000189129	ND	ND	ND	ND	ND
ENSG00000204422	ND	ND	ND	ND	ND
ENSG00000165312	ND	ND	ND	ND	ND
ENSG00000170534	ND	ND	ND	ND	ND
ENSG00000188368	ND	ND	ND	ND	ND
ENSG00000144026	ND	ND	ND	ND	ND
ENSG00000138650	ND	ND	ND	ND	ND
ENSG00000118946	ND	ND	ND	ND	ND
ENSG00000113555	ND	ND	ND	ND	ND
ENSG00000189184	ND	ND	ND	ND	ND
ENSG00000165194	MD	ND	ND	MD	MD
ENSG00000136099	ND	ND	ND	ND	ND
ENSG00000204566	ND	ND	ND	ND	ND
ENSG00000203949	ND	ND	ND	ND	ND
ENSG00000204161	ND	ND	ND	ND	ND
ENSG00000107951	MD	PD	ND	PD	MD
ENSG00000149016	ND	ND	ND	ND	ND
ENSG00000135083	ND	ND	ND	ND	ND
ENSG00000107443	ND	ND	ND	ND	ND
ENSG00000070831	ND	MD	ND	MD	MD
ENSG00000136238	ND	MD	ND	MD	MD
ENSG00000128340	MD	PD	PD	PD	MD
ENSG00000169750	ND	MD	ND	MD	MD
ENSG00000177105	ND	ND	ND	ND	ND
ENSG00000126785	ND	ND	ND	ND	ND
ENSG00000119729	ND	ND	ND	ND	ND
ENSG00000145191	MD	PD	MD	PD	MD
ENSG00000115350	ND	ND	ND	ND	ND
ENSG00000153879	MD	ND	ND	MD	MD
ENSG00000161204	ND	ND	ND	ND	ND
ENSG00000103316	ND	MD	ND	MD	MD
ENSG00000108599	MD	PD	PD	PD	MD
ENSG00000106245	ND	ND	ND	ND	ND
ENSG00000152428	ND	ND	ND	ND	ND
ENSG00000215190	ND	ND	ND	ND	ND
ENSG00000082068	ND	ND	ND	ND	ND
ENSG00000205242	ND	ND	ND	ND	ND
ENSG00000140598	ND	ND	ND	ND	ND
ENSG00000162927	ND	ND	PD	PD	PD
ENSG00000041357	ND	MD	PD	PD	MD
ENSG00000163430	ND	MD	ND	MD	MD
ENSG00000070404	ND	ND	ND	ND	ND
ENSG00000134363	MD	PD	ND	PD	MD
ENSG00000123349	ND	MD	ND	MD	MD
ENSG00000107130	ND	MD	ND	MD	MD
ENSG00000115756	ND	PD	ND	PD	PD
ENSG00000116983	ND	ND	ND	ND	ND
ENSG00000163032	ND	MD	ND	MD	MD
ENSG00000121905	ND	ND	ND	ND	ND
ENSG00000104490	ND	ND	PD	PD	PD
ENSG00000109047	ND	MD	ND	MD	MD
ENSG00000142102	ND	ND	ND	ND	ND
ENSG00000100994	ND	ND	ND	ND	ND
ENSG00000100504	MD	PD	MD	PD	MD
ENSG00000068976	MD	PD	PD	PD	MD
ENSG00000174227	ND	ND	ND	ND	ND
ENSG00000102393	MD	PD	ND	PD	MD
ENSG00000198951	MD	MD	MD	MD	MD
ENSG00000115840	MD	PD	PD	PD	MD
ENSG00000004864	MD	PD	ND	PD	MD
ENSG00000182902	ND	ND	ND	ND	ND
ENSG00000177542	MD	ND	ND	MD	MD
ENSG00000175497	PD	PD	PD	PD	PD
ENSG00000197635	ND	PD	PD	PD	PD
ENSG00000130226	MD	ND	PD	PD	MD
ENSG00000074603	ND	ND	ND	ND	ND
ENSG00000142002	ND	ND	ND	ND	ND
ENSG00000078098	ND	MD	ND	MD	MD
ENSG00000173349	ND	ND	ND	ND	ND
ENSG00000164880	ND	ND	ND	ND	ND
ENSG00000124831	ND	ND	ND	ND	ND
ENSG00000093167	ND	ND	ND	ND	ND
ENSG00000068912	ND	ND	ND	ND	ND
ENSG00000135506	ND	MD	ND	MD	MD
ENSG00000108799	ND	ND	ND	ND	ND
ENSG00000106462	ND	PD	ND	PD	PD
ENSG00000100601	ND	ND	ND	ND	ND
ENSG00000185641	ND	ND	ND	ND	ND
ENSG00000118181	ND	ND	ND	ND	ND
ENSG00000074582	MD	MD	ND	MD	MD
ENSG00000159086	ND	ND	ND	ND	ND
ENSG00000005436	ND	PD	PD	PD	PD
ENSG00000085276	ND	MD	ND	MD	MD
ENSG00000142611	ND	MD	ND	MD	MD
ENSG00000067840	ND	ND	ND	ND	ND
ENSG00000121440	ND	ND	ND	ND	ND
ENSG00000165966	ND	ND	PD	PD	PD
ENSG00000161326	ND	ND	ND	ND	ND
ENSG00000167065	ND	ND	ND	ND	ND
ENSG00000189037	ND	ND	ND	ND	ND
ENSG00000125901	ND	ND	ND	ND	ND
ENSG00000183763	ND	PD	ND	PD	PD
ENSG00000102265	ND	MD	PD	PD	MD
ENSG00000035862	ND	MD	PD	PD	MD
ENSG00000100234	MD	MD	PD	PD	MD
ENSG00000157150	ND	MD	ND	MD	MD
ENSG00000087087	ND	ND	ND	ND	ND
ENSG00000130313	ND	ND	ND	ND	ND
ENSG00000182625	ND	ND	ND	ND	ND
ENSG00000172380	ND	ND	ND	ND	ND
ENSG00000127920	ND	ND	ND	ND	ND
ENSG00000127928	ND	ND	ND	ND	ND
ENSG00000127588	ND	ND	MD	MD	MD
ENSG00000186469	ND	ND	ND	ND	ND
ENSG00000162188	ND	ND	ND	ND	ND
ENSG00000168243	ND	ND	PD	PD	PD
ENSG00000133136	ND	ND	ND	ND	ND
ENSG00000174021	ND	ND	ND	ND	ND
ENSG00000213611	ND	ND	ND	ND	ND
ENSG00000167414	ND	ND	ND	ND	ND
ENSG00000167083	ND	ND	ND	ND	ND
ENSG00000171307	ND	ND	ND	ND	ND
ENSG00000023041	ND	ND	ND	ND	ND
ENSG00000215719	ND	ND	ND	ND	ND
ENSG00000197780	ND	ND	ND	ND	ND
ENSG00000222011	ND	ND	ND	ND	ND
ENSG00000214439	ND	ND	ND	ND	ND
ENSG00000136699	ND	ND	ND	ND	ND
ENSG00000149474	ND	ND	ND	ND	ND
ENSG00000213390	ND	ND	ND	ND	ND
ENSG00000182552	ND	ND	ND	ND	ND
ENSG00000155974	ND	PD	ND	PD	PD
ENSG00000144596	ND	ND	PD	PD	PD
ENSG00000151575	ND	ND	ND	ND	ND
ENSG00000185681	ND	ND	ND	ND	ND
ENSG00000162757	ND	ND	ND	ND	ND
ENSG00000145569	ND	ND	ND	ND	ND
ENSG00000154124	ND	ND	ND	ND	ND
ENSG00000167196	ND	ND	ND	ND	ND
ENSG00000074657	ND	ND	ND	ND	ND
ENSG00000166716	MD	ND	ND	MD	MD
ENSG00000143373	ND	ND	ND	ND	ND
ENSG00000165724	ND	ND	ND	ND	ND
ENSG00000099290	ND	ND	ND	ND	ND
ENSG00000152726	ND	ND	ND	ND	ND
ENSG00000174196	ND	ND	ND	ND	ND
ENSG00000172661	ND	ND	ND	ND	ND
ENSG00000100722	ND	ND	ND	ND	ND
ENSG00000166135	ND	ND	ND	ND	ND
[truncated: 18,009 more rows]
