# Supplementary material for: Human Monogenic Disease Genes Have Frequently Functionally Redundant Paralogs
Source: PLoS Comput Biol. 2013 May 16;9(5):e1003073. doi: 10.1371/journal.pcbi.1003073 (PMC3656685; doi:10.1371/journal.pcbi.1003073)
Supplement: Dataset S1 — This supplementary file is an archive contains all the raw data and R scripts used in this study; also included in this archive is a detailed instruction for the readers to reproduce our main results, including all the figures, supplementary figures, and statistical tests except Figure 5, which was plotted manually. (ZIP) [file pcbi.1003073.s009.zip › Zhao_Chen_SupFile1_Archive_of_rawdata_and_scripts/00_rawdata/DSum1_DSum2_disease_genes_EMSEMBLIDs_and_entrezIDs.txt]

DOMIM	DGenomics2011	DCurrentBiology2008	DSum1	DSum2	EntrezIDs	EntrezIDCounts	EntrezIDFirst
ENSG00000109339	MD	MD	ND	MD	MD	5602	1	5602
ENSG00000107643	ND	MD	ND	MD	MD	5599	1	5599
ENSG00000185386	ND	MD	ND	MD	MD	5600	1	5600
ENSG00000112062	ND	MD	ND	MD	MD	1432	1	1432
ENSG00000188130	ND	MD	ND	MD	MD	6300	1	6300
ENSG00000156711	ND	MD	ND	MD	MD	5603	1	5603
ENSG00000050748	ND	MD	ND	MD	MD	5601	1	5601
ENSG00000001626	PD	PD	PD	PD	PD	1080	1	1080
ENSG00000099821	ND	ND	ND	ND	ND	5442	1	5442
ENSG00000117308	MD	PD	PD	PD	MD	2582	1	2582
ENSG00000094841	ND	ND	ND	ND	ND	139596	1	139596
ENSG00000119523	MD	MD	ND	MD	MD	85365	1	85365
ENSG00000196860	ND	ND	ND	ND	ND	387990	1	387990
ENSG00000173726	ND	ND	ND	ND	ND	9804	1	9804
ENSG00000214629	ND	ND	ND	ND	ND	NA	0	NA
ENSG00000214896	ND	ND	ND	ND	ND	NA	0	NA
ENSG00000205246	ND	ND	ND	ND	ND	NA	0	NA
ENSG00000168028	ND	MD	ND	MD	MD	3921	1	3921
ENSG00000205171	ND	ND	ND	ND	ND	NA	0	NA
ENSG00000137168	ND	ND	ND	ND	ND	51645	1	51645
ENSG00000166508	ND	MD	ND	MD	MD	4176	1	4176
ENSG00000204628	ND	MD	ND	MD	MD	10399	1	10399
ENSG00000153707	ND	MD	PD	PD	MD	5789	1	5789
ENSG00000105426	ND	ND	ND	ND	ND	5802	1	5802
ENSG00000142949	ND	PD	PD	PD	PD	5792	1	5792
ENSG00000099203	ND	ND	ND	ND	ND	11018	1	11018
ENSG00000117500	ND	ND	ND	ND	ND	50999	1	50999
ENSG00000086598	ND	ND	ND	ND	ND	10959	1	10959
ENSG00000166557	ND	ND	ND	ND	ND	23423	1	23423
ENSG00000134970	ND	ND	ND	ND	ND	51014,100302736	2	51014
ENSG00000157315	ND	ND	ND	ND	ND	146456	1	146456
ENSG00000145817	ND	ND	ND	ND	ND	81555	1	81555
ENSG00000177752	ND	ND	ND	ND	ND	285525	1	285525
ENSG00000136937	ND	ND	ND	ND	ND	4686	1	4686
ENSG00000068784	ND	ND	ND	ND	ND	55133	1	55133
ENSG00000143952	ND	ND	ND	ND	ND	51542	1	51542
ENSG00000173653	ND	ND	ND	ND	ND	9986	1	9986
ENSG00000168000	MD	PD	MD	PD	MD	26580	1	26580
ENSG00000104299	ND	ND	ND	ND	ND	55756	1	55756
ENSG00000136152	ND	ND	ND	ND	ND	83548	1	83548
ENSG00000162813	ND	ND	ND	ND	ND	10380	1	10380
ENSG00000104331	MD	ND	ND	MD	MD	54928	1	54928
ENSG00000151689	ND	PD	ND	PD	PD	3628	1	3628
ENSG00000161381	ND	ND	ND	ND	ND	57125	1	57125
ENSG00000120594	ND	ND	ND	ND	ND	84898	1	84898
ENSG00000115839	MD	MD	ND	MD	MD	22930	1	22930
ENSG00000128694	ND	ND	ND	ND	ND	64172	1	64172
ENSG00000111110	ND	ND	ND	ND	ND	57460	1	57460
ENSG00000155367	ND	ND	ND	ND	ND	333926	1	333926
ENSG00000164088	ND	ND	ND	ND	ND	132160	1	132160
ENSG00000136478	ND	ND	ND	ND	ND	55852	1	55852
ENSG00000213380	MD	ND	ND	MD	MD	64146,84342	2	64146
ENSG00000126062	ND	ND	ND	ND	ND	11070	1	11070
ENSG00000110975	ND	ND	ND	ND	ND	341359	1	341359
ENSG00000213023	ND	ND	ND	ND	ND	84258	1	84258
ENSG00000132718	ND	ND	ND	ND	ND	23208	1	23208
ENSG00000132872	ND	ND	ND	ND	ND	6860	1	6860
ENSG00000173227	ND	ND	ND	ND	ND	91683	1	91683
ENSG00000019505	ND	ND	PD	PD	PD	57586	1	57586
ENSG00000204176	ND	ND	ND	ND	ND	83849	1	83849
ENSG00000067715	ND	MD	PD	PD	MD	6857	1	6857
ENSG00000143858	ND	ND	ND	ND	ND	127833	1	127833
ENSG00000129990	ND	ND	ND	ND	ND	6861	1	6861
ENSG00000149043	ND	ND	ND	ND	ND	90019	1	90019
ENSG00000134207	ND	ND	ND	ND	ND	148281	1	148281
ENSG00000103528	ND	ND	ND	ND	ND	51760	1	51760
ENSG00000011347	ND	ND	ND	ND	ND	9066	1	9066
ENSG00000170743	ND	ND	ND	ND	ND	143425	1	143425
ENSG00000152104	MD	ND	ND	MD	MD	5784	1	5784
ENSG00000070778	ND	PD	ND	PD	PD	11099	1	11099
ENSG00000070159	ND	ND	ND	ND	ND	5774	1	5774
ENSG00000088179	ND	ND	ND	ND	ND	5775	1	5775
ENSG00000006114	ND	ND	ND	ND	ND	11276	1	11276
ENSG00000115977	ND	ND	PD	PD	PD	22848	1	22848
ENSG00000215464	ND	ND	ND	ND	ND	NA	0	NA
ENSG00000101278	ND	ND	ND	ND	ND	NA	0	NA
ENSG00000124614	MD	ND	ND	MD	MD	6204	1	6204
ENSG00000058729	ND	ND	ND	ND	ND	55781	1	55781
ENSG00000163444	ND	ND	ND	ND	ND	92703,653659	2	92703
ENSG00000123562	ND	ND	ND	ND	ND	9643	1	9643
ENSG00000185787	ND	ND	ND	ND	ND	10933,10934	2	10933
ENSG00000005302	ND	ND	ND	ND	ND	10943	1	10943
ENSG00000180667	ND	ND	ND	ND	ND	55432	1	55432
ENSG00000196187	ND	ND	ND	ND	ND	9725	1	9725
ENSG00000137216	ND	ND	ND	ND	ND	55362	1	55362
ENSG00000165548	ND	ND	ND	ND	ND	57156	1	57156
ENSG00000155252	ND	ND	ND	ND	ND	55361	1	55361
ENSG00000174776	ND	ND	ND	ND	ND	151790	1	151790
ENSG00000162843	ND	ND	ND	ND	ND	128025	1	128025
ENSG00000162851	ND	ND	ND	ND	ND	64216	1	64216
ENSG00000125122	ND	ND	ND	ND	ND	26231	1	26231
ENSG00000170871	ND	ND	ND	ND	ND	9778	1	9778
ENSG00000166323	ND	ND	ND	ND	ND	160140	1	160140
ENSG00000165182	ND	ND	ND	ND	ND	254158	1	254158
ENSG00000176953	ND	ND	ND	ND	ND	84901	1	84901
ENSG00000168175	ND	ND	ND	ND	ND	93487	1	93487
ENSG00000188803	ND	ND	ND	ND	ND	388336	1	388336
ENSG00000187902	ND	ND	ND	ND	ND	729956	1	729956
ENSG00000180730	ND	ND	ND	ND	ND	387914	1	387914
ENSG00000178343	ND	ND	ND	ND	ND	152573	1	152573
ENSG00000165617	ND	ND	ND	ND	ND	51339	1	51339
ENSG00000164488	ND	ND	ND	ND	ND	168002	1	168002
ENSG00000197380	ND	ND	ND	ND	ND	147906	1	147906
ENSG00000156313	MD	PD	PD	PD	MD	6103	1	6103
ENSG00000146826	ND	ND	ND	ND	ND	55262	1	55262
ENSG00000078725	ND	MD	PD	PD	MD	1620	1	1620
ENSG00000198797	ND	ND	ND	ND	ND	57795	1	57795
ENSG00000162670	ND	ND	PD	PD	PD	339479	1	339479
ENSG00000152969	ND	ND	ND	ND	ND	152789	1	152789
ENSG00000176049	ND	ND	ND	ND	ND	9832	1	9832
ENSG00000188385	ND	ND	ND	ND	ND	282973	1	282973
ENSG00000123096	ND	PD	ND	PD	PD	8082	1	8082
ENSG00000179674	ND	ND	ND	ND	ND	80117	1	80117
ENSG00000112280	ND	PD	PD	PD	PD	1297	1	1297
ENSG00000049089	MD	PD	PD	PD	MD	1298	1	1298
ENSG00000092758	MD	MD	PD	PD	MD	1299	1	1299
ENSG00000125534	ND	ND	ND	ND	ND	79144	1	79144
ENSG00000177485	ND	ND	MD	MD	MD	10009	1	10009
ENSG00000177311	MD	ND	PD	PD	MD	253461	1	253461
ENSG00000174282	ND	ND	ND	ND	ND	57659	1	57659
ENSG00000198081	ND	PD	ND	PD	PD	7541	1	7541
ENSG00000159055	ND	ND	ND	ND	ND	54069	1	54069
ENSG00000181408	ND	PD	PD	PD	PD	2837	1	2837
ENSG00000205631	ND	ND	ND	ND	ND	NA	0	NA
ENSG00000181143	ND	MD	ND	MD	MD	94025	1	94025
ENSG00000135898	ND	ND	ND	ND	ND	9290	1	9290
ENSG00000184661	ND	ND	ND	ND	ND	157313	1	157313
ENSG00000148773	ND	MD	PD	PD	MD	4288	1	4288
ENSG00000088726	ND	ND	ND	ND	ND	55287	1	55287
ENSG00000167077	ND	ND	ND	ND	ND	150365	1	150365
ENSG00000204424	ND	ND	ND	ND	ND	259215	1	259215
ENSG00000109471	ND	PD	PD	PD	PD	3558	1	3558
ENSG00000105767	ND	ND	ND	ND	ND	199731	1	199731
ENSG00000206163	ND	ND	ND	ND	ND	NA	0	NA
ENSG00000023516	ND	ND	PD	PD	PD	11215	1	11215
ENSG00000163535	ND	ND	ND	ND	ND	151246	1	151246
ENSG00000130164	MD	PD	PD	PD	MD	3949	1	3949
ENSG00000168702	ND	MD	PD	PD	MD	53353	1	53353
ENSG00000123384	ND	PD	PD	PD	PD	4035	1	4035
ENSG00000134569	MD	MD	PD	PD	MD	4038	1	4038
ENSG00000162337	MD	PD	PD	PD	MD	4041	1	4041
ENSG00000070018	MD	PD	PD	PD	MD	4040	1	4040
ENSG00000157193	MD	PD	PD	PD	MD	7804	1	7804
ENSG00000147852	MD	PD	PD	PD	MD	7436	1	7436
ENSG00000183801	ND	ND	ND	ND	ND	283298	1	283298
ENSG00000116774	ND	ND	ND	ND	ND	56944	1	56944
ENSG00000180408	ND	ND	ND	ND	ND	NA	0	NA
ENSG00000173137	ND	ND	ND	ND	ND	203054	1	203054
ENSG00000134057	ND	MD	ND	MD	MD	891	1	891
ENSG00000157456	ND	ND	ND	ND	ND	9133	1	9133
ENSG00000147082	ND	ND	ND	ND	ND	85417	1	85417
ENSG00000127445	ND	PD	PD	PD	PD	5300	1	5300
ENSG00000196763	ND	ND	ND	ND	ND	NA	0	NA
ENSG00000073050	ND	PD	PD	PD	PD	7515	1	7515
ENSG00000002330	ND	MD	ND	MD	MD	572	1	572
ENSG00000101868	ND	ND	ND	ND	ND	5422	1	5422
ENSG00000196365	ND	ND	ND	ND	ND	9361	1	9361
ENSG00000181085	ND	ND	ND	ND	ND	225689	1	225689
ENSG00000145715	MD	MD	PD	PD	MD	5921	1	5921
ENSG00000121057	ND	ND	ND	ND	ND	8165	1	8165
ENSG00000204227	ND	ND	ND	ND	ND	6015	1	6015
ENSG00000121481	ND	ND	ND	ND	ND	6045	1	6045
ENSG00000121022	ND	MD	ND	MD	MD	10987	1	10987
ENSG00000168496	ND	PD	ND	PD	PD	2237	1	2237
ENSG00000167699	ND	ND	ND	ND	ND	51031	1	51031
ENSG00000197265	ND	MD	PD	PD	MD	2961	1	2961
ENSG00000116990	ND	PD	PD	PD	PD	4610	1	4610
ENSG00000204053	ND	ND	ND	ND	ND	NA	0	NA
ENSG00000134323	MD	PD	PD	PD	MD	4613	1	4613
ENSG00000136997	MD	PD	PD	PD	MD	4609	1	4609
ENSG00000141510	PD	MD	PD	PD	MD	7157	1	7157
ENSG00000073282	MD	PD	PD	PD	MD	8626	1	8626
ENSG00000078900	ND	MD	PD	PD	MD	7161	1	7161
ENSG00000100216	ND	ND	ND	ND	ND	56993	1	56993
ENSG00000172766	ND	ND	ND	ND	ND	79612	1	79612
ENSG00000164134	ND	ND	ND	ND	ND	80155	1	80155
ENSG00000129534	ND	ND	ND	ND	ND	55320	1	55320
ENSG00000148248	ND	ND	ND	ND	ND	6836	1	6836
ENSG00000152904	ND	ND	ND	ND	ND	9453	1	9453
ENSG00000135372	ND	ND	ND	ND	ND	55226	1	55226
ENSG00000136448	ND	MD	ND	MD	MD	4836	1	4836
ENSG00000152465	ND	MD	ND	MD	MD	9397	1	9397
ENSG00000149273	ND	MD	ND	MD	MD	6188	1	6188
ENSG00000108179	ND	ND	ND	ND	ND	10105	1	10105
ENSG00000138002	ND	ND	ND	ND	ND	26160	1	26160
ENSG00000179889	ND	ND	PD	PD	PD	23042	1	23042
ENSG00000196696	ND	ND	ND	ND	ND	NA	0	NA
ENSG00000159322	ND	ND	ND	ND	ND	83440	1	83440
ENSG00000100294	ND	ND	ND	ND	ND	27349	1	27349
ENSG00000165475	ND	ND	ND	ND	ND	51084	1	51084
ENSG00000214883	ND	ND	ND	ND	ND	NA	0	NA
ENSG00000135829	ND	ND	ND	ND	ND	1660	1	1660
ENSG00000185129	ND	MD	ND	MD	MD	5813	1	5813
ENSG00000146676	ND	MD	ND	MD	MD	5814	1	5814
ENSG00000172733	ND	ND	ND	ND	ND	29942	1	29942
ENSG00000100364	ND	ND	ND	ND	ND	23313	1	23313
ENSG00000151779	ND	MD	ND	MD	MD	51594	1	51594
ENSG00000184575	ND	ND	ND	ND	ND	11260	1	11260
ENSG00000050130	ND	ND	ND	ND	ND	51528	1	51528
ENSG00000163900	ND	ND	ND	ND	ND	90407	1	90407
ENSG00000166471	ND	ND	ND	ND	ND	440026	1	440026
ENSG00000013561	ND	MD	ND	MD	MD	9604	1	9604
ENSG00000146729	ND	ND	ND	ND	ND	2631	1	2631
ENSG00000184117	ND	ND	ND	ND	ND	8508	1	8508
ENSG00000136783	ND	ND	ND	ND	ND	25934	1	25934
ENSG00000165028	ND	ND	ND	ND	ND	55335	1	55335
ENSG00000112115	ND	MD	ND	MD	MD	3605	1	3605
ENSG00000112116	MD	PD	PD	PD	MD	112744	1	112744
ENSG00000127743	ND	PD	ND	PD	PD	27190	1	27190
ENSG00000124391	ND	MD	ND	MD	MD	27189	1	27189
ENSG00000172458	ND	MD	ND	MD	MD	53342	1	53342
ENSG00000166090	ND	MD	ND	MD	MD	64806	1	64806
ENSG00000196419	ND	PD	PD	PD	PD	2547	1	2547
ENSG00000204771	ND	ND	ND	ND	ND	NA	0	NA
ENSG00000179832	ND	ND	ND	ND	ND	377711,727957	2	377711
ENSG00000204839	ND	ND	ND	ND	ND	642475	1	642475
ENSG00000185038	ND	ND	ND	ND	ND	339766	1	339766
ENSG00000171495	ND	ND	ND	ND	ND	133558	1	133558
ENSG00000138386	ND	ND	ND	ND	ND	4664	1	4664
ENSG00000166886	ND	MD	ND	MD	MD	4665	1	4665
ENSG00000076351	MD	MD	ND	MD	MD	113235	1	113235
ENSG00000119457	ND	ND	ND	ND	ND	57864	1	57864
ENSG00000139508	ND	ND	ND	ND	ND	283537	1	283537
ENSG00000138028	ND	ND	ND	ND	ND	10669	1	10669
ENSG00000180398	MD	MD	ND	MD	MD	90411	1	90411
ENSG00000102531	ND	ND	ND	ND	ND	22862	1	22862
ENSG00000075420	ND	ND	ND	ND	ND	64778	1	64778
ENSG00000122687	ND	ND	ND	ND	ND	29960	1	29960
ENSG00000105323	ND	PD	ND	PD	PD	11100	1	11100
ENSG00000214753	ND	ND	ND	ND	ND	221092	1	221092
ENSG00000153187	ND	ND	ND	ND	ND	3192	1	3192
ENSG00000132382	ND	ND	ND	ND	ND	10514	1	10514
ENSG00000197299	MD	PD	PD	PD	MD	641	1	641
ENSG00000049656	ND	MD	PD	PD	MD	81037	1	81037
ENSG00000104853	ND	PD	ND	PD	PD	1209	1	1209
ENSG00000107949	ND	ND	ND	ND	ND	56647	1	56647
ENSG00000108296	ND	ND	ND	ND	ND	54883	1	54883
ENSG00000206562	ND	ND	ND	ND	ND	131965	1	131965
ENSG00000162972	ND	ND	PD	PD	PD	79568	1	79568
ENSG00000106853	ND	ND	ND	ND	ND	22949	1	22949
ENSG00000140043	ND	ND	ND	ND	ND	145482	1	145482
ENSG00000084693	ND	ND	ND	ND	ND	60509	1	60509
ENSG00000140943	ND	ND	ND	ND	ND	8720	1	8720
ENSG00000089248	ND	ND	ND	ND	ND	10961	1	10961
ENSG00000178149	ND	ND	ND	ND	ND	55152,100291552	2	55152
ENSG00000166819	MD	PD	ND	PD	MD	5346	1	5346
ENSG00000136935	ND	ND	ND	ND	ND	2800	1	2800
ENSG00000162772	ND	MD	ND	MD	MD	467	1	467
ENSG00000140044	ND	ND	ND	ND	ND	122953	1	122953
ENSG00000125740	ND	MD	ND	MD	MD	2354	1	2354
ENSG00000175592	ND	MD	ND	MD	MD	8061	1	8061
ENSG00000075426	ND	MD	ND	MD	MD	2355	1	2355
ENSG00000170345	ND	MD	ND	MD	MD	2353	1	2353
ENSG00000158545	ND	ND	ND	ND	ND	124245	1	124245
ENSG00000133641	ND	ND	ND	ND	ND	91298	1	91298
ENSG00000172757	ND	ND	PD	PD	PD	1072	1	1072
ENSG00000165410	MD	MD	ND	MD	MD	1073	1	1073
ENSG00000125868	ND	MD	ND	MD	MD	11034,100287016,100294015	3	11034
ENSG00000115827	MD	ND	ND	MD	MD	80067	1	80067
ENSG00000051523	MD	MD	PD	PD	MD	1535	1	1535
ENSG00000145882	ND	ND	ND	ND	ND	78991	1	78991
ENSG00000116005	ND	ND	ND	ND	ND	51449	1	51449
ENSG00000012822	ND	ND	PD	PD	PD	57658	1	57658
ENSG00000136436	ND	MD	ND	MD	MD	10241	1	10241
ENSG00000106052	ND	MD	ND	MD	MD	8887	1	8887
ENSG00000164123	ND	ND	ND	ND	ND	152940	1	152940
ENSG00000164711	ND	ND	ND	ND	ND	NA	0	NA
ENSG00000213071	ND	ND	PD	PD	PD	NA	0	NA
ENSG00000131187	MD	PD	PD	PD	MD	2161	1	2161
ENSG00000148702	PD	PD	PD	PD	PD	3026	1	3026
ENSG00000109758	ND	MD	ND	MD	MD	3083	1	3083
ENSG00000019991	MD	PD	PD	PD	MD	3082	1	3082
ENSG00000173531	ND	MD	PD	PD	MD	4485	1	4485
ENSG00000198670	PD	PD	PD	PD	PD	4018	1	4018
ENSG00000122194	PD	PD	PD	PD	PD	5340	1	5340
ENSG00000186715	ND	ND	ND	ND	ND	NA	0	NA
ENSG00000104368	MD	MD	PD	PD	MD	5327	1	5327
ENSG00000122861	MD	PD	PD	PD	MD	5328	1	5328
ENSG00000215702	ND	ND	ND	ND	ND	NA	0	NA
ENSG00000176160	ND	ND	ND	ND	ND	124535	1	124535
ENSG00000215701	ND	ND	ND	ND	ND	NA	0	NA
ENSG00000185122	ND	PD	ND	PD	PD	3297	1	3297
ENSG00000025156	ND	ND	ND	ND	ND	3298	1	3298
ENSG00000102878	MD	ND	MD	MD	MD	3299	1	3299
ENSG00000171129	ND	ND	ND	ND	ND	51402,100130086	2	51402
ENSG00000171116	ND	ND	ND	ND	ND	51402,100130086	2	51402
ENSG00000172468	ND	ND	ND	ND	ND	86614,159119	2	86614
ENSG00000169953	ND	ND	ND	ND	ND	86614,159119	2	86614
ENSG00000110169	ND	MD	ND	MD	MD	3263	1	3263
ENSG00000108255	MD	PD	ND	PD	MD	1411	1	1411
ENSG00000163499	ND	ND	PD	PD	PD	1412	1	1412
ENSG00000196431	MD	ND	ND	MD	MD	1413	1	1413
ENSG00000100122	MD	MD	ND	MD	MD	1414	1	1414
ENSG00000100058	ND	MD	ND	MD	MD	NA	0	NA
ENSG00000100053	MD	ND	ND	MD	MD	1417	1	1417
ENSG00000168582	ND	MD	PD	PD	MD	1418	1	1418
ENSG00000182187	ND	ND	PD	PD	PD	1419	1	1419
ENSG00000163254	MD	MD	PD	PD	MD	1420	1	1420
ENSG00000118231	MD	PD	PD	PD	MD	1421	1	1421
ENSG00000127377	ND	ND	ND	ND	ND	155051	1	155051
ENSG00000213139	ND	MD	ND	MD	MD	1427	1	1427
ENSG00000150776	ND	ND	ND	ND	ND	55216	1	55216
ENSG00000112218	ND	ND	ND	ND	ND	81491	1	81491
ENSG00000158636	ND	MD	PD	PD	MD	56946	1	56946
ENSG00000119979	ND	ND	ND	ND	ND	404636	1	404636
ENSG00000221930	ND	ND	ND	ND	ND	NA	0	NA
ENSG00000187024	ND	ND	ND	ND	ND	138428	1	138428
ENSG00000176155	ND	ND	ND	ND	ND	284001	1	284001
ENSG00000173905	ND	ND	PD	PD	PD	27333	1	27333
ENSG00000163611	ND	ND	ND	ND	ND	152185	1	152185
ENSG00000166220	ND	ND	ND	ND	ND	219793	1	219793
ENSG00000133026	ND	MD	ND	MD	MD	4628	1	4628
ENSG00000105357	MD	MD	ND	MD	MD	79784	1	79784
ENSG00000133392	MD	PD	ND	PD	MD	4629	1	4629
ENSG00000006788	ND	ND	ND	ND	ND	8735	1	8735
ENSG00000125414	MD	MD	ND	MD	MD	4620	1	4620
ENSG00000144821	ND	MD	ND	MD	MD	22989	1	22989
ENSG00000109063	MD	MD	ND	MD	MD	4621	1	4621
ENSG00000141048	ND	ND	ND	ND	ND	4622	1	4622
ENSG00000197616	MD	PD	ND	PD	MD	4624	1	4624
ENSG00000092054	MD	MD	PD	PD	MD	4625	1	4625
ENSG00000078814	ND	ND	ND	ND	ND	57644	1	57644
ENSG00000133020	MD	MD	MD	MD	MD	4626	1	4626
ENSG00000100345	MD	PD	MD	PD	MD	4627	1	4627
ENSG00000186638	ND	ND	ND	ND	ND	347240	1	347240
ENSG00000185499	ND	MD	PD	PD	MD	4582	1	4582
ENSG00000128536	ND	ND	ND	ND	ND	222256	1	222256
ENSG00000160813	ND	ND	ND	ND	ND	221908	1	221908
ENSG00000177875	ND	ND	ND	ND	ND	387856	1	387856
ENSG00000204538	ND	MD	ND	MD	MD	170680	1	170680
ENSG00000006327	ND	MD	ND	MD	MD	51330	1	51330
ENSG00000122952	ND	PD	ND	PD	PD	11130	1	11130
ENSG00000102109	ND	MD	ND	MD	MD	27344	1	27344
ENSG00000188655	ND	ND	ND	ND	ND	390443	1	390443
ENSG00000196844	ND	ND	ND	ND	ND	399967	1	399967
ENSG00000135744	PD	PD	PD	PD	PD	183	1	183
ENSG00000186910	ND	ND	PD	PD	PD	256394	1	256394
ENSG00000165953	ND	MD	ND	MD	MD	145264	1	145264
ENSG00000187483	ND	ND	ND	ND	ND	NA	0	NA
ENSG00000100665	ND	MD	ND	MD	MD	5267	1	5267
ENSG00000197249	MD	PD	PD	PD	MD	5265	1	5265
ENSG00000165951	ND	ND	ND	ND	ND	NA	0	NA
ENSG00000196136	ND	PD	PD	PD	PD	12	1	12
ENSG00000188488	ND	MD	ND	MD	MD	5104	1	5104
ENSG00000170099	MD	MD	PD	PD	MD	866	1	866
ENSG00000123561	MD	MD	MD	MD	MD	6906	1	6906
ENSG00000170054	ND	ND	PD	PD	PD	327657	1	327657
ENSG00000204669	ND	ND	ND	ND	ND	138240	1	138240
ENSG00000118785	ND	MD	PD	PD	MD	6696	1	6696
ENSG00000163602	ND	ND	ND	ND	ND	23429	1	23429
ENSG00000015153	ND	ND	ND	ND	ND	10138	1	10138
ENSG00000034152	ND	MD	ND	MD	MD	5606	1	5606
ENSG00000108984	ND	MD	ND	MD	MD	5608	1	5608
ENSG00000065559	ND	MD	ND	MD	MD	6416	1	6416
ENSG00000076984	ND	MD	ND	MD	MD	5609	1	5609
ENSG00000145723	ND	ND	ND	ND	ND	54826	1	54826
ENSG00000179393	ND	ND	ND	ND	ND	NA	0	NA
ENSG00000205086	ND	ND	ND	ND	ND	400950,100291748	2	400950
ENSG00000197536	ND	ND	ND	ND	ND	441108	1	441108
ENSG00000119408	ND	ND	PD	PD	PD	10783	1	10783
ENSG00000151414	ND	ND	ND	ND	ND	140609	1	140609
ENSG00000133101	ND	MD	ND	MD	MD	8900	1	8900
ENSG00000145386	ND	MD	ND	MD	MD	890	1	890
ENSG00000102309	ND	ND	ND	ND	ND	5303	1	5303
ENSG00000196584	ND	MD	PD	PD	MD	7516	1	7516
ENSG00000134001	ND	PD	ND	PD	PD	1965	1	1965
ENSG00000134308	ND	MD	ND	MD	MD	10971	1	10971
ENSG00000070501	ND	MD	PD	PD	MD	5423	1	5423
ENSG00000125656	ND	ND	ND	ND	ND	8192	1	8192
ENSG00000121270	MD	ND	ND	MD	MD	85320	1	85320
ENSG00000140798	ND	ND	ND	ND	ND	94160	1	94160
ENSG00000006071	PD	PD	PD	PD	PD	6833	1	6833
ENSG00000069431	MD	PD	PD	PD	MD	10060	1	10060
ENSG00000214783	ND	ND	ND	ND	ND	NA	0	NA
ENSG00000170667	ND	ND	ND	ND	ND	100132214	1	100132214
ENSG00000155903	ND	ND	ND	ND	ND	5922	1	5922
ENSG00000185989	ND	ND	ND	ND	ND	22821	1	22821
ENSG00000105808	ND	ND	ND	ND	ND	10156,100132214	2	10156
ENSG00000111344	ND	ND	ND	ND	ND	8437	1	8437
ENSG00000157654	ND	ND	PD	PD	PD	11217,445815	2	11217
ENSG00000099260	ND	ND	PD	PD	PD	54873	1	54873
ENSG00000099864	ND	ND	ND	ND	ND	5064	1	5064
ENSG00000108055	MD	MD	ND	MD	MD	9126	1	9126
ENSG00000112367	MD	ND	ND	MD	MD	9896	1	9896
ENSG00000114209	MD	MD	ND	MD	MD	11235	1	11235
ENSG00000198276	ND	ND	ND	ND	ND	54963	1	54963
ENSG00000146648	MD	PD	PD	PD	MD	1956	1	1956
ENSG00000141736	MD	PD	PD	PD	MD	2064	1	2064
ENSG00000065361	MD	PD	PD	PD	MD	2065	1	2065
ENSG00000178568	ND	PD	PD	PD	PD	2066	1	2066
ENSG00000108592	ND	ND	ND	ND	ND	117246	1	117246
ENSG00000025772	ND	ND	ND	ND	ND	10953	1	10953
ENSG00000132341	ND	MD	ND	MD	MD	5901	1	5901
ENSG00000114439	ND	ND	PD	PD	PD	56987	1	56987
ENSG00000139496	ND	ND	ND	ND	ND	9818	1	9818
ENSG00000087842	ND	ND	ND	ND	ND	8544	1	8544
ENSG00000028839	ND	PD	ND	PD	PD	9519	1	9519
ENSG00000182521	ND	ND	ND	ND	ND	387332	1	387332
ENSG00000112592	MD	PD	ND	PD	MD	6908	1	6908
ENSG00000063177	ND	ND	ND	ND	ND	6141	1	6141
ENSG00000175319	ND	ND	ND	ND	ND	NA	0	NA
ENSG00000183441	ND	ND	ND	ND	ND	NA	0	NA
ENSG00000196712	PD	MD	PD	PD	MD	4763	1	4763
ENSG00000070061	MD	PD	PD	PD	MD	8518	1	8518
ENSG00000037474	ND	ND	ND	ND	ND	54888	1	54888
ENSG00000110344	ND	MD	ND	MD	MD	9354	1	9354
ENSG00000130939	ND	MD	ND	MD	MD	10277	1	10277
ENSG00000171723	MD	MD	ND	MD	MD	10243	1	10243
ENSG00000111602	ND	PD	PD	PD	PD	8914	1	8914
ENSG00000182612	ND	ND	ND	ND	ND	83882	1	83882
ENSG00000108219	ND	ND	ND	ND	ND	81619	1	81619
ENSG00000099282	ND	ND	ND	ND	ND	23555	1	23555
ENSG00000048140	ND	ND	ND	ND	ND	26262	1	26262
ENSG00000158457	ND	MD	ND	MD	MD	340348	1	340348
ENSG00000168785	ND	ND	ND	ND	ND	10098	1	10098
ENSG00000111596	ND	ND	ND	ND	ND	4848	1	4848
ENSG00000100024	MD	ND	ND	MD	MD	51733	1	51733
ENSG00000140961	ND	MD	ND	MD	MD	29948	1	29948
ENSG00000164823	ND	ND	ND	ND	ND	734	1	734
ENSG00000147912	ND	ND	ND	ND	ND	26267	1	26267
ENSG00000138081	ND	PD	PD	PD	PD	80204	1	80204
ENSG00000108433	MD	ND	PD	PD	MD	9570	1	9570
ENSG00000162408	ND	ND	ND	ND	ND	79707	1	79707
ENSG00000173559	ND	ND	ND	ND	ND	64859	1	64859
ENSG00000139579	ND	ND	ND	ND	ND	79035	1	79035
ENSG00000104889	MD	ND	ND	MD	MD	10535	1	10535
ENSG00000124253	MD	PD	PD	PD	MD	5105	1	5105
ENSG00000100889	MD	PD	ND	PD	MD	5106	1	5106
ENSG00000140694	ND	ND	ND	ND	ND	5073	1	5073
ENSG00000146453	ND	ND	ND	ND	ND	154197	1	154197
ENSG00000132773	ND	ND	ND	ND	ND	114034	1	114034
ENSG00000100592	ND	ND	ND	ND	ND	23002	1	23002
ENSG00000146122	ND	ND	PD	PD	PD	23500	1	23500
ENSG00000128242	ND	MD	ND	MD	MD	9514	1	9514
ENSG00000154252	ND	MD	ND	MD	MD	64090	1	64090
ENSG00000175229	ND	ND	ND	ND	ND	89792	1	89792
ENSG00000197093	ND	ND	ND	ND	ND	79690	1	79690
ENSG00000108588	ND	ND	ND	ND	ND	57003	1	57003
ENSG00000159063	MD	ND	ND	MD	MD	79053	1	79053
ENSG00000154813	ND	ND	ND	ND	ND	285381	1	285381
ENSG00000157184	MD	MD	PD	PD	MD	1376	1	1376
ENSG00000075213	ND	ND	ND	ND	ND	10371	1	10371
ENSG00000012171	ND	PD	ND	PD	PD	NA	0	NA
ENSG00000153993	ND	ND	ND	ND	ND	223117	1	223117
ENSG00000010319	ND	ND	ND	ND	ND	56920	1	56920
ENSG00000196189	MD	ND	ND	MD	MD	64218	1	64218
ENSG00000168758	MD	ND	ND	MD	MD	54910	1	54910
ENSG00000187764	ND	MD	ND	MD	MD	10507	1	10507
ENSG00000095539	ND	ND	ND	ND	ND	57715	1	57715
ENSG00000092421	ND	MD	PD	PD	MD	57556	1	57556
ENSG00000167680	ND	ND	ND	ND	ND	10501	1	10501
ENSG00000143434	ND	ND	ND	ND	ND	10500	1	10500
ENSG00000137872	ND	ND	ND	ND	ND	80031	1	80031
ENSG00000220023	ND	ND	ND	ND	ND	100134091	1	100134091
ENSG00000179403	ND	ND	ND	ND	ND	64856	1	64856
ENSG00000167601	ND	MD	ND	MD	MD	558	1	558
ENSG00000153208	MD	PD	PD	PD	MD	10461	1	10461
ENSG00000105976	MD	PD	PD	PD	MD	4233	1	4233
ENSG00000164078	ND	MD	ND	MD	MD	4486	1	4486
ENSG00000163785	ND	PD	ND	PD	PD	6259	1	6259
ENSG00000092445	ND	MD	ND	MD	MD	7301	1	7301
ENSG00000161800	ND	ND	ND	ND	ND	29127	1	29127
ENSG00000179915	PD	PD	PD	PD	PD	9378	1	9378
ENSG00000021645	ND	ND	PD	PD	PD	9369	1	9369
ENSG00000110076	ND	ND	ND	ND	ND	9379	1	9379
ENSG00000123739	ND	ND	ND	ND	ND	81579	1	81579
ENSG00000138308	ND	MD	ND	MD	MD	84647	1	84647
ENSG00000170248	ND	ND	ND	ND	ND	10015	1	10015
ENSG00000076201	ND	ND	ND	ND	ND	25930	1	25930
ENSG00000158106	ND	ND	ND	ND	ND	114822	1	114822
ENSG00000131941	ND	ND	PD	PD	PD	85415	1	85415
ENSG00000153066	ND	ND	ND	ND	ND	51061	1	51061
ENSG00000114026	MD	PD	PD	PD	MD	4968	1	4968
ENSG00000120658	ND	ND	ND	ND	ND	55068	1	55068
ENSG00000165675	ND	MD	ND	MD	MD	10495	1	10495
ENSG00000168273	ND	ND	ND	ND	ND	440957	1	440957
ENSG00000215734	ND	ND	ND	ND	ND	NA	0	NA
ENSG00000131586	ND	ND	ND	ND	ND	NA	0	NA
ENSG00000172315	ND	ND	ND	ND	ND	112858	1	112858
ENSG00000105849	ND	ND	ND	ND	ND	221830	1	221830
ENSG00000100532	ND	ND	ND	ND	ND	10668	1	10668
ENSG00000143196	ND	ND	PD	PD	PD	1805	1	1805
ENSG00000102904	ND	ND	ND	ND	ND	55815	1	55815
ENSG00000135847	ND	ND	ND	ND	ND	84320	1	84320
ENSG00000132840	ND	PD	ND	PD	PD	23743	1	23743
ENSG00000145692	ND	PD	PD	PD	PD	635	1	635
ENSG00000177414	ND	ND	ND	ND	ND	148581	1	148581
ENSG00000159374	ND	ND	ND	ND	ND	130951	1	130951
ENSG00000090905	ND	ND	ND	ND	ND	27327	1	27327
ENSG00000100354	ND	ND	PD	PD	PD	23112	1	23112
ENSG00000078687	ND	ND	ND	ND	ND	57690	1	57690
ENSG00000088854	ND	ND	ND	ND	ND	25943	1	25943
ENSG00000116212	ND	ND	ND	ND	ND	115353	1	115353
ENSG00000198920	ND	ND	ND	ND	ND	9851	1	9851
ENSG00000154328	ND	ND	ND	ND	ND	252969	1	252969
ENSG00000109674	ND	ND	PD	PD	PD	55247	1	55247
ENSG00000117228	ND	MD	ND	MD	MD	2633	1	2633
ENSG00000117226	ND	ND	ND	ND	ND	2635	1	2635
ENSG00000162645	ND	PD	ND	PD	PD	2634	1	2634
ENSG00000162654	ND	ND	ND	ND	ND	115361	1	115361
ENSG00000213512	ND	ND	ND	ND	ND	388646	1	388646
ENSG00000154451	ND	MD	ND	MD	MD	115362	1	115362
ENSG00000183347	ND	ND	ND	ND	ND	163351	1	163351
ENSG00000164615	ND	ND	PD	PD	PD	819	1	819
ENSG00000128891	ND	ND	ND	ND	ND	90416	1	90416
ENSG00000134256	ND	ND	ND	ND	ND	9398	1	9398
ENSG00000143061	ND	ND	ND	ND	ND	3321,100292114	2	3321
ENSG00000162729	ND	MD	ND	MD	MD	93185	1	93185
ENSG00000134247	ND	ND	ND	ND	ND	5738	1	5738
ENSG00000123500	MD	MD	MD	MD	MD	1300	1	1300
ENSG00000144810	ND	ND	ND	ND	ND	1295	1	1295
ENSG00000171812	MD	MD	MD	MD	MD	1296	1	1296
ENSG00000214882	ND	MD	ND	MD	MD	9236	1	9236
ENSG00000163346	ND	ND	ND	ND	ND	57326	1	57326
ENSG00000134548	ND	ND	ND	ND	ND	80763	1	80763
ENSG00000176244	ND	ND	ND	ND	ND	414149	1	414149
ENSG00000155368	ND	MD	PD	PD	MD	1622	1	1622
ENSG00000183397	ND	ND	ND	ND	ND	100128569	1	100128569
ENSG00000128944	ND	ND	ND	ND	ND	90417	1	90417
ENSG00000189367	ND	ND	ND	ND	ND	9729	1	9729
ENSG00000184454	ND	ND	ND	ND	ND	400746	1	400746
ENSG00000165188	ND	ND	ND	ND	ND	138065	1	138065
ENSG00000172086	ND	ND	PD	PD	PD	51315	1	51315
ENSG00000166432	ND	ND	ND	ND	ND	84460	1	84460
ENSG00000130997	ND	ND	ND	ND	ND	353497	1	353497
ENSG00000157606	ND	ND	ND	ND	ND	NA	0	NA
ENSG00000176654	ND	ND	ND	ND	ND	NA	0	NA
ENSG00000111704	ND	MD	ND	MD	MD	79923,100293888	2	79923
ENSG00000181495	ND	ND	ND	ND	ND	79614	1	79614
ENSG00000175699	ND	ND	ND	ND	ND	NA	0	NA
ENSG00000167525	ND	ND	ND	ND	ND	147011	1	147011
ENSG00000146530	ND	ND	ND	ND	ND	221806	1	221806
ENSG00000144635	ND	ND	ND	ND	ND	51143	1	51143
ENSG00000135720	ND	ND	ND	ND	ND	1783	1	1783
ENSG00000180822	ND	ND	ND	ND	ND	389362	1	389362
ENSG00000204867	ND	ND	ND	ND	ND	NA	0	NA
ENSG00000100028	ND	MD	ND	MD	MD	6634	1	6634
ENSG00000112237	ND	MD	ND	MD	MD	892	1	892
ENSG00000104320	PD	PD	PD	PD	PD	4683	1	4683
ENSG00000126215	PD	PD	PD	PD	PD	7517	1	7517
ENSG00000128692	ND	ND	ND	ND	ND	NA	0	NA
ENSG00000125977	ND	ND	ND	ND	ND	8894	1	8894
ENSG00000175793	ND	PD	PD	PD	PD	2810	1	2810
ENSG00000166913	ND	PD	ND	PD	PD	7529	1	7529
ENSG00000108953	MD	PD	PD	PD	MD	7531	1	7531
ENSG00000170027	ND	MD	ND	MD	MD	7532	1	7532
ENSG00000128245	ND	PD	PD	PD	PD	7533	1	7533
ENSG00000164924	ND	MD	PD	PD	MD	7534	1	7534
ENSG00000197912	MD	PD	MD	PD	MD	6687	1	6687
ENSG00000124574	ND	ND	ND	ND	ND	89845	1	89845
ENSG00000103222	ND	PD	PD	PD	PD	4363	1	4363
ENSG00000023839	MD	PD	PD	PD	MD	1244	1	1244
ENSG00000108846	ND	MD	ND	MD	MD	8714	1	8714
ENSG00000125257	ND	PD	PD	PD	PD	10257	1	10257
ENSG00000114770	ND	MD	ND	MD	MD	10057	1	10057
ENSG00000091262	MD	PD	PD	PD	MD	368,100292715	2	368
ENSG00000136848	ND	MD	ND	MD	MD	153090	1	153090
ENSG00000075391	ND	ND	PD	PD	PD	9462	1	9462
ENSG00000105122	ND	ND	ND	ND	ND	64926	1	64926
ENSG00000197283	MD	ND	ND	MD	MD	8831	1	8831
ENSG00000111254	ND	MD	ND	MD	MD	10566	1	10566
ENSG00000147081	ND	MD	ND	MD	MD	8852	1	8852
ENSG00000100387	ND	MD	ND	MD	MD	9978	1	9978
ENSG00000117543	ND	ND	ND	ND	ND	51611	1	51611
ENSG00000108883	ND	MD	ND	MD	MD	9343	1	9343
ENSG00000166887	ND	ND	ND	ND	ND	23339	1	23339
ENSG00000144848	ND	ND	ND	ND	ND	64422	1	64422
ENSG00000124217	ND	ND	ND	ND	ND	27304	1	27304
ENSG00000154174	ND	MD	ND	MD	MD	9868	1	9868
ENSG00000078699	ND	ND	ND	ND	ND	9139	1	9139
ENSG00000129993	ND	MD	ND	MD	MD	863	1	863
ENSG00000079102	MD	MD	ND	MD	MD	862	1	862
ENSG00000061455	ND	ND	ND	ND	ND	93166	1	93166
ENSG00000115008	ND	PD	PD	PD	PD	3552	1	3552
ENSG00000125538	MD	PD	PD	PD	MD	3553	1	3553
ENSG00000136697	ND	PD	PD	PD	PD	84639	1	84639
ENSG00000136695	ND	PD	ND	PD	PD	26525	1	26525
ENSG00000136694	ND	ND	ND	ND	ND	27179	1	27179
ENSG00000136696	ND	ND	ND	ND	ND	27177	1	27177
ENSG00000125571	ND	ND	ND	ND	ND	27178	1	27178
ENSG00000136688	ND	ND	ND	ND	ND	56300	1	56300
ENSG00000136689	MD	PD	PD	PD	MD	3557	1	3557
ENSG00000215703	ND	ND	ND	ND	ND	NA	0	NA
ENSG00000070669	ND	MD	ND	MD	MD	440	1	440
ENSG00000080819	MD	PD	PD	PD	MD	1371	1	1371
ENSG00000147127	ND	ND	ND	ND	ND	347517	1	347517
ENSG00000175582	ND	ND	ND	ND	ND	5870	1	5870
ENSG00000154917	ND	ND	ND	ND	ND	51560	1	51560
ENSG00000222014	ND	ND	ND	ND	ND	84084,150786	2	84084
ENSG00000091136	ND	MD	PD	PD	MD	3912	1	3912
ENSG00000172037	MD	PD	PD	PD	MD	3913	1	3913
ENSG00000196878	MD	PD	MD	PD	MD	3914	1	3914
ENSG00000091128	ND	ND	ND	ND	ND	22798	1	22798
ENSG00000135862	MD	MD	ND	MD	MD	3915	1	3915
ENSG00000058085	MD	PD	MD	PD	MD	3918	1	3918
ENSG00000050555	MD	ND	ND	MD	MD	10319	1	10319
ENSG00000106780	ND	ND	ND	ND	ND	1955	1	1955
ENSG00000074527	ND	ND	ND	ND	ND	59277	1	59277
ENSG00000087274	PD	MD	PD	PD	MD	118	1	118
ENSG00000075340	ND	PD	PD	PD	PD	119	1	119
ENSG00000148700	ND	PD	PD	PD	PD	120	1	120
ENSG00000143105	ND	ND	ND	ND	ND	3744	1	3744
ENSG00000111262	MD	MD	MD	MD	MD	3736	1	3736
ENSG00000177301	ND	MD	ND	MD	MD	3737	1	3737
ENSG00000177272	ND	PD	PD	PD	PD	3738	1	3738
ENSG00000182255	ND	ND	ND	ND	ND	3739	1	3739
ENSG00000130037	MD	MD	ND	MD	MD	3741	1	3741
ENSG00000151079	ND	MD	ND	MD	MD	3742	1	3742
ENSG00000104848	ND	PD	PD	PD	PD	3743	1	3743
ENSG00000158445	ND	PD	ND	PD	PD	3745	1	3745
ENSG00000182674	ND	ND	PD	PD	PD	9312	1	9312
ENSG00000102057	ND	ND	ND	ND	ND	3750	1	3750
ENSG00000184408	ND	ND	ND	ND	ND	3751	1	3751
ENSG00000171385	ND	MD	PD	PD	MD	3752	1	3752
ENSG00000162975	ND	ND	ND	ND	ND	3754	1	3754
ENSG00000026559	ND	ND	ND	ND	ND	3755	1	3755
ENSG00000178342	ND	ND	ND	ND	ND	26251	1	26251
ENSG00000171126	ND	ND	ND	ND	ND	170850	1	170850
ENSG00000168418	ND	ND	ND	ND	ND	93107	1	93107
ENSG00000124134	ND	ND	ND	ND	ND	3787	1	3787
ENSG00000156486	ND	ND	ND	ND	ND	3788	1	3788
ENSG00000170745	ND	PD	PD	PD	PD	3790	1	3790
ENSG00000164794	ND	ND	ND	ND	ND	27012	1	27012
ENSG00000168263	MD	ND	ND	MD	MD	169522	1	169522
ENSG00000174177	ND	ND	ND	ND	ND	348180,100289938	2	348180
ENSG00000100600	ND	ND	ND	ND	ND	5641	1	5641
ENSG00000175193	ND	PD	PD	PD	PD	55486	1	55486
ENSG00000214298	ND	ND	ND	ND	ND	NA	0	NA
ENSG00000221879	ND	ND	ND	ND	ND	NA	0	NA
ENSG00000110074	MD	MD	ND	MD	MD	55572	1	55572
ENSG00000149925	MD	PD	MD	PD	MD	226	1	226
ENSG00000136872	MD	MD	PD	PD	MD	229	1	229
ENSG00000109107	ND	MD	ND	MD	MD	230	1	230
ENSG00000138443	ND	ND	PD	PD	PD	10152	1	10152
ENSG00000136754	ND	MD	ND	MD	MD	10006	1	10006
ENSG00000108798	ND	ND	ND	ND	ND	51225	1	51225
ENSG00000172031	ND	ND	ND	ND	ND	253152	1	253152
ENSG00000105131	ND	ND	ND	ND	ND	79852	1	79852
ENSG00000144559	ND	ND	ND	ND	ND	132001	1	132001
ENSG00000103502	ND	ND	ND	ND	ND	10423	1	10423
ENSG00000183978	ND	ND	ND	ND	ND	28958	1	28958
ENSG00000176201	ND	ND	ND	ND	ND	NA	0	NA
ENSG00000134962	ND	ND	ND	ND	ND	152831	1	152831
ENSG00000133116	MD	PD	PD	PD	MD	9365	1	9365
ENSG00000188501	ND	ND	ND	ND	ND	197021	1	197021
ENSG00000115850	MD	PD	PD	PD	MD	3938	1	3938
ENSG00000138346	ND	ND	ND	ND	ND	1763	1	1763
ENSG00000105583	ND	ND	ND	ND	ND	51398	1	51398
ENSG00000111300	ND	ND	ND	ND	ND	80018	1	80018
ENSG00000163394	ND	PD	PD	PD	PD	886	1	886
ENSG00000123901	ND	ND	ND	ND	ND	10888	1	10888
ENSG00000110148	ND	MD	PD	PD	MD	887	1	887
ENSG00000121764	ND	PD	ND	PD	PD	3061	1	3061
ENSG00000137252	ND	PD	PD	PD	PD	3062	1	3062
ENSG00000185149	ND	PD	PD	PD	PD	4887	1	4887
ENSG00000148734	ND	ND	ND	ND	ND	64106	1	64106
ENSG00000056291	ND	PD	PD	PD	PD	10886	1	10886
ENSG00000164128	ND	MD	ND	MD	MD	4886	1	4886
ENSG00000164129	ND	PD	PD	PD	PD	4889	1	4889
ENSG00000159279	ND	ND	ND	ND	ND	NA	0	NA
ENSG00000204174	ND	ND	ND	ND	ND	5540	1	5540
ENSG00000119973	ND	PD	PD	PD	PD	2834	1	2834
ENSG00000169618	ND	ND	ND	ND	ND	10887	1	10887
ENSG00000101292	MD	ND	ND	MD	MD	128674	1	128674
ENSG00000186867	ND	ND	ND	ND	ND	84109	1	84109
ENSG00000115353	ND	MD	PD	PD	MD	6869	1	6869
ENSG00000075073	ND	PD	PD	PD	PD	6865	1	6865
ENSG00000169836	MD	PD	PD	PD	MD	6870	1	6870
ENSG00000167995	MD	MD	MD	MD	MD	7439	1	7439
ENSG00000039987	ND	ND	ND	ND	ND	54831	1	54831
ENSG00000127325	ND	ND	ND	ND	ND	144453	1	144453
ENSG00000142959	ND	ND	ND	ND	ND	266675	1	266675
ENSG00000205337	ND	ND	ND	ND	ND	NA	0	NA
ENSG00000160972	ND	ND	ND	ND	ND	84988	1	84988
ENSG00000101445	ND	ND	ND	ND	ND	26051	1	26051
ENSG00000103449	MD	MD	MD	MD	MD	6299	1	6299
ENSG00000165821	ND	ND	ND	ND	ND	6297	1	6297
ENSG00000151514	ND	ND	ND	ND	ND	27164	1	27164
ENSG00000101115	MD	MD	PD	PD	MD	57167	1	57167
ENSG00000139044	ND	ND	ND	ND	ND	283358	1	283358
ENSG00000182272	ND	ND	ND	ND	ND	338707	1	338707
ENSG00000123989	ND	ND	ND	ND	ND	79586	1	79586
ENSG00000033100	ND	ND	ND	ND	ND	54480	1	54480
ENSG00000131873	MD	ND	ND	MD	MD	22856	1	22856
ENSG00000198108	ND	ND	ND	ND	ND	337876	1	337876
ENSG00000147408	ND	ND	ND	ND	ND	55790	1	55790
ENSG00000169826	ND	ND	ND	ND	ND	55454	1	55454
ENSG00000113595	ND	ND	ND	ND	ND	373	1	373
ENSG00000204193	ND	ND	ND	ND	ND	255220	1	255220
ENSG00000079841	MD	ND	PD	PD	MD	22999	1	22999
ENSG00000176406	ND	ND	PD	PD	PD	9699	1	9699
ENSG00000117016	ND	ND	ND	ND	ND	9783	1	9783
ENSG00000101098	ND	ND	ND	ND	ND	140730	1	140730
ENSG00000103194	ND	ND	PD	PD	PD	9100	1	9100
ENSG00000109445	ND	ND	ND	ND	ND	27309	1	27309
ENSG00000178295	ND	ND	ND	ND	ND	348654	1	348654
ENSG00000132549	MD	MD	MD	MD	MD	157680	1	157680
ENSG00000118855	ND	ND	ND	ND	ND	64747	1	64747
ENSG00000131409	ND	ND	ND	ND	ND	94030	1	94030
ENSG00000148948	ND	ND	ND	ND	ND	57689	1	57689
ENSG00000128594	ND	MD	ND	MD	MD	64101	1	64101
ENSG00000162929	ND	ND	PD	PD	PD	84542	1	84542
ENSG00000175483	ND	ND	ND	ND	ND	NA	0	NA
ENSG00000204209	ND	MD	ND	MD	MD	1616	1	1616
ENSG00000166578	ND	ND	ND	ND	ND	115811	1	115811
ENSG00000114473	ND	ND	ND	ND	ND	84223	1	84223
ENSG00000172349	ND	MD	PD	PD	MD	3603	1	3603
ENSG00000133401	ND	MD	ND	MD	MD	23037	1	23037
ENSG00000163781	ND	MD	PD	PD	MD	11073	1	11073
ENSG00000167930	ND	ND	PD	PD	PD	83986	1	83986
ENSG00000084444	ND	ND	ND	ND	ND	57613	1	57613
ENSG00000169019	ND	ND	ND	ND	ND	54951	1	54951
ENSG00000174945	ND	ND	ND	ND	ND	155185	1	155185
ENSG00000204399	ND	ND	ND	ND	ND	NA	0	NA
ENSG00000196704	ND	ND	ND	ND	ND	51321	1	51321
ENSG00000110696	ND	ND	ND	ND	ND	10944	1	10944
ENSG00000157330	ND	ND	ND	ND	ND	93190	1	93190
ENSG00000077585	ND	ND	ND	ND	ND	7107	1	7107
ENSG00000180998	ND	ND	ND	ND	ND	283554	1	283554
ENSG00000173264	ND	ND	ND	ND	ND	56834	1	56834
ENSG00000116213	ND	ND	ND	ND	ND	49856	1	49856
ENSG00000137880	ND	ND	ND	ND	ND	2644	1	2644
ENSG00000187905	ND	ND	ND	ND	ND	NA	0	NA
ENSG00000100565	ND	ND	ND	ND	ND	145497	1	145497
ENSG00000183831	ND	ND	ND	ND	ND	339416	1	339416
ENSG00000155755	ND	ND	ND	ND	ND	65062	1	65062
ENSG00000158169	MD	PD	PD	PD	MD	2176	1	2176
ENSG00000137103	ND	MD	ND	MD	MD	51754	1	51754
ENSG00000187616	ND	ND	ND	ND	ND	389827	1	389827
ENSG00000129925	ND	ND	ND	ND	ND	58986	1	58986
ENSG00000172680	ND	MD	PD	PD	MD	4342	1	4342
ENSG00000103507	ND	ND	ND	ND	ND	10295	1	10295
ENSG00000172167	ND	ND	ND	ND	ND	27085	1	27085
ENSG00000183484	ND	MD	ND	MD	MD	29933	1	29933
ENSG00000177464	ND	MD	ND	MD	MD	2828	1	2828
ENSG00000140030	ND	MD	ND	MD	MD	8477	1	8477
ENSG00000119714	ND	ND	ND	ND	ND	8111	1	8111
ENSG00000187231	ND	ND	ND	ND	ND	91404	1	91404
ENSG00000103429	ND	ND	ND	ND	ND	51283	1	51283
ENSG00000124782	ND	ND	ND	ND	ND	6239	1	6239
ENSG00000071794	ND	MD	ND	MD	MD	6596	1	6596
ENSG00000215913	ND	ND	ND	ND	ND	NA	0	NA
ENSG00000169607	ND	ND	ND	ND	ND	150468	1	150468
ENSG00000136108	ND	ND	ND	ND	ND	26586	1	26586
ENSG00000178531	ND	ND	ND	ND	ND	404217	1	404217
ENSG00000205279	ND	ND	PD	PD	PD	613212	1	613212
ENSG00000168612	ND	ND	ND	ND	ND	90204	1	90204
ENSG00000132801	ND	ND	ND	ND	ND	140831	1	140831
ENSG00000164241	ND	ND	ND	ND	ND	NA	0	NA
ENSG00000169116	ND	ND	ND	ND	ND	25849	1	25849
ENSG00000185436	ND	PD	ND	PD	PD	163702	1	163702
ENSG00000176919	ND	ND	ND	ND	ND	733	1	733
ENSG00000187922	ND	ND	ND	ND	ND	414332	1	414332
ENSG00000184925	ND	ND	ND	ND	ND	286256	1	286256
ENSG00000148346	ND	MD	ND	MD	MD	3934	1	3934
ENSG00000214402	ND	ND	ND	ND	ND	401562	1	401562
ENSG00000107317	ND	MD	PD	PD	MD	5730	1	5730
ENSG00000177984	ND	ND	ND	ND	ND	389812	1	389812
ENSG00000086730	ND	MD	ND	MD	MD	7462	1	7462
ENSG00000189114	MD	MD	PD	PD	MD	388552	1	388552
ENSG00000187889	ND	ND	ND	ND	ND	199920	1	199920
ENSG00000082074	ND	ND	ND	ND	ND	2533	1	2533
ENSG00000133246	ND	ND	PD	PD	PD	84106	1	84106
ENSG00000205078	ND	ND	ND	ND	ND	100130958	1	100130958
ENSG00000171772	ND	ND	ND	ND	ND	93426	1	93426
ENSG00000182898	ND	ND	ND	ND	ND	126637	1	126637
ENSG00000167230	ND	ND	ND	ND	ND	284099	1	284099
ENSG00000214827	ND	ND	MD	MD	MD	4515	1	4515
ENSG00000100721	ND	MD	ND	MD	MD	8115	1	8115
ENSG00000122386	ND	ND	ND	ND	ND	7755	1	7755
ENSG00000182329	ND	ND	ND	ND	ND	NA	0	NA
ENSG00000187166	ND	ND	ND	ND	ND	341567	1	341567
ENSG00000167279	ND	ND	ND	ND	ND	NA	0	NA
ENSG00000148671	ND	ND	ND	ND	ND	10974	1	10974
ENSG00000182356	ND	ND	ND	ND	ND	NA	0	NA
ENSG00000217261	ND	ND	ND	ND	ND	NA	0	NA
ENSG00000167390	ND	ND	ND	ND	ND	NA	0	NA
ENSG00000205578	ND	ND	ND	ND	ND	NA	0	NA
ENSG00000197848	ND	ND	ND	ND	ND	NA	0	NA
ENSG00000197284	ND	ND	ND	ND	ND	NA	0	NA
ENSG00000215156	ND	ND	ND	ND	ND	NA	0	NA
ENSG00000214997	ND	ND	ND	ND	ND	NA	0	NA
ENSG00000205565	ND	ND	ND	ND	ND	NA	0	NA
ENSG00000183169	ND	ND	ND	ND	ND	100294020	1	100294020
ENSG00000189258	ND	ND	ND	ND	ND	NA	0	NA
ENSG00000128262	ND	ND	ND	ND	ND	NA	0	NA
ENSG00000178977	ND	ND	ND	ND	ND	NA	0	NA
ENSG00000196096	ND	ND	ND	ND	ND	NA	0	NA
ENSG00000108468	ND	MD	ND	MD	MD	10951	1	10951
ENSG00000122565	ND	ND	ND	ND	ND	11335	1	11335
ENSG00000094916	ND	MD	ND	MD	MD	23468	1	23468
ENSG00000196466	ND	ND	ND	ND	ND	90576	1	90576
ENSG00000197933	ND	ND	ND	ND	ND	55552	1	55552
ENSG00000169926	ND	PD	ND	PD	PD	51621	1	51621
ENSG00000174595	ND	ND	ND	ND	ND	136259	1	136259
ENSG00000129911	ND	PD	ND	PD	PD	83855	1	83855
ENSG00000119138	ND	ND	ND	ND	ND	687	1	687
ENSG00000018236	MD	MD	PD	PD	MD	1272	1	1272
ENSG00000184144	ND	MD	ND	MD	MD	6900	1	6900
ENSG00000113805	ND	ND	PD	PD	PD	5067	1	5067
ENSG00000144619	ND	ND	PD	PD	PD	152330	1	152330
ENSG00000149972	ND	ND	PD	PD	PD	53942	1	53942
ENSG00000134115	ND	ND	ND	ND	ND	27255	1	27255
ENSG00000152402	ND	ND	ND	ND	ND	2977	1	2977
ENSG00000164116	ND	ND	ND	ND	ND	2982	1	2982
ENSG00000123201	ND	ND	ND	ND	ND	NA	0	NA
ENSG00000061918	ND	ND	ND	ND	ND	2983	1	2983
ENSG00000005102	ND	MD	ND	MD	MD	4222	1	4222
ENSG00000185033	ND	ND	ND	ND	ND	10509	1	10509
ENSG00000135622	ND	PD	ND	PD	PD	10505	1	10505
ENSG00000184385	ND	ND	ND	ND	ND	NA	0	NA
ENSG00000077152	ND	ND	ND	ND	ND	29089	1	29089
ENSG00000110092	MD	PD	PD	PD	MD	595	1	595
ENSG00000118971	ND	PD	PD	PD	PD	894	1	894
ENSG00000112576	ND	MD	PD	PD	MD	896	1	896
ENSG00000105723	ND	MD	ND	MD	MD	2931	1	2931
ENSG00000082701	ND	MD	PD	PD	MD	2932	1	2932
ENSG00000152422	ND	PD	PD	PD	PD	7518	1	7518
ENSG00000147677	ND	MD	PD	PD	MD	8667	1	8667
ENSG00000142208	PD	PD	PD	PD	PD	207	1	207
ENSG00000105221	PD	PD	PD	PD	PD	208	1	208
ENSG00000117020	ND	MD	PD	PD	MD	10000	1	10000
ENSG00000163932	ND	MD	ND	MD	MD	5580	1	5580
ENSG00000065675	ND	MD	PD	PD	MD	5588	1	5588
ENSG00000163558	ND	MD	ND	MD	MD	5584	1	5584
ENSG00000067606	ND	PD	PD	PD	PD	5590	1	5590
ENSG00000175482	ND	ND	ND	ND	ND	57804	1	57804
ENSG00000214238	ND	ND	ND	ND	ND	NA	0	NA
ENSG00000214234	ND	ND	ND	ND	ND	NA	0	NA
ENSG00000141385	MD	MD	ND	MD	MD	10939	1	10939
ENSG00000179841	ND	MD	ND	MD	MD	9495	1	9495
ENSG00000104142	ND	ND	ND	ND	ND	57617	1	57617
ENSG00000147679	ND	ND	ND	ND	ND	84294	1	84294
ENSG00000025796	MD	ND	PD	PD	MD	11231	1	11231
ENSG00000136982	ND	ND	ND	ND	ND	79075	1	79075
ENSG00000158882	ND	ND	ND	ND	ND	84134	1	84134
ENSG00000130204	ND	MD	PD	PD	MD	10452	1	10452
ENSG00000175206	MD	MD	PD	PD	MD	4878	1	4878
ENSG00000120937	ND	MD	PD	PD	MD	4879	1	4879
ENSG00000100281	ND	ND	ND	ND	ND	10042	1	10042
ENSG00000093000	ND	ND	ND	ND	ND	10762	1	10762
ENSG00000188699	ND	ND	ND	ND	ND	NA	0	NA
ENSG00000178127	MD	MD	PD	PD	MD	4729	1	4729
ENSG00000182899	MD	MD	ND	MD	MD	6165	1	6165
ENSG00000178409	ND	ND	ND	ND	ND	57673	1	57673
ENSG00000156508	ND	MD	ND	MD	MD	1915	1	1915
ENSG00000101210	ND	MD	MD	MD	MD	1917,100293909	2	1917
ENSG00000172456	MD	ND	PD	PD	MD	55277	1	55277
ENSG00000116138	ND	ND	ND	ND	ND	23341	1	23341
ENSG00000105373	ND	ND	ND	ND	ND	29997	1	29997
ENSG00000065357	ND	ND	ND	ND	ND	1606	1	1606
ENSG00000136267	ND	ND	PD	PD	PD	1607	1	1607
ENSG00000077044	ND	ND	ND	ND	ND	8527	1	8527
ENSG00000102780	ND	PD	PD	PD	PD	160851	1	160851
ENSG00000153933	ND	ND	PD	PD	PD	8526	1	8526
ENSG00000058866	ND	ND	PD	PD	PD	1608	1	1608
ENSG00000204466	ND	ND	ND	ND	ND	NA	0	NA
ENSG00000115254	ND	ND	ND	ND	ND	NA	0	NA
ENSG00000142444	ND	ND	ND	ND	ND	90580	1	90580
ENSG00000148300	ND	ND	ND	ND	ND	57109	1	57109
ENSG00000214876	ND	ND	ND	ND	ND	NA	0	NA
ENSG00000134824	ND	PD	PD	PD	PD	9415	1	9415
ENSG00000149485	ND	PD	PD	PD	PD	3992	1	3992
ENSG00000221968	ND	ND	PD	PD	PD	3995	1	3995
ENSG00000122378	ND	ND	ND	ND	ND	84293	1	84293
ENSG00000157870	ND	ND	ND	ND	ND	127281	1	127281
ENSG00000146425	ND	ND	ND	ND	ND	6993	1	6993
ENSG00000165169	ND	ND	ND	ND	ND	6990	1	6990
ENSG00000184786	ND	ND	ND	ND	ND	6991	1	6991
ENSG00000188396	ND	ND	ND	ND	ND	343521	1	343521
ENSG00000152760	ND	ND	ND	ND	ND	200132	1	200132
ENSG00000213123	ND	ND	ND	ND	ND	255758	1	255758
ENSG00000134160	MD	MD	PD	PD	MD	4308	1	4308
ENSG00000083067	ND	ND	ND	ND	ND	80036	1	80036
ENSG00000142185	ND	PD	PD	PD	PD	7226	1	7226
ENSG00000130529	MD	ND	ND	MD	MD	54795	1	54795
ENSG00000070985	ND	MD	ND	MD	MD	29850	1	29850
ENSG00000119121	MD	MD	ND	MD	MD	140803	1	140803
ENSG00000092439	MD	MD	ND	MD	MD	54822	1	54822
ENSG00000144481	ND	ND	ND	ND	ND	79054	1	79054
ENSG00000148334	ND	PD	PD	PD	PD	80142	1	80142
ENSG00000100220	ND	ND	ND	ND	ND	51493	1	51493
ENSG00000096093	MD	PD	PD	PD	MD	114327	1	114327
ENSG00000183690	ND	ND	ND	ND	ND	80258	1	80258
ENSG00000170409	ND	ND	ND	ND	ND	NA	0	NA
ENSG00000174353	ND	ND	ND	ND	ND	442578	1	442578
ENSG00000118007	ND	ND	ND	ND	ND	10274	1	10274
ENSG00000101972	ND	ND	ND	ND	ND	10735	1	10735
ENSG00000160828	ND	ND	ND	ND	ND	54441,442582	2	54441
ENSG00000205583	ND	ND	ND	ND	ND	54441,442582	2	54441
ENSG00000106610	ND	ND	ND	ND	ND	64940	1	64940
ENSG00000066923	ND	ND	ND	ND	ND	10734	1	10734
ENSG00000148358	ND	ND	ND	ND	ND	57720	1	57720
ENSG00000125734	ND	ND	ND	ND	ND	56927	1	56927
ENSG00000143653	ND	ND	ND	ND	ND	51097	1	51097
ENSG00000160209	ND	ND	ND	ND	ND	8566	1	8566
ENSG00000060069	MD	MD	ND	MD	MD	9150	1	9150
ENSG00000160271	ND	ND	ND	ND	ND	5900	1	5900
ENSG00000143344	ND	ND	PD	PD	PD	23179	1	23179
ENSG00000204218	ND	ND	ND	ND	ND	NA	0	NA
ENSG00000205517	ND	ND	ND	ND	ND	57139	1	57139
ENSG00000163166	ND	ND	ND	ND	ND	55677	1	55677
ENSG00000163630	ND	ND	ND	ND	ND	132204	1	132204
ENSG00000008282	ND	ND	ND	ND	ND	6856	1	6856
ENSG00000143028	ND	ND	PD	PD	PD	284612	1	284612
ENSG00000102003	MD	PD	PD	PD	MD	6855	1	6855
ENSG00000144852	ND	PD	PD	PD	PD	8856	1	8856
ENSG00000143257	ND	ND	ND	ND	ND	9970	1	9970
ENSG00000186951	MD	PD	PD	PD	MD	5465	1	5465
ENSG00000112033	ND	PD	PD	PD	PD	5467	1	5467
ENSG00000132170	PD	PD	PD	PD	PD	5468	1	5468
ENSG00000111424	MD	PD	PD	PD	MD	7421	1	7421
ENSG00000136319	ND	ND	ND	ND	ND	91875	1	91875
ENSG00000002834	ND	PD	ND	PD	PD	3927	1	3927
ENSG00000078114	ND	PD	PD	PD	PD	10529	1	10529
ENSG00000183091	MD	MD	MD	MD	MD	4703,100134308	2	4703
ENSG00000197893	ND	MD	PD	PD	MD	4892	1	4892
ENSG00000148704	ND	ND	PD	PD	PD	11023	1	11023
ENSG00000116035	ND	PD	ND	PD	PD	25806	1	25806
ENSG00000162290	ND	ND	ND	ND	ND	55802	1	55802
ENSG00000151065	ND	ND	ND	ND	ND	196513	1	196513
ENSG00000178694	ND	ND	ND	ND	ND	63899	1	63899
ENSG00000117481	ND	ND	ND	ND	ND	387338	1	387338
ENSG00000196475	MD	ND	ND	MD	MD	2712	1	2712
ENSG00000198814	MD	MD	MD	MD	MD	2710	1	2710
ENSG00000175066	ND	ND	ND	ND	ND	256356	1	256356
ENSG00000176783	ND	ND	ND	ND	ND	80230	1	80230
ENSG00000204130	ND	ND	ND	ND	ND	55680	1	55680
ENSG00000018189	ND	ND	ND	ND	ND	22902	1	22902
ENSG00000108309	ND	ND	ND	ND	ND	10900	1	10900
ENSG00000105784	ND	ND	ND	ND	ND	154661	1	154661
ENSG00000138336	ND	ND	ND	ND	ND	80312	1	80312
ENSG00000103061	ND	ND	ND	ND	ND	84138	1	84138
ENSG00000104808	ND	ND	ND	ND	ND	27294	1	27294
ENSG00000136051	ND	ND	ND	ND	ND	23325	1	23325
ENSG00000124160	ND	ND	ND	ND	ND	57727	1	57727
ENSG00000039319	ND	ND	ND	ND	ND	9765	1	9765
ENSG00000157077	ND	MD	ND	MD	MD	9372	1	9372
ENSG00000166821	ND	ND	ND	ND	ND	8800	1	8800
ENSG00000131779	ND	ND	ND	ND	ND	8799	1	8799
ENSG00000177989	ND	ND	ND	ND	ND	440836	1	440836
ENSG00000182950	ND	ND	ND	ND	ND	161753	1	161753
ENSG00000181781	ND	ND	ND	ND	ND	284451	1	284451
ENSG00000177947	ND	ND	ND	ND	ND	113746	1	113746
ENSG00000145002	ND	ND	ND	ND	ND	653333	1	653333
ENSG00000186523	ND	ND	ND	ND	ND	85002	1	85002
ENSG00000164845	ND	ND	ND	ND	ND	NA	0	NA
ENSG00000214311	ND	ND	ND	ND	ND	NA	0	NA
ENSG00000118894	ND	ND	ND	ND	ND	196483	1	196483
ENSG00000186234	ND	ND	ND	ND	ND	NA	0	NA
ENSG00000151539	ND	ND	ND	ND	ND	NA	0	NA
ENSG00000171084	ND	ND	ND	ND	ND	NA	0	NA
ENSG00000158483	ND	ND	ND	ND	ND	55199	1	55199
ENSG00000163612	ND	ND	ND	ND	ND	NA	0	NA
ENSG00000160172	ND	ND	ND	ND	ND	NA	0	NA
ENSG00000175161	ND	ND	ND	ND	ND	253559	1	253559
ENSG00000162706	ND	ND	ND	ND	ND	57863	1	57863
ENSG00000109943	ND	ND	ND	ND	ND	56253	1	56253
ENSG00000214774	ND	ND	ND	ND	ND	NA	0	NA
ENSG00000181163	MD	MD	PD	PD	MD	4869,440577	2	4869
ENSG00000158806	ND	ND	ND	ND	ND	10361	1	10361
ENSG00000107833	ND	ND	ND	ND	ND	10360	1	10360
ENSG00000121101	ND	ND	ND	ND	ND	56155	1	56155
ENSG00000168887	ND	ND	ND	ND	ND	388969	1	388969
ENSG00000130023	ND	MD	ND	MD	MD	55780	1	55780
ENSG00000070269	ND	ND	ND	ND	ND	54916	1	54916
ENSG00000083635	ND	MD	ND	MD	MD	26747	1	26747
ENSG00000165879	ND	MD	ND	MD	MD	10023	1	10023
ENSG00000181274	ND	MD	ND	MD	MD	23401	1	23401
ENSG00000001629	ND	ND	ND	ND	ND	54467	1	54467
ENSG00000134897	ND	ND	ND	ND	ND	54841	1	54841
ENSG00000146410	ND	ND	MD	MD	MD	113115	1	113115
ENSG00000117640	ND	ND	ND	ND	ND	56181	1	56181
ENSG00000066855	ND	ND	ND	ND	ND	9650	1	9650
ENSG00000102935	ND	ND	PD	PD	PD	23090	1	23090
ENSG00000198795	ND	MD	ND	MD	MD	25925	1	25925
ENSG00000172375	ND	ND	ND	ND	ND	9854	1	9854
ENSG00000157617	ND	ND	ND	ND	ND	25966	1	25966
ENSG00000148120	ND	ND	ND	ND	ND	84909	1	84909
ENSG00000168566	ND	ND	ND	ND	ND	154007	1	154007
ENSG00000205838	ND	ND	ND	ND	ND	153657	1	153657
ENSG00000103852	ND	ND	ND	ND	ND	64927	1	64927
ENSG00000141433	ND	MD	ND	MD	MD	116	1	116
ENSG00000146469	ND	PD	ND	PD	PD	7432	1	7432
ENSG00000132424	ND	ND	ND	ND	ND	25957	1	25957
ENSG00000197195	ND	ND	ND	ND	ND	NA	0	NA
ENSG00000138293	MD	MD	ND	MD	MD	8031	1	8031
ENSG00000120211	ND	ND	PD	PD	PD	3641	1	3641
ENSG00000172410	ND	ND	ND	ND	ND	10022	1	10022
ENSG00000107018	ND	MD	ND	MD	MD	6013	1	6013
ENSG00000107014	ND	MD	ND	MD	MD	6019	1	6019
ENSG00000171136	ND	ND	ND	ND	ND	117579	1	117579
ENSG00000154122	MD	PD	PD	PD	MD	56172	1	56172
ENSG00000157782	ND	ND	ND	ND	ND	9478	1	9478
ENSG00000167791	ND	ND	ND	ND	ND	51475	1	51475
ENSG00000175544	MD	ND	ND	MD	MD	57010	1	57010
ENSG00000105507	ND	ND	ND	ND	ND	56344	1	56344
ENSG00000156234	ND	MD	ND	MD	MD	10563	1	10563
ENSG00000149636	ND	ND	ND	ND	ND	79980	1	79980
ENSG00000198576	ND	MD	ND	MD	MD	23237	1	23237
ENSG00000185264	ND	ND	ND	ND	ND	339669	1	339669
ENSG00000179270	MD	ND	PD	PD	MD	388939	1	388939
ENSG00000078487	ND	ND	ND	ND	ND	55063	1	55063
ENSG00000146112	ND	ND	ND	ND	ND	170954	1	170954
ENSG00000099985	ND	MD	ND	MD	MD	5008	1	5008
ENSG00000214029	ND	ND	ND	ND	ND	NA	0	NA
ENSG00000213976	ND	ND	ND	ND	ND	NA	0	NA
ENSG00000197279	ND	MD	ND	MD	MD	7718	1	7718
ENSG00000167840	ND	ND	ND	ND	ND	7775	1	7775
ENSG00000137185	ND	ND	ND	ND	ND	7746	1	7746
ENSG00000158691	ND	ND	ND	ND	ND	9753	1	9753
ENSG00000172466	ND	ND	ND	ND	ND	7572	1	7572
ENSG00000197657	ND	ND	ND	ND	ND	NA	0	NA
ENSG00000186496	ND	ND	ND	ND	ND	252884	1	252884
ENSG00000196812	ND	ND	ND	ND	ND	80345	1	80345
ENSG00000187987	ND	ND	ND	ND	ND	222696	1	222696
ENSG00000162817	ND	MD	ND	MD	MD	79762	1	79762
ENSG00000204684	ND	ND	ND	ND	ND	NA	0	NA
ENSG00000203926	ND	ND	ND	ND	ND	30014,728712	2	30014
ENSG00000198021	ND	MD	ND	MD	MD	30014,728712	2	30014
ENSG00000203929	ND	ND	ND	ND	ND	NA	0	NA
ENSG00000198820	ND	ND	ND	ND	ND	NA	0	NA
ENSG00000198573	ND	ND	ND	ND	ND	64663	1	64663
ENSG00000196406	ND	ND	ND	ND	ND	64648,171489	2	64648
ENSG00000203923	ND	ND	ND	ND	ND	494118	1	494118
ENSG00000204363	ND	ND	ND	ND	ND	494197	1	494197
ENSG00000203924	ND	ND	ND	ND	ND	494119	1	494119
ENSG00000189252	ND	ND	ND	ND	ND	139067	1	139067
ENSG00000189326	ND	ND	ND	ND	ND	441525	1	441525
ENSG00000198230	ND	ND	ND	ND	ND	NA	0	NA
ENSG00000106105	MD	MD	MD	MD	MD	2617	1	2617
ENSG00000214946	ND	ND	ND	ND	ND	NA	0	NA
ENSG00000189375	ND	ND	ND	ND	ND	254272,100292664	2	254272
ENSG00000197857	ND	ND	ND	ND	ND	51710,100287841,100290363,100292533	4	51710
ENSG00000185565	ND	ND	ND	ND	ND	4045	1	4045
ENSG00000172260	ND	MD	PD	PD	MD	257194	1	257194
ENSG00000136352	MD	MD	PD	PD	MD	7080	1	7080
ENSG00000125820	ND	ND	ND	ND	ND	4821	1	4821
ENSG00000119919	ND	PD	PD	PD	PD	159296	1	159296
ENSG00000180053	MD	ND	ND	MD	MD	137814	1	137814
ENSG00000125816	ND	ND	ND	ND	ND	644524	1	644524
ENSG00000183072	MD	PD	PD	PD	MD	1482	1	1482
ENSG00000136327	ND	ND	ND	ND	ND	26257	1	26257
ENSG00000109705	MD	MD	ND	MD	MD	579	1	579
ENSG00000123407	ND	ND	ND	ND	ND	3228	1	3228
ENSG00000170178	ND	PD	PD	PD	PD	3238	1	3238
ENSG00000204683	ND	ND	ND	ND	ND	387638	1	387638
ENSG00000159202	ND	ND	ND	ND	ND	65264	1	65264
ENSG00000138459	ND	ND	ND	ND	ND	55032	1	55032
ENSG00000105173	ND	PD	ND	PD	PD	898	1	898
ENSG00000175305	ND	MD	ND	MD	MD	9134	1	9134
ENSG00000020922	MD	PD	ND	PD	MD	4361	1	4361
ENSG00000079246	ND	MD	PD	PD	MD	7520	1	7520
ENSG00000111361	MD	MD	MD	MD	MD	1967	1	1967
ENSG00000123143	ND	MD	ND	MD	MD	5585	1	5585
ENSG00000065243	ND	ND	ND	ND	ND	5586	1	5586
ENSG00000160447	ND	ND	ND	ND	ND	29941	1	29941
ENSG00000136480	ND	PD	ND	PD	PD	11232	1	11232
ENSG00000136758	ND	ND	ND	ND	ND	10730	1	10730
ENSG00000101986	MD	PD	MD	PD	MD	215	1	215
ENSG00000173208	ND	MD	ND	MD	MD	225	1	225
ENSG00000117528	MD	MD	MD	MD	MD	5825	1	5825
ENSG00000119688	ND	MD	ND	MD	MD	5826	1	5826
ENSG00000214330	ND	ND	ND	ND	ND	NA	0	NA
ENSG00000151320	ND	ND	ND	ND	ND	9472	1	9472
ENSG00000075785	MD	MD	MD	MD	MD	7879	1	7879
ENSG00000099995	ND	ND	ND	ND	ND	10291	1	10291
ENSG00000162377	ND	ND	ND	ND	ND	65260	1	65260
ENSG00000133195	ND	ND	PD	PD	PD	201266	1	201266
ENSG00000143493	ND	ND	ND	ND	ND	25896	1	25896
ENSG00000163273	ND	MD	PD	PD	MD	4880	1	4880
ENSG00000048649	ND	ND	ND	ND	ND	51773	1	51773
ENSG00000213246	ND	ND	ND	ND	ND	6827	1	6827
ENSG00000101343	ND	PD	ND	PD	PD	51340	1	51340
ENSG00000126216	ND	ND	ND	ND	ND	10426	1	10426
ENSG00000166233	ND	ND	ND	ND	ND	25820	1	25820
ENSG00000177479	ND	ND	ND	ND	ND	10425	1	10425
ENSG00000139531	MD	MD	PD	PD	MD	6821	1	6821
ENSG00000141837	MD	MD	PD	PD	MD	773	1	773
ENSG00000148408	ND	ND	ND	ND	ND	774	1	774
ENSG00000164466	ND	ND	ND	ND	ND	94081	1	94081
ENSG00000107819	ND	ND	ND	ND	ND	81855	1	81855
ENSG00000156398	ND	ND	PD	PD	PD	118980	1	118980
ENSG00000183605	ND	ND	ND	ND	ND	119559	1	119559
ENSG00000144040	ND	MD	ND	MD	MD	94097	1	94097
ENSG00000070761	ND	ND	ND	ND	ND	29105	1	29105
ENSG00000172840	ND	ND	ND	ND	ND	57546	1	57546
ENSG00000164951	MD	MD	ND	MD	MD	54704	1	54704
ENSG00000129151	ND	ND	ND	ND	ND	8424	1	8424
ENSG00000185973	ND	ND	ND	ND	ND	55217	1	55217
ENSG00000166530	ND	ND	ND	ND	ND	NA	0	NA
ENSG00000141198	ND	MD	ND	MD	MD	10040	1	10040
ENSG00000175662	ND	ND	ND	ND	ND	146691	1	146691
ENSG00000100284	ND	ND	ND	ND	ND	10043	1	10043
ENSG00000143093	ND	ND	ND	ND	ND	85369	1	85369
ENSG00000128578	ND	ND	ND	ND	ND	57464	1	57464
ENSG00000186732	ND	ND	ND	ND	ND	758	1	758
ENSG00000066382	ND	MD	ND	MD	MD	744	1	744
ENSG00000185163	ND	MD	ND	MD	MD	317781	1	317781
ENSG00000132842	MD	PD	MD	PD	MD	8546	1	8546
ENSG00000103723	ND	ND	ND	ND	ND	8120	1	8120
ENSG00000101346	ND	MD	ND	MD	MD	23509	1	23509
ENSG00000172971	ND	ND	ND	ND	ND	NA	0	NA
ENSG00000110057	PD	ND	ND	PD	PD	81622	1	81622
ENSG00000112494	ND	ND	ND	ND	ND	54346	1	54346
ENSG00000184795	ND	ND	ND	ND	ND	729196	1	729196
ENSG00000052841	ND	ND	ND	ND	ND	55761	1	55761
ENSG00000196850	ND	ND	ND	ND	ND	160760	1	160760
ENSG00000114742	ND	ND	ND	ND	ND	57599	1	57599
ENSG00000100867	ND	ND	ND	ND	ND	10202	1	10202
ENSG00000187630	ND	ND	ND	ND	ND	317749	1	317749
ENSG00000157326	ND	ND	ND	ND	ND	10901	1	10901
ENSG00000129675	MD	MD	ND	MD	MD	9459	1	9459
ENSG00000102606	ND	MD	PD	PD	MD	8874	1	8874
ENSG00000187583	ND	ND	ND	ND	ND	84069	1	84069
ENSG00000151576	ND	ND	ND	ND	ND	79691	1	79691
ENSG00000132510	ND	ND	ND	ND	ND	23135	1	23135
ENSG00000147050	ND	ND	ND	ND	ND	7403	1	7403
ENSG00000183878	ND	ND	ND	ND	ND	7404	1	7404
ENSG00000164975	ND	ND	ND	ND	ND	6619	1	6619
ENSG00000070193	MD	MD	ND	MD	MD	2255	1	2255
ENSG00000070388	ND	ND	ND	ND	ND	27006	1	27006
ENSG00000196468	ND	ND	ND	ND	ND	NA	0	NA
ENSG00000078579	MD	PD	PD	PD	MD	26281	1	26281
ENSG00000113578	ND	PD	PD	PD	PD	2246	1	2246
ENSG00000138685	ND	PD	ND	PD	PD	2247	1	2247
ENSG00000186895	MD	MD	PD	PD	MD	2248	1	2248
ENSG00000075388	ND	MD	ND	MD	MD	2249	1	2249
ENSG00000138675	ND	MD	PD	PD	MD	2250	1	2250
ENSG00000111241	ND	MD	ND	MD	MD	2251	1	2251
ENSG00000140285	ND	MD	ND	MD	MD	2252	1	2252
ENSG00000204837	ND	ND	ND	ND	ND	NA	0	NA
ENSG00000102678	MD	MD	ND	MD	MD	2254	1	2254
ENSG00000172209	ND	ND	ND	ND	ND	2845	1	2845
ENSG00000141179	ND	ND	ND	ND	ND	58488	1	58488
ENSG00000084090	ND	ND	ND	ND	ND	56910	1	56910
ENSG00000165983	ND	ND	PD	PD	PD	9317	1	9317
ENSG00000111269	ND	ND	ND	ND	ND	1389	1	1389
ENSG00000103707	ND	ND	ND	ND	ND	123263	1	123263
ENSG00000164944	ND	MD	ND	MD	MD	25962	1	25962
ENSG00000102738	ND	ND	ND	ND	ND	10240	1	10240
ENSG00000037637	ND	ND	ND	ND	ND	54455	1	54455
ENSG00000100010	ND	ND	ND	ND	ND	NA	0	NA
ENSG00000124802	ND	ND	ND	ND	ND	9521	1	9521
ENSG00000140326	MD	MD	PD	PD	MD	146059	1	146059
ENSG00000212630	ND	ND	ND	ND	ND	NA	0	NA
ENSG00000124260	ND	MD	ND	MD	MD	4109	1	4109
ENSG00000185247	ND	ND	ND	ND	ND	4110	1	4110
ENSG00000197172	ND	ND	ND	ND	ND	4105	1	4105
ENSG00000198681	ND	MD	ND	MD	MD	4100	1	4100
ENSG00000184750	ND	ND	ND	ND	ND	4101,266740	2	4101
ENSG00000183305	ND	MD	ND	MD	MD	4101,266740	2	4101
ENSG00000213401	ND	MD	ND	MD	MD	4111	1	4111
ENSG00000221867	ND	ND	ND	ND	ND	4102	1	4102
ENSG00000147381	ND	MD	ND	MD	MD	4103	1	4103
ENSG00000183686	ND	ND	ND	ND	ND	NA	0	NA
ENSG00000156009	ND	ND	ND	ND	ND	4107	1	4107
ENSG00000166008	ND	ND	ND	ND	ND	4108,728269	2	4108
ENSG00000123584	ND	ND	ND	ND	ND	4108,728269	2	4108
ENSG00000177689	ND	ND	ND	ND	ND	139422	1	139422
ENSG00000189023	ND	ND	ND	ND	ND	139604	1	139604
ENSG00000182798	ND	ND	ND	ND	ND	645864	1	645864
ENSG00000176774	ND	ND	ND	ND	ND	286514	1	286514
ENSG00000214107	ND	ND	ND	ND	ND	4112	1	4112
ENSG00000099399	ND	MD	ND	MD	MD	4113	1	4113
ENSG00000198798	ND	ND	ND	ND	ND	4114	1	4114
ENSG00000120289	ND	ND	ND	ND	ND	4115	1	4115
ENSG00000188408	ND	ND	ND	ND	ND	347541	1	347541
ENSG00000176746	ND	ND	ND	ND	ND	158809	1	158809
ENSG00000155495	ND	MD	ND	MD	MD	9947	1	9947
ENSG00000046774	ND	MD	ND	MD	MD	51438,100292575	2	51438
ENSG00000165509	ND	ND	ND	ND	ND	139081	1	139081
ENSG00000198934	ND	ND	ND	ND	ND	57692	1	57692
ENSG00000186675	ND	ND	ND	ND	ND	139599	1	139599
ENSG00000177383	ND	ND	ND	ND	ND	64110	1	64110
ENSG00000187601	ND	ND	ND	ND	ND	28986	1	28986
ENSG00000185115	ND	ND	ND	ND	ND	56160	1	56160
ENSG00000182636	MD	PD	ND	PD	MD	4692	1	4692
ENSG00000122417	ND	ND	ND	ND	ND	57489	1	57489
ENSG00000136811	ND	ND	ND	ND	ND	4957	1	4957
ENSG00000164932	ND	MD	ND	MD	MD	115908	1	115908
ENSG00000185019	ND	ND	ND	ND	ND	22888	1	22888
ENSG00000160838	ND	ND	ND	ND	ND	149499	1	149499
ENSG00000133302	ND	ND	ND	ND	ND	84250	1	84250
ENSG00000204396	ND	ND	ND	ND	ND	80737	1	80737
ENSG00000177214	ND	ND	ND	ND	ND	NA	0	NA
ENSG00000118564	ND	ND	ND	ND	ND	26234	1	26234
ENSG00000151876	ND	ND	ND	ND	ND	26272	1	26272
ENSG00000146166	ND	ND	ND	ND	ND	51557	1	51557
ENSG00000177614	ND	ND	ND	ND	ND	79605	1	79605
ENSG00000162734	ND	PD	ND	PD	PD	8682	1	8682
ENSG00000198948	ND	ND	ND	ND	ND	9848	1	9848
ENSG00000037749	ND	ND	ND	ND	ND	4238	1	4238
ENSG00000197453	ND	ND	ND	ND	ND	NA	0	NA
ENSG00000155085	ND	ND	ND	ND	ND	221264	1	221264
ENSG00000006128	ND	PD	PD	PD	PD	6863	1	6863
ENSG00000011451	ND	ND	ND	ND	ND	58525	1	58525
ENSG00000122482	ND	ND	ND	ND	ND	84146	1	84146
ENSG00000203872	ND	ND	ND	ND	ND	206412	1	206412
ENSG00000198315	ND	ND	ND	ND	ND	7745	1	7745
ENSG00000159915	ND	ND	ND	ND	ND	353355	1	353355
ENSG00000178042	ND	ND	ND	ND	ND	NA	0	NA
ENSG00000176232	ND	ND	ND	ND	ND	NA	0	NA
ENSG00000180479	ND	ND	ND	ND	ND	51276	1	51276
ENSG00000173480	ND	ND	ND	ND	ND	147687	1	147687
ENSG00000180855	ND	ND	ND	ND	ND	10224	1	10224
ENSG00000188295	ND	ND	ND	ND	ND	79862	1	79862
ENSG00000121406	ND	ND	ND	ND	ND	256051	1	256051
ENSG00000189190	ND	ND	ND	ND	ND	162966	1	162966
ENSG00000196109	ND	ND	ND	ND	ND	163223	1	163223
ENSG00000197483	ND	ND	ND	ND	ND	89887	1	89887
ENSG00000185730	ND	ND	ND	ND	ND	79943	1	79943
ENSG00000181450	ND	ND	PD	PD	PD	339500	1	339500
ENSG00000152475	ND	ND	ND	ND	ND	116412	1	116412
ENSG00000104691	ND	ND	ND	ND	ND	7993	1	7993
ENSG00000216937	ND	ND	ND	ND	ND	221016	1	221016
ENSG00000157653	ND	ND	ND	ND	ND	257169	1	257169
ENSG00000169474	ND	ND	ND	ND	ND	6698	1	6698
ENSG00000169469	ND	MD	ND	MD	MD	6699	1	6699
ENSG00000163209	ND	MD	ND	MD	MD	6707	1	6707
ENSG00000184148	ND	ND	ND	ND	ND	163778	1	163778
ENSG00000166329	ND	ND	ND	ND	ND	NA	0	NA
ENSG00000147889	MD	MD	PD	PD	MD	1029	1	1029
ENSG00000118804	ND	ND	PD	PD	PD	8987	1	8987
ENSG00000168260	ND	ND	ND	ND	ND	196913	1	196913
ENSG00000182057	ND	ND	ND	ND	ND	NA	0	NA
ENSG00000205217	ND	ND	ND	ND	ND	NA	0	NA
ENSG00000212883	ND	ND	ND	ND	ND	NA	0	NA
ENSG00000164096	ND	ND	ND	ND	ND	401152	1	401152
ENSG00000214482	ND	ND	ND	ND	ND	NA	0	NA
ENSG00000184271	ND	MD	ND	MD	MD	5463	1	5463
ENSG00000106536	MD	PD	PD	PD	MD	11281	1	11281
ENSG00000075407	ND	ND	ND	ND	ND	7587	1	7587
ENSG00000197128	ND	ND	ND	ND	ND	400720	1	400720
ENSG00000167766	ND	ND	ND	ND	ND	55769	1	55769
ENSG00000176884	ND	MD	PD	PD	MD	2902	1	2902
ENSG00000198842	ND	ND	ND	ND	ND	92235	1	92235
ENSG00000113722	ND	PD	ND	PD	PD	1044	1	1044
ENSG00000165556	ND	PD	ND	PD	PD	1045	1	1045
ENSG00000131264	ND	MD	ND	MD	MD	1046	1	1046
ENSG00000213818	ND	ND	ND	ND	ND	NA	0	NA
ENSG00000142544	ND	ND	ND	ND	ND	90353	1	90353
ENSG00000114030	ND	ND	ND	ND	ND	3836	1	3836
ENSG00000196911	ND	ND	ND	ND	ND	3841	1	3841
ENSG00000025800	ND	ND	ND	ND	ND	23633	1	23633
ENSG00000162063	ND	ND	ND	ND	ND	899	1	899
ENSG00000144554	MD	PD	ND	PD	MD	2177	1	2177
ENSG00000095319	ND	ND	ND	ND	ND	23511	1	23511
ENSG00000119718	MD	MD	ND	MD	MD	8892	1	8892
ENSG00000077514	ND	ND	ND	ND	ND	10714	1	10714
ENSG00000175197	MD	MD	ND	MD	MD	1649	1	1649
ENSG00000164163	ND	MD	ND	MD	MD	6059	1	6059
ENSG00000135679	ND	MD	PD	PD	MD	4193	1	4193
ENSG00000198625	ND	MD	PD	PD	MD	4194	1	4194
ENSG00000118507	ND	ND	ND	ND	ND	9465	1	9465
ENSG00000106636	ND	ND	ND	ND	ND	10652	1	10652
ENSG00000108591	ND	ND	ND	ND	ND	1819	1	1819
ENSG00000010165	ND	ND	ND	ND	ND	51603	1	51603
ENSG00000184752	ND	ND	ND	ND	ND	55967	1	55967
ENSG00000129084	ND	ND	ND	ND	ND	5682	1	5682
ENSG00000189079	ND	ND	PD	PD	PD	196528	1	196528
ENSG00000147955	ND	PD	ND	PD	PD	10280	1	10280
ENSG00000126950	ND	ND	ND	ND	ND	59353	1	59353
ENSG00000104812	MD	PD	PD	PD	MD	2997	1	2997
ENSG00000111713	MD	PD	MD	PD	MD	2998	1	2998
ENSG00000160285	ND	ND	ND	ND	ND	4047	1	4047
ENSG00000197563	MD	ND	ND	MD	MD	23556	1	23556
ENSG00000134987	MD	PD	PD	PD	MD	134430	1	134430
ENSG00000129493	ND	ND	ND	ND	ND	25938	1	25938
ENSG00000008869	ND	ND	ND	ND	ND	54497	1	54497
ENSG00000197149	ND	ND	ND	ND	ND	NA	0	NA
ENSG00000140988	ND	ND	MD	MD	MD	6187	1	6187
ENSG00000105298	ND	ND	ND	ND	ND	58509	1	58509
ENSG00000166676	ND	ND	ND	ND	ND	780776	1	780776
ENSG00000108442	ND	ND	ND	ND	ND	NA	0	NA
ENSG00000171928	ND	ND	ND	ND	ND	51030	1	51030
ENSG00000214014	ND	MD	ND	MD	MD	124641	1	124641
ENSG00000165105	ND	MD	ND	MD	MD	158158	1	158158
ENSG00000144401	ND	ND	ND	ND	ND	151194	1	151194
ENSG00000123427	ND	ND	ND	ND	ND	25895	1	25895
ENSG00000166619	ND	MD	ND	MD	MD	10904	1	10904
ENSG00000099783	ND	ND	ND	ND	ND	4670	1	4670
ENSG00000104177	ND	ND	ND	ND	ND	50804	1	50804
ENSG00000155959	ND	ND	ND	ND	ND	7411	1	7411
ENSG00000100744	ND	ND	ND	ND	ND	51527	1	51527
ENSG00000159650	MD	ND	ND	MD	MD	131669	1	131669
ENSG00000127481	ND	ND	ND	ND	ND	23352	1	23352
ENSG00000104517	ND	MD	ND	MD	MD	51366,730429	2	51366
ENSG00000146109	ND	ND	ND	ND	ND	29777	1	29777
ENSG00000213593	ND	ND	ND	ND	ND	51075	1	51075
ENSG00000072832	ND	MD	ND	MD	MD	1400	1	1400
ENSG00000113657	ND	MD	ND	MD	MD	1809	1	1809
ENSG00000092964	ND	PD	ND	PD	PD	1808	1	1808
ENSG00000151640	ND	ND	ND	ND	ND	10570	1	10570
ENSG00000157851	ND	MD	ND	MD	MD	56896	1	56896
ENSG00000147647	MD	MD	MD	MD	MD	1807	1	1807
ENSG00000122912	ND	ND	ND	ND	ND	8034	1	8034
ENSG00000181035	ND	ND	ND	ND	ND	284439	1	284439
ENSG00000172197	ND	ND	ND	ND	ND	154141	1	154141
ENSG00000143797	ND	ND	ND	ND	ND	129642	1	129642
ENSG00000177669	ND	ND	ND	ND	ND	619373	1	619373
ENSG00000163466	ND	ND	ND	ND	ND	10109	1	10109
ENSG00000188167	ND	ND	ND	ND	ND	643853	1	643853
ENSG00000106688	ND	PD	PD	PD	PD	6505	1	6505
ENSG00000110436	ND	PD	PD	PD	PD	6506	1	6506
ENSG00000079215	MD	PD	ND	PD	MD	6507	1	6507
ENSG00000105143	ND	MD	ND	MD	MD	6511	1	6511
ENSG00000115902	ND	PD	ND	PD	PD	6509	1	6509
ENSG00000105281	ND	PD	ND	PD	PD	6510	1	6510
ENSG00000162383	ND	ND	ND	ND	ND	6512	1	6512
ENSG00000155090	ND	MD	ND	MD	MD	7071	1	7071
ENSG00000172059	PD	PD	ND	PD	PD	8462	1	8462
ENSG00000171872	ND	ND	ND	ND	ND	128209	1	128209
ENSG00000189120	ND	ND	ND	ND	ND	80320	1	80320
ENSG00000170374	MD	MD	PD	PD	MD	121340	1	121340
ENSG00000141527	ND	ND	ND	ND	ND	79092	1	79092
ENSG00000105289	ND	ND	ND	ND	ND	27134	1	27134
ENSG00000164113	ND	MD	PD	PD	MD	132612	1	132612
ENSG00000140955	ND	ND	ND	ND	ND	161931	1	161931
ENSG00000197381	ND	ND	PD	PD	PD	104	1	104
ENSG00000185736	ND	ND	PD	PD	PD	105	1	105
ENSG00000160710	MD	PD	MD	PD	MD	103	1	103
ENSG00000065457	ND	ND	ND	ND	ND	23536	1	23536
ENSG00000214406	ND	ND	ND	ND	ND	NA	0	NA
ENSG00000164659	ND	ND	ND	ND	ND	222223	1	222223
ENSG00000116299	ND	ND	ND	ND	ND	57535	1	57535
ENSG00000111879	ND	ND	ND	ND	ND	79632	1	79632
ENSG00000047662	ND	ND	ND	ND	ND	27146	1	27146
ENSG00000157211	ND	PD	ND	PD	PD	200008	1	200008
ENSG00000184824	ND	MD	ND	MD	MD	NA	0	NA
ENSG00000166342	ND	ND	ND	ND	ND	81832	1	81832
ENSG00000171208	ND	ND	ND	ND	ND	81831	1	81831
ENSG00000163710	ND	ND	ND	ND	ND	26577	1	26577
ENSG00000106333	ND	ND	ND	ND	ND	5118	1	5118
ENSG00000038295	MD	ND	ND	MD	MD	7092	1	7092
ENSG00000095587	ND	ND	PD	PD	PD	7093	1	7093
ENSG00000078061	ND	MD	ND	MD	MD	369	1	369
ENSG00000157764	MD	PD	PD	PD	MD	673	1	673
ENSG00000141068	ND	MD	ND	MD	MD	8844	1	8844
ENSG00000171435	ND	ND	PD	PD	PD	283455	1	283455
ENSG00000132155	MD	MD	ND	MD	MD	5894	1	5894
ENSG00000140350	ND	MD	PD	PD	MD	8125	1	8125
ENSG00000184701	ND	MD	ND	MD	MD	23520	1	23520
ENSG00000136938	ND	ND	PD	PD	PD	10541	1	10541
ENSG00000139223	ND	ND	ND	ND	ND	23519	1	23519
ENSG00000143401	ND	ND	ND	ND	ND	81611	1	81611
ENSG00000060138	ND	ND	ND	ND	ND	8531	1	8531
ENSG00000065978	ND	MD	ND	MD	MD	4904	1	4904
ENSG00000006047	ND	ND	ND	ND	ND	51087	1	51087
ENSG00000160967	ND	MD	ND	MD	MD	1523	1	1523
ENSG00000111249	ND	ND	ND	ND	ND	23316	1	23316
ENSG00000169856	ND	ND	ND	ND	ND	3175	1	3175
ENSG00000119547	ND	ND	ND	ND	ND	9480	1	9480
ENSG00000205922	ND	ND	ND	ND	ND	390874	1	390874
ENSG00000118515	ND	PD	PD	PD	PD	6446	1	6446
ENSG00000101049	ND	ND	ND	ND	ND	10110	1	10110
ENSG00000104205	ND	ND	ND	ND	ND	23678	1	23678
ENSG00000187323	MD	MD	ND	MD	MD	1630	1	1630
ENSG00000067141	ND	ND	ND	ND	ND	4756	1	4756
ENSG00000174498	ND	ND	ND	ND	ND	9543	1	9543
ENSG00000103742	ND	MD	ND	MD	MD	57722	1	57722
ENSG00000166450	ND	ND	ND	ND	ND	283659	1	283659
ENSG00000157578	ND	ND	ND	ND	ND	150082	1	150082
ENSG00000135338	MD	ND	ND	MD	MD	167691	1	167691
ENSG00000150628	ND	ND	ND	ND	ND	132851	1	132851
ENSG00000101222	ND	ND	ND	ND	ND	25876	1	25876
ENSG00000087302	ND	ND	ND	ND	ND	51637	1	51637
ENSG00000198700	ND	ND	ND	ND	ND	55705	1	55705
ENSG00000168283	ND	MD	ND	MD	MD	648	1	648
ENSG00000056661	ND	MD	ND	MD	MD	7703	1	7703
ENSG00000115289	ND	ND	ND	ND	ND	84759	1	84759
ENSG00000185619	ND	ND	ND	ND	ND	10336	1	10336
ENSG00000180628	ND	ND	ND	ND	ND	84333	1	84333
ENSG00000156374	ND	ND	ND	ND	ND	84108	1	84108
ENSG00000162461	ND	ND	ND	ND	ND	284723	1	284723
ENSG00000125434	ND	ND	ND	ND	ND	399512	1	399512
ENSG00000114098	ND	ND	ND	ND	ND	25852	1	25852
ENSG00000053501	ND	ND	ND	ND	ND	55850	1	55850
ENSG00000168958	ND	ND	ND	ND	ND	56947	1	56947
ENSG00000140264	ND	ND	ND	ND	ND	10169	1	10169
ENSG00000109180	ND	ND	ND	ND	ND	54940	1	54940
ENSG00000145247	ND	ND	ND	ND	ND	132299	1	132299
ENSG00000132406	ND	ND	ND	ND	ND	85013	1	85013
ENSG00000173811	ND	ND	ND	ND	ND	NA	0	NA
ENSG00000068400	ND	ND	ND	ND	ND	56850	1	56850
ENSG00000125863	MD	PD	MD	PD	MD	8195	1	8195
ENSG00000103381	ND	ND	ND	ND	ND	55313	1	55313
ENSG00000161981	ND	ND	ND	ND	ND	79622	1	79622
ENSG00000176857	ND	ND	ND	ND	ND	NA	0	NA
ENSG00000152661	MD	PD	PD	PD	MD	2697	1	2697
ENSG00000135355	ND	ND	ND	ND	ND	84694	1	84694
ENSG00000131233	ND	ND	ND	ND	ND	81025	1	81025
ENSG00000121743	MD	MD	ND	MD	MD	2700	1	2700
ENSG00000187513	ND	PD	PD	PD	PD	2701	1	2701
ENSG00000143140	MD	PD	PD	PD	MD	2702	1	2702
ENSG00000121634	MD	PD	PD	PD	MD	2703	1	2703
ENSG00000169562	MD	PD	PD	PD	MD	2705	1	2705
ENSG00000165474	MD	MD	PD	PD	MD	2706	1	2706
ENSG00000121742	MD	PD	PD	PD	MD	10804	1	10804
ENSG00000188910	MD	PD	MD	PD	MD	2707	1	2707
ENSG00000189433	MD	MD	MD	MD	MD	127534	1	127534
ENSG00000189280	ND	MD	ND	MD	MD	2709	1	2709
ENSG00000164411	ND	ND	ND	ND	ND	375519	1	375519
ENSG00000182963	ND	MD	ND	MD	MD	10052	1	10052
ENSG00000198835	MD	MD	ND	MD	MD	57165	1	57165
ENSG00000176402	ND	ND	ND	ND	ND	349149	1	349149
ENSG00000159248	ND	ND	ND	ND	ND	57369	1	57369
ENSG00000183153	ND	ND	ND	ND	ND	NA	0	NA
ENSG00000177291	ND	ND	ND	ND	ND	219770	1	219770
ENSG00000203733	ND	ND	ND	ND	ND	NA	0	NA
ENSG00000158113	ND	ND	ND	ND	ND	254050	1	254050
ENSG00000197177	ND	ND	ND	ND	ND	84435	1	84435
ENSG00000020181	ND	ND	ND	ND	ND	25960	1	25960
ENSG00000152990	ND	ND	ND	ND	ND	166647	1	166647
ENSG00000166073	ND	ND	ND	ND	ND	11245	1	11245
ENSG00000178729	ND	ND	ND	ND	ND	NA	0	NA
ENSG00000165186	ND	ND	ND	ND	ND	139411	1	139411
ENSG00000182077	ND	ND	ND	ND	ND	374308	1	374308
ENSG00000149292	ND	ND	PD	PD	PD	54970	1	54970
ENSG00000105509	ND	PD	PD	PD	PD	3036	1	3036
ENSG00000170961	ND	MD	ND	MD	MD	3037	1	3037
ENSG00000103044	ND	MD	PD	PD	MD	3038	1	3038
ENSG00000165566	ND	ND	ND	ND	ND	219287	1	219287
ENSG00000184675	MD	ND	ND	MD	MD	139285	1	139285
ENSG00000178171	ND	ND	ND	ND	ND	205147	1	205147
ENSG00000170891	ND	ND	ND	ND	ND	54360	1	54360
ENSG00000164850	ND	MD	ND	MD	MD	2852	1	2852
ENSG00000164849	ND	ND	ND	ND	ND	115330	1	115330
ENSG00000091536	MD	PD	MD	PD	MD	51168	1	51168
ENSG00000137474	MD	PD	PD	PD	MD	4647	1	4647
ENSG00000169994	ND	ND	ND	ND	ND	4648	1	4648
ENSG00000163666	MD	PD	PD	PD	MD	8820	1	8820
ENSG00000177324	ND	ND	ND	ND	ND	139105	1	139105
ENSG00000169964	ND	ND	ND	ND	ND	131616	1	131616
ENSG00000213190	ND	MD	ND	MD	MD	10962	1	10962
ENSG00000145337	ND	ND	ND	ND	ND	84992	1	84992
ENSG00000187867	ND	ND	ND	ND	ND	342979	1	342979
ENSG00000122304	ND	MD	PD	PD	MD	5620	1	5620
ENSG00000214866	ND	ND	ND	ND	ND	NA	0	NA
ENSG00000146038	MD	PD	PD	PD	MD	51473	1	51473
ENSG00000222046	ND	ND	ND	ND	ND	149069	1	149069
ENSG00000204186	ND	ND	ND	ND	ND	57683	1	57683
ENSG00000181908	ND	ND	ND	ND	ND	NA	0	NA
ENSG00000170919	ND	ND	ND	ND	ND	NA	0	NA
ENSG00000168852	ND	ND	ND	ND	ND	NA	0	NA
ENSG00000171195	PD	PD	PD	PD	PD	4589	1	4589
ENSG00000115844	ND	MD	ND	MD	MD	1746	1	1746
ENSG00000064195	MD	PD	PD	PD	MD	1747	1	1747
ENSG00000105880	ND	MD	ND	MD	MD	1749	1	1749
ENSG00000214022	ND	ND	ND	ND	ND	29803	1	29803
ENSG00000189115	ND	ND	ND	ND	ND	NA	0	NA
ENSG00000112294	MD	MD	PD	PD	MD	7915	1	7915
ENSG00000132297	ND	ND	ND	ND	ND	10086,729330	2	10086
ENSG00000125207	ND	MD	ND	MD	MD	9271	1	9271
ENSG00000184571	ND	ND	ND	ND	ND	440822	1	440822
ENSG00000197181	ND	ND	ND	ND	ND	55124	1	55124
ENSG00000134627	ND	ND	PD	PD	PD	143689	1	143689
ENSG00000113328	ND	MD	ND	MD	MD	900	1	900
ENSG00000138764	ND	MD	ND	MD	MD	901	1	901
ENSG00000205089	ND	ND	ND	ND	ND	645121	1	645121
ENSG00000118816	ND	MD	ND	MD	MD	10983	1	10983
ENSG00000099804	ND	ND	ND	ND	ND	997	1	997
ENSG00000107341	ND	ND	ND	ND	ND	54926	1	54926
ENSG00000070785	MD	ND	MD	MD	MD	8891	1	8891
ENSG00000100479	ND	ND	ND	ND	ND	5427	1	5427
ENSG00000145358	ND	ND	ND	ND	ND	115265	1	115265
ENSG00000168209	ND	ND	ND	ND	ND	54541	1	54541
ENSG00000204574	ND	ND	ND	ND	ND	23	1	23
ENSG00000108559	ND	MD	ND	MD	MD	4927	1	4927
ENSG00000011243	ND	ND	ND	ND	ND	26993	1	26993
ENSG00000105127	ND	ND	ND	ND	ND	10270	1	10270
ENSG00000162664	ND	ND	ND	ND	ND	284695	1	284695
ENSG00000162396	ND	ND	ND	ND	ND	25973	1	25973
ENSG00000123064	ND	ND	ND	ND	ND	79039	1	79039
ENSG00000156795	ND	ND	ND	ND	ND	55093	1	55093
ENSG00000205022	ND	ND	ND	ND	ND	390748	1	390748
ENSG00000100836	MD	MD	ND	MD	MD	8106	1	8106
ENSG00000188807	ND	ND	ND	ND	ND	199953	1	199953
ENSG00000106588	ND	MD	ND	MD	MD	5683	1	5683
ENSG00000015171	ND	ND	ND	ND	ND	10771	1	10771
ENSG00000172331	MD	ND	ND	MD	MD	669	1	669
ENSG00000220515	ND	ND	ND	ND	ND	NA	0	NA
ENSG00000171314	ND	ND	ND	ND	ND	5223	1	5223
ENSG00000164708	MD	ND	MD	MD	MD	5224	1	5224
ENSG00000186076	ND	ND	ND	ND	ND	NA	0	NA
ENSG00000136631	ND	ND	ND	ND	ND	11311	1	11311
ENSG00000115919	MD	PD	PD	PD	MD	8942	1	8942
ENSG00000134109	ND	ND	ND	ND	ND	9695	1	9695
ENSG00000088298	ND	ND	ND	ND	ND	55741	1	55741
ENSG00000116406	ND	ND	ND	ND	ND	80267	1	80267
ENSG00000122958	ND	ND	ND	ND	ND	9559	1	9559
ENSG00000151502	ND	ND	ND	ND	ND	112936	1	112936
ENSG00000144645	ND	ND	ND	ND	ND	114884	1	114884
ENSG00000144909	ND	ND	ND	ND	ND	114885	1	114885
ENSG00000021762	ND	ND	ND	ND	ND	114879	1	114879
ENSG00000091039	ND	ND	ND	ND	ND	114882	1	114882
ENSG00000117859	ND	ND	ND	ND	ND	114883	1	114883
ENSG00000170860	ND	ND	ND	ND	ND	27258	1	27258
ENSG00000160445	ND	ND	ND	ND	ND	10444	1	10444
ENSG00000203995	ND	ND	ND	ND	ND	440590	1	440590
ENSG00000162378	ND	ND	ND	ND	ND	79699	1	79699
ENSG00000116704	MD	ND	ND	MD	MD	23169	1	23169
ENSG00000130958	ND	ND	ND	ND	ND	11046	1	11046
ENSG00000182747	ND	ND	ND	ND	ND	340146	1	340146
ENSG00000071539	ND	ND	ND	ND	ND	9319	1	9319
ENSG00000166479	ND	ND	ND	ND	ND	54495	1	54495
ENSG00000183617	ND	ND	ND	ND	ND	116541	1	116541
ENSG00000131626	ND	ND	ND	ND	ND	8500	1	8500
ENSG00000139220	ND	ND	ND	ND	ND	8499	1	8499
ENSG00000177380	ND	ND	ND	ND	ND	8541	1	8541
ENSG00000143847	ND	ND	ND	ND	ND	8497	1	8497
ENSG00000110841	ND	ND	ND	ND	ND	8496	1	8496
ENSG00000166387	ND	ND	ND	ND	ND	8495	1	8495
ENSG00000007202	ND	ND	ND	ND	ND	9703	1	9703
ENSG00000129221	MD	PD	PD	PD	MD	23746	1	23746
ENSG00000110711	MD	MD	ND	MD	MD	9049	1	9049
ENSG00000204195	ND	ND	ND	ND	ND	158833	1	158833
ENSG00000147160	ND	ND	ND	ND	ND	158835	1	158835
ENSG00000184210	ND	ND	ND	ND	ND	347516	1	347516
ENSG00000205267	ND	ND	ND	ND	ND	NA	0	NA
ENSG00000124003	ND	ND	ND	ND	ND	116255	1	116255
ENSG00000062282	ND	ND	ND	ND	ND	84649	1	84649
ENSG00000166391	ND	ND	MD	MD	MD	80168	1	80168
ENSG00000106384	ND	ND	ND	ND	ND	346606	1	346606
ENSG00000177963	ND	ND	ND	ND	ND	60626	1	60626
ENSG00000111785	ND	ND	MD	MD	MD	55188	1	55188
ENSG00000115145	ND	ND	ND	ND	ND	10254	1	10254
ENSG00000136738	ND	ND	ND	ND	ND	8027	1	8027
ENSG00000203759	ND	ND	ND	ND	ND	NA	0	NA
ENSG00000183496	ND	ND	ND	ND	ND	84206	1	84206
ENSG00000176624	MD	ND	ND	MD	MD	51320	1	51320
ENSG00000181588	ND	ND	ND	ND	ND	399664	1	399664
ENSG00000129484	ND	ND	ND	ND	ND	10038	1	10038
ENSG00000041880	ND	PD	ND	PD	PD	10039	1	10039
ENSG00000117758	ND	ND	ND	ND	ND	23673	1	23673
ENSG00000079950	ND	ND	ND	ND	ND	8417	1	8417
ENSG00000160691	ND	PD	ND	PD	PD	6464	1	6464
ENSG00000129946	ND	MD	ND	MD	MD	25759	1	25759
ENSG00000148082	ND	MD	ND	MD	MD	53358	1	53358
ENSG00000185634	ND	ND	ND	ND	ND	399694	1	399694
ENSG00000077782	MD	PD	ND	PD	MD	2260	1	2260
ENSG00000066468	MD	PD	PD	PD	MD	2263	1	2263
ENSG00000068078	PD	PD	PD	PD	PD	2261	1	2261
ENSG00000160867	ND	PD	PD	PD	PD	2264	1	2264
ENSG00000127418	ND	ND	ND	ND	ND	53834	1	53834
ENSG00000163703	MD	ND	ND	MD	MD	78987	1	78987
ENSG00000184164	ND	ND	ND	ND	ND	79174	1	79174
ENSG00000171311	ND	ND	ND	ND	ND	51013	1	51013
ENSG00000186205	ND	ND	ND	ND	ND	64757	1	64757
ENSG00000117791	ND	ND	PD	PD	PD	54996	1	54996
ENSG00000146963	ND	ND	ND	ND	ND	51631	1	51631
ENSG00000007392	ND	MD	ND	MD	MD	55692	1	55692
ENSG00000162998	MD	MD	PD	PD	MD	2487	1	2487
ENSG00000111432	ND	MD	ND	MD	MD	11211	1	11211
ENSG00000157240	ND	MD	ND	MD	MD	8321	1	8321
ENSG00000180340	ND	MD	ND	MD	MD	2535	1	2535
ENSG00000104290	ND	PD	PD	PD	PD	7976	1	7976
ENSG00000164930	ND	MD	ND	MD	MD	8323	1	8323
ENSG00000174804	MD	PD	ND	PD	MD	8322	1	8322
ENSG00000163251	ND	MD	ND	MD	MD	7855	1	7855
ENSG00000177283	ND	ND	PD	PD	PD	8325	1	8325
ENSG00000155760	ND	MD	PD	PD	MD	8324	1	8324
ENSG00000188763	ND	MD	ND	MD	MD	8326	1	8326
ENSG00000106483	ND	MD	ND	MD	MD	6424	1	6424
ENSG00000140451	ND	ND	ND	ND	ND	80119	1	80119
ENSG00000113141	ND	ND	ND	ND	ND	3550	1	3550
ENSG00000150593	ND	MD	ND	MD	MD	27250	1	27250
ENSG00000177951	ND	ND	PD	PD	PD	51272	1	51272
ENSG00000105829	ND	ND	ND	ND	ND	10282	1	10282
ENSG00000110756	MD	MD	MD	MD	MD	11234	1	11234
ENSG00000196663	ND	ND	ND	ND	ND	9895	1	9895
ENSG00000143891	ND	ND	ND	ND	ND	130589	1	130589
ENSG00000106003	MD	MD	ND	MD	MD	3955	1	3955
ENSG00000100060	ND	MD	ND	MD	MD	4242	1	4242
ENSG00000169733	ND	ND	ND	ND	ND	5986	1	5986
ENSG00000133265	ND	ND	ND	ND	ND	23640	1	23640
ENSG00000120725	MD	ND	ND	MD	MD	64374	1	64374
ENSG00000148399	ND	ND	ND	ND	ND	92715	1	92715
ENSG00000009307	ND	ND	ND	ND	ND	7812	1	7812
ENSG00000182154	ND	ND	ND	ND	ND	64975	1	64975
ENSG00000166823	ND	ND	ND	ND	ND	55897	1	55897
ENSG00000188095	MD	MD	ND	MD	MD	145873	1	145873
ENSG00000151379	ND	ND	ND	ND	ND	343930	1	343930
ENSG00000175105	ND	ND	ND	ND	ND	55279	1	55279
ENSG00000167208	ND	ND	ND	ND	ND	124460	1	124460
ENSG00000124104	ND	ND	ND	ND	ND	90203	1	90203
ENSG00000155754	ND	ND	ND	ND	ND	151254	1	151254
ENSG00000158019	ND	MD	ND	MD	MD	9577	1	9577
ENSG00000165669	ND	ND	ND	ND	ND	63877	1	63877
ENSG00000163075	ND	ND	ND	ND	ND	200373	1	200373
ENSG00000184988	ND	ND	ND	ND	ND	113277	1	113277
ENSG00000215684	ND	ND	ND	ND	ND	NA	0	NA
ENSG00000106460	ND	ND	PD	PD	PD	54664	1	54664
ENSG00000134291	ND	ND	ND	ND	ND	79022	1	79022
ENSG00000138400	ND	ND	ND	ND	ND	130752	1	130752
ENSG00000148291	ND	ND	ND	ND	ND	6835	1	6835
ENSG00000106484	ND	MD	ND	MD	MD	4232	1	4232
ENSG00000172671	ND	ND	ND	ND	ND	93550	1	93550
ENSG00000047457	MD	PD	PD	PD	MD	1356	1	1356
ENSG00000181333	ND	ND	ND	ND	ND	341208	1	341208
ENSG00000198734	PD	PD	PD	PD	PD	2153	1	2153
ENSG00000185010	MD	MD	PD	PD	MD	2157	1	2157
ENSG00000089472	ND	ND	ND	ND	ND	9843	1	9843
ENSG00000138180	ND	ND	ND	ND	ND	55165	1	55165
ENSG00000215018	ND	ND	ND	ND	ND	340267	1	340267
ENSG00000142156	MD	PD	PD	PD	MD	1291	1	1291
ENSG00000142173	MD	MD	MD	MD	MD	1292	1	1292
ENSG00000152154	ND	ND	ND	ND	ND	130733	1	130733
ENSG00000143442	ND	ND	ND	ND	ND	23126	1	23126
ENSG00000169548	ND	ND	ND	ND	ND	129025	1	129025
ENSG00000198477	ND	ND	ND	ND	ND	140883	1	140883
ENSG00000056277	ND	ND	ND	ND	ND	55609	1	55609
ENSG00000137871	ND	ND	ND	ND	ND	54816	1	54816
ENSG00000160570	ND	ND	ND	ND	ND	162989	1	162989
ENSG00000158796	ND	ND	ND	ND	ND	9191	1	9191
ENSG00000165874	ND	ND	ND	ND	ND	NA	0	NA
ENSG00000189014	ND	ND	ND	ND	ND	NA	0	NA
ENSG00000122376	ND	ND	ND	ND	ND	54537,338598	2	54537
ENSG00000147642	ND	ND	ND	ND	ND	55638	1	55638
ENSG00000101298	ND	ND	ND	ND	ND	9751	1	9751
ENSG00000167925	ND	ND	ND	ND	ND	84514	1	84514
ENSG00000065600	ND	ND	ND	ND	ND	55248	1	55248
ENSG00000145835	ND	ND	ND	ND	ND	NA	0	NA
ENSG00000168564	ND	ND	ND	ND	ND	55602	1	55602
ENSG00000110324	MD	PD	PD	PD	MD	3587	1	3587
ENSG00000016402	ND	MD	ND	MD	MD	53832	1	53832
ENSG00000142677	ND	ND	ND	ND	ND	58985	1	58985
ENSG00000171282	ND	ND	ND	ND	ND	57597	1	57597
ENSG00000182095	ND	ND	ND	ND	ND	84629	1	84629
ENSG00000213784	ND	ND	ND	ND	ND	NA	0	NA
ENSG00000186235	ND	ND	ND	ND	ND	NA	0	NA
ENSG00000155719	MD	ND	ND	MD	MD	146183	1	146183
ENSG00000187624	ND	ND	ND	ND	ND	400566	1	400566
ENSG00000203757	ND	ND	ND	ND	ND	391114	1	391114
ENSG00000180437	ND	ND	ND	ND	ND	NA	0	NA
ENSG00000185523	ND	ND	ND	ND	ND	149643	1	149643
ENSG00000149021	PD	PD	PD	PD	PD	7356	1	7356
ENSG00000149932	ND	ND	ND	ND	ND	124446	1	124446
ENSG00000146399	ND	ND	ND	ND	ND	134864	1	134864
ENSG00000146378	ND	ND	ND	ND	ND	9287	1	9287
ENSG00000135569	ND	ND	ND	ND	ND	9038	1	9038
ENSG00000146383	MD	PD	PD	PD	MD	319100	1	319100
ENSG00000146385	ND	ND	ND	ND	ND	83551	1	83551
ENSG00000149054	ND	ND	ND	ND	ND	7762	1	7762
ENSG00000163534	ND	ND	ND	ND	ND	115350	1	115350
ENSG00000132704	ND	ND	ND	ND	ND	79368	1	79368
ENSG00000160856	MD	PD	PD	PD	MD	115352	1	115352
ENSG00000163518	ND	MD	ND	MD	MD	83417	1	83417
ENSG00000143297	ND	MD	ND	MD	MD	83416	1	83416
ENSG00000181036	ND	ND	ND	ND	ND	343413	1	343413
ENSG00000162746	ND	ND	ND	ND	ND	127943	1	127943
ENSG00000151650	ND	ND	ND	ND	ND	27287	1	27287
ENSG00000203897	ND	ND	ND	ND	ND	NA	0	NA
ENSG00000066136	ND	MD	ND	MD	MD	4802	1	4802
ENSG00000072506	MD	MD	MD	MD	MD	3028	1	3028
ENSG00000087076	ND	ND	ND	ND	ND	51171	1	51171
ENSG00000134480	ND	MD	ND	MD	MD	902	1	902
ENSG00000072401	ND	PD	PD	PD	PD	7321	1	7321
ENSG00000078967	ND	ND	ND	ND	ND	51619	1	51619
ENSG00000131508	ND	ND	ND	ND	ND	7322	1	7322
ENSG00000109332	ND	ND	ND	ND	ND	7323	1	7323
ENSG00000115211	MD	ND	MD	MD	MD	8890	1	8890
ENSG00000148229	ND	ND	ND	ND	ND	54107	1	54107
ENSG00000184771	ND	MD	ND	MD	MD	NA	0	NA
ENSG00000172216	ND	PD	ND	PD	PD	1051	1	1051
ENSG00000221869	ND	ND	ND	ND	ND	1052	1	1052
ENSG00000092067	MD	MD	PD	PD	MD	1053	1	1053
ENSG00000033050	ND	MD	ND	MD	MD	10061	1	10061
ENSG00000106459	ND	MD	PD	PD	MD	4899	1	4899
ENSG00000127914	MD	PD	ND	PD	MD	10142	1	10142
ENSG00000198887	ND	ND	ND	ND	ND	23137	1	23137
ENSG00000115761	ND	ND	ND	ND	ND	79954	1	79954
ENSG00000165219	ND	MD	ND	MD	MD	26130	1	26130
ENSG00000033170	ND	MD	ND	MD	MD	2530	1	2530
ENSG00000100567	ND	ND	ND	ND	ND	5684	1	5684
ENSG00000122367	MD	MD	ND	MD	MD	11155	1	11155
ENSG00000163110	ND	PD	PD	PD	PD	10611	1	10611
ENSG00000107438	ND	ND	ND	ND	ND	9124	1	9124
ENSG00000120913	ND	ND	ND	ND	ND	64236	1	64236
ENSG00000154553	ND	MD	ND	MD	MD	27295	1	27295
ENSG00000131435	MD	PD	ND	PD	MD	8572	1	8572
ENSG00000196923	ND	ND	ND	ND	ND	9260	1	9260
ENSG00000102225	ND	ND	ND	ND	ND	5127	1	5127
ENSG00000059758	ND	ND	ND	ND	ND	5128	1	5128
ENSG00000117266	ND	ND	ND	ND	ND	5129	1	5129
ENSG00000058091	ND	ND	ND	ND	ND	5218	1	5218
ENSG00000138395	ND	ND	ND	ND	ND	65061	1	65061
ENSG00000169359	MD	MD	ND	MD	MD	9197	1	9197
ENSG00000196961	ND	ND	ND	ND	ND	160	1	160
ENSG00000183020	ND	ND	ND	ND	ND	161	1	161
ENSG00000126457	ND	ND	ND	ND	ND	3276	1	3276
ENSG00000111218	ND	ND	PD	PD	PD	56341	1	56341
ENSG00000204650	ND	ND	ND	ND	ND	NA	0	NA
ENSG00000143761	ND	MD	ND	MD	MD	375	1	375
ENSG00000134287	ND	ND	ND	ND	ND	377	1	377
ENSG00000168374	ND	ND	ND	ND	ND	378	1	378
ENSG00000004059	ND	ND	ND	ND	ND	381	1	381
ENSG00000165527	ND	MD	ND	MD	MD	382	1	382
ENSG00000099797	MD	ND	ND	MD	MD	9524	1	9524
ENSG00000205678	ND	ND	ND	ND	ND	253017	1	253017
ENSG00000146909	ND	MD	ND	MD	MD	64434	1	64434
ENSG00000169371	ND	ND	ND	ND	ND	10073	1	10073
ENSG00000128581	ND	ND	ND	ND	ND	64792	1	64792
ENSG00000161999	ND	ND	ND	ND	ND	339123	1	339123
ENSG00000216522	ND	ND	ND	ND	ND	NA	0	NA
ENSG00000133475	ND	ND	ND	ND	ND	728441	1	728441
ENSG00000100031	MD	MD	PD	PD	MD	2678	1	2678
ENSG00000149435	ND	ND	ND	ND	ND	92086	1	92086
ENSG00000197421	ND	ND	ND	ND	ND	NA	0	NA
ENSG00000099998	ND	ND	ND	ND	ND	2687	1	2687
ENSG00000100121	ND	ND	ND	ND	ND	91227	1	91227
ENSG00000183038	ND	ND	ND	ND	ND	NA	0	NA
ENSG00000165792	ND	ND	ND	ND	ND	64745	1	64745
ENSG00000149531	ND	ND	ND	ND	ND	NA	0	NA
ENSG00000109536	ND	MD	ND	MD	MD	2483,100290870,100293552	3	2483
ENSG00000168288	MD	ND	ND	MD	MD	27249	1	27249
ENSG00000183023	ND	PD	PD	PD	PD	6546	1	6546
ENSG00000118160	ND	ND	ND	ND	ND	6543	1	6543
ENSG00000100678	ND	ND	ND	ND	ND	6547	1	6547
ENSG00000136048	ND	MD	ND	MD	MD	55332	1	55332
ENSG00000156171	ND	ND	ND	ND	ND	128338	1	128338
ENSG00000168890	ND	ND	ND	ND	ND	129303	1	129303
ENSG00000180061	ND	ND	ND	ND	ND	284417	1	284417
ENSG00000182093	ND	MD	ND	MD	MD	7485	1	7485
ENSG00000071626	ND	MD	ND	MD	MD	26528	1	26528
ENSG00000197451	ND	ND	ND	ND	ND	3182	1	3182
ENSG00000138668	ND	ND	ND	ND	ND	3184	1	3184
ENSG00000152795	ND	ND	ND	ND	ND	9987	1	9987
ENSG00000204116	ND	MD	ND	MD	MD	53344	1	53344
ENSG00000109220	MD	ND	ND	MD	MD	26511	1	26511
ENSG00000105372	MD	MD	ND	MD	MD	6223	1	6223
ENSG00000133606	ND	ND	ND	ND	ND	23608	1	23608
ENSG00000179455	ND	MD	ND	MD	MD	7681	1	7681
ENSG00000075975	ND	ND	ND	ND	ND	23609	1	23609
ENSG00000064313	ND	ND	ND	ND	ND	6873	1	6873
ENSG00000183317	ND	ND	ND	ND	ND	284656	1	284656
ENSG00000135333	ND	MD	ND	MD	MD	2045	1	2045
ENSG00000146904	ND	MD	ND	MD	MD	2041	1	2041
ENSG00000142627	MD	MD	PD	PD	MD	1969	1	1969
ENSG00000044524	MD	MD	ND	MD	MD	2042	1	2042
ENSG00000080224	ND	ND	ND	ND	ND	285220	1	285220
ENSG00000116106	ND	MD	PD	PD	MD	2043	1	2043
ENSG00000145242	ND	MD	ND	MD	MD	2044	1	2044
ENSG00000070886	ND	MD	ND	MD	MD	2046	1	2046
ENSG00000154928	ND	PD	ND	PD	PD	2047	1	2047
ENSG00000133216	PD	PD	PD	PD	PD	2048	1	2048
ENSG00000182580	ND	ND	ND	ND	ND	2049	1	2049
ENSG00000196411	ND	MD	ND	MD	MD	2050	1	2050
ENSG00000106123	ND	MD	ND	MD	MD	2051	1	2051
ENSG00000214309	ND	ND	ND	ND	ND	255374	1	255374
ENSG00000113790	ND	MD	PD	PD	MD	1962	1	1962
ENSG00000163634	ND	ND	ND	ND	ND	80145	1	80145
ENSG00000119812	ND	ND	PD	PD	PD	25940	1	25940
ENSG00000171262	ND	ND	ND	ND	ND	283742	1	283742
ENSG00000130244	ND	ND	ND	ND	ND	147965	1	147965
ENSG00000148296	ND	ND	ND	ND	ND	6838	1	6838
ENSG00000131943	ND	ND	ND	ND	ND	83636	1	83636
ENSG00000176225	ND	ND	ND	ND	ND	25914	1	25914
ENSG00000197386	MD	PD	PD	PD	MD	3064	1	3064
ENSG00000123144	ND	ND	ND	ND	ND	79002	1	79002
ENSG00000185739	ND	ND	ND	ND	ND	6345	1	6345
ENSG00000128908	ND	ND	ND	ND	ND	54617	1	54617
ENSG00000102172	MD	MD	ND	MD	MD	6611	1	6611
ENSG00000128185	ND	ND	ND	ND	ND	85359	1	85359
ENSG00000183628	ND	ND	ND	ND	ND	8214	1	8214
ENSG00000073009	MD	MD	MD	MD	MD	8517	1	8517
ENSG00000123240	MD	PD	PD	PD	MD	10133	1	10133
ENSG00000132744	ND	ND	ND	ND	ND	91703	1	91703
ENSG00000108381	MD	PD	ND	PD	MD	443	1	443
ENSG00000163071	ND	MD	ND	MD	MD	132671	1	132671
ENSG00000160221	ND	MD	ND	MD	MD	8209	1	8209
ENSG00000132703	ND	MD	ND	MD	MD	325	1	325
ENSG00000132693	ND	PD	PD	PD	PD	1401	1	1401
ENSG00000167957	ND	ND	ND	ND	ND	NA	0	NA
ENSG00000171246	ND	ND	ND	ND	ND	4884	1	4884
ENSG00000106236	ND	PD	ND	PD	PD	4885	1	4885
ENSG00000221890	ND	ND	ND	ND	ND	23467	1	23467
ENSG00000163661	ND	PD	ND	PD	PD	5806	1	5806
ENSG00000105427	ND	ND	ND	ND	ND	84518	1	84518
ENSG00000173261	ND	ND	ND	ND	ND	153770	1	153770
ENSG00000145287	ND	ND	ND	ND	ND	51316	1	51316
ENSG00000187866	ND	ND	ND	ND	ND	116224	1	116224
ENSG00000156500	ND	ND	ND	ND	ND	159091	1	159091
ENSG00000156504	ND	ND	ND	ND	ND	159090	1	159090
ENSG00000125319	ND	ND	PD	PD	PD	78995	1	78995
ENSG00000176771	ND	ND	ND	ND	ND	344148	1	344148
ENSG00000221811	ND	ND	ND	ND	ND	NA	0	NA
ENSG00000167566	ND	ND	ND	ND	ND	57701	1	57701
ENSG00000139438	ND	ND	ND	ND	ND	84915	1	84915
ENSG00000173065	ND	ND	ND	ND	ND	55731	1	55731
ENSG00000127220	ND	ND	ND	ND	ND	79575	1	79575
ENSG00000172530	ND	MD	ND	MD	MD	54971	1	54971
ENSG00000158527	ND	ND	ND	ND	ND	NA	0	NA
ENSG00000060971	MD	MD	ND	MD	MD	30	1	30
ENSG00000197496	MD	PD	ND	PD	MD	81031	1	81031
ENSG00000146411	ND	ND	ND	ND	ND	154091	1	154091
ENSG00000185028	ND	ND	ND	ND	ND	389257	1	389257
ENSG00000160959	ND	ND	ND	ND	ND	9684	1	9684
ENSG00000187545	ND	ND	ND	ND	ND	343071	1	343071
ENSG00000204488	ND	ND	ND	ND	ND	654348	1	654348
ENSG00000204513	ND	ND	ND	ND	ND	440560	1	440560
ENSG00000157358	ND	ND	ND	ND	ND	343070,440560,653619	3	343070
ENSG00000116726	ND	ND	ND	ND	ND	390999	1	390999
ENSG00000204510	ND	ND	ND	ND	ND	441871	1	441871
ENSG00000204495	ND	ND	ND	ND	ND	400736	1	400736
ENSG00000204481	ND	ND	ND	ND	ND	729528	1	729528
ENSG00000204479	ND	ND	ND	ND	ND	391004	1	391004
ENSG00000204491	ND	ND	ND	ND	ND	391003,645414	2	391003
ENSG00000204480	ND	ND	ND	ND	ND	NA	0	NA
ENSG00000116721	ND	ND	ND	ND	ND	65121	1	65121
ENSG00000204478	ND	ND	ND	ND	ND	391001,645425	2	391001
ENSG00000204486	ND	ND	ND	ND	ND	391001,645425	2	391001
ENSG00000204508	ND	ND	ND	ND	ND	653606	1	653606
ENSG00000204503	ND	ND	ND	ND	ND	401940	1	401940
ENSG00000204507	ND	ND	ND	ND	ND	NA	0	NA
ENSG00000204502	ND	ND	ND	ND	ND	343068	1	343068
ENSG00000120952	ND	ND	ND	ND	ND	65122	1	65122
ENSG00000116708	ND	ND	ND	ND	ND	NA	0	NA
ENSG00000204509	ND	ND	ND	ND	ND	NA	0	NA
ENSG00000182330	ND	ND	ND	ND	ND	391002,729516	2	391002
ENSG00000204501	ND	ND	ND	ND	ND	343070,440560,653619	3	343070
ENSG00000197549	ND	ND	ND	ND	ND	NA	0	NA
ENSG00000185686	ND	MD	ND	MD	MD	23532	1	23532
ENSG00000148600	MD	PD	ND	PD	MD	92211	1	92211
ENSG00000074276	ND	ND	ND	ND	ND	54825	1	54825
ENSG00000119965	ND	ND	ND	ND	ND	80007	1	80007
ENSG00000099972	ND	ND	ND	ND	ND	NA	0	NA
ENSG00000165805	ND	ND	ND	ND	ND	160419	1	160419
ENSG00000058673	ND	ND	ND	ND	ND	9877	1	9877
ENSG00000038219	ND	ND	ND	ND	ND	259282	1	259282
ENSG00000111537	MD	PD	PD	PD	MD	3458	1	3458
ENSG00000211933	ND	ND	ND	ND	ND	NA	0	NA
ENSG00000211777	ND	ND	ND	ND	ND	NA	0	NA
ENSG00000211786	ND	ND	ND	ND	ND	NA	0	NA
ENSG00000211790	ND	ND	ND	ND	ND	NA	0	NA
ENSG00000211787	ND	ND	ND	ND	ND	NA	0	NA
ENSG00000211808	ND	ND	ND	ND	ND	NA	0	NA
ENSG00000211792	ND	ND	ND	ND	ND	NA	0	NA
ENSG00000211799	ND	ND	ND	ND	ND	NA	0	NA
ENSG00000211793	ND	ND	ND	ND	ND	NA	0	NA
ENSG00000211783	ND	ND	ND	ND	ND	NA	0	NA
ENSG00000211782	ND	ND	ND	ND	ND	NA	0	NA
ENSG00000211795	ND	ND	ND	ND	ND	NA	0	NA
ENSG00000211796	ND	ND	ND	ND	ND	NA	0	NA
ENSG00000211798	ND	ND	ND	ND	ND	NA	0	NA
ENSG00000211817	ND	ND	ND	ND	ND	NA	0	NA
ENSG00000211816	ND	ND	ND	ND	ND	NA	0	NA
ENSG00000211819	ND	ND	ND	ND	ND	NA	0	NA
ENSG00000211804	ND	ND	ND	ND	ND	NA	0	NA
ENSG00000211830	ND	ND	ND	ND	ND	NA	0	NA
ENSG00000104499	ND	ND	ND	ND	ND	2765	1	2765
ENSG00000160886	ND	ND	ND	ND	ND	54742	1	54742
ENSG00000133149	ND	ND	ND	ND	ND	56157	1	56157
ENSG00000170925	ND	ND	ND	ND	ND	56156	1	56156
ENSG00000134460	MD	PD	PD	PD	MD	3559	1	3559
ENSG00000177483	ND	ND	ND	ND	ND	375316	1	375316
ENSG00000173389	ND	ND	ND	ND	ND	132141	1	132141
ENSG00000214681	ND	ND	ND	ND	ND	389124	1	389124
ENSG00000184345	ND	ND	ND	ND	ND	389123	1	389123
ENSG00000214686	ND	ND	ND	ND	ND	440956	1	440956
ENSG00000189129	ND	ND	ND	ND	ND	219348	1	219348
ENSG00000204422	ND	ND	ND	ND	ND	NA	0	NA
ENSG00000165312	ND	ND	ND	ND	ND	220213	1	220213
ENSG00000170534	ND	ND	ND	ND	ND	NA	0	NA
ENSG00000188368	ND	ND	ND	ND	ND	284338	1	284338
ENSG00000144026	ND	ND	ND	ND	ND	84874	1	84874
ENSG00000138650	ND	ND	ND	ND	ND	57575	1	57575
ENSG00000118946	ND	ND	ND	ND	ND	27253	1	27253
ENSG00000113555	ND	ND	ND	ND	ND	51294	1	51294
ENSG00000189184	ND	ND	ND	ND	ND	54510	1	54510
ENSG00000165194	MD	ND	ND	MD	MD	57526	1	57526
ENSG00000136099	ND	ND	ND	ND	ND	5100	1	5100
ENSG00000204566	ND	ND	ND	ND	ND	NA	0	NA
ENSG00000203949	ND	ND	ND	ND	ND	NA	0	NA
ENSG00000204161	ND	ND	ND	ND	ND	170371	1	170371
ENSG00000107951	MD	PD	ND	PD	MD	55149	1	55149
ENSG00000149016	ND	ND	ND	ND	ND	1937,64852	2	1937
ENSG00000135083	ND	ND	ND	ND	ND	79616	1	79616
ENSG00000107443	ND	ND	ND	ND	ND	54619	1	54619
ENSG00000070831	ND	MD	ND	MD	MD	998	1	998
ENSG00000136238	ND	MD	ND	MD	MD	5879	1	5879
ENSG00000128340	MD	PD	PD	PD	MD	5880	1	5880
ENSG00000169750	ND	MD	ND	MD	MD	5881	1	5881
ENSG00000177105	ND	ND	ND	ND	ND	391	1	391
ENSG00000126785	ND	ND	ND	ND	ND	57381	1	57381
ENSG00000119729	ND	ND	ND	ND	ND	23433	1	23433
ENSG00000145191	MD	PD	MD	PD	MD	8893	1	8893
ENSG00000115350	ND	ND	ND	ND	ND	56655	1	56655
ENSG00000153879	MD	ND	ND	MD	MD	1054	1	1054
ENSG00000161204	ND	ND	ND	ND	ND	55324	1	55324
ENSG00000103316	ND	MD	ND	MD	MD	1428	1	1428
ENSG00000108599	MD	PD	PD	PD	MD	11216	1	11216
ENSG00000106245	ND	ND	ND	ND	ND	8896	1	8896
ENSG00000152428	ND	ND	ND	ND	ND	92935	1	92935
ENSG00000215190	ND	ND	ND	ND	ND	NA	0	NA
ENSG00000082068	ND	ND	ND	ND	ND	55100	1	55100
ENSG00000205242	ND	ND	ND	ND	ND	727963	1	727963
ENSG00000140598	ND	ND	ND	ND	ND	79631	1	79631
ENSG00000162927	ND	ND	PD	PD	PD	150962	1	150962
ENSG00000041357	ND	MD	PD	PD	MD	5685	1	5685
ENSG00000163430	ND	MD	ND	MD	MD	11167	1	11167
ENSG00000070404	ND	ND	ND	ND	ND	10272	1	10272
ENSG00000134363	MD	PD	ND	PD	MD	10468	1	10468
ENSG00000123349	ND	MD	ND	MD	MD	5204	1	5204
ENSG00000107130	ND	MD	ND	MD	MD	23413	1	23413
ENSG00000115756	ND	PD	ND	PD	PD	3241	1	3241
ENSG00000116983	ND	ND	ND	ND	ND	51440	1	51440
ENSG00000163032	ND	MD	ND	MD	MD	7447	1	7447
ENSG00000121905	ND	ND	ND	ND	ND	3208	1	3208
ENSG00000104490	ND	ND	PD	PD	PD	83988	1	83988
ENSG00000109047	ND	MD	ND	MD	MD	5957	1	5957
ENSG00000142102	ND	ND	ND	ND	ND	80162	1	80162
ENSG00000100994	ND	ND	ND	ND	ND	5834	1	5834
ENSG00000100504	MD	PD	MD	PD	MD	5836	1	5836
ENSG00000068976	MD	PD	PD	PD	MD	5837	1	5837
ENSG00000174227	ND	ND	ND	ND	ND	54872	1	54872
ENSG00000102393	MD	PD	ND	PD	MD	2717	1	2717
ENSG00000198951	MD	MD	MD	MD	MD	4668	1	4668
ENSG00000115840	MD	PD	PD	PD	MD	8604	1	8604
ENSG00000004864	MD	PD	ND	PD	MD	10165	1	10165
ENSG00000182902	ND	ND	ND	ND	ND	83733	1	83733
ENSG00000177542	MD	ND	ND	MD	MD	79751	1	79751
ENSG00000175497	PD	PD	PD	PD	PD	57628	1	57628
ENSG00000197635	ND	PD	PD	PD	PD	1803	1	1803
ENSG00000130226	MD	ND	PD	PD	MD	1804	1	1804
ENSG00000074603	ND	ND	ND	ND	ND	54878	1	54878
ENSG00000142002	ND	ND	ND	ND	ND	91039	1	91039
ENSG00000078098	ND	MD	ND	MD	MD	2191	1	2191
ENSG00000173349	ND	ND	ND	ND	ND	84826	1	84826
ENSG00000164880	ND	ND	ND	ND	ND	26173	1	26173
ENSG00000124831	ND	ND	ND	ND	ND	9208	1	9208
ENSG00000093167	ND	ND	ND	ND	ND	9209	1	9209
ENSG00000068912	ND	ND	ND	ND	ND	27248	1	27248
ENSG00000135506	ND	MD	ND	MD	MD	10956	1	10956
ENSG00000108799	ND	ND	ND	ND	ND	2145	1	2145
ENSG00000106462	ND	PD	ND	PD	PD	2146	1	2146
ENSG00000100601	ND	ND	ND	ND	ND	8846	1	8846
ENSG00000185641	ND	ND	ND	ND	ND	NA	0	NA
ENSG00000118181	ND	ND	ND	ND	ND	6230	1	6230
ENSG00000074582	MD	MD	ND	MD	MD	617	1	617
ENSG00000159086	ND	ND	ND	ND	ND	94104	1	94104
ENSG00000005436	ND	PD	PD	PD	PD	6936	1	6936
ENSG00000085276	ND	MD	ND	MD	MD	2122	1	2122
ENSG00000142611	ND	MD	ND	MD	MD	63976,100290519	2	63976
ENSG00000067840	ND	ND	ND	ND	ND	57595	1	57595
ENSG00000121440	ND	ND	ND	ND	ND	23024	1	23024
ENSG00000165966	ND	ND	PD	PD	PD	29951	1	29951
ENSG00000161326	ND	ND	ND	ND	ND	11072	1	11072
ENSG00000167065	ND	ND	ND	ND	ND	150290	1	150290
ENSG00000189037	ND	ND	ND	ND	ND	63904	1	63904
ENSG00000125901	ND	ND	ND	ND	ND	64949	1	64949
ENSG00000183763	ND	PD	ND	PD	PD	10293	1	10293
ENSG00000102265	ND	MD	PD	PD	MD	7076	1	7076
ENSG00000035862	ND	MD	PD	PD	MD	7077	1	7077
ENSG00000100234	MD	MD	PD	PD	MD	7078	1	7078
ENSG00000157150	ND	MD	ND	MD	MD	7079	1	7079
ENSG00000087087	ND	ND	ND	ND	ND	51593	1	51593
ENSG00000130313	ND	ND	ND	ND	ND	25796	1	25796
ENSG00000182625	ND	ND	ND	ND	ND	100289060,100291110	2	100289060
ENSG00000172380	ND	ND	ND	ND	ND	55970	1	55970
ENSG00000127920	ND	ND	ND	ND	ND	2791	1	2791
ENSG00000127928	ND	ND	ND	ND	ND	2792	1	2792
ENSG00000127588	ND	ND	MD	MD	MD	51764	1	51764
ENSG00000186469	ND	ND	ND	ND	ND	54331	1	54331
ENSG00000162188	ND	ND	ND	ND	ND	2785	1	2785
ENSG00000168243	ND	ND	PD	PD	PD	2786	1	2786
ENSG00000133136	ND	ND	ND	ND	ND	NA	0	NA
ENSG00000174021	ND	ND	ND	ND	ND	2787	1	2787
ENSG00000213611	ND	ND	ND	ND	ND	NA	0	NA
ENSG00000167414	ND	ND	ND	ND	ND	94235	1	94235
ENSG00000167083	ND	ND	ND	ND	ND	2793	1	2793
ENSG00000171307	ND	ND	ND	ND	ND	84287	1	84287
ENSG00000023041	ND	ND	ND	ND	ND	64429	1	64429
ENSG00000215719	ND	ND	ND	ND	ND	NA	0	NA
ENSG00000197780	ND	ND	ND	ND	ND	6884	1	6884
ENSG00000222011	ND	ND	ND	ND	ND	222234	1	222234
ENSG00000214439	ND	ND	ND	ND	ND	NA	0	NA
ENSG00000136699	ND	ND	ND	ND	ND	55627	1	55627
ENSG00000149474	ND	ND	ND	ND	ND	57325	1	57325
ENSG00000213390	ND	ND	ND	ND	ND	84986	1	84986
ENSG00000182552	ND	ND	ND	ND	ND	201965	1	201965
ENSG00000155974	ND	PD	ND	PD	PD	23426	1	23426
ENSG00000144596	ND	ND	PD	PD	PD	NA	0	NA
ENSG00000151575	ND	ND	ND	ND	ND	374618	1	374618
ENSG00000185681	ND	ND	ND	ND	ND	254956	1	254956
ENSG00000162757	ND	ND	ND	ND	ND	148304	1	148304
ENSG00000145569	ND	ND	ND	ND	ND	54491	1	54491
ENSG00000154124	ND	ND	ND	ND	ND	90268	1	90268
ENSG00000167196	ND	ND	ND	ND	ND	26263	1	26263
ENSG00000074657	ND	ND	ND	ND	ND	55205	1	55205
ENSG00000166716	MD	ND	ND	MD	MD	9640	1	9640
ENSG00000143373	ND	ND	ND	ND	ND	57592	1	57592
ENSG00000165724	ND	ND	ND	ND	ND	116225	1	116225
ENSG00000099290	ND	ND	ND	ND	ND	387680	1	387680
ENSG00000152726	ND	ND	ND	ND	ND	55747	1	55747
ENSG00000174196	ND	ND	ND	ND	ND	653450	1	653450
ENSG00000172661	ND	ND	ND	ND	ND	253725,653450	2	253725
ENSG00000100722	ND	ND	ND	ND	ND	79882	1	79882
ENSG00000166135	ND	ND	ND	ND	ND	55662	1	55662
[truncated: 18,009 more rows]
