# Supplementary material for: Human Monogenic Disease Genes Have Frequently Functionally Redundant Paralogs
Source: PLoS Comput Biol. 2013 May 16;9(5):e1003073. doi: 10.1371/journal.pcbi.1003073 (PMC3656685; doi:10.1371/journal.pcbi.1003073)
Supplement: Dataset S1 — This supplementary file is an archive contains all the raw data and R scripts used in this study; also included in this archive is a detailed instruction for the readers to reproduce our main results, including all the figures, supplementary figures, and statistical tests except Figure 5, which was plotted manually. (ZIP) [file pcbi.1003073.s009.zip › Zhao_Chen_SupFile1_Archive_of_rawdata_and_scripts/00_rawdata/DUPLICATES_FASTA_SIMAP_PROTEIN.txt]

ENSP00000000233	0.9000	237.5
ENSP00000000233	0.9500	156.5
ENSP00000000233	0.9167	194.2
ENSP00000000233	0.9500	138.3
ENSP00000000233	0.9944	337.3
ENSP00000000233	0.9111	188.6
ENSP00000000233	0.9944	251.4
ENSP00000000233	0.9556	163.1
ENSP00000000233	0.9778	342.6
ENSP00000000233	0.9500	134.1
ENSP00000000233	0.9167	160.3
ENSP00000000233	0.8889	108.3
ENSP00000000233	0.9944	198.7
ENSP00000000233	0.9222	285.6
ENSP00000000233	0.9944	385.8
ENSP00000000233	0.8167	104.8
ENSP00000000233	0.9111	165.5
ENSP00000000233	0.9389	191
ENSP00000000233	0.9556	125.4
ENSP00000000233	0.8833	108.6
ENSP00000000233	0.9778	152.6
ENSP00000000233	0.9667	177.4
ENSP00000000233	0.7389	93.3
ENSP00000000233	0.8889	105.1
ENSP00000000233	0.9944	198.4
ENSP00000000233	0.9444	184.4
ENSP00000000233	0.9056	114.9
ENSP00000000233	0.8833	83.5
ENSP00000000442	0.9693	302.1
ENSP00000000442	0.6950	141.1
ENSP00000000442	0.8203	204.6
ENSP00000000442	0.9480	219.3
ENSP00000000442	0.5130	126.4
ENSP00000000442	0.9220	177.1
ENSP00000000442	0.9385	199.8
ENSP00000000442	0.9645	552.4
ENSP00000000442	0.9905	117.4
ENSP00000000442	0.7730	176.7
ENSP00000000442	0.9669	136.9
ENSP00000000442	0.8676	231.5
ENSP00000000442	0.9574	128.9
ENSP00000000442	0.8558	197.7
ENSP00000000442	0.8085	146
ENSP00000000442	0.8463	197
ENSP00000000442	0.6619	213
ENSP00000000442	0.9527	232.9
ENSP00000000442	0.9787	238.9
ENSP00000000442	0.8132	189.6
ENSP00000000442	0.8132	205
ENSP00000000442	0.9102	205.7
ENSP00000000442	0.8960	132
ENSP00000000442	0.9574	183
ENSP00000000442	0.8085	278
ENSP00000000442	0.9409	219.7
ENSP00000000442	0.8203	166.9
ENSP00000000442	0.6619	209.2
ENSP00000000442	0.9669	243.7
ENSP00000000442	0.9031	185.8
ENSP00000000442	0.8038	156.5
ENSP00000000442	0.8061	189.6
ENSP00000000442	0.8085	180.2
ENSP00000000442	0.9456	250
ENSP00000000442	0.6123	186.5
ENSP00000000442	0.9456	248.6
ENSP00000000442	0.8038	190.3
ENSP00000000442	0.9645	561.8
ENSP00000000442	0.9456	248.6
ENSP00000000442	0.9456	248.6
ENSP00000000442	0.9456	248.6
ENSP00000000442	0.9456	248.6
ENSP00000000442	0.9905	248.3
ENSP00000000442	0.9314	157.5
ENSP00000001008	0.6144	91.5
ENSP00000001008	0.5556	112.5
ENSP00000001008	0.5839	108.3
ENSP00000001008	0.5185	85.6
ENSP00000001008	0.5839	119.1
ENSP00000001008	0.5229	105.1
ENSP00000001008	0.9956	607.2
ENSP00000001008	0.5577	116
ENSP00000001008	0.5534	85.2
ENSP00000001008	0.5577	116
ENSP00000001008	0.5577	116
ENSP00000001008	0.5577	116
ENSP00000001146	0.9473	139
ENSP00000001146	0.7832	97.8
ENSP00000001146	0.9375	124.3
ENSP00000001146	0.7402	117.4
ENSP00000001146	0.9434	151.6
ENSP00000001146	0.9434	141.8
ENSP00000001146	0.9355	487.8
ENSP00000001146	0.7090	124
ENSP00000001146	0.9180	98.2
ENSP00000001146	0.8535	103.4
ENSP00000001146	0.9121	92.2
ENSP00000001146	0.8770	80.4
ENSP00000001146	0.9219	113.5
ENSP00000001146	0.8262	123.6
ENSP00000001146	0.5781	93.3
ENSP00000001146	0.9727	85.9
ENSP00000001146	0.7520	123.6
ENSP00000001146	0.8496	80
ENSP00000001146	0.9609	631.6
ENSP00000001146	0.8945	103.4
ENSP00000001146	0.7852	80.4
ENSP00000001146	0.9316	101
ENSP00000001146	0.8477	107.9
ENSP00000001146	0.8340	114.2
ENSP00000001146	0.8438	100.6
ENSP00000001146	0.9375	134.8
ENSP00000001146	0.8926	82.8
ENSP00000001146	0.9180	129.6
ENSP00000001146	0.8945	123.6
ENSP00000001146	0.7891	85.9
ENSP00000001146	0.9063	105.5
ENSP00000001146	0.8848	97.1
ENSP00000001146	0.9102	94.7
ENSP00000001146	0.6895	123.6
ENSP00000001146	0.9297	120.9
ENSP00000001146	0.8965	144.9
ENSP00000001146	0.9180	146
ENSP00000001146	0.9141	92.9
ENSP00000001146	0.9023	90.5
ENSP00000001146	0.9238	90.8
ENSP00000001146	0.8379	111.8
ENSP00000001146	0.8965	98.5
ENSP00000001146	0.9375	134.1
ENSP00000001146	0.8379	125.4
ENSP00000001146	0.6934	105.1
ENSP00000001146	0.9043	113.9
ENSP00000001146	0.8613	132
ENSP00000001146	0.8926	105.8
ENSP00000001146	0.9043	112.5
ENSP00000001146	0.9043	112.5
ENSP00000001146	0.9043	113.2
ENSP00000001146	0.9023	83.8
ENSP00000001146	0.9043	112.5
ENSP00000001146	0.9395	116.3
ENSP00000001146	0.9043	112.5
ENSP00000002165	0.9957	654
ENSP00000002596	0.9349	280.1
ENSP00000002596	0.9446	141.8
ENSP00000002596	0.9316	169.7
ENSP00000002596	0.8306	270.6
ENSP00000002596	0.8469	162.1
ENSP00000002596	0.8567	155.4
ENSP00000002596	0.9642	278.7
ENSP00000002596	0.9349	274.1
ENSP00000002596	0.9218	356.9
ENSP00000002596	0.9935	275.5
ENSP00000002829	0.9338	383.8
ENSP00000002829	0.9465	759.8
ENSP00000002829	0.8904	268.2
ENSP00000002829	0.9605	977.3
ENSP00000002829	0.9860	883
ENSP00000002829	0.9567	834.1
ENSP00000002829	0.8510	314.6
ENSP00000002829	0.9962	804.8
ENSP00000002829	0.8662	399.1
ENSP00000002829	0.7478	368.7
ENSP00000002829	0.8701	381.3
ENSP00000002829	0.9771	407.1
ENSP00000002829	0.9898	321.6
ENSP00000002829	0.6675	341.9
ENSP00000002829	0.9197	367
ENSP00000002829	0.8013	331.7
ENSP00000002829	0.9720	332.8
ENSP00000002829	0.6917	298.9
ENSP00000002829	0.9911	814.6
ENSP00000003084	0.9743	502.1
ENSP00000003084	0.9703	516.4
ENSP00000003084	0.9628	530
ENSP00000003084	0.8689	163.8
ENSP00000003084	0.8736	177.4
ENSP00000003084	0.8953	203.3
ENSP00000003084	0.6682	96.4
ENSP00000003084	0.6703	95.4
ENSP00000003084	0.8811	107.9
ENSP00000003084	0.9676	608.2
ENSP00000003084	0.9662	592.5
ENSP00000003084	0.6682	118.8
ENSP00000003084	0.9696	575.1
ENSP00000003084	0.6682	98.2
ENSP00000003084	0.9676	582.1
ENSP00000003084	0.9628	581
ENSP00000003084	0.9709	882.3
ENSP00000003084	0.9642	508.7
ENSP00000003084	0.9676	587.6
ENSP00000003100	0.9332	139
ENSP00000003100	0.6699	131.7
ENSP00000003100	0.6640	135.2
ENSP00000003100	0.9391	129.9
ENSP00000003100	0.9391	133.8
ENSP00000003100	0.9116	160.7
ENSP00000003100	0.8644	98.9
ENSP00000003100	0.7957	131.3
ENSP00000003100	0.8762	97.5
ENSP00000003100	0.8271	109
ENSP00000003100	0.8782	80
ENSP00000003100	0.8782	92.6
ENSP00000003100	0.9332	141.1
ENSP00000003100	0.8664	99.6
ENSP00000003100	0.9175	80.4
ENSP00000003100	0.6699	147.4
ENSP00000003100	0.9077	154.4
ENSP00000003100	0.9371	117.4
ENSP00000003100	0.8703	94
ENSP00000003100	0.9077	122.3
ENSP00000003100	0.8821	107.6
ENSP00000003100	0.8507	90.1
ENSP00000003100	0.9018	109.7
ENSP00000003100	0.7819	125.4
ENSP00000003100	0.8585	108.3
ENSP00000003100	0.7367	142.9
ENSP00000003100	0.8664	104.8
ENSP00000003100	0.8762	96.4
ENSP00000003100	0.7721	120.9
ENSP00000003100	0.8880	87.7
ENSP00000003100	0.5147	99.9
ENSP00000003100	0.8644	140.4
ENSP00000003100	0.8625	102
ENSP00000003100	0.8919	143.5
ENSP00000003100	0.9057	147
ENSP00000003100	0.8782	124.3
ENSP00000003100	0.9332	90.5
ENSP00000003100	0.8566	93.6
ENSP00000003100	0.8959	124.7
ENSP00000003100	0.9155	102.4
ENSP00000003100	0.9607	119.8
ENSP00000003100	0.8978	164.8
ENSP00000003100	0.8880	146.3
ENSP00000003100	0.7642	105.8
ENSP00000003100	0.9646	138.3
ENSP00000003100	0.8782	127.5
ENSP00000003100	0.7642	105.1
ENSP00000003100	0.7642	105.1
ENSP00000003100	0.7642	105.8
ENSP00000003100	0.8782	98.2
ENSP00000003100	0.7642	105.1
ENSP00000003100	0.7014	136.9
ENSP00000003100	0.7642	105.1
ENSP00000003302	0.9907	1169
ENSP00000004103	0.8553	125.7
ENSP00000004921	0.9888	134.1
ENSP00000004921	0.9775	102
ENSP00000004921	0.9775	89.1
ENSP00000004921	0.9888	132.7
ENSP00000004921	0.9775	106.2
ENSP00000004921	0.9775	106.2
ENSP00000004921	0.6517	96.4
ENSP00000004982	0.9438	170.8
ENSP00000004982	0.8563	118.4
ENSP00000004982	0.9125	89.4
ENSP00000004982	0.8750	155.8
ENSP00000004982	0.7750	125
ENSP00000004982	0.7500	80.7
ENSP00000005082	0.6041	219.7
ENSP00000005082	0.9936	346.7
ENSP00000005082	0.9809	435.1
ENSP00000005082	0.9873	313.6
ENSP00000005082	0.9936	587.3
ENSP00000005082	0.6105	406.4
ENSP00000005082	0.5294	334.5
ENSP00000005082	0.9936	458.8
ENSP00000005082	0.6121	186.8
ENSP00000005082	0.9936	464.8
ENSP00000005082	0.9936	490.2
ENSP00000005082	0.6804	270.6
ENSP00000005082	0.5374	330.7
ENSP00000005082	0.9984	596.4
ENSP00000005082	0.9921	435.1
ENSP00000005082	0.9921	413.4
ENSP00000005082	0.9921	451.5
ENSP00000005082	0.9952	436.5
ENSP00000005082	0.9968	478.4
ENSP00000005082	0.9936	543.3
ENSP00000005082	0.5135	375.4
ENSP00000005082	0.9078	299.6
ENSP00000005082	0.9094	418.7
ENSP00000005082	0.7599	122.9
ENSP00000005082	0.6169	356.2
ENSP00000005082	0.5040	335.9
ENSP00000005082	0.9952	466.5
ENSP00000005082	0.9921	425.3
ENSP00000005082	0.6153	400.9
ENSP00000005082	0.7027	204.6
ENSP00000005082	0.9968	492
ENSP00000005082	0.9968	485
ENSP00000005082	0.9936	470
ENSP00000005082	0.9221	488.8
ENSP00000005082	0.9809	664.8
ENSP00000005082	0.9936	478.4
ENSP00000005082	0.6153	480.5
ENSP00000005082	0.9936	528.6
ENSP00000005082	0.9730	493
ENSP00000005082	0.6137	312.2
ENSP00000005082	0.8808	490.2
ENSP00000005082	0.6025	249
ENSP00000005082	0.9905	481.9
ENSP00000005082	0.9936	349.9
ENSP00000005082	0.6630	260.9
ENSP00000005082	0.9921	563.9
ENSP00000005082	0.9507	490.9
ENSP00000005082	0.9905	421.5
ENSP00000005082	0.9936	606.1
ENSP00000005082	0.6916	437.2
ENSP00000005082	0.9936	412.7
ENSP00000005082	0.6979	485.3
ENSP00000005082	0.9936	487.8
ENSP00000005082	0.7377	216.2
ENSP00000005082	0.6932	492.3
ENSP00000005082	0.6025	109
ENSP00000005082	0.9809	451.8
ENSP00000005082	0.9921	409.6
ENSP00000005082	0.5246	334.5
ENSP00000005082	0.9936	484
ENSP00000005082	0.5739	363.9
ENSP00000005082	0.9936	485.7
ENSP00000005082	0.9936	486.4
ENSP00000005082	0.5739	319.5
ENSP00000005082	0.7663	602
ENSP00000005082	0.5580	328.9
ENSP00000005082	0.9221	335.9
ENSP00000005082	0.9936	558
ENSP00000005082	0.9936	527.6
ENSP00000005082	0.9952	484.7
ENSP00000005082	0.7345	597.4
ENSP00000005082	0.9539	457.4
ENSP00000005082	0.9968	406.4
ENSP00000005082	0.9825	484.7
ENSP00000005082	0.9921	501.1
ENSP00000005082	0.9475	486
ENSP00000005082	0.9523	392.1
ENSP00000005082	0.9539	435.4
ENSP00000005082	0.6407	342.6
ENSP00000005082	0.6995	496.2
ENSP00000005082	0.9936	401.6
ENSP00000005082	0.5803	433
ENSP00000005082	0.6725	335.9
ENSP00000005082	0.6741	103.7
ENSP00000005082	0.5946	223.5
ENSP00000005082	0.6359	413.4
ENSP00000005082	0.5342	102
ENSP00000005082	0.9968	670
ENSP00000005082	0.6184	361.8
ENSP00000005082	0.5246	154
ENSP00000005082	0.9984	593.6
ENSP00000005082	0.9555	358.6
ENSP00000005082	0.6645	510.8
ENSP00000005082	0.6153	212.7
ENSP00000005082	0.5024	382
ENSP00000005082	0.9889	407.8
ENSP00000005082	0.9952	568.8
ENSP00000005082	0.9968	452.9
ENSP00000005082	0.9968	454.6
ENSP00000005082	0.5580	209.2
ENSP00000005082	0.6439	424.6
ENSP00000005082	0.9936	498.3
ENSP00000005082	0.5485	265.7
ENSP00000005082	0.7774	426
ENSP00000005082	0.7711	383.4
ENSP00000005082	0.5882	347.4
ENSP00000005082	0.7742	110
ENSP00000005082	0.6153	317.8
ENSP00000005082	0.6041	221.8
ENSP00000005082	0.9936	364.2
ENSP00000005082	0.9682	340.8
ENSP00000005082	0.9936	520.3
ENSP00000005082	0.9952	497.6
ENSP00000005082	0.9984	540.2
ENSP00000005082	0.9809	676
ENSP00000005082	0.6280	92.2
ENSP00000005082	0.9952	547.8
ENSP00000005082	0.9762	656.8
ENSP00000005082	0.9936	408.2
ENSP00000005082	0.9936	588
ENSP00000005082	0.6153	432.3
ENSP00000005082	0.9921	426
ENSP00000005082	0.6200	409.9
ENSP00000005082	0.9936	519.2
ENSP00000005082	0.9936	459.2
ENSP00000005082	0.5294	166.6
ENSP00000005082	0.7711	239.6
ENSP00000005082	0.8792	289.8
ENSP00000005082	0.6852	389.3
ENSP00000005082	0.9889	471.4
ENSP00000005082	0.5978	448
ENSP00000005082	0.9936	514.3
ENSP00000005082	0.9952	468.6
ENSP00000005082	0.9936	536
ENSP00000005082	0.9984	728
ENSP00000005082	0.6105	178.5
ENSP00000005082	0.8283	209.5
ENSP00000005082	0.6200	391.1
ENSP00000005082	0.6153	424.3
ENSP00000005082	0.9921	462
ENSP00000005082	0.6264	310.8
ENSP00000005082	0.5596	89.8
ENSP00000005082	0.6264	152.6
ENSP00000005082	0.7456	471.7
ENSP00000005082	0.9984	544
ENSP00000005082	0.9936	528.3
ENSP00000005082	0.9936	581.7
ENSP00000005082	0.6661	370.1
ENSP00000005082	0.6073	372.9
ENSP00000005082	0.9936	540.9
ENSP00000005082	0.9873	497.2
ENSP00000005082	0.6820	393.2
ENSP00000005082	0.6073	310.1
ENSP00000005082	0.9587	463
ENSP00000005082	0.9555	392.5
ENSP00000005082	0.9952	567.7
ENSP00000005082	0.9936	566.3
ENSP00000005082	0.9936	560.1
ENSP00000005082	0.6169	495.8
ENSP00000005082	0.7568	420.8
ENSP00000005082	0.7059	495.8
ENSP00000005082	0.8792	217.9
ENSP00000005082	0.9921	448
ENSP00000005082	0.5819	174.6
ENSP00000005082	0.6439	369.1
ENSP00000005082	0.9921	529.3
ENSP00000005082	0.9936	581
ENSP00000005082	0.9587	350.6
ENSP00000005082	0.6455	439.6
ENSP00000005082	0.9921	567.4
ENSP00000005082	0.9714	446.2
ENSP00000005082	0.9936	435.1
ENSP00000005082	0.9984	633.7
ENSP00000005082	0.9984	732.9
ENSP00000005082	0.5994	424.6
ENSP00000005082	0.6693	390.7
ENSP00000005082	0.6200	297.9
ENSP00000005082	0.9889	441.7
ENSP00000005082	0.9984	530
ENSP00000005082	0.9936	446.2
ENSP00000005082	0.6137	365.2
ENSP00000005082	0.9603	272.4
ENSP00000005082	0.9984	709.8
ENSP00000005082	0.9936	473.5
ENSP00000005082	0.9921	438.6
ENSP00000005082	0.5231	357.6
ENSP00000005082	0.9936	576.5
ENSP00000005082	0.9921	413.8
ENSP00000005082	0.9952	557.3
ENSP00000005082	0.9936	445.5
ENSP00000005082	0.9666	644.2
ENSP00000005082	0.9984	490.2
ENSP00000005082	0.9936	428.4
ENSP00000005082	0.9936	602
ENSP00000005082	0.9936	466.1
ENSP00000005082	0.9984	565.3
ENSP00000005082	0.9984	456.7
ENSP00000005082	0.9936	433.7
ENSP00000005082	0.9936	523.8
ENSP00000005082	0.6630	490.9
ENSP00000005082	0.9921	524.1
ENSP00000005082	0.9936	533.5
ENSP00000005082	0.6773	200.1
ENSP00000005082	0.9936	353.7
ENSP00000005082	0.5199	120.9
ENSP00000005082	0.5310	297.5
ENSP00000005082	0.9952	589
ENSP00000005082	0.6375	105.1
ENSP00000005082	0.6439	259.8
ENSP00000005082	0.6184	419.7
ENSP00000005082	0.9936	479.1
ENSP00000005082	0.9936	556.9
ENSP00000005082	0.9921	430.5
ENSP00000005082	0.9905	455
ENSP00000005082	0.7122	474.9
ENSP00000005082	0.9968	502.5
ENSP00000005082	0.7758	612.4
ENSP00000005082	0.9968	459.2
ENSP00000005082	0.9936	503.9
ENSP00000005082	0.6169	354.4
ENSP00000005082	0.9984	641.4
ENSP00000005082	0.9921	455.3
ENSP00000005082	0.6153	476.3
ENSP00000005082	0.9984	714
ENSP00000005082	0.9936	488.1
ENSP00000005082	0.6789	365.2
ENSP00000005082	0.9475	642.8
ENSP00000005082	0.9968	479.8
ENSP00000005082	0.9539	689.6
ENSP00000005082	0.7631	642.8
ENSP00000005082	0.9936	490.9
ENSP00000005082	0.9936	544.7
ENSP00000005082	0.9968	428.8
ENSP00000005082	0.6391	191
ENSP00000005082	0.9126	490.2
ENSP00000005082	0.7758	627.1
ENSP00000005082	0.8045	123.6
ENSP00000005082	0.9921	423.6
ENSP00000005082	0.9952	501.8
ENSP00000005082	0.6407	402.3
ENSP00000005082	0.9539	356.9
ENSP00000005082	0.9984	703.6
ENSP00000005082	0.9921	546.8
ENSP00000005082	0.6725	496.5
ENSP00000005082	0.9428	370.5
ENSP00000005082	0.9968	450.8
ENSP00000005082	0.9539	490.2
ENSP00000005082	0.9936	527.6
ENSP00000005082	0.9984	731.1
ENSP00000005082	0.9984	692.7
ENSP00000005082	0.9475	499
ENSP00000005082	0.9936	696.6
ENSP00000005082	0.9921	532.8
ENSP00000005082	0.9873	709.8
ENSP00000005082	0.9984	461.6
ENSP00000005082	0.6041	424.9
ENSP00000005082	0.9746	604.1
ENSP00000005082	0.9984	705.3
ENSP00000005082	0.6741	271.7
ENSP00000005082	0.9936	535.3
ENSP00000005082	0.9984	716.5
ENSP00000005082	0.9936	537.7
ENSP00000005082	0.8347	323
ENSP00000005082	0.9936	378.5
ENSP00000005082	0.9952	480.1
ENSP00000005082	0.9936	578.2
ENSP00000005082	0.9491	474.2
ENSP00000005082	0.6216	87.3
ENSP00000005082	0.7027	364.2
ENSP00000005082	0.7154	480.5
ENSP00000005082	0.9459	443.8
ENSP00000005082	0.9603	405
ENSP00000005082	0.7154	283.9
ENSP00000005082	0.9905	432.6
ENSP00000005082	0.8172	82.1
ENSP00000005082	0.5119	310.4
ENSP00000005082	0.5548	441.4
ENSP00000005082	0.6184	106.2
ENSP00000005082	0.9809	468.6
ENSP00000005082	0.9936	521.7
ENSP00000005082	0.9936	494.1
ENSP00000005082	0.5390	323.4
ENSP00000005082	0.6073	350.6
ENSP00000005082	0.9936	486.4
ENSP00000005082	0.8203	161.7
ENSP00000005082	0.9921	437.2
ENSP00000005082	0.9873	497.9
ENSP00000005082	0.6932	490.9
ENSP00000005082	0.9936	477
ENSP00000005082	0.5390	235.7
ENSP00000005082	0.5199	141.8
ENSP00000005082	0.9936	420.4
ENSP00000005082	0.5215	301.7
ENSP00000005082	0.5548	80.4
ENSP00000005082	0.8203	161.7
ENSP00000005082	0.9873	497.9
ENSP00000005082	0.9730	514.7
ENSP00000005082	0.7663	491.3
ENSP00000005082	0.9936	445.5
ENSP00000005082	0.6900	311.8
ENSP00000005082	0.9793	463
ENSP00000005082	0.8474	346.4
ENSP00000005082	0.9984	698.7
ENSP00000005082	0.9952	628.5
ENSP00000005082	0.9936	519.6
ENSP00000005082	0.6153	358.6
ENSP00000005082	0.9873	422.9
ENSP00000005082	0.9936	546.1
ENSP00000005082	0.9491	423.2
ENSP00000005082	0.9555	401.9
ENSP00000005082	0.5866	388.6
ENSP00000005082	0.9936	514.7
ENSP00000005082	0.5135	364.2
ENSP00000005082	0.6264	386.2
ENSP00000005082	0.9936	394.2
ENSP00000005082	0.9730	533.5
ENSP00000005082	0.9952	436.5
ENSP00000005082	0.9936	610.7
ENSP00000005082	0.5994	390.4
ENSP00000005082	0.7615	441
ENSP00000005082	0.9889	497.9
ENSP00000005082	0.9936	695.9
ENSP00000005082	0.9968	689.6
ENSP00000005082	0.9873	635.5
ENSP00000005082	0.9936	344.3
ENSP00000005082	0.9984	490.2
ENSP00000005082	0.9873	438.2
ENSP00000005082	0.9936	494.8
ENSP00000005082	0.7170	477.3
ENSP00000005082	0.9936	458.8
ENSP00000005082	0.9952	486
ENSP00000005082	0.9984	693.8
ENSP00000005082	0.9921	430.9
ENSP00000005082	0.9936	553.4
ENSP00000005082	0.9952	481.9
ENSP00000005082	0.5707	317.1
ENSP00000005082	0.9952	541.6
ENSP00000005082	0.9921	545.1
ENSP00000005082	0.5851	437.9
ENSP00000005082	0.9936	477
ENSP00000005082	0.7981	495.1
ENSP00000005082	0.6502	279.4
ENSP00000005082	0.9984	530
ENSP00000005082	0.8203	161.7
ENSP00000005082	0.9666	591.8
ENSP00000005082	0.5628	115.6
ENSP00000005082	0.6089	312.5
ENSP00000005082	0.8203	161.7
ENSP00000005082	0.6232	352.7
ENSP00000005082	0.9952	509.1
ENSP00000005082	0.7186	521.7
ENSP00000005082	0.5199	283.2
ENSP00000005082	0.9873	498.3
ENSP00000005082	0.5374	347.4
ENSP00000005082	0.9873	497.9
ENSP00000005082	0.9873	497.9
ENSP00000005082	0.8760	439.3
ENSP00000005082	0.6057	371.9
ENSP00000005082	0.9205	514
ENSP00000005082	0.9936	547.8
ENSP00000005082	0.9952	553.4
ENSP00000005082	0.9364	355.1
ENSP00000005082	0.9936	540.9
ENSP00000005082	0.9873	497.9
ENSP00000005082	0.9936	473.5
ENSP00000005082	0.5548	201.2
ENSP00000005082	0.9936	672.5
ENSP00000005082	0.9587	570.9
ENSP00000005082	0.5231	288.8
ENSP00000005082	0.6852	449.7
ENSP00000005082	0.8203	161.7
ENSP00000005082	0.9984	498.6
ENSP00000005082	0.9475	400.2
ENSP00000005082	0.9921	280.8
ENSP00000005082	0.9921	490.2
ENSP00000005082	0.5008	313.6
ENSP00000005082	0.8203	161.7
ENSP00000005082	0.9968	465.8
ENSP00000005082	0.8808	490.2
ENSP00000005082	0.8203	161.7
ENSP00000005082	0.6343	400.9
ENSP00000005082	0.9730	491.3
ENSP00000005082	0.9984	720.7
ENSP00000005082	0.9475	639
ENSP00000005082	0.9475	519.6
ENSP00000005082	0.9936	547.1
ENSP00000005082	0.9873	497.9
ENSP00000005082	0.9984	701.1
ENSP00000005082	0.9507	505.9
ENSP00000005082	0.7488	389
ENSP00000005082	0.9746	373.3
ENSP00000005082	0.9968	671.1
ENSP00000005082	0.9921	509.8
ENSP00000005082	0.6471	323
ENSP00000005082	0.9936	432.3
ENSP00000005178	0.9805	649.1
ENSP00000005178	0.7518	189.6
ENSP00000005178	0.9830	653.6
ENSP00000005178	0.9416	617.3
ENSP00000005180	0.9255	85.9
ENSP00000005180	0.8404	83.8
ENSP00000005180	0.8617	83.8
ENSP00000005180	0.9255	87.3
ENSP00000005180	0.8404	91.2
ENSP00000005180	0.8404	91.2
ENSP00000005198	0.8390	144.9
ENSP00000005198	0.7889	127.5
ENSP00000005198	0.9526	1178
ENSP00000005198	0.7880	126.1
ENSP00000005198	0.6216	325.8
ENSP00000005198	0.5537	322.3
ENSP00000005198	0.5725	129.6
ENSP00000005198	0.8301	127.8
ENSP00000005198	0.5626	84.5
ENSP00000005198	0.8649	99.9
ENSP00000005198	0.5438	130.6
ENSP00000005198	0.8470	97.5
ENSP00000005198	0.8542	143.9
ENSP00000005198	0.5134	117.7
ENSP00000005198	0.7424	103
ENSP00000005198	0.6673	845
ENSP00000005198	0.6234	121.9
ENSP00000005198	0.5403	85.6
ENSP00000005198	0.8077	104.4
ENSP00000005198	0.7504	122.3
ENSP00000005198	0.7665	129.2
ENSP00000005198	0.8784	134.5
ENSP00000005198	0.7907	123.3
ENSP00000005198	0.5653	127.1
ENSP00000005198	0.9946	1090.7
ENSP00000005198	0.6628	134.5
ENSP00000005198	0.5009	118.4
ENSP00000005198	0.5635	180.2
ENSP00000005198	0.7343	199.4
ENSP00000005198	0.8631	112.1
ENSP00000005198	0.8283	178.5
ENSP00000005198	0.7862	138.3
ENSP00000005198	0.8059	126.4
ENSP00000005198	0.5438	111.4
ENSP00000005198	0.7603	110.7
ENSP00000005226	0.7631	81.1
ENSP00000005226	0.5862	88.7
ENSP00000005226	0.9188	200.1
ENSP00000005226	0.5740	83.5
ENSP00000005257	0.9078	130.3
ENSP00000005257	0.8204	110
ENSP00000005257	0.7864	83.1
ENSP00000005257	0.7573	109.3
ENSP00000005257	0.9854	87.7
ENSP00000005257	0.8641	104.1
ENSP00000005257	0.9223	98.9
ENSP00000005257	0.8544	124.7
ENSP00000005257	0.8447	122.9
ENSP00000005257	0.7427	108.6
ENSP00000005257	0.9223	124.7
ENSP00000005257	0.9223	84.5
ENSP00000005257	0.8835	105.8
ENSP00000005257	0.8932	113.2
ENSP00000005257	0.9223	118.8
ENSP00000005257	0.9126	115.3
ENSP00000005257	0.8252	187.2
ENSP00000005257	0.8641	192.1
ENSP00000005257	0.9223	89.8
ENSP00000005257	0.9223	93.6
ENSP00000005257	0.7718	86.3
ENSP00000005257	0.8689	207.4
ENSP00000005257	0.9272	218.3
ENSP00000005257	0.9320	208.5
ENSP00000005257	0.8981	157.9
ENSP00000005257	0.8641	104.1
ENSP00000005257	0.9223	120.2
ENSP00000005257	0.8835	121.6
ENSP00000005257	0.8398	123.6
ENSP00000005257	0.9272	110
ENSP00000005257	0.8398	136.6
ENSP00000005257	0.8544	128.9
ENSP00000005257	0.7816	85.9
ENSP00000005257	0.9660	114.9
ENSP00000005257	0.9223	118.4
ENSP00000005257	0.9660	87
ENSP00000005257	0.8107	115.3
ENSP00000005257	0.9272	89.4
ENSP00000005257	0.8010	117.7
ENSP00000005257	0.8932	90.5
ENSP00000005257	0.9223	91.2
ENSP00000005257	0.7379	97.5
ENSP00000005257	0.9951	386.5
ENSP00000005257	0.9709	129.9
ENSP00000005257	0.5631	81.4
ENSP00000005257	0.9320	129.6
ENSP00000005257	0.9029	131
ENSP00000005257	0.8350	95.7
ENSP00000005257	0.9515	195.6
ENSP00000005257	0.8981	138.3
ENSP00000005257	0.9078	133.8
ENSP00000005257	0.8544	131
ENSP00000005257	0.8689	127.1
ENSP00000005257	0.8544	128.2
ENSP00000005257	0.8301	83.8
ENSP00000005257	0.8447	92.9
ENSP00000005257	0.7379	89.1
ENSP00000005257	0.9126	118.1
ENSP00000005257	0.9854	88
ENSP00000005257	0.8447	103.7
ENSP00000005257	0.7864	87.7
ENSP00000005257	0.8010	215.8
ENSP00000005257	0.8544	138.3
ENSP00000005257	0.8592	128.5
ENSP00000005257	0.9320	136.2
ENSP00000005257	0.9223	93.6
ENSP00000005257	0.8786	89.4
ENSP00000005257	0.7767	189.3
ENSP00000005257	0.7961	113.2
ENSP00000005257	0.7379	117
ENSP00000005257	0.8981	194.2
ENSP00000005257	0.7718	105.8
ENSP00000005257	0.9272	139.4
ENSP00000005257	0.8641	86.6
ENSP00000005257	0.6262	96.1
ENSP00000005257	0.7961	117.4
ENSP00000005257	0.7816	124.7
ENSP00000005257	0.8398	107.9
ENSP00000005257	0.9320	126.8
ENSP00000005257	0.7718	85.9
ENSP00000005257	0.8301	185.1
ENSP00000005257	0.6505	137.6
ENSP00000005257	0.8689	201.9
ENSP00000005257	0.9709	128.9
ENSP00000005257	0.8495	210.9
ENSP00000005257	0.8641	103.4
ENSP00000005257	0.7816	113.2
ENSP00000005257	0.9660	125.7
ENSP00000005257	0.7864	114.6
ENSP00000005257	0.8447	113.2
ENSP00000005257	0.9223	94
ENSP00000005257	0.9806	81.1
ENSP00000005257	0.8981	191.4
ENSP00000005257	0.9272	127.1
ENSP00000005257	0.7718	118.1
ENSP00000005257	0.8058	215.8
ENSP00000005257	0.9272	108.3
ENSP00000005257	0.8447	119.8
ENSP00000005257	0.8398	117.4
ENSP00000005257	0.8058	116.7
ENSP00000005257	0.9272	139.4
ENSP00000005257	0.9854	112.5
ENSP00000005257	0.8544	94
ENSP00000005257	0.8350	108.6
ENSP00000005257	0.9126	120.5
ENSP00000005257	0.9223	138.7
ENSP00000005257	0.8107	110.7
ENSP00000005257	0.7718	91.5
ENSP00000005257	0.9854	99.6
ENSP00000005257	0.8350	98.5
ENSP00000005257	0.8738	100.6
ENSP00000005257	0.9515	87.7
ENSP00000005257	0.9515	120.2
ENSP00000005260	0.9863	459.2
ENSP00000005260	0.9883	281.8
ENSP00000005279	0.7237	99.6
ENSP00000005279	0.6887	80.7
ENSP00000005279	0.7139	81.4
ENSP00000005279	0.5670	82.5
ENSP00000005284	0.6032	136.2
ENSP00000005284	0.6857	133.8
ENSP00000005284	0.9968	429.5
ENSP00000005284	0.8540	387.2
ENSP00000005284	0.9968	559
ENSP00000005286	0.9551	612.1
ENSP00000005286	0.9961	535.3
ENSP00000005286	0.8789	624
ENSP00000005286	0.9766	616.3
ENSP00000005340	0.9851	1130.2
ENSP00000005340	0.9851	926.3
ENSP00000005386	0.7654	138
ENSP00000005386	0.5038	112.8
ENSP00000005558	0.9889	503.5
ENSP00000005587	0.9638	350.6
ENSP00000005995	0.9108	163.1
ENSP00000005995	0.7803	144.6
ENSP00000005995	0.9013	251.8
ENSP00000005995	0.7675	180.6
ENSP00000005995	0.9108	209.9
ENSP00000005995	0.8057	109.3
ENSP00000005995	0.7834	111.4
ENSP00000005995	0.7930	115.6
ENSP00000005995	0.7739	156.1
ENSP00000005995	0.8248	81.4
ENSP00000005995	0.8185	155.8
ENSP00000005995	0.7771	137.3
ENSP00000005995	0.7643	161.7
ENSP00000005995	0.8089	91.2
ENSP00000005995	0.8248	159.6
ENSP00000005995	0.7803	102.4
ENSP00000005995	0.9713	276.2
ENSP00000005995	0.7484	155.4
ENSP00000005995	0.8217	167.6
ENSP00000005995	0.8025	103.4
ENSP00000005995	0.8344	171.5
ENSP00000005995	0.8599	225.2
ENSP00000005995	0.8408	114.6
ENSP00000005995	0.7898	116.3
ENSP00000005995	0.8248	239.9
ENSP00000005995	0.8599	224.5
ENSP00000005995	0.8758	112.5
ENSP00000005995	0.8822	255.3
ENSP00000005995	0.7962	212.3
ENSP00000005995	0.7739	125.4
ENSP00000005995	0.8535	172.2
ENSP00000005995	0.8599	86.3
ENSP00000005995	0.7962	209.9
ENSP00000005995	0.7866	165.5
ENSP00000005995	0.8280	231.9
ENSP00000005995	0.8025	211.3
ENSP00000005995	0.7866	143.5
ENSP00000005995	0.8599	150.2
ENSP00000005995	0.8025	242.7
ENSP00000005995	0.7898	141.5
ENSP00000005995	0.8758	236.1
ENSP00000005995	0.8408	138.3
ENSP00000005995	0.8503	199.1
ENSP00000005995	0.7229	84.9
ENSP00000005995	0.8121	225.9
ENSP00000005995	0.8344	156.8
ENSP00000005995	0.7834	189.6
ENSP00000005995	0.8057	134.1
ENSP00000005995	0.8408	272.4
ENSP00000005995	0.6943	81.4
ENSP00000005995	0.7898	224.2
ENSP00000005995	0.8025	131.3
ENSP00000005995	0.7994	183.3
ENSP00000005995	0.8280	148.1
ENSP00000005995	0.8312	216.2
ENSP00000005995	0.7803	142.5
ENSP00000005995	0.9013	118.4
ENSP00000005995	0.7930	160.3
ENSP00000005995	0.7803	159.6
ENSP00000005995	0.7866	140.4
ENSP00000005995	0.9904	264.7
ENSP00000005995	0.8217	205.3
ENSP00000005995	0.7866	183.3
ENSP00000005995	0.7803	162.4
ENSP00000005995	0.8248	143.5
ENSP00000005995	0.8822	192.4
ENSP00000005995	0.8312	198
ENSP00000005995	0.8503	125.7
ENSP00000005995	0.8694	129.6
ENSP00000005995	0.8439	232.2
ENSP00000005995	0.8153	222.8
ENSP00000005995	0.7898	219.3
ENSP00000005995	0.7771	209.2
ENSP00000005995	0.7803	132.4
ENSP00000005995	0.9236	195.2
ENSP00000005995	0.9172	189.6
ENSP00000005995	0.8917	213.7
ENSP00000005995	0.7898	203.9
ENSP00000005995	0.8025	249
ENSP00000005995	0.8025	243.1
ENSP00000005995	0.7834	161.7
ENSP00000005995	0.8121	145.6
ENSP00000005995	0.7898	222.8
ENSP00000005995	0.8312	239.9
ENSP00000005995	0.7771	209.2
ENSP00000005995	0.8631	102.7
ENSP00000005995	0.8885	216.9
ENSP00000005995	0.7898	171.8
ENSP00000005995	0.7803	152.6
ENSP00000005995	0.7834	193.8
ENSP00000005995	0.9873	227.3
ENSP00000005995	0.8376	158.2
ENSP00000005995	0.7229	84.9
ENSP00000005995	0.8217	135.2
ENSP00000005995	0.8376	172.5
ENSP00000005995	0.7898	165.2
ENSP00000005995	0.8917	154.4
ENSP00000005995	0.8185	187.5
ENSP00000005995	0.7229	84.9
ENSP00000005995	0.8535	148.1
ENSP00000005995	0.8248	167.6
ENSP00000005995	0.8471	188.9
ENSP00000005995	0.8885	202.2
ENSP00000005995	0.8408	161.4
ENSP00000005995	0.8631	99.2
ENSP00000005995	0.7229	84.9
ENSP00000005995	0.8917	252.5
ENSP00000005995	0.8025	226.6
ENSP00000005995	0.8248	164.8
ENSP00000005995	0.7229	84.9
ENSP00000005995	0.7229	84.9
ENSP00000005995	0.7229	84.9
ENSP00000005995	0.7962	220.7
ENSP00000005995	0.8025	123.3
ENSP00000006015	0.6933	89.8
ENSP00000006015	0.6326	80.4
ENSP00000006015	0.5591	89.1
ENSP00000006015	0.7540	107.6
ENSP00000006015	0.5655	89.8
ENSP00000006015	0.5016	88.7
ENSP00000006015	0.5080	96.4
ENSP00000006015	0.5335	80
ENSP00000006015	0.6837	96.4
ENSP00000006015	0.6134	101.7
ENSP00000006015	0.6038	92.9
ENSP00000006015	0.5272	95.4
ENSP00000006015	0.9936	338
ENSP00000006015	0.9329	97.8
ENSP00000006015	0.9457	128.9
ENSP00000006015	0.9585	117.7
ENSP00000006015	0.9936	317.4
ENSP00000006015	0.9681	147.4
ENSP00000006015	0.7348	91.5
ENSP00000006015	0.9201	84.2
ENSP00000006015	0.7476	125.4
ENSP00000006015	0.9169	138.3
ENSP00000006015	0.8690	94.7
ENSP00000006015	0.5942	85.9
ENSP00000006015	0.7476	127.8
ENSP00000006015	0.7188	88.4
ENSP00000006015	0.6709	99.9
ENSP00000006015	0.5335	82.1
ENSP00000006015	0.5208	101.7
ENSP00000006015	0.6805	103.4
ENSP00000006015	0.6581	80
ENSP00000006015	0.8946	84.5
ENSP00000006015	0.5591	81.1
ENSP00000006015	0.5847	99.9
ENSP00000006015	0.9297	134.5
ENSP00000006015	0.6454	91.5
ENSP00000006015	0.9105	96.4
ENSP00000006015	0.6997	92.2
ENSP00000006015	0.5335	82.5
ENSP00000006015	0.7732	95.7
ENSP00000006015	0.6102	94.3
ENSP00000006015	0.7061	81.4
ENSP00000006015	0.5176	101.7
ENSP00000006015	0.7188	84.9
ENSP00000006101	0.8173	303.1
ENSP00000006275	0.9884	207.8
ENSP00000006724	0.8868	393.9
ENSP00000006724	0.8868	376.8
ENSP00000006724	0.5283	161.7
ENSP00000006724	0.8868	377.5
ENSP00000006724	0.8792	286
ENSP00000006724	0.9547	371.9
ENSP00000006724	0.8792	279.7
ENSP00000006724	0.8792	283.2
ENSP00000006724	0.8792	282.2
ENSP00000006724	0.8792	284.6
ENSP00000006724	0.8792	280.1
ENSP00000006724	0.8792	279
ENSP00000006724	0.9245	290.5
ENSP00000006724	0.5547	225.2
ENSP00000006724	0.9396	158.2
ENSP00000006724	0.8792	279.4
ENSP00000006724	0.9962	260.2
ENSP00000006724	0.5585	93.3
ENSP00000006724	0.9434	107.2
ENSP00000006724	0.8792	275.5
ENSP00000007414	0.5772	131
ENSP00000007414	0.5131	137.3
ENSP00000007414	0.9323	326.8
ENSP00000007414	0.9204	142.2
ENSP00000007414	0.9893	966.1
ENSP00000007414	0.5071	334.5
ENSP00000007414	0.9893	973.1
ENSP00000007414	0.5380	342.2
ENSP00000007414	0.6900	311.1
ENSP00000007414	0.9299	141.5
ENSP00000007633	0.9634	580.7
ENSP00000007633	0.9011	173.6
ENSP00000007633	0.8258	744.4
ENSP00000007633	0.8946	166.2
ENSP00000007633	0.9011	175
ENSP00000007633	0.9011	173.2
ENSP00000007633	0.6624	102.4
ENSP00000007633	0.8968	167.6
ENSP00000007633	0.8860	169
ENSP00000007633	0.8925	185.4
ENSP00000007633	0.8817	121.2
ENSP00000007633	0.9484	586.6
ENSP00000007633	0.8925	183.3
ENSP00000007633	0.9011	171.5
ENSP00000007633	0.8774	151.6
ENSP00000007633	0.9075	112.8
ENSP00000007660	0.7509	170.8
ENSP00000007660	0.8528	188.9
ENSP00000007660	0.5283	80
ENSP00000007660	0.7283	85.6
ENSP00000007660	0.5019	80
ENSP00000007660	0.9434	178.8
ENSP00000007660	0.6377	86.6
ENSP00000007660	0.9849	197.3
ENSP00000007660	0.7321	92.9
ENSP00000007660	0.7547	94
ENSP00000007660	0.8038	98.2
ENSP00000007660	0.7170	85.2
ENSP00000007660	0.8717	81.8
ENSP00000007660	0.7170	82.5
ENSP00000007660	0.7094	81.1
ENSP00000007660	0.8302	82.8
ENSP00000007660	0.7396	84.9
ENSP00000007660	0.7396	81.4
ENSP00000007660	0.6151	88
ENSP00000007660	0.6528	82.1
ENSP00000007660	0.8528	91.9
ENSP00000007660	0.7170	86.6
ENSP00000007660	0.8377	91.5
ENSP00000007660	0.7170	99.2
ENSP00000007660	0.7321	91.9
ENSP00000007660	0.8226	81.4
ENSP00000007660	0.9925	315
ENSP00000007660	0.6151	87
ENSP00000007660	0.8830	85.9
ENSP00000007660	0.5660	80
ENSP00000007660	0.7283	86.6
ENSP00000007660	0.8264	94
ENSP00000007699	0.9863	297.5
ENSP00000007699	0.7363	85.6
ENSP00000007699	0.8214	293.7
ENSP00000007699	0.8681	260.9
ENSP00000007708	0.9803	649.1
ENSP00000007708	0.7862	200.5
ENSP00000007708	0.9681	687.1
ENSP00000007708	0.9902	658.2
ENSP00000007722	0.9756	791.5
ENSP00000007722	0.9540	385.8
ENSP00000007722	0.9400	379.2
ENSP00000007722	0.7908	243.7
ENSP00000007722	0.9634	382
ENSP00000007722	0.8068	215.5
ENSP00000007722	0.7777	308.7
ENSP00000007722	0.7880	237.5
ENSP00000007722	0.9794	373.6
ENSP00000007722	0.7992	257.7
ENSP00000007722	0.7992	264.7
ENSP00000007722	0.7758	265.7
ENSP00000007722	0.9615	415.2
ENSP00000007722	0.8715	218.6
ENSP00000007722	0.9615	362.5
ENSP00000007722	0.9841	825.1
ENSP00000007735	0.7946	432.6
ENSP00000007735	0.7772	357.9
ENSP00000007735	0.8391	309
ENSP00000007735	0.7772	201.9
ENSP00000007735	0.9035	190.3
ENSP00000007735	0.7723	192.4
ENSP00000007735	0.9356	551
ENSP00000007735	0.9827	615.6
ENSP00000007735	0.7079	85.9
ENSP00000007735	0.8267	411.3
ENSP00000007735	0.9505	576.1
ENSP00000007735	0.7698	312.5
ENSP00000007735	0.7748	381.7
ENSP00000007735	0.9926	865.9
ENSP00000007735	0.9975	873.9
ENSP00000007735	0.9876	805.2
ENSP00000007735	0.7921	180.6
ENSP00000007735	0.8441	175.3
ENSP00000007735	0.7921	176.4
ENSP00000007735	0.7921	174.6
ENSP00000007735	0.7723	205.3
ENSP00000007735	0.7847	414.8
ENSP00000007735	0.8416	182.3
ENSP00000007735	0.9579	193.5
ENSP00000007735	0.9802	184.7
ENSP00000007735	0.9728	186.5
ENSP00000007735	0.9579	192.4
ENSP00000007735	0.8391	142.5
ENSP00000007735	0.7748	341.2
ENSP00000007735	0.8960	167.3
ENSP00000007735	0.7748	383.4
ENSP00000007735	0.7748	191.4
ENSP00000007735	0.9579	195.2
ENSP00000007735	0.9802	192.4
ENSP00000007735	0.8614	168.7
ENSP00000007735	0.8589	179.2
ENSP00000007735	0.8985	371.9
ENSP00000007735	0.7921	426.7
ENSP00000007735	0.9356	357.6
ENSP00000007735	0.7351	169.7
ENSP00000007735	0.8886	347.4
ENSP00000007735	0.8441	166.9
ENSP00000007735	0.9777	166.9
ENSP00000007735	0.9406	169
ENSP00000007735	0.8985	428.8
ENSP00000007735	0.8391	337.7
ENSP00000007735	0.8441	167.6
ENSP00000007735	0.9084	185.8
ENSP00000007735	0.8094	133.1
ENSP00000007735	0.8589	186.1
ENSP00000007735	0.9876	624
ENSP00000007735	0.8094	185.1
ENSP00000007735	0.8119	177.8
ENSP00000007735	0.8861	312.5
ENSP00000007735	0.7847	109
ENSP00000007735	0.7698	158.6
ENSP00000007735	0.9480	532.5
ENSP00000007735	0.7574	81.1
ENSP00000007735	0.7797	413.1
ENSP00000007735	0.7896	128.9
ENSP00000007735	0.7797	192.8
ENSP00000007735	0.8144	207.4
ENSP00000007735	0.9703	553.1
ENSP00000007735	0.7921	84.2
ENSP00000007735	0.7921	176.4
ENSP00000007735	0.9802	195.6
ENSP00000007735	0.7723	335.9
ENSP00000007735	0.9802	631.3
ENSP00000007735	0.8416	156.1
ENSP00000007735	0.9356	386.2
ENSP00000007735	0.8045	86.3
ENSP00000007735	0.6386	215.8
ENSP00000007735	0.9356	300
ENSP00000007735	0.7574	268.9
ENSP00000007735	0.7921	191.7
ENSP00000007735	0.7748	177.1
ENSP00000007735	0.8020	167.6
ENSP00000007969	0.8805	106.9
ENSP00000007969	0.5248	95
ENSP00000007969	0.7172	111.4
ENSP00000007969	0.8717	169.4
ENSP00000007969	0.5714	86.6
ENSP00000007969	0.7289	84.2
ENSP00000008311	0.8633	205.3
ENSP00000008311	0.8051	203.9
ENSP00000008311	0.5772	181.3
ENSP00000008311	0.8430	191.4
ENSP00000008311	0.5595	155.1
ENSP00000008311	0.7063	169
ENSP00000008311	0.6911	186.8
ENSP00000008311	0.8987	193.5
ENSP00000008311	0.7291	127.1
ENSP00000008311	0.5013	99.6
ENSP00000008311	0.5797	192.4
ENSP00000008311	0.5241	88.7
ENSP00000008311	0.8405	177.8
ENSP00000008311	0.9519	207.8
ENSP00000008311	0.7595	87.7
ENSP00000008311	0.9620	173.6
ENSP00000008311	0.8684	188.2
ENSP00000008311	0.6937	178.8
ENSP00000008311	0.7620	190.7
ENSP00000008311	0.8506	184.4
ENSP00000008311	0.8456	145.6
ENSP00000008311	0.9747	168
ENSP00000008311	0.9013	164.8
ENSP00000008311	0.5063	104.1
ENSP00000008311	0.6076	121.6
ENSP00000008311	0.8127	127.5
ENSP00000008311	0.5494	123.3
ENSP00000008311	0.5595	177.8
ENSP00000008311	0.7823	188.9
ENSP00000008311	0.5443	183.3
ENSP00000008311	0.7671	200.1
ENSP00000008311	0.5671	163.1
ENSP00000008311	0.7089	183.7
ENSP00000008311	0.8380	103
ENSP00000008311	0.6886	179.9
ENSP00000008311	0.7215	201.5
ENSP00000008311	0.7570	182
ENSP00000008311	0.8051	186.8
ENSP00000008311	0.6582	191
ENSP00000008311	0.7671	180.6
ENSP00000008311	0.5089	201.9
ENSP00000008311	0.5620	118.4
ENSP00000008311	0.9519	190.3
ENSP00000008311	0.5291	190.3
ENSP00000008311	0.6228	194.5
ENSP00000008311	0.8608	205
ENSP00000008311	0.6430	178.1
ENSP00000008311	0.5899	117.4
ENSP00000008311	0.6658	182.7
ENSP00000008311	0.7620	122.9
ENSP00000008311	0.7873	210.9
ENSP00000008311	0.7392	190
ENSP00000008311	0.6684	176.7
ENSP00000008311	0.5089	117.7
ENSP00000008311	0.5646	198
ENSP00000008311	0.8076	181.6
ENSP00000008311	0.5924	197.3
ENSP00000008311	0.9266	188.2
ENSP00000008311	0.7468	188.9
ENSP00000008311	0.6025	142.2
ENSP00000008311	0.7038	225.6
ENSP00000008311	0.5772	113.5
ENSP00000008311	0.6076	187.9
ENSP00000008311	0.6658	192.4
ENSP00000008311	0.5139	92.9
ENSP00000008311	0.5468	99.6
ENSP00000008311	0.6937	177.1
ENSP00000008311	0.5089	187.2
ENSP00000008311	0.7215	207.1
ENSP00000008311	0.7620	166.9
ENSP00000008311	0.6937	172.2
ENSP00000008311	0.9671	149.8
ENSP00000008311	0.7468	174.3
ENSP00000008311	0.6380	201.2
ENSP00000008311	0.8532	214.8
ENSP00000008311	0.8506	188.9
ENSP00000008311	0.9519	202.2
ENSP00000008311	0.6380	188.2
ENSP00000008311	0.6127	149.1
ENSP00000008311	0.5848	191.7
ENSP00000008311	0.7671	178.5
ENSP00000008311	0.6911	84.2
ENSP00000008311	0.6810	183
ENSP00000008311	0.7190	179.2
ENSP00000008311	0.5722	194.2
ENSP00000008311	0.5772	194.5
ENSP00000008311	0.8430	200.1
ENSP00000008311	0.6911	188.2
ENSP00000008311	0.5443	203.9
ENSP00000008311	0.9063	184.7
ENSP00000008311	0.7114	197
ENSP00000008311	0.7063	189.6
ENSP00000008311	0.5544	200.8
ENSP00000008311	0.6405	111.1
ENSP00000008311	0.6456	187.2
ENSP00000008311	0.6861	172.2
ENSP00000008311	0.9266	194.2
ENSP00000008311	0.7595	196.6
ENSP00000008311	0.5696	189.6
ENSP00000008311	0.5823	190.7
ENSP00000008311	0.5519	191
ENSP00000008311	0.8101	200.5
ENSP00000008311	0.7519	178.1
ENSP00000008311	0.5797	185.8
ENSP00000008311	0.7949	201.2
ENSP00000008311	0.5038	91.5
ENSP00000008311	0.7114	201.9
ENSP00000008311	0.5519	165.9
ENSP00000008311	0.6481	108.3
ENSP00000008311	0.5772	194.2
ENSP00000008311	0.6354	179.5
ENSP00000008311	0.7063	185.8
ENSP00000008311	0.7165	186.5
ENSP00000008311	0.7013	190
ENSP00000008311	0.6861	185.8
ENSP00000008311	0.7038	200.1
ENSP00000008311	0.7215	177.4
ENSP00000008311	0.5722	186.8
ENSP00000008311	0.6861	182
ENSP00000008311	0.9519	181.3
ENSP00000008311	0.8025	194.5
ENSP00000008311	0.8228	173.6
ENSP00000008311	0.6709	179.9
ENSP00000008311	0.9215	187.2
ENSP00000008311	0.5215	187.5
ENSP00000008311	0.6329	151.9
ENSP00000008311	0.6810	181.6
ENSP00000008311	0.5468	188.6
ENSP00000008311	0.5114	201.9
ENSP00000008311	0.8582	202.2
ENSP00000008311	0.6304	123.3
ENSP00000008311	0.9038	156.1
ENSP00000008311	0.5443	148.4
ENSP00000008311	0.6810	197.7
ENSP00000008311	0.9342	189.3
ENSP00000008311	0.7443	128.5
ENSP00000008311	0.5595	175.3
ENSP00000008311	0.5747	194.9
ENSP00000008311	0.7747	97.1
ENSP00000008311	0.7975	198.7
ENSP00000008311	0.5772	170.4
ENSP00000008311	0.5899	194.2
ENSP00000008311	0.6177	114.9
ENSP00000008311	0.7924	195.2
ENSP00000008311	0.5013	93.3
ENSP00000008311	0.7924	98.5
ENSP00000008311	0.8405	103
ENSP00000008311	0.8152	131
ENSP00000008311	0.6405	153.3
ENSP00000008311	0.9747	168.7
ENSP00000008311	0.9190	180.9
ENSP00000008311	0.8987	162.1
ENSP00000008311	0.6785	147
ENSP00000008311	0.9443	92.2
ENSP00000008311	0.6582	132.4
ENSP00000008311	0.5797	173.9
ENSP00000008311	0.5443	172.5
ENSP00000008311	0.6582	185.1
ENSP00000008311	0.8354	122.9
ENSP00000008311	0.6076	185.1
ENSP00000008311	0.7114	183.7
ENSP00000008311	0.6405	187.5
ENSP00000008311	0.7165	194.9
ENSP00000008311	0.9291	187.5
ENSP00000008311	0.5468	195.6
ENSP00000008311	0.5722	180.6
ENSP00000008311	0.5544	184.7
ENSP00000008311	0.5089	190.3
ENSP00000008311	0.5975	188.6
ENSP00000008311	0.5443	147.4
ENSP00000008311	0.5443	149.5
ENSP00000008311	0.5443	148.1
ENSP00000008311	0.5063	137.6
ENSP00000008311	0.5089	185.1
ENSP00000008311	0.5848	197.7
ENSP00000008311	0.6481	191.7
ENSP00000008311	0.6684	194.2
ENSP00000008311	0.7418	177.4
ENSP00000008311	0.9620	126.4
ENSP00000008311	0.9114	171.5
ENSP00000008311	0.6835	168.7
ENSP00000008311	0.5797	144.2
ENSP00000008311	0.5722	190
ENSP00000008311	0.5924	183
ENSP00000008311	0.6937	183
ENSP00000008311	0.5519	194.2
ENSP00000008311	0.9291	194.5
ENSP00000008311	0.5089	185.1
ENSP00000008311	0.5089	177.1
ENSP00000008311	0.7165	182.3
ENSP00000008311	0.7899	119.8
ENSP00000008311	0.6203	189.6
ENSP00000008311	0.7443	198.7
ENSP00000008311	0.5013	164.1
ENSP00000008311	0.6709	133.4
ENSP00000008391	0.9314	381
ENSP00000008391	0.8805	394.9
ENSP00000008391	0.9425	428.4
ENSP00000008391	0.9270	426.3
ENSP00000008527	0.9590	1042.9
ENSP00000008938	0.9235	206.4
ENSP00000008938	0.8827	167.3
ENSP00000008938	0.8980	195.9
ENSP00000009041	0.9744	301.4
ENSP00000009105	0.6092	109
ENSP00000009105	0.6029	131.7
ENSP00000009105	0.7983	136.2
ENSP00000009105	0.5420	105.1
ENSP00000009105	0.8655	99.9
ENSP00000009105	0.5441	82.5
ENSP00000009105	0.6134	212.3
ENSP00000009105	0.6975	129.6
ENSP00000009105	0.5546	121.2
ENSP00000009105	0.5567	109.3
ENSP00000009105	0.6450	126.4
ENSP00000009105	0.5819	177.8
ENSP00000009105	0.5651	116
ENSP00000009105	0.5000	104.8
ENSP00000009105	0.5189	91.9
ENSP00000009105	0.7101	107.2
ENSP00000009105	0.6387	183.3
ENSP00000009105	0.5693	111.1
ENSP00000009105	0.6113	151.9
ENSP00000009105	0.5084	112.1
ENSP00000009105	0.5273	148.8
ENSP00000009105	0.5525	203.9
ENSP00000009105	0.5294	125
ENSP00000009105	0.5966	99.6
ENSP00000009105	0.6155	209.9
ENSP00000009105	0.5399	145.6
ENSP00000009105	0.5672	100.6
ENSP00000009105	0.9328	117.4
ENSP00000009105	0.5378	133.1
ENSP00000009105	0.5882	268.9
ENSP00000009105	0.6639	520.6
ENSP00000009105	0.6513	106.2
ENSP00000009105	0.5399	100.6
ENSP00000009105	0.6092	259.1
ENSP00000009105	0.5399	80.7
ENSP00000009105	0.7185	112.8
ENSP00000009105	0.5546	150.5
ENSP00000009105	0.5126	98.9
ENSP00000009105	0.5462	190.3
ENSP00000009105	0.5378	116.3
ENSP00000009105	0.5441	141.8
ENSP00000009105	0.5336	104.8
ENSP00000009105	0.6660	248.3
ENSP00000009105	0.7248	217.6
ENSP00000009105	0.5357	180.6
ENSP00000009105	0.5357	106.9
ENSP00000009105	0.5210	88.7
ENSP00000009105	0.5672	85.6
ENSP00000009105	0.5525	236.1
ENSP00000009105	0.5084	149.8
ENSP00000009105	0.5756	178.5
ENSP00000009105	0.5567	115.3
ENSP00000009105	0.7395	130.3
ENSP00000009105	0.6555	113.5
ENSP00000009105	0.5987	169.7
ENSP00000009105	0.5084	164.5
ENSP00000009105	0.6555	196.6
ENSP00000009105	0.6849	142.2
ENSP00000009105	0.5735	186.1
ENSP00000009105	0.5315	163.8
ENSP00000009105	0.5336	150.5
ENSP00000009105	0.5882	119.1
ENSP00000009105	0.5189	114.9
ENSP00000009105	0.5252	105.5
ENSP00000009105	0.5357	121.2
ENSP00000009105	0.5462	117
ENSP00000009105	0.5882	119.8
ENSP00000009105	0.5210	80
ENSP00000009105	0.5798	125.7
ENSP00000009105	0.5273	198.7
ENSP00000009105	0.6113	189.3
ENSP00000009105	0.6471	188.6
ENSP00000009105	0.5819	174.3
ENSP00000009105	0.5441	108.3
ENSP00000009105	0.8571	153.7
ENSP00000009105	0.5987	202.9
ENSP00000009105	0.5798	132.7
ENSP00000009105	0.5231	274.1
ENSP00000009105	0.5294	144.6
ENSP00000009105	0.5315	152.3
ENSP00000009105	0.6870	312.5
ENSP00000009105	0.5126	128.9
ENSP00000009105	0.5357	174.3
ENSP00000009105	0.5189	139.7
ENSP00000009105	0.5546	95
ENSP00000009105	0.6197	289.8
ENSP00000009105	0.5252	207.8
ENSP00000009105	0.5126	164.1
ENSP00000009105	0.5630	184.4
ENSP00000009105	0.5378	135.5
ENSP00000009105	0.5399	168
ENSP00000009105	0.6134	155.1
ENSP00000009105	0.5714	267.8
ENSP00000009105	0.7899	208.5
ENSP00000009105	0.9580	333.8
ENSP00000009105	0.8067	283.9
ENSP00000009105	0.5231	217.2
ENSP00000009105	0.5252	105.1
ENSP00000009105	0.5945	112.1
ENSP00000009105	0.5525	210.2
ENSP00000009105	0.6261	128.9
ENSP00000009105	0.5126	109.3
ENSP00000009105	0.5882	166.9
ENSP00000009105	0.5651	189.6
ENSP00000009105	0.5609	238.9
ENSP00000009105	0.7353	126.8
ENSP00000009105	0.5462	171.1
ENSP00000009105	0.5147	166.2
ENSP00000009105	0.7542	190.7
ENSP00000009105	0.5294	123.6
ENSP00000009105	0.5987	171.1
ENSP00000009105	0.5672	107.9
ENSP00000009105	0.5315	95
ENSP00000009105	0.5084	184.7
ENSP00000009105	0.5315	90.5
ENSP00000009105	0.5567	199.8
ENSP00000009105	0.7353	109
ENSP00000009105	0.5294	198.4
ENSP00000009105	0.5294	189.3
ENSP00000009105	0.8319	128.9
ENSP00000009105	0.7563	164.1
ENSP00000009105	0.7710	130.3
ENSP00000009105	0.5441	136.6
ENSP00000009105	0.7395	172.2
ENSP00000009105	0.9265	142.9
ENSP00000009105	0.5945	100.6
ENSP00000009105	0.5252	195.9
ENSP00000009105	0.5336	116.3
ENSP00000009105	0.5567	170.1
ENSP00000009105	0.5399	157.2
ENSP00000009105	0.5588	83.5
ENSP00000009105	0.5735	102.4
ENSP00000009105	0.5441	134.1
ENSP00000009105	0.5462	150.2
ENSP00000009105	0.7794	268.5
ENSP00000009105	0.5210	206.7
ENSP00000009105	0.5882	239.2
ENSP00000009105	0.6996	110.4
ENSP00000009105	0.6702	100.6
ENSP00000009105	0.5294	151.2
ENSP00000009105	0.8887	203.9
ENSP00000009105	0.5462	107.2
ENSP00000009105	0.5231	101.7
ENSP00000009105	0.6471	136.2
ENSP00000009105	0.5336	120.5
ENSP00000009105	0.5735	96.4
ENSP00000009105	0.5735	180.6
ENSP00000009105	0.6912	227
ENSP00000009105	0.6218	180.6
ENSP00000009105	0.7332	90.5
ENSP00000009105	0.5252	206.7
ENSP00000009105	0.6891	105.8
ENSP00000009105	0.7248	212
ENSP00000009105	0.7668	81.1
ENSP00000009105	0.5294	152.3
ENSP00000009105	0.5924	97.1
ENSP00000009105	0.5168	103
ENSP00000009105	0.7731	110.7
ENSP00000009105	0.5357	92.6
ENSP00000009105	0.5651	182.7
ENSP00000009105	0.8193	271
ENSP00000009105	0.5084	182.3
ENSP00000009105	0.5462	83.8
ENSP00000009105	0.7458	93.3
ENSP00000009105	0.7815	105.5
ENSP00000009105	0.7521	80.7
ENSP00000009105	0.7794	117.4
ENSP00000009105	0.5378	158.6
ENSP00000009105	0.5252	129.6
ENSP00000009105	0.5651	168
ENSP00000009105	0.5294	109
ENSP00000009105	0.5546	95.4
ENSP00000009105	0.5441	157.9
ENSP00000009105	0.5000	140.4
ENSP00000009105	0.7836	197.7
ENSP00000009105	0.5945	99.9
ENSP00000009105	0.5840	115.3
ENSP00000009105	0.6660	148.8
ENSP00000009105	0.5147	89.8
ENSP00000009105	0.5294	124
ENSP00000009105	0.5483	168.3
ENSP00000009105	0.5231	141.8
ENSP00000009105	0.6702	235.7
ENSP00000009105	0.7626	245.8
ENSP00000009105	0.5609	106.5
ENSP00000009105	0.5357	110.7
ENSP00000009105	0.5294	154.4
ENSP00000009105	0.5126	139.4
ENSP00000009105	0.5966	93.3
ENSP00000009105	0.8466	105.5
ENSP00000009105	0.6197	232.9
ENSP00000009105	0.8466	107.9
ENSP00000009105	0.5588	127.8
ENSP00000009105	0.5399	151.2
ENSP00000009105	0.5210	143.2
ENSP00000009105	0.5735	151.6
ENSP00000009105	0.5399	96.4
ENSP00000009105	0.7962	190.7
ENSP00000009105	0.5189	135.2
ENSP00000009105	0.5000	142.9
ENSP00000009105	0.7458	89.8
ENSP00000009105	0.5651	146.7
ENSP00000009105	0.5315	187.9
ENSP00000009105	0.5273	124.7
ENSP00000009105	0.6113	225.6
ENSP00000009105	0.5462	198
ENSP00000009105	0.5189	99.6
ENSP00000009105	0.7479	111.1
ENSP00000009105	0.5084	184
ENSP00000009105	0.5231	83.5
ENSP00000009105	0.5609	107.9
ENSP00000009105	0.8592	100.6
ENSP00000009105	0.5546	103
ENSP00000009105	0.7479	96.8
ENSP00000009105	0.5210	113.5
ENSP00000009105	0.6092	143.2
ENSP00000009105	0.6555	160
ENSP00000009105	0.5777	198.4
ENSP00000009105	0.6891	207.4
ENSP00000009105	0.6155	175.3
ENSP00000009105	0.5315	162.8
ENSP00000009105	0.7836	110.4
ENSP00000009105	0.6197	134.5
ENSP00000009105	0.5126	86.3
ENSP00000009105	0.5231	91.9
ENSP00000009105	0.5525	120.9
ENSP00000009105	0.5252	157.2
ENSP00000009105	0.5084	105.8
ENSP00000009105	0.5378	156.8
ENSP00000009105	0.5462	88.7
ENSP00000009105	0.6324	243.4
ENSP00000009105	0.5441	101
ENSP00000009105	0.6282	90.5
ENSP00000009105	0.5273	132
ENSP00000009105	0.5399	86.6
ENSP00000009105	0.6408	199.8
ENSP00000009105	0.5231	119.8
ENSP00000009105	0.5483	133.4
ENSP00000009105	0.5273	88
ENSP00000009105	0.5483	195.6
ENSP00000009105	0.7227	224.5
ENSP00000009105	0.6134	150.2
ENSP00000009105	0.5210	106.2
ENSP00000009105	0.6744	558.7
ENSP00000009105	0.5651	232.6
ENSP00000009105	0.8046	139
ENSP00000009105	0.5483	104.1
ENSP00000009105	0.7479	99.6
ENSP00000009105	0.5168	89.1
ENSP00000009105	0.5651	168
ENSP00000009105	0.5672	258.4
ENSP00000009105	0.6366	129.6
ENSP00000009105	0.6744	121.9
ENSP00000009105	0.5735	150.9
ENSP00000009105	0.8971	92.2
ENSP00000009105	0.5126	134.1
ENSP00000009105	0.7080	174.6
ENSP00000009105	0.6471	190
ENSP00000009105	0.5210	137.6
ENSP00000009105	0.5336	117
ENSP00000009105	0.5420	153.3
ENSP00000009105	0.6176	90.1
ENSP00000009105	0.5378	149.1
ENSP00000009105	0.5420	129.6
ENSP00000009105	0.6155	217.6
ENSP00000009105	0.8298	146
ENSP00000009105	0.5126	136.9
ENSP00000009105	0.5420	98.5
ENSP00000009105	0.5441	108.3
ENSP00000009105	0.5378	143.9
ENSP00000009105	0.6092	272.4
ENSP00000009105	0.5168	124
ENSP00000009105	0.7080	173.2
ENSP00000009105	0.5336	148.8
ENSP00000009105	0.5252	154.4
ENSP00000009105	0.5714	107.9
ENSP00000009105	0.5462	147.4
ENSP00000009105	0.5609	104.1
ENSP00000009105	0.5357	106.9
ENSP00000009105	0.5252	225.9
ENSP00000009105	0.6282	124.3
ENSP00000009105	0.8214	82.5
ENSP00000009105	0.5315	191.4
ENSP00000009105	0.6092	128.9
ENSP00000009105	0.5483	102.4
ENSP00000009105	0.5189	101.7
ENSP00000009105	0.5042	100.6
ENSP00000009105	0.7689	103.7
ENSP00000009105	0.5336	120.5
ENSP00000009105	0.5315	122.6
ENSP00000009105	0.6639	205
ENSP00000009105	0.6134	95
ENSP00000009105	0.5483	116
ENSP00000009105	0.6450	473.1
ENSP00000009105	0.5336	147
ENSP00000009105	0.8025	200.5
ENSP00000009105	0.5756	127.5
ENSP00000009105	0.5798	134.8
ENSP00000009105	0.6050	193.8
ENSP00000009105	0.7227	138
ENSP00000009105	0.5168	104.1
ENSP00000009180	0.9605	134.8
ENSP00000009180	0.9825	97.5
ENSP00000009180	0.9298	131
ENSP00000009180	0.9298	97.5
ENSP00000009180	0.9474	179.5
ENSP00000009180	0.9825	113.5
ENSP00000009180	0.9342	113.5
ENSP00000009180	0.9693	255.3
ENSP00000009180	0.9649	92.9
ENSP00000009180	0.9649	130.3
ENSP00000009180	0.9298	91.2
ENSP00000009180	0.9474	106.5
ENSP00000009180	0.6491	97.1
ENSP00000009180	0.9474	154.7
ENSP00000009180	0.9342	128.2
ENSP00000009180	0.6316	96.1
ENSP00000009180	0.9825	253.5
ENSP00000009180	0.6404	110
ENSP00000009180	0.9605	110
ENSP00000009180	0.9693	114.9
ENSP00000009180	0.6491	131.3
ENSP00000010132	0.6327	109
ENSP00000010132	0.7135	94.7
ENSP00000010132	0.7192	152.3
ENSP00000010132	0.5827	145.6
ENSP00000010132	0.6096	162.4
ENSP00000010132	0.5962	153.7
ENSP00000010132	0.6058	159.6
ENSP00000010132	0.6385	94
ENSP00000010132	0.5904	129.6
ENSP00000010132	0.7115	151.6
ENSP00000010132	0.6135	154
ENSP00000010132	0.5808	82.8
ENSP00000010132	0.6096	99.9
ENSP00000010132	0.6519	103.4
ENSP00000010132	0.6654	170.4
ENSP00000010132	0.5692	109
ENSP00000010132	0.5750	143.9
ENSP00000010132	0.7596	107.6
ENSP00000010132	0.8038	82.1
ENSP00000010132	0.5750	142.5
ENSP00000010132	0.6423	147
ENSP00000010132	0.6942	105.8
ENSP00000010132	0.5231	85.2
ENSP00000010132	0.6192	126.1
ENSP00000010132	0.6442	108.6
ENSP00000010132	0.6962	98.9
ENSP00000010132	0.5981	92.9
ENSP00000010132	0.5077	94
ENSP00000010132	0.5885	134.5
ENSP00000010132	0.5942	98.9
ENSP00000010132	0.5750	90.5
ENSP00000010132	0.6365	161.4
ENSP00000010132	0.5962	172.5
ENSP00000010132	0.5019	95.7
ENSP00000010132	0.8096	248.6
ENSP00000010132	0.7000	157.9
ENSP00000010132	0.5731	152.3
ENSP00000010132	0.5885	159.3
ENSP00000010132	0.5250	88
ENSP00000010132	0.5712	96.8
ENSP00000010132	0.6788	101.7
ENSP00000010132	0.5250	102.7
ENSP00000010132	0.7654	91.2
ENSP00000010132	0.7327	88.4
ENSP00000010132	0.6519	99.9
ENSP00000010132	0.5308	103.7
ENSP00000010132	0.5692	222.5
ENSP00000010132	0.7769	122.9
ENSP00000010132	0.6865	94.7
ENSP00000010132	0.5942	109.7
ENSP00000010132	0.5692	151.9
ENSP00000010132	0.7596	100.6
ENSP00000010132	0.7885	95
ENSP00000010132	0.6250	108.6
ENSP00000010132	0.6904	84.2
ENSP00000010132	0.5750	105.5
ENSP00000010132	0.5846	99.2
ENSP00000010132	0.7365	245.8
ENSP00000010132	0.5788	150.5
ENSP00000010132	0.5038	82.8
ENSP00000010132	0.6269	160
ENSP00000010132	0.7712	83.8
ENSP00000010132	0.6904	83.8
ENSP00000010132	0.5962	164.8
ENSP00000010132	0.7808	85.6
ENSP00000010132	0.7962	86.3
ENSP00000010132	0.7250	97.5
ENSP00000010132	0.8962	342.6
ENSP00000010132	0.7731	185.8
ENSP00000010132	0.7442	97.8
ENSP00000010132	0.6115	238.5
ENSP00000010132	0.7250	101
ENSP00000010132	0.6077	114.6
ENSP00000010132	0.6481	115.3
ENSP00000010132	0.5923	143.2
ENSP00000010132	0.6000	166.6
ENSP00000010132	0.6231	148.8
ENSP00000010132	0.7269	102.7
ENSP00000010132	0.6115	243.4
ENSP00000010132	0.5923	88
ENSP00000010132	0.5462	87.7
ENSP00000010132	0.5615	99.6
ENSP00000010132	0.6308	155.8
ENSP00000010132	0.7481	206.4
ENSP00000010132	0.8096	159.6
ENSP00000010132	0.6673	139.4
ENSP00000010132	0.7673	112.1
ENSP00000010132	0.7615	515.4
ENSP00000010132	0.6115	134.1
ENSP00000010132	0.5596	81.1
ENSP00000010132	0.7462	96.4
ENSP00000010132	0.6269	112.5
ENSP00000010132	0.5923	89.1
ENSP00000010132	0.6212	97.8
ENSP00000010132	0.7385	142.2
ENSP00000010132	0.7808	143.5
ENSP00000010132	0.6462	104.1
ENSP00000010132	0.6288	239.9
ENSP00000010132	0.6808	154.4
ENSP00000010132	0.9096	93.6
ENSP00000010132	0.6404	97.5
ENSP00000010132	0.7519	492.7
ENSP00000010132	0.6308	94.7
ENSP00000010132	0.8000	111.8
ENSP00000010132	0.8038	248.3
ENSP00000010132	0.7904	106.9
ENSP00000010132	0.6058	89.1
ENSP00000010132	0.5096	95.7
ENSP00000010132	0.6000	80
ENSP00000010132	0.6962	101.3
ENSP00000010132	0.6904	142.2
ENSP00000010132	0.5885	98.2
ENSP00000010132	0.5596	94.3
ENSP00000010132	0.8212	105.1
ENSP00000010132	0.6731	85.2
ENSP00000010132	0.6154	166.2
ENSP00000010132	0.7038	111.8
ENSP00000010132	0.6596	185.4
ENSP00000010132	0.7788	105.5
ENSP00000010132	0.6154	106.2
ENSP00000010132	0.6750	81.8
ENSP00000010132	0.5077	83.1
ENSP00000010132	0.5923	95.4
ENSP00000010132	0.6481	85.6
ENSP00000010132	0.7000	111.8
ENSP00000010132	0.6846	109
ENSP00000010132	0.7962	82.1
ENSP00000010132	0.7000	94.3
ENSP00000010132	0.7712	117.7
ENSP00000010132	0.8942	345.7
ENSP00000010132	0.5962	124.3
ENSP00000010132	0.7269	83.8
ENSP00000010132	0.6308	136.2
ENSP00000010132	0.7750	138.7
ENSP00000010132	0.5712	97.1
ENSP00000010132	0.5769	102.4
ENSP00000010132	0.6019	90.8
ENSP00000010132	0.7173	102
ENSP00000010132	0.6404	249.7
ENSP00000010132	0.7500	157.5
ENSP00000010132	0.6731	97.8
ENSP00000010132	0.5923	156.8
ENSP00000010132	0.6192	105.1
ENSP00000010132	0.5635	138.3
ENSP00000010132	0.5692	109.3
ENSP00000010132	0.7750	84.5
ENSP00000010132	0.5712	95.4
ENSP00000010132	0.6885	87.7
ENSP00000010132	0.6038	91.5
ENSP00000010299	0.9941	495.8
ENSP00000010338	0.7702	80.4
ENSP00000010338	0.6083	81.4
ENSP00000010338	0.7495	85.6
ENSP00000010338	0.9454	84.9
ENSP00000010338	0.8154	81.8
ENSP00000010338	0.9058	81.4
ENSP00000010338	0.6328	182
ENSP00000010338	0.8136	86.6
ENSP00000010338	0.8757	83.8
ENSP00000010338	0.7589	83.1
ENSP00000010338	0.6704	83.1
ENSP00000010338	0.6667	82.1
ENSP00000010338	0.9247	85.2
ENSP00000010338	0.9058	87.3
ENSP00000010338	0.6780	84.9
ENSP00000010338	0.6535	88
ENSP00000010338	0.8493	85.2
ENSP00000010338	0.8117	81.4
ENSP00000010338	0.8117	81.1
ENSP00000010404	0.9161	122.6
ENSP00000011292	0.9809	310.1
ENSP00000011292	0.9976	637.9
ENSP00000011292	0.9976	573
ENSP00000011292	0.7136	279.4
ENSP00000011292	0.9905	405
ENSP00000011292	0.9881	353.7
ENSP00000011292	0.9427	351.3
ENSP00000011292	0.9952	621.5
ENSP00000011473	0.9305	249.3
ENSP00000011473	0.9459	237.8
ENSP00000011473	0.8610	239.2
ENSP00000011619	0.8724	993
ENSP00000011684	0.6380	88
ENSP00000011684	0.5911	101.3
ENSP00000011684	0.5367	85.6
ENSP00000011684	0.5620	91.5
ENSP00000011684	0.5316	84.2
ENSP00000011684	0.7949	100.3
ENSP00000011684	0.7608	85.6
ENSP00000011684	0.5405	105.5
ENSP00000011684	0.6582	136.9
ENSP00000011684	0.7873	88.7
ENSP00000011684	0.6722	105.5
ENSP00000011684	0.5987	83.8
ENSP00000011684	0.5430	97.1
ENSP00000011684	0.8443	119.5
ENSP00000011684	0.7962	102.7
ENSP00000011684	0.5962	86.6
ENSP00000011684	0.6177	129.6
ENSP00000011684	0.6329	98.5
ENSP00000011684	0.5608	86.3
ENSP00000011684	0.8962	512.2
ENSP00000011684	0.6709	97.5
ENSP00000011691	0.9351	95.4
ENSP00000011691	0.9351	107.2
ENSP00000011898	0.9582	134.8
ENSP00000011898	0.9623	132.7
ENSP00000011898	0.9623	177.1
ENSP00000011898	0.9456	149.5
ENSP00000011898	0.9456	172.2
ENSP00000011898	0.9623	171.5
ENSP00000011898	0.9331	155.8
ENSP00000011898	0.9289	137.3
ENSP00000011898	0.8787	136.6
ENSP00000011898	0.9791	235.7
ENSP00000011898	0.9247	132
ENSP00000011898	0.9331	138.3
ENSP00000011898	0.9331	134.1
ENSP00000011898	0.7741	90.5
ENSP00000011898	0.9289	178.8
ENSP00000011898	0.9582	346.7
ENSP00000011898	0.9707	119.8
ENSP00000011898	0.9582	98.2
ENSP00000011898	0.9331	110
ENSP00000011898	0.9623	137.6
ENSP00000011898	0.9707	128.9
ENSP00000011898	0.9247	127.5
ENSP00000011898	0.9707	134.5
ENSP00000011898	0.8996	150.9
ENSP00000011898	0.9247	85.2
ENSP00000012049	0.9293	380.6
ENSP00000012134	0.5409	103.4
ENSP00000012134	0.8446	96.1
ENSP00000012134	0.9681	1338.6
ENSP00000012134	0.6811	100.6
ENSP00000012134	0.8038	121.2
ENSP00000012134	0.9297	107.6
ENSP00000012134	0.6353	99.9
ENSP00000012134	0.5691	118.4
ENSP00000012134	0.6112	88
ENSP00000012134	0.7694	94
ENSP00000012134	0.6353	201.2
ENSP00000012134	0.7980	90.1
ENSP00000012134	0.6529	95.4
ENSP00000012134	0.9215	966.5
ENSP00000012134	0.6529	92.6
ENSP00000012134	0.5953	94.7
ENSP00000012134	0.6529	94
ENSP00000012134	0.8303	105.5
ENSP00000012134	0.6529	94
ENSP00000012134	0.9722	116
ENSP00000012134	0.6529	94.7
ENSP00000012134	0.6529	92.6
ENSP00000012134	0.6529	92.6
ENSP00000012443	0.5832	282.2
ENSP00000012443	0.6112	252.1
ENSP00000012443	0.5952	267.8
ENSP00000012443	0.5351	86.3
ENSP00000012443	0.7976	221.1
ENSP00000012443	0.5130	248.6
ENSP00000012443	0.5230	250.4
ENSP00000012443	0.5471	250
ENSP00000012443	0.6633	272.7
ENSP00000012443	0.6072	255.6
ENSP00000012443	0.6072	254.6
ENSP00000012443	0.5812	276.6
ENSP00000013034	0.8305	256.7
ENSP00000013034	0.8079	220
ENSP00000013034	0.7684	281.8
ENSP00000013034	0.7910	90.8
ENSP00000013034	0.8588	328.9
ENSP00000013034	0.8531	327.2
ENSP00000013034	0.8192	81.1
ENSP00000013222	0.9430	213.4
ENSP00000013222	0.9962	315.3
ENSP00000014914	0.9300	337.3
ENSP00000014914	0.8543	237.1
ENSP00000014914	0.9440	253.9
ENSP00000014930	0.9788	103.4
ENSP00000014935	0.8841	221.8
ENSP00000014935	0.9272	276.2
ENSP00000014935	0.9040	232.6
ENSP00000016913	0.7715	86.3
ENSP00000016913	0.7640	179.9
ENSP00000016913	0.5318	88
ENSP00000016913	0.6554	88.7
ENSP00000016913	0.7678	114.2
ENSP00000016913	0.9663	158.9
ENSP00000016946	0.9286	2924.7
ENSP00000016946	0.9994	4024.5
ENSP00000016946	0.9994	4040.9
ENSP00000016946	0.5751	2163.6
ENSP00000016946	0.9966	3759.9
ENSP00000016946	0.9949	3838.4
ENSP00000016946	0.9949	3813.6
[truncated: 807,603 more rows]
