# Supplementary material for: Human Monogenic Disease Genes Have Frequently Functionally Redundant Paralogs
Source: PLoS Comput Biol. 2013 May 16;9(5):e1003073. doi: 10.1371/journal.pcbi.1003073 (PMC3656685; doi:10.1371/journal.pcbi.1003073)
Supplement: Dataset S1 — This supplementary file is an archive contains all the raw data and R scripts used in this study; also included in this archive is a detailed instruction for the readers to reproduce our main results, including all the figures, supplementary figures, and statistical tests except Figure 5, which was plotted manually. (ZIP) [file pcbi.1003073.s009.zip › Zhao_Chen_SupFile1_Archive_of_rawdata_and_scripts/00_rawdata/ENSEMBL_proteinID2geneID.txt]

Ensembl Protein ID	Ensembl Gene ID
	ENSG00000250937
	ENSG00000248614
	ENSG00000249822
	ENSG00000249512
	ENSG00000225917
	ENSG00000251507
	ENSG00000251507
	ENSG00000245325
	ENSG00000246979
	ENSG00000246979
	ENSG00000246979
	ENSG00000248412
	ENSG00000248948
	ENSG00000246290
	ENSG00000245986
	ENSG00000245728
	ENSG00000250911
	ENSG00000250443
	ENSG00000249296
	ENSG00000249496
	ENSG00000251181
	ENSG00000250128
	ENSG00000250265
	ENSG00000245096
	ENSG00000245458
	ENSG00000245879
	ENSG00000251531
	ENSG00000250935
	ENSG00000250935
	ENSG00000249366
	ENSG00000236057
	ENSG00000250009
	ENSG00000245205
	ENSG00000249402
	ENSG00000246493
	ENSG00000245923
	ENSG00000225821
	ENSG00000245388
	ENSG00000245622
	ENSG00000247051
	ENSG00000250166
	ENSG00000245125
	ENSG00000250792
	ENSG00000249560
	ENSG00000246458
	ENSG00000250875
	ENSG00000251121
	ENSG00000248575
	ENSG00000248331
	ENSG00000248299
	ENSG00000248390
	ENSG00000248759
	ENSG00000246328
	ENSG00000248154
	ENSG00000250224
	ENSG00000249903
	ENSG00000245623
	ENSG00000249431
	ENSG00000248358
	ENSG00000245927
	ENSG00000249097
	ENSG00000248124
	ENSG00000239335
	ENSG00000249161
	ENSG00000248981
	ENSG00000248437
	ENSG00000249676
	ENSG00000245868
	ENSG00000250707
	ENSG00000249591
	ENSG00000249217
	ENSG00000248022
	ENSG00000245776
	ENSG00000245888
	ENSG00000250593
	ENSG00000246465
	ENSG00000249860
	ENSG00000251417
	ENSG00000245192
	ENSG00000250465
	ENSG00000246710
	ENSG00000246900
	ENSG00000247735
	ENSG00000250616
	ENSG00000248700
	ENSG00000249208
	ENSG00000245600
	ENSG00000235560
	ENSG00000250478
	ENSG00000249093
	ENSG00000249809
	ENSG00000247487
	ENSG00000251672
	ENSG00000248379
	ENSG00000248811
	ENSG00000250664
	ENSG00000245295
	ENSG00000245295
	ENSG00000249696
	ENSG00000249231
	ENSG00000248438
	ENSG00000245694
	ENSG00000245694
	ENSG00000246379
	ENSG00000248153
	ENSG00000249723
	ENSG00000250743
	ENSG00000246134
	ENSG00000245768
	ENSG00000245753
	ENSG00000250685
	ENSG00000250685
	ENSG00000246898
	ENSG00000246901
	ENSG00000246777
	ENSG00000247228
	ENSG00000245206
	ENSG00000251103
	ENSG00000247324
	ENSG00000248902
	ENSG00000250143
	ENSG00000249447
	ENSG00000247033
	ENSG00000250514
	ENSG00000250904
	ENSG00000245059
	ENSG00000248612
	ENSG00000245982
	ENSG00000246657
	ENSG00000251607
	ENSG00000249466
	ENSG00000248463
	ENSG00000249594
	ENSG00000250435
	ENSG00000245734
	ENSG00000248168
	ENSG00000249569
	ENSG00000225467
	ENSG00000245412
	ENSG00000249088
	ENSG00000245196
	ENSG00000244924
	ENSG00000248251
	ENSG00000247223
	ENSG00000234656
	ENSG00000248458
	ENSG00000248274
	ENSG00000248558
	ENSG00000249033
	ENSG00000227003
	ENSG00000249221
	ENSG00000249652
	ENSG00000250944
	ENSG00000244846
	ENSG00000248731
	ENSG00000245608
	ENSG00000231085
	ENSG00000249765
	ENSG00000249954
	ENSG00000248982
	ENSG00000248502
	ENSG00000251631
	ENSG00000248797
	ENSG00000249385
	ENSG00000235953
	ENSG00000250209
	ENSG00000246516
	ENSG00000249455
	ENSG00000245756
	ENSG00000249440
	ENSG00000248151
	ENSG00000248653
	ENSG00000248233
	ENSG00000248142
	ENSG00000247309
	ENSG00000248193
	ENSG00000249202
	ENSG00000249552
	ENSG00000250965
	ENSG00000247421
	ENSG00000249728
	ENSG00000246851
	ENSG00000249120
	ENSG00000244912
	ENSG00000248272
	ENSG00000232330
	ENSG00000251337
	ENSG00000246044
	ENSG00000246129
	ENSG00000249712
	ENSG00000244769
	ENSG00000250226
	ENSG00000244951
	ENSG00000250883
	ENSG00000247043
	ENSG00000248372
	ENSG00000248743
	ENSG00000246675
	ENSG00000246935
	ENSG00000246935
	ENSG00000246873
	ENSG00000249968
	ENSG00000250659
	ENSG00000248361
	ENSG00000236623
	ENSG00000228637
	ENSG00000249136
	ENSG00000250000
	ENSG00000248534
	ENSG00000250988
	ENSG00000250653
	ENSG00000248301
	ENSG00000251397
	ENSG00000247499
	ENSG00000246025
	ENSG00000247170
	ENSG00000251086
	ENSG00000244941
	ENSG00000250779
	ENSG00000250279
	ENSG00000250578
	ENSG00000250793
	ENSG00000249292
	ENSG00000245981
	ENSG00000246664
	ENSG00000250201
	ENSG00000248959
	ENSG00000245773
	ENSG00000244967
	ENSG00000245012
	ENSG00000246977
	ENSG00000248776
	ENSG00000244919
	ENSG00000249054
	ENSG00000249291
	ENSG00000249695
	ENSG00000249695
	ENSG00000250132
	ENSG00000249028
	ENSG00000249628
	ENSG00000246627
	ENSG00000249143
	ENSG00000250621
	ENSG00000251534
	ENSG00000247853
	ENSG00000246407
	ENSG00000249118
	ENSG00000248882
	ENSG00000248882
	ENSG00000245105
	ENSG00000237248
	ENSG00000245648
	ENSG00000247157
	ENSG00000249457
	ENSG00000247498
	ENSG00000247498
	ENSG00000223363
	ENSG00000246705
	ENSG00000248116
	ENSG00000246695
	ENSG00000246695
	ENSG00000247903
	ENSG00000245311
	ENSG00000248100
	ENSG00000245593
	ENSG00000246331
	ENSG00000245614
	ENSG00000245482
	ENSG00000248189
	ENSG00000247774
	ENSG00000249687
	ENSG00000245406
	ENSG00000250773
	ENSG00000246003
	ENSG00000250952
	ENSG00000245407
	ENSG00000245407
	ENSG00000251589
	ENSG00000250931
	ENSG00000248214
	ENSG00000247550
	ENSG00000247550
	ENSG00000251245
	ENSG00000247855
	ENSG00000247039
	ENSG00000245651
	ENSG00000245867
	ENSG00000246324
	ENSG00000250314
	ENSG00000250748
	ENSG00000248947
	ENSG00000247008
	ENSG00000251695
	ENSG00000245302
	ENSG00000247363
	ENSG00000247363
	ENSG00000247131
	ENSG00000247131
	ENSG00000246966
	ENSG00000251138
	ENSG00000249929
	ENSG00000246363
	ENSG00000245904
	ENSG00000245904
	ENSG00000246985
	ENSG00000246985
	ENSG00000249585
	ENSG00000251157
	ENSG00000245017
	ENSG00000245793
	ENSG00000246732
	ENSG00000249900
	ENSG00000249232
	ENSG00000245335
	ENSG00000250518
	ENSG00000247270
	ENSG00000247213
	ENSG00000250019
	ENSG00000249550
	ENSG00000250755
	ENSG00000247019
	ENSG00000250553
	ENSG00000250998
	ENSG00000249477
	ENSG00000248636
	ENSG00000248008
	ENSG00000248728
	ENSG00000251645
	ENSG00000250840
	ENSG00000251497
	ENSG00000247373
	ENSG00000246139
	ENSG00000245605
	ENSG00000249267
	ENSG00000249267
	ENSG00000249873
	ENSG00000249345
	ENSG00000249196
	ENSG00000249196
	ENSG00000250208
	ENSG00000250208
	ENSG00000248703
	ENSG00000230294
	ENSG00000249926
	ENSG00000247077
	ENSG00000250790
	ENSG00000246394
	ENSG00000247765
	ENSG00000248267
	ENSG00000251551
	ENSG00000248334
	ENSG00000248334
	ENSG00000248334
	ENSG00000247728
	ENSG00000246638
	ENSG00000244952
	ENSG00000250007
	ENSG00000248276
	ENSG00000248079
	ENSG00000236914
	ENSG00000251318
	ENSG00000246863
	ENSG00000248508
	ENSG00000246741
	ENSG00000245849
	ENSG00000245312
	ENSG00000251161
	ENSG00000251290
	ENSG00000247556
	ENSG00000247556
	ENSG00000246549
	ENSG00000246740
	ENSG00000246283
	ENSG00000249340
	ENSG00000230288
	ENSG00000245373
	ENSG00000246076
	ENSG00000250663
	ENSG00000250395
	ENSG00000244879
	ENSG00000244879
	ENSG00000246338
	ENSG00000247586
	ENSG00000248241
	ENSG00000245635
	ENSG00000248232
	ENSG00000248800
	ENSG00000225973
	ENSG00000248500
	ENSG00000248500
	ENSG00000247982
	ENSG00000247982
	ENSG00000247982
	ENSG00000245722
	ENSG00000249011
	ENSG00000245975
	ENSG00000247934
	ENSG00000245534
	ENSG00000250975
	ENSG00000248615
	ENSG00000247530
	ENSG00000247530
	ENSG00000247333
	ENSG00000246922
	ENSG00000248997
	ENSG00000247991
	ENSG00000250434
	ENSG00000251428
	ENSG00000249371
	ENSG00000245719
	ENSG00000245371
	ENSG00000245184
	ENSG00000245750
	ENSG00000248263
	ENSG00000248804
	ENSG00000247056
	ENSG00000246762
	ENSG00000247829
	ENSG00000247829
	ENSG00000244984
	ENSG00000244984
	ENSG00000251277
	ENSG00000249720
	ENSG00000248540
	ENSG00000247240
	ENSG00000247368
	ENSG00000251650
	ENSG00000246877
	ENSG00000244881
	ENSG00000249469
	ENSG00000248960
	ENSG00000247603
	ENSG00000249946
	ENSG00000247749
	ENSG00000248818
	ENSG00000244937
	ENSG00000247072
	ENSG00000245763
	ENSG00000245208
	ENSG00000250429
	ENSG00000248072
	ENSG00000248072
	ENSG00000249487
	ENSG00000246987
	ENSG00000246921
	ENSG00000246567
	ENSG00000245479
	ENSG00000214432
	ENSG00000214432
	ENSG00000249094
	ENSG00000248441
	ENSG00000247809
	ENSG00000251209
	ENSG00000251209
	ENSG00000232386
	ENSG00000247392
	ENSG00000247392
	ENSG00000246260
	ENSG00000248893
	ENSG00000248472
	ENSG00000248472
	ENSG00000251661
	ENSG00000247095
	ENSG00000246532
	ENSG00000250397
	ENSG00000250397
	ENSG00000227631
	ENSG00000247473
	ENSG00000249390
	ENSG00000248835
	ENSG00000251364
	ENSG00000251364
	ENSG00000248332
	ENSG00000246820
	ENSG00000245522
	ENSG00000246273
	ENSG00000246619
	ENSG00000246308
	ENSG00000247271
	ENSG00000250041
	ENSG00000251381
	ENSG00000245502
	ENSG00000249533
	ENSG00000247595
	ENSG00000246225
	ENSG00000245573
	ENSG00000245573
	ENSG00000245573
	ENSG00000245573
	ENSG00000245573
	ENSG00000245573
	ENSG00000248609
	ENSG00000248689
	ENSG00000247151
	ENSG00000245895
	ENSG00000251194
	ENSG00000251557
	ENSG00000246250
	ENSG00000244926
	ENSG00000244953
	ENSG00000246343
	ENSG00000247675
	ENSG00000251053
	ENSG00000245571
	ENSG00000251217
	ENSG00000250230
	ENSG00000250832
	ENSG00000245532
	ENSG00000245532
	ENSG00000251562
	ENSG00000245156
	ENSG00000248509
	ENSG00000251637
	ENSG00000247484
	ENSG00000250508
	ENSG00000248844
	ENSG00000246889
	ENSG00000248671
	ENSG00000248671
	ENSG00000251143
	ENSG00000245148
	ENSG00000247629
	ENSG00000246211
	ENSG00000249164
	ENSG00000247867
	ENSG00000246174
	ENSG00000251323
	ENSG00000245832
	ENSG00000246067
	ENSG00000247137
	ENSG00000247103
	ENSG00000247264
	ENSG00000246523
	ENSG00000245552
	ENSG00000248027
	ENSG00000248450
	ENSG00000244975
	ENSG00000250303
	ENSG00000233032
	ENSG00000247416
	ENSG00000246100
	ENSG00000246100
	ENSG00000250570
	ENSG00000251594
	ENSG00000244817
	ENSG00000245740
	ENSG00000245869
	ENSG00000245385
	ENSG00000245248
	ENSG00000245248
	ENSG00000250493
	ENSG00000246790
	ENSG00000250073
	ENSG00000245498
	ENSG00000247445
	ENSG00000247445
	ENSG00000245008
	ENSG00000249683
	ENSG00000251226
	ENSG00000251522
	ENSG00000246005
	ENSG00000250903
	ENSG00000248974
	ENSG00000247767
	ENSG00000244911
	ENSG00000246738
	ENSG00000247306
	ENSG00000249537
	ENSG00000250255
	ENSG00000248284
	ENSG00000251561
	ENSG00000251145
	ENSG00000248940
	ENSG00000247225
	ENSG00000247276
	ENSG00000247393
	ENSG00000246442
	ENSG00000249190
	ENSG00000251392
	ENSG00000250139
	ENSG00000250785
	ENSG00000249949
	ENSG00000249810
	ENSG00000251355
	ENSG00000251622
	ENSG00000245671
	ENSG00000250311
	ENSG00000244922
	ENSG00000248252
	ENSG00000246046
	ENSG00000248841
	ENSG00000224024
	ENSG00000224024
	ENSG00000246350
	ENSG00000246597
	ENSG00000245681
	ENSG00000247909
	ENSG00000244894
	ENSG00000245684
	ENSG00000246981
	ENSG00000248398
	ENSG00000249346
	ENSG00000244904
	ENSG00000246982
	ENSG00000249151
	ENSG00000249374
	ENSG00000248207
	ENSG00000250581
	ENSG00000251406
	ENSG00000251681
	ENSG00000250335
	ENSG00000247761
	ENSG00000249080
	ENSG00000247783
	ENSG00000245604
	ENSG00000251241
	ENSG00000246665
	ENSG00000251083
	ENSG00000245765
	ENSG00000249573
	ENSG00000250729
	ENSG00000245439
	ENSG00000249211
	ENSG00000246133
	ENSG00000246840
	ENSG00000251130
	ENSG00000248589
	ENSG00000249147
	ENSG00000248914
	ENSG00000251068
	ENSG00000232468
	ENSG00000251301
	ENSG00000245454
	ENSG00000249113
	ENSG00000232552
	ENSG00000248829
	ENSG00000236001
	ENSG00000246066
	ENSG00000247431
	ENSG00000251576
	ENSG00000244821
	ENSG00000226472
	ENSG00000250051
	ENSG00000246020
	ENSG00000250029
	ENSG00000246446
	ENSG00000246446
	ENSG00000246446
	ENSG00000245906
	ENSG00000245715
	ENSG00000245865
	ENSG00000250823
	ENSG00000246870
	ENSG00000246870
	ENSG00000232483
	ENSG00000249660
	ENSG00000250212
	ENSG00000250864
	ENSG00000245797
	ENSG00000246653
	ENSG00000248224
	ENSG00000249953
	ENSG00000234317
	ENSG00000249130
	ENSG00000232092
	ENSG00000245070
	ENSG00000249508
	ENSG00000223613
	ENSG00000249939
	ENSG00000249575
	ENSG00000248808
	ENSG00000249979
	ENSG00000246920
	ENSG00000245409
	ENSG00000228676
	ENSG00000246811
	ENSG00000245372
	ENSG00000249214
	ENSG00000247017
	ENSG00000249796
	ENSG00000249598
	ENSG00000248855
	ENSG00000250211
	ENSG00000246832
	ENSG00000249622
	ENSG00000249556
	ENSG00000247148
	ENSG00000250605
	ENSG00000249322
	ENSG00000246221
	ENSG00000251069
	ENSG00000247085
	ENSG00000248519
	ENSG00000248194
	ENSG00000251391
	ENSG00000248846
	ENSG00000250552
	ENSG00000250552
	ENSG00000251690
	ENSG00000250175
	ENSG00000249408
	ENSG00000249543
	ENSG00000250187
	ENSG00000251029
	ENSG00000248917
	ENSG00000247911
	ENSG00000244801
	ENSG00000249445
	ENSG00000249716
	ENSG00000245338
	ENSG00000245358
	ENSG00000248017
	ENSG00000249280
	ENSG00000245146
	ENSG00000249821
	ENSG00000249608
	ENSG00000248756
	ENSG00000250800
	ENSG00000250004
	ENSG00000251462
	ENSG00000248581
	ENSG00000248269
	ENSG00000246422
	ENSG00000246581
	ENSG00000248255
	ENSG00000227424
	ENSG00000250052
	ENSG00000250309
	ENSG00000249204
	ENSG00000249035
	ENSG00000249925
	ENSG00000245275
	ENSG00000250783
	ENSG00000251405
	ENSG00000248544
	ENSG00000246844
	ENSG00000245834
	ENSG00000245812
	ENSG00000249738
	ENSG00000247699
	ENSG00000251018
	ENSG00000241956
	ENSG00000249601
	ENSG00000250274
	ENSG00000235172
	ENSG00000248606
	ENSG00000247006
	ENSG00000251133
	ENSG00000244826
	ENSG00000248342
	ENSG00000245859
	ENSG00000245688
	ENSG00000249299
	ENSG00000250420
	ENSG00000248595
	ENSG00000251657
	ENSG00000245787
	ENSG00000226382
	ENSG00000247073
	ENSG00000248015
	ENSG00000247727
	ENSG00000246306
	ENSG00000248119
	ENSG00000247581
	ENSG00000247581
	ENSG00000235230
	ENSG00000248889
	ENSG00000250251
	ENSG00000233743
	ENSG00000250631
	ENSG00000247165
	ENSG00000248217
	ENSG00000246974
	ENSG00000244781
	ENSG00000247585
	ENSG00000245884
	ENSG00000245884
	ENSG00000247118
	ENSG00000234465
	ENSG00000229504
	ENSG00000246849
	ENSG00000248045
	ENSG00000247801
	ENSG00000247418
	ENSG00000233422
	ENSG00000247638
	ENSG00000250388
	ENSG00000246914
	ENSG00000246896
	ENSG00000244887
	ENSG00000248819
	ENSG00000245755
	ENSG00000250450
	ENSG00000245833
	ENSG00000245833
	ENSG00000249155
	ENSG00000245381
	ENSG00000251268
	ENSG00000250063
	ENSG00000250870
	ENSG00000196686
	ENSG00000249756
	ENSG00000248094
	ENSG00000248094
	ENSG00000248094
	ENSG00000249473
	ENSG00000249576
	ENSG00000251067
	ENSG00000251358
	ENSG00000251233
	ENSG00000246181
	ENSG00000246181
	ENSG00000245775
	ENSG00000250795
	ENSG00000250179
	ENSG00000104777
	ENSG00000104777
	ENSG00000249648
	ENSG00000249648
	ENSG00000249790
	ENSG00000249063
	ENSG00000247687
	ENSG00000233391
	ENSG00000250689
	ENSG00000250283
	ENSG00000248887
	ENSG00000249027
	ENSG00000249530
	ENSG00000249886
	ENSG00000246294
	ENSG00000248495
	ENSG00000247203
	ENSG00000246576
	ENSG00000247034
	ENSG00000245218
	ENSG00000232819
	ENSG00000244997
	ENSG00000247207
	ENSG00000247207
	ENSG00000248454
	ENSG00000249861
	ENSG00000249523
	ENSG00000249527
	ENSG00000249527
	ENSG00000249527
	ENSG00000250528
	ENSG00000249075
	ENSG00000247547
	ENSG00000247377
	ENSG00000246321
	ENSG00000246321
	ENSG00000250044
	ENSG00000248000
	ENSG00000248042
	ENSG00000246156
	ENSG00000248985
	ENSG00000245598
	ENSG00000246803
	ENSG00000245602
	ENSG00000250291
	ENSG00000247217
	ENSG00000246646
	ENSG00000249897
	ENSG00000245041
	ENSG00000245041
	ENSG00000250401
	ENSG00000251384
	ENSG00000248856
	ENSG00000246125
	ENSG00000249246
	ENSG00000245697
	ENSG00000246015
	ENSG00000246015
	ENSG00000248326
	ENSG00000245472
	ENSG00000245932
	ENSG00000251255
	ENSG00000248481
	ENSG00000249659
	ENSG00000249969
	ENSG00000248386
	ENSG00000245902
	ENSG00000245902
	ENSG00000245902
	ENSG00000250660
	ENSG00000245443
	ENSG00000246247
	ENSG00000250702
	ENSG00000248561
	ENSG00000249567
	ENSG00000246220
	ENSG00000247474
	ENSG00000250014
	ENSG00000250545
	ENSG00000225702
	ENSG00000244835
	ENSG00000246463
	ENSG00000246051
	ENSG00000244936
	ENSG00000248580
	ENSG00000249146
	ENSG00000244981
	ENSG00000244981
	ENSG00000249802
	ENSG00000251104
	ENSG00000250639
	ENSG00000248675
	ENSG00000248523
	ENSG00000251524
	ENSG00000249561
	ENSG00000235345
	ENSG00000248357
	ENSG00000249110
	ENSG00000251425
	ENSG00000251528
	ENSG00000244971
	ENSG00000250924
	ENSG00000249078
	ENSG00000249805
	ENSG00000250121
	ENSG00000248258
	ENSG00000245903
	ENSG00000249499
	ENSG00000245043
	ENSG00000248460
	ENSG00000248460
	ENSG00000249705
	ENSG00000246837
	ENSG00000245589
	ENSG00000249354
	ENSG00000251536
	ENSG00000247634
	ENSG00000250736
	ENSG00000248661
	ENSG00000249657
	ENSG00000249009
	ENSG00000244947
	ENSG00000245682
	ENSG00000248129
	ENSG00000250824
	ENSG00000229811
	ENSG00000246952
	ENSG00000245883
	ENSG00000248976
	ENSG00000248741
	ENSG00000247285
	ENSG00000245805
	ENSG00000248549
	ENSG00000248239
	ENSG00000249817
	ENSG00000245606
	ENSG00000246011
	ENSG00000246068
	ENSG00000250459
	ENSG00000248289
	ENSG00000247079
	ENSG00000248427
	ENSG00000244854
	ENSG00000246032
	ENSG00000249538
	ENSG00000250134
	ENSG00000249583
	ENSG00000249498
	ENSG00000251505
	ENSG00000248963
	ENSG00000247061
	ENSG00000244779
	ENSG00000251042
	ENSG00000247652
	ENSG00000250077
	ENSG00000249874
	ENSG00000247379
	ENSG00000248291
	ENSG00000249095
	ENSG00000246154
	ENSG00000245153
	ENSG00000250010
	ENSG00000248550
	ENSG00000250690
	ENSG00000249596
	ENSG00000246628
	ENSG00000248683
	ENSG00000248598
	ENSG00000251558
	ENSG00000249243
	ENSG00000247313
	ENSG00000247185
	ENSG00000247185
	ENSG00000250288
	ENSG00000249749
	ENSG00000246715
	ENSG00000250818
	ENSG00000247843
	ENSG00000245181
	ENSG00000245021
	ENSG00000248695
	ENSG00000251502
	ENSG00000251100
	ENSG00000249827
	ENSG00000245538
	ENSG00000250985
	ENSG00000249524
	ENSG00000246237
	ENSG00000245085
	ENSG00000245667
	ENSG00000247886
	ENSG00000247918
	ENSG00000246332
	ENSG00000251344
	ENSG00000247111
	ENSG00000248732
	ENSG00000248253
	ENSG00000248793
	ENSG00000251119
	ENSG00000250181
	ENSG00000250468
	ENSG00000247075
	ENSG00000246393
	ENSG00000248067
	ENSG00000251140
	ENSG00000229966
	ENSG00000229966
	ENSG00000229966
	ENSG00000250390
	ENSG00000250565
	ENSG00000250116
	ENSG00000248111
	ENSG00000249397
	ENSG00000248316
	ENSG00000250018
	ENSG00000249248
	ENSG00000250445
	ENSG00000245247
	ENSG00000251651
	ENSG00000250876
	ENSG00000227580
	ENSG00000251098
	ENSG00000248894
	ENSG00000249872
	ENSG00000249414
	ENSG00000249029
	ENSG00000250104
	ENSG00000251047
	ENSG00000246634
	ENSG00000246813
	ENSG00000249938
	ENSG00000246432
	ENSG00000247683
	ENSG00000251346
	ENSG00000248304
	ENSG00000245500
	ENSG00000245942
	ENSG00000251272
	ENSG00000250112
	ENSG00000249750
	ENSG00000250117
	ENSG00000234873
	ENSG00000250759
	ENSG00000248011
	ENSG00000246806
	ENSG00000250262
	ENSG00000246115
	ENSG00000246115
	ENSG00000246115
	ENSG00000246515
	ENSG00000245679
	ENSG00000246929
	ENSG00000246943
	ENSG00000250054
	ENSG00000251444
	ENSG00000245580
	ENSG00000247508
	ENSG00000251207
	ENSG00000245950
	ENSG00000250184
	ENSG00000250440
	ENSG00000248248
	ENSG00000245966
	ENSG00000245434
	ENSG00000249674
	ENSG00000250457
	ENSG00000247912
	ENSG00000250519
	ENSG00000250216
	ENSG00000245411
	ENSG00000248650
	ENSG00000245949
	ENSG00000251071
	ENSG00000249640
	ENSG00000246731
	ENSG00000250738
	ENSG00000250199
	ENSG00000246946
	ENSG00000246348
	ENSG00000247689
	ENSG00000245033
	ENSG00000245478
	ENSG00000251043
	ENSG00000247180
	ENSG00000247626
	ENSG00000249625
	ENSG00000250676
	ENSG00000250233
	ENSG00000245519
	ENSG00000251282
	ENSG00000248298
	ENSG00000250554
	ENSG00000250022
	ENSG00000249845
	ENSG00000249845
	ENSG00000249218
	ENSG00000248706
	ENSG00000250297
	ENSG00000247501
	ENSG00000246747
	ENSG00000247329
	ENSG00000248630
	ENSG00000245410
	ENSG00000244773
	ENSG00000245109
	ENSG00000251231
	ENSG00000249935
	ENSG00000249935
	ENSG00000248149
	ENSG00000245123
	ENSG00000251327
	ENSG00000248957
	ENSG00000215059
	ENSG00000250449
	ENSG00000250797
	ENSG00000245549
	ENSG00000249753
	ENSG00000246569
	ENSG00000250744
	ENSG00000247471
	ENSG00000247196
	ENSG00000247296
	ENSG00000251227
	ENSG00000245460
	ENSG00000245460
	ENSG00000245178
	ENSG00000246649
	ENSG00000250648
	ENSG00000247823
	ENSG00000250809
	ENSG00000246279
	ENSG00000251202
	ENSG00000248250
	ENSG00000245332
	ENSG00000248303
	ENSG00000245726
	ENSG00000244861
	ENSG00000248141
	ENSG00000248905
	ENSG00000249294
	ENSG00000249107
	ENSG00000249070
	ENSG00000247275
	ENSG00000246838
	ENSG00000250110
	ENSG00000248310
	ENSG00000250717
	ENSG00000251057
	ENSG00000246170
	ENSG00000249401
	ENSG00000247433
	ENSG00000249707
	ENSG00000249137
	ENSG00000249788
	ENSG00000251150
	ENSG00000251240
	ENSG00000251240
	ENSG00000251362
	ENSG00000245214
	ENSG00000248003
	ENSG00000246674
	ENSG00000248900
	ENSG00000247613
	ENSG00000234010
	ENSG00000247790
	ENSG00000246604
	ENSG00000244859
	ENSG00000250495
	ENSG00000250225
	ENSG00000250899
	ENSG00000245529
	ENSG00000247291
	ENSG00000246553
	ENSG00000245075
	ENSG00000245778
	ENSG00000247866
	ENSG00000250065
	ENSG00000247330
	ENSG00000251335
	ENSG00000249227
	ENSG00000245250
	ENSG00000247614
	ENSG00000251496
	ENSG00000248678
	ENSG00000251190
	ENSG00000250941
	ENSG00000249800
	ENSG00000245850
	ENSG00000248169
	ENSG00000250146
	ENSG00000249010
	ENSG00000245759
ENSP00000383683	ENSG00000215781
ENSP00000395300	ENSG00000243259
ENSP00000408863	ENSG00000225566
	ENSG00000189096
ENSP00000383640	ENSG00000215750
ENSP00000383639	ENSG00000215750
ENSP00000375413	ENSG00000212884
ENSP00000375415	ENSG00000212886
ENSP00000410437	ENSG00000229617
ENSP00000419154	ENSG00000241176
	ENSG00000215705
	ENSG00000231732
ENSP00000420800	ENSG00000241154
	ENSG00000215713
	ENSG00000215632
ENSP00000383578	ENSG00000215689
ENSP00000383587	ENSG00000215700
ENSP00000388798	ENSG00000233375
ENSP00000383645	ENSG00000215764
ENSP00000383649	ENSG00000215764
ENSP00000375611	ENSG00000215764
ENSP00000383672	ENSG00000215764
ENSP00000343498	ENSG00000215764
ENSP00000383650	ENSG00000215764
ENSP00000383651	ENSG00000215764
ENSP00000383652	ENSG00000215764
ENSP00000383646	ENSG00000215764
ENSP00000383644	ENSG00000215764
ENSP00000391741	ENSG00000241826
ENSP00000393915	ENSG00000242468
ENSP00000329990	ENSG00000237375
ENSP00000357501	ENSG00000148828
	ENSG00000220823
	ENSG00000242499
	ENSG00000241444
	ENSG00000243140
	ENSG00000239242
	ENSG00000240187
ENSP00000415146	ENSG00000217642
ENSP00000398262	ENSG00000224558
ENSP00000363581	ENSG00000215699
ENSP00000412759	ENSG00000215699
ENSP00000363580	ENSG00000215699
ENSP00000388991	ENSG00000215699
ENSP00000363573	ENSG00000215699
ENSP00000406258	ENSG00000215699
ENSP00000383643	ENSG00000215756
ENSP00000415720	ENSG00000233698
ENSP00000395094	ENSG00000228710
ENSP00000393033	ENSG00000233294
ENSP00000402323	ENSG00000234550
ENSP00000413114	ENSG00000232923
ENSP00000388391	ENSG00000226866
ENSP00000398032	ENSG00000230776
ENSP00000389446	ENSG00000233361
ENSP00000397631	ENSG00000231089
ENSP00000392496	ENSG00000225958
ENSP00000384730	ENSG00000220903
ENSP00000383666	ENSG00000236207
ENSP00000414037	ENSG00000233094
ENSP00000306241	ENSG00000229450
ENSP00000310485	ENSG00000215642
ENSP00000383642	ENSG00000215525
ENSP00000375387	ENSG00000212857
ENSP00000383517	ENSG00000215616
ENSP00000392593	ENSG00000223645
ENSP00000415016	ENSG00000204879
ENSP00000413009	ENSG00000215608
ENSP00000416549	ENSG00000234295
	ENSG00000215719
ENSP00000408580	ENSG00000185602
ENSP00000402781	ENSG00000185602
ENSP00000332876	ENSG00000185602
ENSP00000416729	ENSG00000185602
ENSP00000388609	ENSG00000185602
ENSP00000227666	ENSG00000215754
ENSP00000367600	ENSG00000215754
ENSP00000387416	ENSG00000218497
ENSP00000394086	ENSG00000218497
ENSP00000383515	ENSG00000215611
ENSP00000403791	ENSG00000230380
	ENSG00000228396
ENSP00000407478	ENSG00000233794
	ENSG00000235971
ENSP00000375416	ENSG00000236575
ENSP00000384528	ENSG00000217792
ENSP00000383628	ENSG00000217792
ENSP00000383630	ENSG00000217792
ENSP00000396883	ENSG00000233758
ENSP00000414352	ENSG00000233758
ENSP00000357356	ENSG00000229631
ENSP00000389775	ENSG00000237680
ENSP00000411404	ENSG00000136447
ENSP00000258959	ENSG00000136447
ENSP00000381306	ENSG00000136447
ENSP00000258958	ENSG00000136447
ENSP00000389926	ENSG00000224673
ENSP00000415912	ENSG00000227903
ENSP00000377117	ENSG00000227903
ENSP00000415477	ENSG00000235320
ENSP00000394288	ENSG00000235320
ENSP00000410491	ENSG00000235320
ENSP00000389250	ENSG00000235320
ENSP00000410838	ENSG00000235320
ENSP00000387667	ENSG00000235320
ENSP00000408975	ENSG00000235320
ENSP00000407078	ENSG00000226460
ENSP00000405747	ENSG00000226460
ENSP00000391795	ENSG00000226460
ENSP00000391273	ENSG00000226460
ENSP00000416995	ENSG00000226460
ENSP00000389407	ENSG00000226460
ENSP00000415867	ENSG00000226460
ENSP00000390617	ENSG00000230644
ENSP00000406863	ENSG00000224491
ENSP00000413563	ENSG00000224491
ENSP00000388998	ENSG00000227756
ENSP00000372547	ENSG00000184895
ENSP00000250784	ENSG00000129824
ENSP00000415317	ENSG00000129824
	ENSG00000129824
ENSP00000372525	ENSG00000067646
ENSP00000388814	ENSG00000067646
	ENSG00000067646
	ENSG00000067646
ENSP00000402502	ENSG00000067646
ENSP00000155093	ENSG00000067646
ENSP00000368481	ENSG00000067646
ENSP00000393908	ENSG00000067646
ENSP00000318502	ENSG00000176679
ENSP00000372521	ENSG00000176679
ENSP00000383306	ENSG00000099715
ENSP00000330552	ENSG00000099715
ENSP00000355419	ENSG00000099715
ENSP00000215473	ENSG00000099715
ENSP00000314077	ENSG00000168757
ENSP00000372512	ENSG00000168757
	ENSG00000168757
	ENSG00000168757
ENSP00000408177	ENSG00000168757
ENSP00000215479	ENSG00000099721
ENSP00000372505	ENSG00000099721
ENSP00000372506	ENSG00000099721
ENSP00000372499	ENSG00000092377
ENSP00000347289	ENSG00000092377
ENSP00000328879	ENSG00000092377
ENSP00000372489	ENSG00000099725
	ENSG00000099725
	ENSG00000099725
ENSP00000310643	ENSG00000099725
ENSP00000399668	ENSG00000233803
ENSP00000372471	ENSG00000233803
	ENSG00000233803
	ENSG00000233803
ENSP00000402341	ENSG00000233803
ENSP00000372473	ENSG00000233803
ENSP00000287721	ENSG00000229549
ENSP00000372462	ENSG00000229549
	ENSG00000229549
	ENSG00000229549
ENSP00000372467	ENSG00000229549
ENSP00000327984	ENSG00000229549
ENSP00000398163	ENSG00000228927
ENSP00000412988	ENSG00000228927
	ENSG00000228927
	ENSG00000228927
ENSP00000408757	ENSG00000228927
ENSP00000406010	ENSG00000228927
ENSP00000396987	ENSG00000228927
ENSP00000403304	ENSG00000228927
ENSP00000389324	ENSG00000228927
ENSP00000409267	ENSG00000225516
ENSP00000416616	ENSG00000225516
ENSP00000404043	ENSG00000225516
ENSP00000406407	ENSG00000236424
ENSP00000397151	ENSG00000236424
	ENSG00000236424
	ENSG00000236424
ENSP00000414049	ENSG00000236424
ENSP00000388926	ENSG00000236424
ENSP00000402825	ENSG00000224336
ENSP00000339869	ENSG00000188681
ENSP00000383565	ENSG00000188681
ENSP00000331938	ENSG00000183704
ENSP00000350540	ENSG00000206159
ENSP00000372423	ENSG00000206159
	ENSG00000206159
ENSP00000372426	ENSG00000206159
ENSP00000372425	ENSG00000206159
ENSP00000390980	ENSG00000206159
ENSP00000377610	ENSG00000206159
ENSP00000396191	ENSG00000206159
ENSP00000342812	ENSG00000114374
	ENSG00000114374
	ENSG00000114374
	ENSG00000114374
ENSP00000406876	ENSG00000114374
ENSP00000353284	ENSG00000067048
	ENSG00000067048
ENSP00000336725	ENSG00000067048
ENSP00000398953	ENSG00000067048
ENSP00000400377	ENSG00000067048
	ENSG00000067048
	ENSG00000067048
	ENSG00000067048
	ENSG00000067048
ENSP00000408725	ENSG00000067048
ENSP00000328939	ENSG00000183878
ENSP00000355420	ENSG00000183878
ENSP00000330446	ENSG00000183878
ENSP00000372349	ENSG00000183878
	ENSG00000183878
	ENSG00000183878
	ENSG00000183878
ENSP00000372352	ENSG00000183878
ENSP00000284856	ENSG00000154620
	ENSG00000241859
	ENSG00000241859
ENSP00000250825	ENSG00000129864
ENSP00000250823	ENSG00000129862
ENSP00000408618	ENSG00000227377
ENSP00000372325	ENSG00000165246
ENSP00000348169	ENSG00000165246
ENSP00000372320	ENSG00000165246
	ENSG00000165246
ENSP00000342535	ENSG00000165246
ENSP00000412638	ENSG00000165246
	ENSG00000165246
	ENSG00000165246
ENSP00000407960	ENSG00000165246
ENSP00000297967	ENSG00000165246
ENSP00000415297	ENSG00000234395
ENSP00000399665	ENSG00000234395
ENSP00000372319	ENSG00000129873
ENSP00000402280	ENSG00000182415
ENSP00000250838	ENSG00000182415
ENSP00000416936	ENSG00000233897
ENSP00000413682	ENSG00000233897
ENSP00000303599	ENSG00000172468
ENSP00000311166	ENSG00000172468
ENSP00000342302	ENSG00000172468
ENSP00000372307	ENSG00000172468
ENSP00000393475	ENSG00000234341
ENSP00000306549	ENSG00000169953
ENSP00000340971	ENSG00000169953
	ENSG00000169953
ENSP00000372303	ENSG00000169953
ENSP00000405587	ENSG00000231844
ENSP00000398729	ENSG00000231844
ENSP00000414498	ENSG00000099749
	ENSG00000099749
ENSP00000251749	ENSG00000099749
ENSP00000384233	ENSG00000099749
ENSP00000390079	ENSG00000099749
ENSP00000253320	ENSG00000131002
	ENSG00000131002
ENSP00000372283	ENSG00000131002
ENSP00000322408	ENSG00000012817
ENSP00000372256	ENSG00000012817
ENSP00000416377	ENSG00000012817
ENSP00000398543	ENSG00000012817
	ENSG00000012817
	ENSG00000012817
	ENSG00000012817
	ENSG00000012817
ENSP00000389433	ENSG00000012817
ENSP00000354722	ENSG00000198692
	ENSG00000198692
ENSP00000372222	ENSG00000198692
	ENSG00000198692
	ENSG00000198692
ENSP00000288666	ENSG00000157828
ENSP00000372213	ENSG00000183146
ENSP00000327634	ENSG00000183146
ENSP00000372484	ENSG00000242875
ENSP00000372084	ENSG00000242875
ENSP00000390716	ENSG00000242875
ENSP00000372154	ENSG00000234414
ENSP00000354329	ENSG00000234414
ENSP00000388006	ENSG00000234414
ENSP00000303712	ENSG00000234414
ENSP00000409156	ENSG00000230692
ENSP00000372105	ENSG00000242389
ENSP00000351823	ENSG00000242389
ENSP00000372119	ENSG00000242389
ENSP00000372104	ENSG00000242389
ENSP00000414204	ENSG00000242389
ENSP00000372127	ENSG00000244395
ENSP00000372099	ENSG00000244395
ENSP00000372124	ENSG00000244395
ENSP00000399181	ENSG00000244395
ENSP00000387899	ENSG00000244395
ENSP00000388614	ENSG00000244395
ENSP00000400850	ENSG00000244395
ENSP00000303300	ENSG00000169807
	ENSG00000169807
ENSP00000341879	ENSG00000169807
ENSP00000307155	ENSG00000169800
	ENSG00000169800
ENSP00000406005	ENSG00000169800
ENSP00000412873	ENSG00000169800
ENSP00000412896	ENSG00000169800
ENSP00000250831	ENSG00000226941
	ENSG00000226941
ENSP00000389621	ENSG00000226941
ENSP00000405745	ENSG00000226941
ENSP00000402899	ENSG00000226941
ENSP00000415459	ENSG00000226941
ENSP00000302319	ENSG00000169789
	ENSG00000169789
ENSP00000341561	ENSG00000169789
ENSP00000329106	ENSG00000183753
ENSP00000372028	ENSG00000183753
ENSP00000384573	ENSG00000188120
	ENSG00000188120
ENSP00000393943	ENSG00000188120
ENSP00000371950	ENSG00000188120
ENSP00000405089	ENSG00000188120
ENSP00000400716	ENSG00000188120
ENSP00000371887	ENSG00000205944
ENSP00000371870	ENSG00000205944
ENSP00000371877	ENSG00000205944
ENSP00000371743	ENSG00000205944
ENSP00000414113	ENSG00000205944
ENSP00000371731	ENSG00000205944
ENSP00000383340	ENSG00000205944
ENSP00000371868	ENSG00000205944
ENSP00000371871	ENSG00000205944
ENSP00000371861	ENSG00000205944
ENSP00000342409	ENSG00000169763
ENSP00000306622	ENSG00000169763
ENSP00000303178	ENSG00000172352
ENSP00000371844	ENSG00000172352
ENSP00000371829	ENSG00000183795
ENSP00000371802	ENSG00000187191
ENSP00000401049	ENSG00000187191
ENSP00000324965	ENSG00000187191
ENSP00000307537	ENSG00000187191
ENSP00000371793	ENSG00000187191
ENSP00000383073	ENSG00000187191
ENSP00000371751	ENSG00000205916
ENSP00000371742	ENSG00000205916
ENSP00000371733	ENSG00000205916
ENSP00000383341	ENSG00000205916
ENSP00000401363	ENSG00000205916
ENSP00000389300	ENSG00000205916
ENSP00000389549	ENSG00000205916
ENSP00000383342	ENSG00000205916
ENSP00000371869	ENSG00000205916
ENSP00000397895	ENSG00000205916
ENSP00000371727	ENSG00000205916
ENSP00000371724	ENSG00000185894
ENSP00000302968	ENSG00000172288
ENSP00000354799	ENSG00000172288
ENSP00000303736	ENSG00000172283
ENSP00000340542	ENSG00000172283
	ENSG00000249589
	ENSG00000249589
	ENSG00000249589
	ENSG00000249589
	ENSG00000249589
	ENSG00000249589
	ENSG00000249589
	ENSG00000237659
	ENSG00000232195
	ENSG00000251037
	ENSG00000227289
	ENSG00000229163
	ENSG00000233070
	ENSG00000233070
	ENSG00000223600
	ENSG00000231535
	ENSG00000231535
	ENSG00000234652
	ENSG00000216777
	ENSG00000232927
	ENSG00000225653
	ENSG00000218410
	ENSG00000229518
	ENSG00000229308
	ENSG00000225878
	ENSG00000231341
	ENSG00000235001
	ENSG00000214207
	ENSG00000235175
	ENSG00000237195
	ENSG00000251275
	ENSG00000237069
	ENSG00000250204
	ENSG00000234830
	ENSG00000234830
	ENSG00000250047
	ENSG00000238235
	ENSG00000234583
	ENSG00000235094
	ENSG00000242879
	ENSG00000234659
	ENSG00000223744
	ENSG00000229643
	ENSG00000129816
	ENSG00000212856
	ENSG00000237563
	ENSG00000147753
	ENSG00000147753
	ENSG00000147753
	ENSG00000185700
	ENSG00000185700
	ENSG00000235895
	ENSG00000232620
	ENSG00000224953
	ENSG00000233634
	ENSG00000237701
	ENSG00000232583
	ENSG00000238073
	ENSG00000223422
	ENSG00000236690
	ENSG00000236690
	ENSG00000236435
	ENSG00000225520
	ENSG00000241916
	ENSG00000234795
	ENSG00000237048
	ENSG00000215603
	ENSG00000215603
	ENSG00000244246
	ENSG00000229745
	ENSG00000241200
	ENSG00000239893
	ENSG00000227204
	ENSG00000225809
	ENSG00000215601
	ENSG00000215601
	ENSG00000224634
	ENSG00000223955
	ENSG00000234179
	ENSG00000226529
	ENSG00000234850
	ENSG00000227830
	ENSG00000216824
	ENSG00000232348
	ENSG00000233699
	ENSG00000232419
	ENSG00000180910
	ENSG00000228207
	ENSG00000173357
	ENSG00000173357
	ENSG00000242467
	ENSG00000230025
	ENSG00000231988
	ENSG00000232235
	ENSG00000224408
	ENSG00000238154
	ENSG00000232924
	ENSG00000197038
	ENSG00000232808
	ENSG00000225560
	ENSG00000225560
	ENSG00000225560
	ENSG00000225560
	ENSG00000225560
	ENSG00000228383
	ENSG00000228383
	ENSG00000228383
	ENSG00000228383
	ENSG00000188656
	ENSG00000237802
	ENSG00000237802
	ENSG00000230066
	ENSG00000230066
	ENSG00000238074
	ENSG00000234803
	ENSG00000234803
	ENSG00000236786
	ENSG00000231436
	ENSG00000234110
	ENSG00000226223
	ENSG00000232617
	ENSG00000183385
	ENSG00000183385
	ENSG00000147761
	ENSG00000147761
	ENSG00000147761
	ENSG00000228890
	ENSG00000212855
	ENSG00000129845
	ENSG00000224075
	ENSG00000228379
	ENSG00000229208
	ENSG00000231874
	ENSG00000187657
	ENSG00000239225
	ENSG00000234950
	ENSG00000236718
	ENSG00000243643
	ENSG00000225685
	ENSG00000225685
	ENSG00000235193
	ENSG00000235691
	ENSG00000226975
	ENSG00000231411
	ENSG00000226061
	ENSG00000237447
	ENSG00000225840
	ENSG00000232731
	ENSG00000229366
	ENSG00000234385
	ENSG00000215583
	ENSG00000215583
	ENSG00000235649
	ENSG00000235649
	ENSG00000236477
	ENSG00000232226
	ENSG00000232226
	ENSG00000232730
	ENSG00000224060
	ENSG00000239204
	ENSG00000225117
	ENSG00000227447
	ENSG00000226863
	ENSG00000233774
	ENSG00000233864
	ENSG00000233864
	ENSG00000233864
	ENSG00000228411
	ENSG00000234059
	ENSG00000224035
	ENSG00000235462
	ENSG00000235462
	ENSG00000223915
	ENSG00000215414
	ENSG00000227822
	ENSG00000235451
	ENSG00000223517
	ENSG00000226555
	ENSG00000228787
	ENSG00000236131
	ENSG00000227949
	ENSG00000224518
	ENSG00000234620
	ENSG00000227166
	ENSG00000228518
	ENSG00000224989
	ENSG00000228578
	ENSG00000230663
	ENSG00000234879
	ENSG00000238191
	ENSG00000226353
	ENSG00000226449
	ENSG00000225896
	ENSG00000224166
	ENSG00000229129
	ENSG00000250868
	ENSG00000196325
	ENSG00000196325
	ENSG00000223555
	ENSG00000235521
	ENSG00000224964
	ENSG00000226011
	ENSG00000225740
	ENSG00000229138
	ENSG00000224485
	ENSG00000226116
	ENSG00000237558
	ENSG00000233378
	ENSG00000237616
	ENSG00000224033
	ENSG00000230412
	ENSG00000226611
	ENSG00000225895
	ENSG00000233120
	ENSG00000232744
	ENSG00000244646
	ENSG00000197995
	ENSG00000229465
	ENSG00000231311
	ENSG00000236599
	ENSG00000232899
	ENSG00000229302
	ENSG00000228945
	ENSG00000223682
	ENSG00000233522
	ENSG00000249726
	ENSG00000226362
	ENSG00000225716
	ENSG00000229406
	ENSG00000227494
	ENSG00000249634
	ENSG00000251510
	ENSG00000238067
	ENSG00000233546
	ENSG00000230377
	ENSG00000250951
	ENSG00000230458
	ENSG00000131007
	ENSG00000240438
	ENSG00000235479
	ENSG00000249606
	ENSG00000242153
	ENSG00000131009
	ENSG00000236429
	ENSG00000248395
	ENSG00000249501
	ENSG00000228193
	ENSG00000248573
	ENSG00000230904
	ENSG00000238135
	ENSG00000224151
	ENSG00000238088
	ENSG00000217179
	ENSG00000176728
	ENSG00000176728
	ENSG00000176728
	ENSG00000176728
	ENSG00000176728
	ENSG00000217896
	ENSG00000185275
	ENSG00000234529
	ENSG00000215580
	ENSG00000215580
	ENSG00000244728
	ENSG00000244728
	ENSG00000243209
	ENSG00000237997
	ENSG00000232522
	ENSG00000228764
	ENSG00000229236
	ENSG00000229236
	ENSG00000225624
	ENSG00000224482
	ENSG00000216844
	ENSG00000229551
	ENSG00000226504
	ENSG00000237427
	ENSG00000232634
	ENSG00000226918
	ENSG00000223637
	ENSG00000242300
	ENSG00000236615
	ENSG00000237269
	ENSG00000235719
	ENSG00000235719
	ENSG00000169849
	ENSG00000169849
	ENSG00000169811
	ENSG00000169811
	ENSG00000169811
	ENSG00000169811
	ENSG00000242393
	ENSG00000228257
	ENSG00000227989
	ENSG00000184991
	ENSG00000226042
	ENSG00000237023
	ENSG00000229416
	ENSG00000230029
	ENSG00000229725
	ENSG00000251618
	ENSG00000227444
	ENSG00000226092
	ENSG00000226092
	ENSG00000226092
	ENSG00000226092
	ENSG00000237968
	ENSG00000231159
	ENSG00000232475
	ENSG00000229553
	ENSG00000228850
	ENSG00000232029
	ENSG00000236951
	ENSG00000236951
	ENSG00000131548
	ENSG00000229159
	ENSG00000225615
	ENSG00000229234
	ENSG00000215560
	ENSG00000229940
	ENSG00000243040
	ENSG00000243142
	ENSG00000237902
	ENSG00000235059
	ENSG00000235059
	ENSG00000131538
	ENSG00000234131
	ENSG00000224873
	ENSG00000230814
	ENSG00000228571
	ENSG00000230476
	ENSG00000224657
	ENSG00000250136
	ENSG00000224917
	ENSG00000230727
	ENSG00000228240
	ENSG00000215537
	ENSG00000215537
	ENSG00000226906
	ENSG00000244000
	ENSG00000233126
	ENSG00000233126
	ENSG00000232764
	ENSG00000227251
	ENSG00000205936
	ENSG00000205936
	ENSG00000225189
	ENSG00000230073
	ENSG00000215540
	ENSG00000215540
	ENSG00000197955
	ENSG00000236647
	ENSG00000225466
	ENSG00000224169
	ENSG00000223407
	ENSG00000226873
	ENSG00000227915
	ENSG00000236620
	ENSG00000224866
	ENSG00000232424
	ENSG00000232910
	ENSG00000232845
	ENSG00000237302
	ENSG00000231540
	ENSG00000223362
	ENSG00000231026
	ENSG00000224571
	ENSG00000223698
	ENSG00000223698
	ENSG00000226369
	ENSG00000227871
	ENSG00000231423
	ENSG00000228465
	ENSG00000232585
	ENSG00000234081
	ENSG00000231375
	ENSG00000237467
	ENSG00000229250
	ENSG00000232205
	ENSG00000235981
	ENSG00000235981
	ENSG00000242854
	ENSG00000230977
	ENSG00000172342
	ENSG00000172342
	ENSG00000244231
	ENSG00000172332
	ENSG00000239533
	ENSG00000225491
	ENSG00000224827
	ENSG00000233740
	ENSG00000248792
	ENSG00000234399
	ENSG00000227439
	ENSG00000224210
	ENSG00000232003
	ENSG00000232003
	ENSG00000235412
	ENSG00000240566
	ENSG00000226270
	ENSG00000226270
	ENSG00000232976
	ENSG00000227837
	ENSG00000223978
	ENSG00000230819
	ENSG00000228296
	ENSG00000236379
	ENSG00000236379
	ENSG00000223641
	ENSG00000227633
	ENSG00000228786
	ENSG00000233652
	ENSG00000233944
	ENSG00000223636
	ENSG00000172297
	ENSG00000172297
	ENSG00000172294
	ENSG00000172294
	ENSG00000240450
	ENSG00000239304
	ENSG00000233619
	ENSG00000197092
	ENSG00000235583
	ENSG00000235583
	ENSG00000237823
	ENSG00000229709
	ENSG00000232064
	ENSG00000225609
	ENSG00000225287
	ENSG00000225256
	ENSG00000223856
	ENSG00000235004
	ENSG00000231141
	ENSG00000232614
	ENSG00000225326
	ENSG00000223406
[truncated: 149,284 more rows]
