# Supplementary material for: Human Monogenic Disease Genes Have Frequently Functionally Redundant Paralogs
Source: PLoS Comput Biol. 2013 May 16;9(5):e1003073. doi: 10.1371/journal.pcbi.1003073 (PMC3656685; doi:10.1371/journal.pcbi.1003073)
Supplement: Dataset S1 — This supplementary file is an archive contains all the raw data and R scripts used in this study; also included in this archive is a detailed instruction for the readers to reproduce our main results, including all the figures, supplementary figures, and statistical tests except Figure 5, which was plotted manually. (ZIP) [file pcbi.1003073.s009.zip › Zhao_Chen_SupFile1_Archive_of_rawdata_and_scripts/00_rawdata/EUNOG_plus_KOG_EGGNOG3.txt]

## -- NOTE: not all genes are included in OGs --
Gene	OG
ENSP00000322419	KOG3449
ENSP00000414066	KOG4100
ENSP00000374501	KOG2374
ENSP00000348010	KOG1258
ENSP00000339958	KOG1259
ENSP00000314649	KOG2451
ENSP00000323087	KOG4157
ENSP00000304422	KOG4157
ENSP00000220809	KOG4157
ENSP00000331933	KOG4157
ENSP00000331242	KOG4157
ENSP00000341117	KOG1250
ENSP00000257549	KOG1250
ENSP00000339435	KOG1251
ENSP00000344460	KOG1252
ENSP00000356476	KOG1253
ENSP00000350352	KOG1253
ENSP00000253792	KOG1254
ENSP00000377446	KOG1255
ENSP00000348429	KOG1256
ENSP00000296869	KOG1256
ENSP00000281455	KOG1256
ENSP00000258873	KOG1256
ENSP00000252669	KOG1256
ENSP00000358719	KOG1257
ENSP00000352657	KOG1257
ENSP00000321070	KOG1257
ENSP00000355467	KOG2733
ENSP00000380988	KOG2871
ENSP00000277632	KOG2871
ENSP00000265299	KOG2871
ENSP00000322316	KOG4061
ENSP00000371546	KOG3572
ENSP00000356411	KOG4465
ENSP00000310431	KOG3838
ENSP00000251047	KOG3838
ENSP00000324806	KOG0658
ENSP00000222330	KOG0658
ENSP00000377486	KOG1698
ENSP00000250535	KOG4064
ENSP00000300658	KOG2970
ENSP00000393393	KOG0887
ENSP00000350036	KOG0018
ENSP00000323421	KOG0018
ENSP00000300917	KOG3692
ENSP00000394352	KOG3571
ENSP00000368169	KOG3571
ENSP00000316054	KOG3571
ENSP00000005340	KOG3571
ENSP00000263309	KOG3238
ENSP00000287600	KOG4038
ENSP00000253794	KOG4068
ENSP00000223641	KOG3457
ENSP00000271555	KOG0014
ENSP00000396219	KOG0014
ENSP00000393159	KOG0014
ENSP00000346389	KOG0014
ENSP00000269445	KOG2225
ENSP00000286175	KOG0884
ENSP00000324573	KOG0444
ENSP00000084795	KOG1714
ENSP00000380053	KOG2251
ENSP00000343819	KOG2251
ENSP00000335578	KOG2251
ENSP00000282549	KOG2251
ENSP00000221996	KOG2251
ENSP00000369531	KOG0010
ENSP00000365576	KOG0010
ENSP00000357292	KOG0010
ENSP00000354883	KOG0010
ENSP00000347997	KOG0010
ENSP00000345195	KOG0010
ENSP00000319817	KOG3335
ENSP00000359685	KOG2836
ENSP00000344909	KOG2836
ENSP00000332274	KOG2836
ENSP00000385461	KOG2829
ENSP00000364519	KOG2829
ENSP00000309622	KOG2829
ENSP00000392554	KOG1316
ENSP00000307188	KOG1316
ENSP00000370293	KOG3999
ENSP00000258774	KOG3999
ENSP00000417116	KOG0488
ENSP00000407978	KOG0488
ENSP00000359474	KOG0488
ENSP00000359215	KOG0488
ENSP00000359212	KOG0488
ENSP00000357556	KOG0488
ENSP00000355870	KOG0488
ENSP00000331470	KOG0488
ENSP00000296921	KOG0488
ENSP00000281437	KOG0488
ENSP00000263610	KOG0488
ENSP00000253968	KOG0488
ENSP00000233638	KOG0488
ENSP00000227256	KOG0488
ENSP00000356001	KOG3333
ENSP00000362820	KOG0107
ENSP00000325905	KOG0107
ENSP00000231238	KOG4234
ENSP00000297579	KOG0268
ENSP00000263966	KOG0944
ENSP00000229268	KOG0944
ENSP00000333568	KOG4236
ENSP00000291281	KOG4236
ENSP00000234179	KOG4236
ENSP00000361057	KOG3998
ENSP00000357581	KOG0847
ENSP00000344667	KOG0847
ENSP00000295886	KOG0847
ENSP00000397879	KOG2079
ENSP00000261249	KOG2078
ENSP00000406157	KOG4238
ENSP00000265174	KOG4238
ENSP00000298281	KOG2071
ENSP00000368720	KOG2070
ENSP00000364893	KOG2070
ENSP00000250617	KOG2070
ENSP00000414202	KOG2073
ENSP00000379093	KOG2073
ENSP00000265636	KOG2073
ENSP00000358140	KOG2072
ENSP00000367471	KOG2075
ENSP00000364515	KOG2075
ENSP00000329361	KOG2075
ENSP00000261721	KOG2075
ENSP00000255608	KOG2075
ENSP00000265963	KOG2074
ENSP00000262013	KOG2077
ENSP00000250894	KOG2077
ENSP00000263956	KOG2076
ENSP00000371388	KOG3388
ENSP00000327589	KOG2250
ENSP00000277865	KOG2250
ENSP00000261973	KOG2253
ENSP00000371786	KOG2252
ENSP00000302630	KOG2252
ENSP00000292535	KOG2252
ENSP00000262095	KOG2252
ENSP00000261726	KOG2252
ENSP00000418661	KOG2255
ENSP00000347314	KOG2709
ENSP00000317992	KOG2256
ENSP00000264151	KOG2707
ENSP00000245615	KOG2706
ENSP00000330737	KOG3382
ENSP00000341657	KOG3383
ENSP00000328729	KOG3384
ENSP00000363329	KOG3386
ENSP00000259392	KOG3386
ENSP00000367439	KOG3387
ENSP00000215956	KOG3387
ENSP00000405821	KOG2655
ENSP00000391311	KOG2655
ENSP00000381992	KOG2655
ENSP00000353157	KOG2655
ENSP00000324511	KOG2655
ENSP00000321674	KOG2655
ENSP00000239730	KOG2655
ENSP00000260210	KOG2654
ENSP00000415203	KOG2125
ENSP00000357973	KOG2383
ENSP00000247706	KOG2382
ENSP00000222800	KOG2382
ENSP00000218432	KOG3258
ENSP00000247970	KOG3259
ENSP00000361699	KOG2387
ENSP00000352222	KOG2387
ENSP00000358497	KOG2386
ENSP00000272444	KOG2386
ENSP00000349052	KOG4033
ENSP00000412884	KOG2384
ENSP00000406895	KOG2384
ENSP00000401272	KOG2384
ENSP00000390746	KOG2384
ENSP00000388687	KOG2384
ENSP00000382999	KOG2384
ENSP00000365057	KOG2384
ENSP00000248342	KOG3252
ENSP00000357199	KOG2651
ENSP00000248306	KOG2651
ENSP00000340271	KOG2389
ENSP00000225567	KOG3251
ENSP00000315774	KOG3256
ENSP00000308897	KOG3257
ENSP00000346022	KOG3255
ENSP00000337313	KOG2673
ENSP00000261434	KOG2672
ENSP00000333934	KOG2671
ENSP00000260619	KOG2671
ENSP00000345555	KOG2670
ENSP00000324105	KOG2670
ENSP00000234590	KOG2670
ENSP00000229277	KOG2670
ENSP00000311493	KOG2677
ENSP00000310969	KOG2677
ENSP00000267540	KOG2677
ENSP00000337445	KOG2121
ENSP00000269466	KOG2121
ENSP00000361878	KOG2675
ENSP00000229922	KOG2675
ENSP00000384259	KOG2674
ENSP00000361306	KOG2674
ENSP00000322159	KOG2674
ENSP00000311318	KOG2674
ENSP00000367682	KOG4498
ENSP00000364382	KOG4498
ENSP00000361254	KOG4498
ENSP00000218758	KOG2679
ENSP00000384597	KOG2652
ENSP00000311493	KOG2652
ENSP00000298173	KOG2652
ENSP00000308895	KOG3810
ENSP00000264387	KOG3810
ENSP00000258403	KOG3810
ENSP00000236137	KOG3810
ENSP00000382595	KOG2835
ENSP00000377840	KOG3812
ENSP00000343563	KOG3812
ENSP00000320025	KOG3812
ENSP00000301050	KOG3812
ENSP00000344042	KOG3813
ENSP00000273153	KOG3813
ENSP00000228515	KOG3813
ENSP00000357040	KOG3814
ENSP00000310800	KOG3814
ENSP00000383909	KOG3815
ENSP00000371711	KOG3815
ENSP00000367591	KOG3815
ENSP00000360500	KOG3815
ENSP00000319651	KOG3815
ENSP00000305785	KOG3815
ENSP00000269945	KOG3815
ENSP00000190165	KOG3815
ENSP00000356630	KOG3816
ENSP00000279281	KOG2346
ENSP00000216367	KOG3818
ENSP00000384040	KOG3819
ENSP00000369592	KOG3819
ENSP00000311695	KOG3819
ENSP00000319979	KOG2977
ENSP00000239891	KOG2977
ENSP00000219476	KOG3687
ENSP00000219139	KOG2819
ENSP00000357480	KOG2818
ENSP00000324551	KOG2813
ENSP00000360464	KOG2812
ENSP00000345716	KOG2812
ENSP00000359160	KOG2811
ENSP00000376440	KOG2810
ENSP00000311360	KOG2810
ENSP00000320623	KOG2817
ENSP00000283632	KOG2817
ENSP00000395653	KOG2816
ENSP00000370192	KOG2816
ENSP00000364493	KOG2816
ENSP00000364371	KOG2816
ENSP00000363345	KOG2816
ENSP00000359171	KOG2816
ENSP00000334188	KOG3048
ENSP00000381549	KOG3529
ENSP00000365577	KOG3529
ENSP00000356311	KOG3529
ENSP00000353408	KOG3529
ENSP00000350032	KOG3529
ENSP00000344666	KOG3529
ENSP00000342830	KOG3529
ENSP00000338934	KOG3529
ENSP00000402935	KOG1091
ENSP00000350098	KOG4639
ENSP00000317039	KOG3683
ENSP00000196169	KOG3683
ENSP00000335304	KOG0559
ENSP00000268719	KOG4635
ENSP00000389649	KOG4634
ENSP00000274335	KOG4637
ENSP00000262741	KOG4637
ENSP00000222254	KOG4637
ENSP00000355987	KOG2340
ENSP00000397823	KOG4631
ENSP00000237889	KOG4631
ENSP00000301457	KOG4630
ENSP00000369176	KOG4633
ENSP00000259037	KOG4632
ENSP00000416299	KOG3656
ENSP00000415763	KOG3656
ENSP00000408988	KOG3656
ENSP00000403442	KOG3656
ENSP00000403186	KOG3656
ENSP00000401966	KOG3656
ENSP00000398238	KOG3656
ENSP00000396524	KOG3656
ENSP00000396085	KOG3656
ENSP00000394624	KOG3656
ENSP00000392497	KOG3656
ENSP00000387523	KOG3656
ENSP00000387281	KOG3656
ENSP00000386884	KOG3656
ENSP00000386175	KOG3656
ENSP00000386167	KOG3656
ENSP00000386148	KOG3656
ENSP00000386138	KOG3656
ENSP00000386069	KOG3656
ENSP00000384665	KOG3656
ENSP00000382166	KOG3656
ENSP00000380155	KOG3656
ENSP00000377385	KOG3656
ENSP00000375893	KOG3656
ENSP00000375334	KOG3656
ENSP00000375066	KOG3656
ENSP00000373193	KOG3656
ENSP00000373169	KOG3656
ENSP00000371927	KOG3656
ENSP00000371377	KOG3656
ENSP00000370844	KOG3656
ENSP00000370779	KOG3656
ENSP00000370697	KOG3656
ENSP00000369960	KOG3656
ENSP00000369643	KOG3656
ENSP00000369344	KOG3656
ENSP00000368766	KOG3656
ENSP00000367959	KOG3656
ENSP00000367930	KOG3656
ENSP00000367378	KOG3656
ENSP00000366970	KOG3656
ENSP00000366506	KOG3656
ENSP00000366372	KOG3656
ENSP00000366089	KOG3656
ENSP00000365596	KOG3656
ENSP00000364336	KOG3656
ENSP00000363643	KOG3656
ENSP00000363596	KOG3656
ENSP00000363431	KOG3656
ENSP00000363136	KOG3656
ENSP00000362810	KOG3656
ENSP00000362795	KOG3656
ENSP00000362746	KOG3656
ENSP00000362401	KOG3656
ENSP00000362398	KOG3656
ENSP00000361141	KOG3656
ENSP00000360973	KOG3656
ENSP00000360538	KOG3656
ENSP00000359899	KOG3656
ENSP00000359793	KOG3656
ENSP00000359682	KOG3656
ENSP00000359643	KOG3656
ENSP00000359532	KOG3656
ENSP00000358967	KOG3656
ENSP00000358963	KOG3656
ENSP00000358951	KOG3656
ENSP00000358945	KOG3656
ENSP00000248073	KOG3656
ENSP00000246657	KOG3656
ENSP00000246549	KOG3656
ENSP00000246538	KOG3656
ENSP00000246115	KOG3656
ENSP00000245457	KOG3656
ENSP00000244799	KOG3656
ENSP00000243911	KOG3656
ENSP00000243673	KOG3656
ENSP00000241256	KOG3656
ENSP00000239032	KOG3656
ENSP00000238699	KOG3656
ENSP00000234961	KOG3656
ENSP00000234371	KOG3656
ENSP00000229955	KOG3656
ENSP00000226413	KOG3656
ENSP00000218721	KOG3656
ENSP00000218316	KOG3656
ENSP00000217270	KOG3656
ENSP00000216629	KOG3656
ENSP00000176183	KOG3656
ENSP00000171757	KOG3656
ENSP00000358783	KOG3656
ENSP00000358730	KOG3656
ENSP00000358511	KOG3656
ENSP00000358301	KOG3656
ENSP00000357301	KOG3656
ENSP00000356908	KOG3656
ENSP00000356658	KOG3656
ENSP00000356251	KOG3656
ENSP00000356094	KOG3656
ENSP00000355799	KOG3656
ENSP00000355512	KOG3656
ENSP00000355441	KOG3656
ENSP00000355435	KOG3656
ENSP00000355156	KOG3656
ENSP00000354859	KOG3656
ENSP00000354569	KOG3656
ENSP00000353915	KOG3656
ENSP00000352839	KOG3656
ENSP00000352604	KOG3656
ENSP00000352427	KOG3656
ENSP00000352377	KOG3656
ENSP00000351755	KOG3656
ENSP00000351541	KOG3656
ENSP00000351519	KOG3656
ENSP00000350878	KOG3656
ENSP00000350256	KOG3656
ENSP00000350198	KOG3656
ENSP00000350003	KOG3656
ENSP00000349967	KOG3656
ENSP00000349478	KOG3656
ENSP00000349003	KOG3656
ENSP00000347197	KOG3656
ENSP00000345563	KOG3656
ENSP00000344353	KOG3656
ENSP00000343782	KOG3656
ENSP00000343428	KOG3656
ENSP00000342560	KOG3656
ENSP00000341987	KOG3656
ENSP00000341821	KOG3656
ENSP00000340748	KOG3656
ENSP00000340453	KOG3656
ENSP00000340191	KOG3656
ENSP00000339393	KOG3656
ENSP00000339377	KOG3656
ENSP00000338072	KOG3656
ENSP00000337949	KOG3656
ENSP00000337731	KOG3656
ENSP00000336764	KOG3656
ENSP00000336630	KOG3656
ENSP00000335610	KOG3656
ENSP00000335544	KOG3656
ENSP00000335311	KOG3656
ENSP00000333821	KOG3656
ENSP00000333744	KOG3656
ENSP00000332812	KOG3656
ENSP00000332659	KOG3656
ENSP00000332591	KOG3656
ENSP00000332504	KOG3656
ENSP00000331600	KOG3656
ENSP00000330904	KOG3656
ENSP00000330284	KOG3656
ENSP00000330138	KOG3656
ENSP00000330010	KOG3656
ENSP00000329684	KOG3656
ENSP00000328818	KOG3656
ENSP00000328708	KOG3656
ENSP00000328563	KOG3656
ENSP00000328472	KOG3656
ENSP00000328230	KOG3656
ENSP00000328144	KOG3656
ENSP00000327875	KOG3656
ENSP00000327652	KOG3656
ENSP00000327417	KOG3656
ENSP00000326432	KOG3656
ENSP00000325065	KOG3656
ENSP00000324270	KOG3656
ENSP00000323872	KOG3656
ENSP00000323516	KOG3656
ENSP00000322924	KOG3656
ENSP00000322731	KOG3656
ENSP00000322049	KOG3656
ENSP00000321326	KOG3656
ENSP00000320376	KOG3656
ENSP00000319744	KOG3656
ENSP00000319635	KOG3656
ENSP00000319511	KOG3656
ENSP00000319250	KOG3656
ENSP00000319217	KOG3656
ENSP00000318077	KOG3656
ENSP00000316244	KOG3656
ENSP00000315011	KOG3656
ENSP00000314992	KOG3656
ENSP00000314223	KOG3656
ENSP00000313803	KOG3656
ENSP00000313661	KOG3656
ENSP00000313384	KOG3656
ENSP00000312470	KOG3656
ENSP00000311733	KOG3656
ENSP00000311379	KOG3656
ENSP00000310488	KOG3656
ENSP00000310405	KOG3656
ENSP00000310305	KOG3656
ENSP00000309818	KOG3656
ENSP00000309771	KOG3656
ENSP00000308908	KOG3656
ENSP00000308733	KOG3656
ENSP00000308549	KOG3656
ENSP00000308479	KOG3656
ENSP00000308383	KOG3656
ENSP00000308361	KOG3656
ENSP00000307822	KOG3656
ENSP00000307766	KOG3656
ENSP00000307713	KOG3656
ENSP00000307445	KOG3656
ENSP00000307397	KOG3656
ENSP00000307259	KOG3656
ENSP00000306974	KOG3656
ENSP00000306662	KOG3656
ENSP00000306449	KOG3656
ENSP00000306129	KOG3656
ENSP00000305877	KOG3656
ENSP00000305640	KOG3656
ENSP00000305416	KOG3656
ENSP00000305372	KOG3656
ENSP00000305207	KOG3656
ENSP00000304767	KOG3656
ENSP00000304501	KOG3656
ENSP00000304414	KOG3656
ENSP00000304077	KOG3656
ENSP00000303775	KOG3656
ENSP00000303686	KOG3656
ENSP00000303549	KOG3656
ENSP00000303424	KOG3656
ENSP00000303149	KOG3656
ENSP00000302846	KOG3656
ENSP00000302811	KOG3656
ENSP00000302707	KOG3656
ENSP00000302676	KOG3656
ENSP00000302079	KOG3656
ENSP00000301974	KOG3656
ENSP00000301917	KOG3656
ENSP00000300098	KOG3656
ENSP00000299766	KOG3656
ENSP00000299727	KOG3656
ENSP00000299178	KOG3656
ENSP00000299092	KOG3656
ENSP00000298642	KOG3656
ENSP00000298440	KOG3656
ENSP00000298110	KOG3656
ENSP00000297469	KOG3656
ENSP00000297146	KOG3656
ENSP00000296677	KOG3656
ENSP00000296641	KOG3656
ENSP00000296271	KOG3656
ENSP00000296140	KOG3656
ENSP00000295683	KOG3656
ENSP00000295589	KOG3656
ENSP00000293897	KOG3656
ENSP00000292513	KOG3656
ENSP00000292303	KOG3656
ENSP00000292301	KOG3656
ENSP00000292174	KOG3656
ENSP00000291294	KOG3656
ENSP00000289753	KOG3656
ENSP00000287907	KOG3656
ENSP00000286603	KOG3656
ENSP00000284674	KOG3656
ENSP00000284311	KOG3656
ENSP00000282018	KOG3656
ENSP00000281806	KOG3656
ENSP00000280155	KOG3656
ENSP00000277942	KOG3656
ENSP00000276218	KOG3656
ENSP00000276198	KOG3656
ENSP00000276077	KOG3656
ENSP00000275216	KOG3656
ENSP00000275200	KOG3656
ENSP00000275198	KOG3656
ENSP00000275169	KOG3656
ENSP00000273430	KOG3656
ENSP00000273145	KOG3656
ENSP00000272928	KOG3656
ENSP00000272644	KOG3656
ENSP00000271357	KOG3656
ENSP00000270590	KOG3656
ENSP00000267549	KOG3656
ENSP00000267377	KOG3656
ENSP00000267015	KOG3656
ENSP00000265572	KOG3656
ENSP00000260843	KOG3656
ENSP00000258456	KOG3656
ENSP00000258400	KOG3656
ENSP00000258042	KOG3656
ENSP00000258034	KOG3656
ENSP00000257267	KOG3656
ENSP00000257254	KOG3656
ENSP00000257068	KOG3656
ENSP00000256906	KOG3656
ENSP00000255262	KOG3656
ENSP00000255008	KOG3656
ENSP00000249887	KOG3656
ENSP00000249389	KOG3656
ENSP00000249041	KOG3656
ENSP00000249016	KOG3656
ENSP00000248076	KOG3656
ENSP00000354652	KOG3656
ENSP00000356655	KOG3524
ENSP00000355060	KOG3524
ENSP00000232458	KOG3524
ENSP00000416797	KOG3654
ENSP00000374183	KOG3654
ENSP00000351684	KOG3654
ENSP00000381100	KOG1354
ENSP00000370113	KOG1354
ENSP00000336591	KOG1354
ENSP00000335083	KOG1354
ENSP00000262879	KOG3652
ENSP00000363708	KOG3653
ENSP00000351905	KOG3653
ENSP00000340361	KOG3653
ENSP00000257863	KOG3653
ENSP00000241416	KOG3653
ENSP00000268097	KOG2499
ENSP00000261416	KOG2499
ENSP00000396301	KOG2498
ENSP00000407067	KOG2497
ENSP00000398502	KOG2497
ENSP00000371345	KOG2497
ENSP00000352182	KOG2497
ENSP00000342546	KOG2497
ENSP00000341278	KOG2497
ENSP00000324709	KOG2497
ENSP00000313775	KOG2497
ENSP00000306160	KOG2497
ENSP00000281228	KOG2497
ENSP00000262365	KOG2497
ENSP00000256897	KOG2496
ENSP00000359890	KOG2494
ENSP00000282486	KOG2494
ENSP00000267287	KOG2494
ENSP00000257940	KOG2494
ENSP00000340465	KOG2493
ENSP00000272542	KOG2493
ENSP00000408119	KOG2424
ENSP00000398079	KOG2424
ENSP00000393018	KOG2424
ENSP00000391256	KOG2424
ENSP00000334743	KOG2424
ENSP00000334514	KOG2424
ENSP00000291386	KOG2424
ENSP00000261600	KOG2491
ENSP00000369237	KOG3659
ENSP00000346298	KOG3659
ENSP00000338627	KOG3659
ENSP00000330199	KOG3659
ENSP00000323549	KOG3659
ENSP00000305302	KOG3659
ENSP00000270349	KOG3659
ENSP00000266682	KOG3659
ENSP00000261707	KOG3659
ENSP00000354774	KOG4030
ENSP00000388987	KOG4384
ENSP00000383411	KOG4384
ENSP00000356444	KOG4384
ENSP00000356437	KOG4384
ENSP00000349359	KOG4384
ENSP00000325355	KOG4384
ENSP00000298229	KOG4384
ENSP00000385120	KOG4387
ENSP00000314813	KOG4387
ENSP00000313922	KOG4387
ENSP00000307889	KOG3295
ENSP00000377094	KOG4381
ENSP00000373420	KOG4381
ENSP00000370394	KOG4381
ENSP00000337732	KOG4381
ENSP00000323427	KOG4381
ENSP00000296343	KOG4381
ENSP00000268271	KOG4381
ENSP00000410862	KOG4381
ENSP00000381853	KOG4381
ENSP00000261700	KOG4380
ENSP00000387230	KOG3728
ENSP00000330032	KOG3728
ENSP00000302892	KOG4382
ENSP00000357409	KOG3726
ENSP00000295542	KOG3726
ENSP00000342858	KOG3727
ENSP00000279227	KOG3727
ENSP00000217289	KOG3727
ENSP00000346809	KOG3724
ENSP00000361640	KOG3725
ENSP00000212369	KOG3725
ENSP00000303211	KOG4389
ENSP00000264381	KOG4389
ENSP00000220616	KOG4389
ENSP00000354919	KOG3723
ENSP00000358241	KOG3720
ENSP00000323036	KOG3720
ENSP00000270593	KOG3720
ENSP00000256997	KOG3720
ENSP00000252816	KOG3293
ENSP00000337688	KOG2927
ENSP00000337926	KOG0965
ENSP00000323050	KOG0965
ENSP00000247001	KOG0965
ENSP00000309175	KOG2925
ENSP00000210060	KOG2924
ENSP00000419599	KOG2923
ENSP00000309515	KOG3290
ENSP00000263038	KOG3290
ENSP00000368798	KOG2921
ENSP00000307077	KOG2920
ENSP00000354476	KOG2588
ENSP00000348069	KOG2588
ENSP00000355672	KOG2929
ENSP00000234296	KOG2928
ENSP00000328287	KOG4692
ENSP00000407177	KOG0841
ENSP00000340989	KOG0841
ENSP00000309503	KOG0841
ENSP00000306330	KOG0841
ENSP00000300161	KOG0841
ENSP00000264335	KOG0841
ENSP00000248975	KOG0841
ENSP00000238081	KOG0841
ENSP00000352021	KOG4709
ENSP00000308466	KOG3033
ENSP00000392553	KOG3030
ENSP00000381302	KOG3030
ENSP00000364005	KOG3030
ENSP00000359204	KOG3030
ENSP00000352962	KOG3030
ENSP00000329697	KOG3030
ENSP00000294390	KOG3030
ENSP00000264775	KOG3030
ENSP00000263177	KOG3030
ENSP00000251473	KOG3030
ENSP00000402338	KOG3031
ENSP00000273064	KOG3036
ENSP00000253003	KOG3037
ENSP00000357748	KOG3034
ENSP00000417580	KOG3035
ENSP00000305696	KOG4700
ENSP00000287859	KOG4703
ENSP00000343497	KOG3039
ENSP00000337623	KOG4705
ENSP00000297761	KOG4704
ENSP00000341082	KOG4707
ENSP00000373810	KOG4706
ENSP00000369863	KOG4561
ENSP00000359222	KOG4561
ENSP00000328182	KOG4561
ENSP00000312017	KOG4561
ENSP00000348510	KOG4560
ENSP00000345532	KOG4563
ENSP00000390237	KOG4562
ENSP00000384982	KOG4562
ENSP00000382867	KOG4562
ENSP00000368320	KOG4562
ENSP00000368315	KOG4562
ENSP00000368304	KOG4562
ENSP00000368273	KOG4562
ENSP00000368266	KOG4562
ENSP00000368264	KOG4562
ENSP00000364847	KOG4562
ENSP00000364777	KOG4562
ENSP00000362457	KOG4562
ENSP00000359301	KOG4562
ENSP00000355198	KOG4562
ENSP00000354912	KOG4562
ENSP00000354660	KOG4562
ENSP00000350592	KOG4562
ENSP00000349085	KOG4562
ENSP00000347358	KOG4562
ENSP00000343706	KOG4562
ENSP00000335385	KOG4562
ENSP00000333487	KOG4562
ENSP00000332643	KOG4562
ENSP00000330694	KOG4562
ENSP00000329736	KOG4562
ENSP00000329199	KOG4562
ENSP00000328274	KOG4562
ENSP00000315064	KOG4562
ENSP00000314543	KOG4562
ENSP00000298974	KOG4562
ENSP00000298296	KOG4562
ENSP00000286482	KOG4562
ENSP00000285879	KOG4562
ENSP00000276344	KOG4562
ENSP00000244096	KOG4562
ENSP00000243314	KOG4562
ENSP00000218439	KOG4562
ENSP00000173898	KOG4562
ENSP00000372035	KOG0608
ENSP00000253339	KOG0608
ENSP00000416995	KOG4564
ENSP00000383558	KOG4564
ENSP00000381333	KOG4564
ENSP00000376177	KOG4564
ENSP00000362353	KOG4564
ENSP00000352561	KOG4564
ENSP00000327246	KOG4564
ENSP00000321999	KOG4564
ENSP00000320180	KOG4564
ENSP00000306620	KOG4564
ENSP00000272847	KOG4564
ENSP00000263281	KOG4564
ENSP00000262441	KOG4564
ENSP00000262178	KOG4564
ENSP00000222836	KOG4564
ENSP00000019103	KOG4564
ENSP00000361731	KOG4567
ENSP00000409346	KOG4566
ENSP00000341327	KOG4566
ENSP00000339428	KOG4566
ENSP00000330659	KOG4566
ENSP00000330341	KOG4566
ENSP00000329418	KOG4566
ENSP00000306939	KOG4566
ENSP00000305133	KOG4566
ENSP00000356070	KOG0604
ENSP00000350639	KOG0604
ENSP00000202788	KOG0604
ENSP00000373684	KOG0605
ENSP00000251472	KOG0605
ENSP00000229812	KOG0605
ENSP00000384313	KOG0606
ENSP00000365113	KOG0606
ENSP00000354671	KOG0606
ENSP00000262811	KOG0606
ENSP00000251472	KOG0606
ENSP00000361014	KOG0607
ENSP00000250896	KOG0607
ENSP00000398880	KOG0600
ENSP00000181839	KOG0600
ENSP00000402084	KOG0601
ENSP00000380675	KOG0601
ENSP00000262300	KOG0601
ENSP00000264029	KOG0602
ENSP00000386050	KOG0603
ENSP00000368884	KOG0603
ENSP00000363277	KOG0603
ENSP00000355927	KOG0603
ENSP00000346644	KOG0603
ENSP00000333896	KOG0603
ENSP00000301886	KOG0603
ENSP00000262752	KOG0603
ENSP00000261991	KOG0603
ENSP00000408512	KOG4091
ENSP00000324494	KOG4091
ENSP00000283628	KOG4091
ENSP00000263707	KOG4091
ENSP00000257915	KOG4091
ENSP00000251808	KOG4091
ENSP00000236255	KOG4091
ENSP00000418428	KOG4090
ENSP00000418124	KOG4090
ENSP00000378812	KOG4090
ENSP00000365769	KOG4090
ENSP00000362456	KOG4093
ENSP00000405962	KOG4092
ENSP00000292475	KOG4092
ENSP00000261822	KOG4095
ENSP00000223368	KOG4095
ENSP00000215115	KOG4095
ENSP00000364699	KOG4097
ENSP00000338293	KOG4096
ENSP00000367284	KOG4099
ENSP00000358510	KOG4099
ENSP00000356989	KOG4098
ENSP00000273398	KOG1352
ENSP00000286398	KOG0933
ENSP00000334148	KOG0282
ENSP00000304370	KOG0282
ENSP00000379712	KOG0931
ENSP00000372292	KOG0931
ENSP00000273221	KOG0931
ENSP00000338777	KOG0936
ENSP00000325369	KOG0936
ENSP00000303191	KOG0285
ENSP00000367872	KOG0286
ENSP00000311343	KOG0286
ENSP00000305260	KOG0286
ENSP00000261837	KOG0286
ENSP00000232564	KOG0286
ENSP00000229264	KOG0286
ENSP00000264926	KOG0287
ENSP00000375872	KOG0288
ENSP00000326340	KOG0288
ENSP00000227524	KOG0289
ENSP00000292807	KOG0938
ENSP00000349393	KOG0966
ENSP00000247655	KOG4527
ENSP00000261741	KOG0110
ENSP00000255389	KOG4142
ENSP00000312355	KOG4417
ENSP00000381590	KOG4140
ENSP00000358886	KOG4140
ENSP00000297416	KOG4140
ENSP00000233468	KOG0114
ENSP00000412922	KOG4146
ENSP00000210313	KOG4413
ENSP00000363745	KOG0117
ENSP00000358635	KOG0117
ENSP00000329246	KOG0117
ENSP00000295971	KOG0117
ENSP00000282641	KOG0117
ENSP00000281722	KOG0117
ENSP00000420195	KOG0118
ENSP00000417451	KOG0118
ENSP00000416959	KOG0118
ENSP00000415385	KOG0118
ENSP00000414302	KOG0118
ENSP00000394145	KOG0118
ENSP00000384573	KOG0118
ENSP00000382373	KOG0118
ENSP00000382296	KOG0118
ENSP00000376309	KOG0118
ENSP00000372484	KOG0118
ENSP00000372124	KOG0118
ENSP00000372104	KOG0118
ENSP00000371870	KOG0118
ENSP00000371802	KOG0118
ENSP00000371742	KOG0118
ENSP00000365946	KOG0118
ENSP00000365370	KOG0118
ENSP00000363573	KOG0118
ENSP00000362936	KOG0118
ENSP00000359645	KOG0118
ENSP00000355565	KOG0118
ENSP00000351108	KOG0118
ENSP00000350090	KOG0118
ENSP00000346694	KOG0118
ENSP00000341826	KOG0118
ENSP00000341285	KOG0118
ENSP00000322887	KOG0118
ENSP00000319690	KOG0118
ENSP00000318415	KOG0118
ENSP00000316042	KOG0118
ENSP00000314792	KOG0118
ENSP00000314311	KOG0118
ENSP00000313199	KOG0118
ENSP00000307155	KOG0118
ENSP00000304139	KOG0118
ENSP00000303712	KOG0118
ENSP00000297071	KOG0118
ENSP00000295470	KOG0118
ENSP00000266529	KOG0118
ENSP00000265753	KOG0118
ENSP00000262056	KOG0118
ENSP00000259983	KOG0118
ENSP00000250831	KOG0118
ENSP00000246194	KOG0118
ENSP00000238688	KOG0118
ENSP00000222956	KOG0118
ENSP00000366607	KOG0119
ENSP00000295767	KOG4149
ENSP00000219400	KOG4148
ENSP00000257770	KOG4419
ENSP00000365529	KOG4418
ENSP00000345060	KOG4418
ENSP00000223369	KOG0861
ENSP00000356579	KOG4568
ENSP00000353732	KOG4568
ENSP00000351665	KOG4568
ENSP00000327009	KOG4568
ENSP00000223398	KOG4568
ENSP00000346128	KOG4523
ENSP00000263121	KOG1649
ENSP00000383212	KOG1648
ENSP00000268989	KOG1648
ENSP00000216442	KOG1647
ENSP00000369757	KOG1646
ENSP00000354361	KOG1645
ENSP00000361577	KOG1644
ENSP00000289488	KOG1644
ENSP00000254193	KOG1644
ENSP00000379933	KOG1643
ENSP00000028008	KOG1642
ENSP00000406378	KOG1641
ENSP00000398885	KOG1641
ENSP00000233893	KOG1641
ENSP00000397604	KOG1640
ENSP00000264228	KOG1640
ENSP00000369989	KOG0738
ENSP00000335106	KOG0738
ENSP00000245121	KOG0738
ENSP00000254950	KOG0739
ENSP00000238497	KOG0739
ENSP00000394168	KOG3626
ENSP00000369135	KOG3626
ENSP00000320634	KOG3626
ENSP00000311291	KOG3626
ENSP00000309741	KOG3626
ENSP00000305974	KOG3626
ENSP00000289575	KOG3626
ENSP00000266509	KOG3626
ENSP00000261196	KOG3626
ENSP00000260126	KOG3626
ENSP00000256958	KOG3626
ENSP00000217159	KOG3626
ENSP00000351777	KOG0730
ENSP00000305494	KOG0730
ENSP00000274008	KOG0730
ENSP00000238789	KOG0730
ENSP00000240488	KOG3433
ENSP00000287394	KOG0732
ENSP00000238789	KOG0732
ENSP00000281701	KOG0733
ENSP00000318480	KOG0734
ENSP00000248633	KOG0735
ENSP00000303511	KOG0736
ENSP00000339016	KOG0737
ENSP00000387310	KOG4287
ENSP00000401734	KOG1721
ENSP00000400997	KOG1721
ENSP00000400852	KOG1721
ENSP00000400836	KOG1721
ENSP00000400386	KOG1721
ENSP00000399849	KOG1721
ENSP00000399157	KOG1721
ENSP00000398983	KOG1721
ENSP00000398977	KOG1721
ENSP00000398440	KOG1721
ENSP00000397784	KOG1721
ENSP00000397693	KOG1721
ENSP00000397365	KOG1721
ENSP00000397178	KOG1721
ENSP00000396857	KOG1721
ENSP00000396462	KOG1721
ENSP00000396402	KOG1721
ENSP00000396292	KOG1721
ENSP00000396144	KOG1721
ENSP00000395629	KOG1721
ENSP00000395259	KOG1721
ENSP00000394871	KOG1721
ENSP00000394757	KOG1721
ENSP00000394744	KOG1721
ENSP00000394248	KOG1721
ENSP00000394222	KOG1721
ENSP00000394086	KOG1721
ENSP00000393876	KOG1721
ENSP00000393835	KOG1721
ENSP00000392593	KOG1721
ENSP00000392335	KOG1721
ENSP00000392328	KOG1721
ENSP00000392024	KOG1721
ENSP00000391638	KOG1721
ENSP00000391563	KOG1721
ENSP00000391533	KOG1721
ENSP00000391200	KOG1721
ENSP00000391067	KOG1721
ENSP00000390627	KOG1721
ENSP00000389841	KOG1721
ENSP00000389566	KOG1721
ENSP00000389381	KOG1721
ENSP00000388421	KOG1721
ENSP00000388311	KOG1721
ENSP00000388287	KOG1721
ENSP00000388191	KOG1721
ENSP00000387836	KOG1721
ENSP00000387462	KOG1721
ENSP00000385939	KOG1721
ENSP00000385099	KOG1721
ENSP00000384896	KOG1721
ENSP00000384482	KOG1721
ENSP00000384179	KOG1721
ENSP00000384000	KOG1721
ENSP00000383643	KOG1721
ENSP00000383301	KOG1721
ENSP00000383222	KOG1721
ENSP00000383020	KOG1721
ENSP00000382987	KOG1721
ENSP00000382957	KOG1721
ENSP00000382950	KOG1721
ENSP00000382513	KOG1721
ENSP00000382022	KOG1721
ENSP00000381840	KOG1721
ENSP00000381694	KOG1721
ENSP00000381618	KOG1721
ENSP00000381537	KOG1721
ENSP00000381304	KOG1721
ENSP00000380999	KOG1721
ENSP00000380840	KOG1721
ENSP00000380480	KOG1721
ENSP00000380351	KOG1721
ENSP00000380325	KOG1721
ENSP00000380315	KOG1721
ENSP00000380293	KOG1721
ENSP00000380285	KOG1721
ENSP00000380174	KOG1721
ENSP00000380162	KOG1721
ENSP00000380106	KOG1721
ENSP00000380039	KOG1721
ENSP00000380019	KOG1721
ENSP00000379847	KOG1721
ENSP00000379707	KOG1721
ENSP00000379702	KOG1721
ENSP00000379689	KOG1721
ENSP00000379684	KOG1721
ENSP00000379482	KOG1721
ENSP00000379464	KOG1721
ENSP00000379458	KOG1721
ENSP00000379451	KOG1721
ENSP00000379368	KOG1721
ENSP00000379363	KOG1721
ENSP00000379255	KOG1721
ENSP00000379231	KOG1721
ENSP00000379208	KOG1721
ENSP00000379168	KOG1721
ENSP00000378792	KOG1721
ENSP00000378503	KOG1721
ENSP00000378418	KOG1721
ENSP00000378286	KOG1721
ENSP00000378201	KOG1721
ENSP00000377967	KOG1721
ENSP00000376135	KOG1721
ENSP00000376118	KOG1721
ENSP00000376110	KOG1721
ENSP00000376010	KOG1721
ENSP00000375822	KOG1721
ENSP00000375820	KOG1721
ENSP00000375598	KOG1721
ENSP00000375582	KOG1721
ENSP00000375416	KOG1721
ENSP00000374359	KOG1721
ENSP00000373773	KOG1721
ENSP00000373274	KOG1721
ENSP00000373151	KOG1721
ENSP00000373124	KOG1721
ENSP00000372683	KOG1721
ENSP00000372635	KOG1721
ENSP00000372553	KOG1721
ENSP00000371398	KOG1721
ENSP00000371242	KOG1721
ENSP00000370532	KOG1721
ENSP00000369777	KOG1721
ENSP00000369774	KOG1721
ENSP00000369270	KOG1721
ENSP00000368761	KOG1721
ENSP00000368698	KOG1721
ENSP00000368502	KOG1721
ENSP00000367651	KOG1721
ENSP00000367300	KOG1721
ENSP00000367069	KOG1721
ENSP00000366915	KOG1721
ENSP00000366902	KOG1721
ENSP00000366899	KOG1721
ENSP00000366894	KOG1721
ENSP00000366853	KOG1721
ENSP00000366527	KOG1721
ENSP00000366509	KOG1721
ENSP00000366384	KOG1721
ENSP00000366330	KOG1721
ENSP00000366273	KOG1721
ENSP00000366080	KOG1721
ENSP00000365931	KOG1721
ENSP00000365906	KOG1721
ENSP00000365514	KOG1721
ENSP00000365443	KOG1721
ENSP00000365382	KOG1721
ENSP00000364895	KOG1721
ENSP00000364798	KOG1721
ENSP00000364677	KOG1721
ENSP00000364675	KOG1721
ENSP00000364645	KOG1721
ENSP00000364430	KOG1721
ENSP00000364405	KOG1721
ENSP00000364358	KOG1721
ENSP00000364342	KOG1721
ENSP00000364023	KOG1721
ENSP00000363804	KOG1721
ENSP00000363747	KOG1721
ENSP00000363556	KOG1721
ENSP00000363344	KOG1721
ENSP00000363064	KOG1721
ENSP00000362763	KOG1721
ENSP00000362758	KOG1721
ENSP00000362609	KOG1721
ENSP00000362556	KOG1721
ENSP00000362551	KOG1721
ENSP00000362527	KOG1721
ENSP00000362446	KOG1721
ENSP00000362127	KOG1721
ENSP00000361857	KOG1721
ENSP00000361790	KOG1721
ENSP00000361784	KOG1721
ENSP00000361584	KOG1721
ENSP00000361373	KOG1721
ENSP00000360235	KOG1721
ENSP00000360069	KOG1721
ENSP00000360017	KOG1721
ENSP00000359802	KOG1721
ENSP00000359768	KOG1721
ENSP00000359740	KOG1721
ENSP00000358590	KOG1721
ENSP00000358217	KOG1721
ENSP00000357881	KOG1721
ENSP00000357356	KOG1721
ENSP00000356674	KOG1721
ENSP00000356375	KOG1721
ENSP00000355459	KOG1721
ENSP00000354794	KOG1721
ENSP00000354703	KOG1721
ENSP00000354694	KOG1721
ENSP00000354686	KOG1721
ENSP00000354680	KOG1721
ENSP00000354663	KOG1721
ENSP00000354586	KOG1721
ENSP00000354453	KOG1721
ENSP00000354414	KOG1721
ENSP00000354206	KOG1721
ENSP00000353957	KOG1721
ENSP00000353863	KOG1721
ENSP00000353652	KOG1721
ENSP00000353586	KOG1721
ENSP00000353515	KOG1721
ENSP00000353491	KOG1721
ENSP00000353058	KOG1721
ENSP00000352846	KOG1721
ENSP00000352836	KOG1721
ENSP00000352770	KOG1721
ENSP00000352444	KOG1721
ENSP00000352233	KOG1721
ENSP00000351939	KOG1721
ENSP00000351883	KOG1721
ENSP00000351686	KOG1721
ENSP00000351539	KOG1721
ENSP00000351530	KOG1721
ENSP00000351482	KOG1721
ENSP00000350576	KOG1721
ENSP00000350418	KOG1721
ENSP00000350295	KOG1721
ENSP00000350085	KOG1721
ENSP00000349803	KOG1721
ENSP00000349796	KOG1721
ENSP00000349723	KOG1721
ENSP00000349503	KOG1721
ENSP00000349494	KOG1721
ENSP00000349401	KOG1721
ENSP00000349161	KOG1721
ENSP00000348673	KOG1721
ENSP00000348501	KOG1721
ENSP00000347977	KOG1721
ENSP00000347910	KOG1721
ENSP00000347755	KOG1721
ENSP00000347730	KOG1721
ENSP00000347648	KOG1721
ENSP00000347611	KOG1721
ENSP00000347338	KOG1721
ENSP00000347045	KOG1721
ENSP00000347043	KOG1721
ENSP00000346810	KOG1721
ENSP00000346729	KOG1721
ENSP00000346603	KOG1721
ENSP00000346348	KOG1721
ENSP00000345809	KOG1721
ENSP00000345797	KOG1721
ENSP00000345637	KOG1721
ENSP00000345479	KOG1721
ENSP00000345339	KOG1721
ENSP00000345333	KOG1721
ENSP00000345140	KOG1721
ENSP00000345024	KOG1721
ENSP00000344828	KOG1721
ENSP00000344791	KOG1721
ENSP00000344782	KOG1721
ENSP00000344777	KOG1721
ENSP00000344308	KOG1721
ENSP00000344162	KOG1721
ENSP00000344129	KOG1721
ENSP00000343617	KOG1721
ENSP00000343581	KOG1721
ENSP00000343443	KOG1721
ENSP00000343116	KOG1721
ENSP00000342974	KOG1721
ENSP00000342818	KOG1721
ENSP00000342595	KOG1721
ENSP00000342021	KOG1721
ENSP00000342019	KOG1721
ENSP00000342002	KOG1721
ENSP00000341756	KOG1721
ENSP00000341528	KOG1721
ENSP00000341497	KOG1721
ENSP00000341236	KOG1721
ENSP00000341165	KOG1721
ENSP00000341151	KOG1721
ENSP00000340841	KOG1721
ENSP00000340799	KOG1721
ENSP00000340749	KOG1721
ENSP00000340683	KOG1721
ENSP00000340524	KOG1721
ENSP00000340514	KOG1721
ENSP00000340236	KOG1721
ENSP00000340171	KOG1721
ENSP00000340132	KOG1721
ENSP00000340004	KOG1721
ENSP00000339959	KOG1721
ENSP00000339823	KOG1721
ENSP00000339767	KOG1721
ENSP00000339764	KOG1721
ENSP00000339585	KOG1721
ENSP00000339314	KOG1721
ENSP00000339030	KOG1721
ENSP00000338860	KOG1721
ENSP00000338807	KOG1721
ENSP00000338774	KOG1721
ENSP00000338770	KOG1721
ENSP00000338572	KOG1721
ENSP00000338290	KOG1721
ENSP00000338217	KOG1721
ENSP00000338157	KOG1721
ENSP00000337852	KOG1721
ENSP00000337724	KOG1721
ENSP00000337473	KOG1721
ENSP00000337455	KOG1721
ENSP00000337368	KOG1721
ENSP00000337363	KOG1721
ENSP00000337320	KOG1721
ENSP00000337122	KOG1721
ENSP00000337081	KOG1721
ENSP00000337008	KOG1721
ENSP00000336719	KOG1721
ENSP00000336565	KOG1721
ENSP00000335437	KOG1721
ENSP00000334853	KOG1721
ENSP00000420727	KOG1721
ENSP00000420418	KOG1721
ENSP00000419923	KOG1721
ENSP00000419728	KOG1721
ENSP00000419687	KOG1721
ENSP00000419397	KOG1721
ENSP00000419057	KOG1721
ENSP00000418719	KOG1721
ENSP00000418684	KOG1721
ENSP00000417899	KOG1721
ENSP00000417696	KOG1721
ENSP00000417470	KOG1721
ENSP00000417424	KOG1721
ENSP00000417303	KOG1721
ENSP00000415836	KOG1721
ENSP00000415774	KOG1721
ENSP00000415772	KOG1721
ENSP00000415453	KOG1721
ENSP00000415016	KOG1721
ENSP00000414891	KOG1721
ENSP00000414887	KOG1721
ENSP00000414777	KOG1721
ENSP00000413660	KOG1721
ENSP00000413557	KOG1721
ENSP00000413411	KOG1721
ENSP00000412999	KOG1721
ENSP00000412998	KOG1721
ENSP00000412932	KOG1721
ENSP00000412383	KOG1721
ENSP00000412253	KOG1721
ENSP00000411491	KOG1721
ENSP00000411132	KOG1721
ENSP00000411084	KOG1721
ENSP00000411069	KOG1721
ENSP00000411051	KOG1721
ENSP00000410890	KOG1721
ENSP00000410734	KOG1721
ENSP00000410545	KOG1721
ENSP00000410447	KOG1721
ENSP00000409872	KOG1721
ENSP00000409652	KOG1721
ENSP00000409514	KOG1721
ENSP00000409463	KOG1721
ENSP00000409452	KOG1721
ENSP00000409118	KOG1721
ENSP00000409107	KOG1721
ENSP00000408792	KOG1721
ENSP00000408518	KOG1721
ENSP00000408030	KOG1721
ENSP00000407532	KOG1721
ENSP00000406318	KOG1721
ENSP00000406147	KOG1721
ENSP00000405641	KOG1721
ENSP00000405289	KOG1721
ENSP00000405154	KOG1721
ENSP00000404580	KOG1721
ENSP00000404403	KOG1721
ENSP00000403441	KOG1721
ENSP00000403159	KOG1721
ENSP00000403107	KOG1721
ENSP00000402874	KOG1721
ENSP00000402343	KOG1721
ENSP00000402069	KOG1721
ENSP00000401947	KOG1721
ENSP00000401894	KOG1721
ENSP00000334800	KOG1721
ENSP00000334762	KOG1721
ENSP00000334685	KOG1721
ENSP00000334394	KOG1721
ENSP00000334170	KOG1721
ENSP00000334146	KOG1721
ENSP00000333980	KOG1721
ENSP00000333802	KOG1721
ENSP00000333776	KOG1721
ENSP00000333725	KOG1721
ENSP00000333660	KOG1721
ENSP00000333595	KOG1721
ENSP00000333223	KOG1721
ENSP00000333192	KOG1721
ENSP00000332877	KOG1721
ENSP00000332861	KOG1721
ENSP00000332777	KOG1721
ENSP00000332750	KOG1721
ENSP00000332595	KOG1721
ENSP00000332433	KOG1721
ENSP00000332155	KOG1721
ENSP00000331927	KOG1721
ENSP00000331643	KOG1721
ENSP00000331626	KOG1721
ENSP00000331614	KOG1721
ENSP00000331577	KOG1721
ENSP00000331540	KOG1721
ENSP00000331465	KOG1721
ENSP00000331327	KOG1721
ENSP00000330994	KOG1721
ENSP00000330838	KOG1721
ENSP00000330785	KOG1721
ENSP00000330358	KOG1721
ENSP00000329793	KOG1721
ENSP00000329738	KOG1721
ENSP00000329365	KOG1721
ENSP00000329357	KOG1721
ENSP00000329141	KOG1721
ENSP00000328801	KOG1721
ENSP00000328732	KOG1721
ENSP00000328722	KOG1721
ENSP00000328515	KOG1721
ENSP00000328245	KOG1721
ENSP00000327597	KOG1721
ENSP00000327538	KOG1721
ENSP00000327143	KOG1721
ENSP00000326967	KOG1721
ENSP00000326630	KOG1721
ENSP00000326581	KOG1721
ENSP00000326249	KOG1721
ENSP00000326240	KOG1721
ENSP00000326200	KOG1721
ENSP00000325864	KOG1721
ENSP00000325668	KOG1721
ENSP00000325634	KOG1721
ENSP00000325546	KOG1721
ENSP00000325393	KOG1721
ENSP00000325326	KOG1721
ENSP00000325123	KOG1721
ENSP00000325038	KOG1721
ENSP00000325018	KOG1721
ENSP00000324605	KOG1721
ENSP00000324598	KOG1721
ENSP00000324450	KOG1721
ENSP00000324064	KOG1721
ENSP00000324056	KOG1721
ENSP00000323945	KOG1721
ENSP00000323670	KOG1721
ENSP00000323271	KOG1721
ENSP00000323183	KOG1721
ENSP00000323148	KOG1721
ENSP00000322899	KOG1721
ENSP00000322872	KOG1721
ENSP00000322545	KOG1721
ENSP00000322427	KOG1721
ENSP00000322265	KOG1721
ENSP00000322194	KOG1721
ENSP00000321963	KOG1721
ENSP00000321848	KOG1721
ENSP00000321812	KOG1721
ENSP00000321406	KOG1721
ENSP00000321132	KOG1721
ENSP00000321049	KOG1721
ENSP00000320627	KOG1721
ENSP00000320347	KOG1721
ENSP00000320188	KOG1721
ENSP00000320096	KOG1721
ENSP00000320050	KOG1721
ENSP00000319829	KOG1721
ENSP00000319716	KOG1721
ENSP00000319479	KOG1721
ENSP00000319305	KOG1721
ENSP00000319222	KOG1721
ENSP00000319053	KOG1721
ENSP00000318898	KOG1721
ENSP00000318373	KOG1721
ENSP00000318090	KOG1721
ENSP00000318057	KOG1721
ENSP00000317686	KOG1721
ENSP00000317614	KOG1721
ENSP00000317125	KOG1721
ENSP00000316933	KOG1721
ENSP00000315870	KOG1721
ENSP00000315664	KOG1721
ENSP00000315505	KOG1721
ENSP00000315173	KOG1721
ENSP00000314153	KOG1721
ENSP00000314080	KOG1721
ENSP00000313822	KOG1721
ENSP00000313582	KOG1721
ENSP00000313474	KOG1721
ENSP00000313443	KOG1721
ENSP00000313355	KOG1721
ENSP00000313258	KOG1721
ENSP00000313158	KOG1721
ENSP00000312277	KOG1721
ENSP00000312141	KOG1721
ENSP00000311957	KOG1721
ENSP00000311816	KOG1721
ENSP00000311679	KOG1721
ENSP00000310472	KOG1721
ENSP00000310301	KOG1721
ENSP00000310033	KOG1721
ENSP00000309812	KOG1721
ENSP00000309653	KOG1721
ENSP00000309606	KOG1721
ENSP00000309570	KOG1721
ENSP00000309330	KOG1721
ENSP00000309161	KOG1721
ENSP00000308759	KOG1721
ENSP00000308578	KOG1721
ENSP00000307908	KOG1721
ENSP00000307858	KOG1721
ENSP00000307774	KOG1721
ENSP00000307604	KOG1721
ENSP00000307023	KOG1721
ENSP00000306869	KOG1721
ENSP00000306351	KOG1721
ENSP00000305804	KOG1721
ENSP00000305373	KOG1721
ENSP00000305077	KOG1721
ENSP00000304985	KOG1721
ENSP00000304803	KOG1721
ENSP00000304769	KOG1721
ENSP00000304308	KOG1721
ENSP00000303915	KOG1721
ENSP00000303820	KOG1721
ENSP00000303696	KOG1721
ENSP00000302994	KOG1721
ENSP00000302855	KOG1721
ENSP00000302812	KOG1721
ENSP00000302770	KOG1721
ENSP00000302603	KOG1721
ENSP00000302502	KOG1721
ENSP00000302456	KOG1721
ENSP00000302455	KOG1721
ENSP00000302310	KOG1721
ENSP00000302222	KOG1721
ENSP00000301995	KOG1721
ENSP00000301744	KOG1721
ENSP00000301727	KOG1721
ENSP00000301547	KOG1721
ENSP00000301480	KOG1721
ENSP00000301475	KOG1721
ENSP00000301399	KOG1721
ENSP00000301318	KOG1721
ENSP00000301310	KOG1721
ENSP00000301233	KOG1721
ENSP00000301215	KOG1721
ENSP00000301096	KOG1721
ENSP00000301093	KOG1721
ENSP00000301073	KOG1721
ENSP00000301042	KOG1721
ENSP00000300996	KOG1721
ENSP00000300870	KOG1721
ENSP00000300850	KOG1721
ENSP00000300849	KOG1721
ENSP00000300619	KOG1721
ENSP00000300101	KOG1721
ENSP00000299927	KOG1721
ENSP00000299860	KOG1721
ENSP00000299687	KOG1721
ENSP00000299667	KOG1721
ENSP00000299575	KOG1721
ENSP00000299237	KOG1721
ENSP00000298299	KOG1721
ENSP00000298129	KOG1721
ENSP00000297565	KOG1721
ENSP00000296682	KOG1721
ENSP00000296233	KOG1721
ENSP00000296111	KOG1721
ENSP00000296091	KOG1721
ENSP00000295208	KOG1721
ENSP00000294753	KOG1721
ENSP00000294740	KOG1721
ENSP00000294702	KOG1721
ENSP00000293995	KOG1721
ENSP00000293805	KOG1721
ENSP00000293771	KOG1721
ENSP00000293725	KOG1721
ENSP00000293471	KOG1721
ENSP00000292928	KOG1721
ENSP00000292841	KOG1721
ENSP00000292633	KOG1721
ENSP00000292579	KOG1721
ENSP00000292562	KOG1721
ENSP00000292530	KOG1721
ENSP00000292450	KOG1721
ENSP00000292431	KOG1721
ENSP00000292176	KOG1721
ENSP00000292069	KOG1721
ENSP00000291770	KOG1721
ENSP00000291598	KOG1721
ENSP00000291187	KOG1721
ENSP00000291182	KOG1721
ENSP00000289788	KOG1721
ENSP00000351391	KOG1721
ENSP00000351280	KOG1721
ENSP00000351042	KOG1721
ENSP00000350958	KOG1721
ENSP00000350773	KOG1721
ENSP00000350696	KOG1721
ENSP00000288466	KOG1721
ENSP00000288177	KOG1721
ENSP00000287538	KOG1721
ENSP00000287461	KOG1721
ENSP00000285407	KOG1721
ENSP00000283268	KOG1721
ENSP00000282928	KOG1721
ENSP00000282869	KOG1721
ENSP00000282333	KOG1721
ENSP00000282326	KOG1721
ENSP00000282308	KOG1721
ENSP00000282296	KOG1721
ENSP00000282292	KOG1721
ENSP00000282286	KOG1721
ENSP00000282282	KOG1721
ENSP00000278772	KOG1721
ENSP00000278319	KOG1721
ENSP00000278314	KOG1721
ENSP00000277554	KOG1721
ENSP00000277225	KOG1721
ENSP00000276816	KOG1721
ENSP00000276594	KOG1721
ENSP00000276123	KOG1721
ENSP00000275423	KOG1721
ENSP00000273320	KOG1721
ENSP00000272223	KOG1721
ENSP00000271715	KOG1721
ENSP00000270649	KOG1721
ENSP00000270617	KOG1721
ENSP00000270459	KOG1721
ENSP00000270457	KOG1721
ENSP00000270451	KOG1721
ENSP00000270014	KOG1721
ENSP00000270001	KOG1721
ENSP00000269973	KOG1721
ENSP00000269844	KOG1721
ENSP00000269834	KOG1721
ENSP00000269829	KOG1721
ENSP00000268655	KOG1721
ENSP00000268154	KOG1721
ENSP00000267807	KOG1721
ENSP00000267294	KOG1721
ENSP00000266269	KOG1721
ENSP00000266116	KOG1721
ENSP00000265827	KOG1721
ENSP00000264834	KOG1721
ENSP00000264808	KOG1721
ENSP00000264674	KOG1721
ENSP00000264010	KOG1721
ENSP00000263805	KOG1721
ENSP00000263381	KOG1721
ENSP00000263095	KOG1721
ENSP00000262894	KOG1721
ENSP00000262630	KOG1721
ENSP00000262525	KOG1721
ENSP00000262383	KOG1721
ENSP00000262366	KOG1721
ENSP00000262259	KOG1721
ENSP00000262238	KOG1721
ENSP00000262085	KOG1721
ENSP00000262032	KOG1721
ENSP00000261683	KOG1721
ENSP00000261560	KOG1721
ENSP00000261438	KOG1721
ENSP00000261332	KOG1721
ENSP00000259883	KOG1721
ENSP00000258963	KOG1721
ENSP00000255998	KOG1721
ENSP00000255746	KOG1721
ENSP00000255616	KOG1721
ENSP00000255129	KOG1721
ENSP00000254321	KOG1721
ENSP00000254166	KOG1721
ENSP00000254165	KOG1721
ENSP00000253159	KOG1721
ENSP00000253144	KOG1721
ENSP00000253115	KOG1721
ENSP00000252979	KOG1721
ENSP00000252840	KOG1721
ENSP00000252799	KOG1721
ENSP00000252797	KOG1721
ENSP00000252463	KOG1721
ENSP00000252211	KOG1721
ENSP00000252207	KOG1721
ENSP00000252206	KOG1721
ENSP00000250916	KOG1721
ENSP00000250076	KOG1721
ENSP00000248071	KOG1721
ENSP00000247956	KOG1721
ENSP00000247930	KOG1721
ENSP00000247584	KOG1721
ENSP00000246229	KOG1721
ENSP00000245663	KOG1721
ENSP00000244576	KOG1721
ENSP00000244316	KOG1721
ENSP00000243914	KOG1721
ENSP00000243643	KOG1721
ENSP00000243639	KOG1721
ENSP00000242810	KOG1721
ENSP00000242804	KOG1721
ENSP00000242480	KOG1721
ENSP00000240731	KOG1721
ENSP00000240719	KOG1721
ENSP00000240499	KOG1721
ENSP00000239938	KOG1721
ENSP00000235657	KOG1721
ENSP00000232014	KOG1721
ENSP00000230122	KOG1721
ENSP00000228682	KOG1721
ENSP00000228437	KOG1721
ENSP00000228289	KOG1721
ENSP00000223459	KOG1721
ENSP00000223428	KOG1721
ENSP00000223210	KOG1721
ENSP00000222584	KOG1721
ENSP00000221665	KOG1721
ENSP00000221327	KOG1721
ENSP00000219782	KOG1721
ENSP00000219478	KOG1721
ENSP00000219091	KOG1721
ENSP00000311596	KOG1721
ENSP00000311521	KOG1721
ENSP00000311319	KOG1721
ENSP00000311183	KOG1721
ENSP00000310878	KOG1721
ENSP00000219069	KOG1721
ENSP00000217130	KOG1721
ENSP00000216923	KOG1721
ENSP00000215057	KOG1721
ENSP00000211936	KOG1721
ENSP00000196548	KOG1721
ENSP00000196489	KOG1721
ENSP00000196482	KOG1721
ENSP00000155093	KOG1721
ENSP00000012134	KOG1721
ENSP00000008311	KOG1721
ENSP00000005082	KOG1721
ENSP00000216465	KOG0868
ENSP00000383939	KOG1844
ENSP00000378788	KOG1844
ENSP00000366876	KOG1844
ENSP00000363124	KOG1844
ENSP00000322579	KOG1844
ENSP00000257745	KOG1844
ENSP00000215570	KOG1733
ENSP00000408398	KOG1732
ENSP00000404254	KOG1732
ENSP00000392356	KOG1732
ENSP00000388916	KOG1732
ENSP00000381903	KOG1732
ENSP00000353928	KOG1732
ENSP00000346027	KOG1732
ENSP00000345216	KOG1887
ENSP00000274030	KOG1887
ENSP00000411847	KOG1886
ENSP00000396976	KOG1886
ENSP00000395538	KOG1886
ENSP00000406405	KOG1737
ENSP00000332576	KOG1737
ENSP00000318723	KOG1737
ENSP00000315410	KOG1737
ENSP00000263847	KOG1737
ENSP00000258679	KOG1737
ENSP00000234453	KOG1737
ENSP00000007414	KOG1737
ENSP00000411584	KOG4282
ENSP00000305906	KOG4282
ENSP00000309629	KOG1735
ENSP00000298159	KOG1735
ENSP00000246069	KOG1735
ENSP00000354571	KOG1734
ENSP00000340979	KOG1734
ENSP00000369862	KOG1739
ENSP00000366563	KOG0904
ENSP00000352121	KOG0904
ENSP00000289153	KOG0904
ENSP00000263967	KOG0904
ENSP00000373713	KOG1889
ENSP00000230124	KOG1888
ENSP00000383762	KOG1399
ENSP00000356729	KOG1399
ENSP00000356723	KOG1399
ENSP00000346901	KOG1399
ENSP00000254090	KOG1399
ENSP00000236166	KOG1399
ENSP00000216187	KOG1399
ENSP00000209929	KOG1399
ENSP00000306344	KOG1398
ENSP00000389813	KOG1469
ENSP00000264990	KOG1469
ENSP00000040663	KOG1468
ENSP00000309572	KOG1005
ENSP00000261712	KOG1463
ENSP00000353575	KOG1462
ENSP00000273783	KOG1461
ENSP00000315925	KOG1460
ENSP00000280701	KOG1394
ENSP00000266126	KOG1465
ENSP00000299259	KOG1464
ENSP00000324897	KOG0424
ENSP00000380178	KOG0425
ENSP00000263228	KOG0425
ENSP00000215574	KOG0425
ENSP00000338348	KOG0426
ENSP00000397453	KOG0427
ENSP00000272930	KOG0420
ENSP00000253023	KOG0420
ENSP00000395984	KOG0421
ENSP00000348838	KOG0421
ENSP00000344259	KOG0422
ENSP00000287156	KOG0422
ENSP00000264552	KOG0423
ENSP00000354684	KOG0428
ENSP00000300245	KOG0429
ENSP00000362863	KOG1726
ENSP00000303482	KOG1726
ENSP00000254901	KOG1726
ENSP00000165698	KOG1726
ENSP00000387928	KOG3209
ENSP00000385450	KOG3209
ENSP00000384222	KOG3209
ENSP00000370242	KOG3209
ENSP00000346151	KOG3209
ENSP00000304604	KOG3209
ENSP00000265293	KOG3209
ENSP00000323046	KOG1004
ENSP00000397334	KOG4625
ENSP00000382390	KOG4625
ENSP00000361596	KOG4625
ENSP00000358815	KOG4625
ENSP00000358795	KOG4625
ENSP00000343763	KOG3936
ENSP00000311977	KOG2333
ENSP00000376328	KOG0034
ENSP00000363939	KOG0034
ENSP00000335632	KOG0034
ENSP00000333873	KOG0034
ENSP00000300113	KOG0034
ENSP00000288861	KOG0034
ENSP00000234310	KOG0034
ENSP00000391372	KOG1118
ENSP00000369981	KOG1118
ENSP00000269886	KOG1118
ENSP00000318861	KOG2330
ENSP00000414221	KOG0587
ENSP00000399511	KOG0587
ENSP00000386213	KOG0587
ENSP00000347427	KOG0587
ENSP00000313644	KOG0587
ENSP00000265944	KOG0587
ENSP00000363899	KOG2883
ENSP00000363894	KOG2883
ENSP00000313050	KOG2883
ENSP00000216121	KOG2883
ENSP00000402537	KOG1089
ENSP00000371577	KOG1089
ENSP00000371221	KOG1089
ENSP00000363985	KOG1089
ENSP00000358136	KOG1089
ENSP00000221086	KOG1089
ENSP00000180173	KOG1089
ENSP00000309433	KOG1088
ENSP00000411397	KOG0586
ENSP00000389184	KOG0586
ENSP00000355884	KOG0586
ENSP00000310117	KOG0586
ENSP00000305976	KOG0586
ENSP00000300843	KOG0586
ENSP00000292055	KOG0586
ENSP00000270162	KOG0586
ENSP00000413009	KOG1085
ENSP00000332995	KOG1085
ENSP00000367570	KOG1084
ENSP00000352463	KOG1084
ENSP00000352262	KOG1084
ENSP00000333024	KOG1084
ENSP00000329097	KOG1084
ENSP00000323074	KOG1084
ENSP00000222270	KOG1084
ENSP00000206595	KOG1084
ENSP00000413697	KOG1087
ENSP00000408958	KOG1087
ENSP00000368818	KOG1087
ENSP00000245541	KOG1087
ENSP00000341344	KOG1086
ENSP00000311962	KOG1086
ENSP00000381109	KOG1081
ENSP00000348031	KOG1081
ENSP00000329167	KOG1081
ENSP00000313983	KOG1081
ENSP00000267197	KOG1080
ENSP00000262519	KOG1080
ENSP00000376204	KOG1083
ENSP00000282030	KOG1083
ENSP00000417980	KOG1082
ENSP00000414377	KOG1082
ENSP00000408583	KOG1082
ENSP00000398286	KOG1082
ENSP00000397323	KOG1082
ENSP00000388483	KOG1082
ENSP00000382886	KOG1082
ENSP00000373354	KOG1082
ENSP00000365877	KOG1082
ENSP00000364687	KOG1082
ENSP00000319208	KOG1082
ENSP00000349238	KOG1265
ENSP00000338185	KOG1265
ENSP00000334105	KOG1265
ENSP00000279230	KOG1265
ENSP00000260402	KOG1265
ENSP00000352336	KOG1264
ENSP00000260766	KOG1264
ENSP00000244007	KOG1264
ENSP00000287025	KOG1267
ENSP00000248643	KOG1267
ENSP00000240050	KOG1267
ENSP00000330271	KOG1266
ENSP00000233557	KOG1266
ENSP00000403834	KOG1263
ENSP00000356771	KOG1263
ENSP00000353393	KOG1263
ENSP00000313699	KOG1263
ENSP00000264613	KOG1263
ENSP00000360316	KOG1262
ENSP00000352271	KOG2859
ENSP00000354590	KOG2887
ENSP00000271375	KOG2887
ENSP00000354347	KOG1268
ENSP00000253778	KOG1268
ENSP00000355963	KOG1505
ENSP00000314036	KOG1505
ENSP00000310551	KOG1505
ENSP00000291572	KOG1505
ENSP00000285518	KOG1505
ENSP00000393953	KOG1067
ENSP00000340466	KOG1066
ENSP00000326227	KOG1066
ENSP00000420449	KOG1065
ENSP00000373973	KOG1065
ENSP00000305692	KOG1065
ENSP00000297625	KOG1065
ENSP00000264382	KOG1065
ENSP00000309690	KOG1064
ENSP00000251076	KOG1064
ENSP00000350967	KOG1063
ENSP00000377148	KOG1062
ENSP00000312442	KOG1062
ENSP00000261842	KOG1062
ENSP00000350199	KOG1061
ENSP00000314414	KOG1061
ENSP00000256658	KOG1061
ENSP00000261722	KOG1060
ENSP00000255194	KOG1060
ENSP00000369915	KOG1507
ENSP00000362617	KOG1507
ENSP00000362616	KOG1507
ENSP00000362171	KOG1507
ENSP00000320488	KOG1507
ENSP00000261182	KOG1507
ENSP00000355929	KOG2338
ENSP00000251089	KOG2338
ENSP00000221233	KOG1069
ENSP00000405627	KOG1068
ENSP00000398597	KOG1068
ENSP00000315476	KOG1068
ENSP00000305255	KOG3202
ENSP00000258301	KOG3202
ENSP00000242770	KOG3202
ENSP00000297273	KOG1699
ENSP00000244625	KOG2512
ENSP00000218340	KOG2512
ENSP00000344166	KOG0896
ENSP00000340305	KOG0896
ENSP00000326473	KOG0896
ENSP00000357384	KOG4841
ENSP00000410636	KOG3088
ENSP00000406547	KOG3088
ENSP00000316007	KOG3088
ENSP00000307275	KOG3088
ENSP00000268099	KOG3088
ENSP00000310006	KOG4846
ENSP00000246672	KOG4846
ENSP00000221855	KOG3206
ENSP00000418778	KOG4847
ENSP00000354961	KOG4845
ENSP00000221770	KOG4046
ENSP00000370808	KOG0749
ENSP00000360671	KOG0749
ENSP00000281456	KOG0749
ENSP00000281154	KOG0749
ENSP00000273130	KOG3905
ENSP00000258198	KOG3905
ENSP00000303145	KOG1691
ENSP00000262225	KOG1692
ENSP00000405926	KOG1693
ENSP00000299705	KOG1693
ENSP00000412124	KOG4367
ENSP00000298355	KOG4367
ENSP00000282391	KOG3741
ENSP00000360412	KOG2153
ENSP00000401177	KOG4365
ENSP00000345206	KOG3743
ENSP00000341243	KOG3743
ENSP00000260056	KOG0095
ENSP00000344741	KOG4363
ENSP00000245787	KOG4363
ENSP00000389934	KOG3745
ENSP00000358081	KOG4361
ENSP00000338814	KOG4361
ENSP00000287322	KOG4361
[truncated: 19,387 more rows]
