# Supplementary material for: Human Monogenic Disease Genes Have Frequently Functionally Redundant Paralogs
Source: PLoS Comput Biol. 2013 May 16;9(5):e1003073. doi: 10.1371/journal.pcbi.1003073 (PMC3656685; doi:10.1371/journal.pcbi.1003073)
Supplement: Dataset S1 — This supplementary file is an archive contains all the raw data and R scripts used in this study; also included in this archive is a detailed instruction for the readers to reproduce our main results, including all the figures, supplementary figures, and statistical tests except Figure 5, which was plotted manually. (ZIP) [file pcbi.1003073.s009.zip › Zhao_Chen_SupFile1_Archive_of_rawdata_and_scripts/01_dup_by_homology.R]

## -- Sep 7, 2012 --
## -- Weihua Chen ( chenwh550@gmail.com ) --
## -- tested : Sep 7, 2012 --

## -- email me if you have any questions regarding the R scripts or raw data files --

##############################################################
### !!!!!IMPORTANT!!!!!
### this script can be used to reproduce *Figure S1*
### set the correct working directory FIRST!!
##############################################################
#setwd("/path/to/this/script/file");
source("funcs.R"); ## -- load necessary functions

## -- NOTE: all the results in the main text and supplementary are based on definition 2 --
## ========= read disease genes =======
{
    d <- read.table(file = "00_rawdata/DISEASE_GENES_collective_all_three_sources.txt", header = T, as.is = T);
    
    ## -- definition 1: 
    ## -- MD : if a gene is marked as MD in any of the three sources
    ## -- PD : if a gene is makred as PD in at least one resources but NOT as MD in any of three sources
    ## -- ND : a gene is not PD or MD in any of the three sources --
    
    d$DSum1 <- "ND";
    d$DSum1[ d$DOMIM == "PD" | d$DGenomics2011 == "PD" | d$DCurrentBiology2008 == "PD" ] <- "PD";
    d$DSum1[ d$DSum1 != "PD" & (d$DOMIM == "MD" | d$DGenomics2011 == "MD" | d$DCurrentBiology2008 == "MD") ] <- "MD";
    table(d$DSum1);
    
    ## -- definition 2: 
    ## -- PD: if a gene is marked as PD in any of the three datasets
    ## -- MD: if a gene is makred as MD in at least one resources but NOT as PD in any of three sources
    ## -- ND: genes that are not marked as diseases-related in any of all three datasets --
    
    d$DSum2 <- "ND";
    d$DSum2[ d$DOMIM == "MD" | d$DGenomics2011 == "MD" | d$DCurrentBiology2008 == "MD" ] <- "MD";
    d$DSum2[ d$DSum2 != "MD" & (d$DOMIM == "PD" | d$DGenomics2011 == "PD" | d$DCurrentBiology2008 == "PD") ] <- "PD";
    table(d$DSum2);
}

## ==== NOTE: this isn't part of the official release ====
##  to add NCBI entrenz IDs ; works on my Mac 
{
	## -- load entrenz ID to ENSEMBL gene locus mapping; ENSEMBL version 59 
	ens <- read.delim(file = "~/databases/ensembl59/human_entrezID2gene.txt", header = T, as.is = T, sep = "\t", na.strings = "");
	ens <- ens[ complete.cases(ens), ];
	
	ens2entrenz <- tapply( ens$EntrezGene.ID, ens$Ensembl.Gene.ID, function(x) { paste( sort(x), collapse="," ) } );
	ens2entrenzFirst <- tapply( ens$EntrezGene.ID, ens$Ensembl.Gene.ID, function(x) { sort(x)[1] } );
	ens2entrenzCount <- tapply( ens$EntrezGene.ID, ens$Ensembl.Gene.ID, function(x) { length(unique(x)) } );
	
	d$EntrezIDs <- ens2entrenz[ as.character(rownames(d)) ];
	d$EntrezIDFirst <- ens2entrenzFirst[ as.character(rownames(d)) ];
	d$EntrezIDCounts <- ens2entrenzCount[ as.character(rownames(d)) ];
	d$EntrezIDCounts[ is.na( d$EntrezIDCounts ) ] <- 0;
	
	## -- write to external file --
	write.table(d, file = "00_rawdata/DSum1_DSum2_disease_genes_EMSEMBLIDs_and_entrezIDs.txt", sep = "\t", quote = F);
}

## ==== read duplicated genes by FASTA ====
{
    ## -- read protein to gene file --
    pro2gene <- read.delim(file = "00_rawdata/ENSEMBL_proteinID2geneID.txt", header = T, as.is = T, sep = "\t", na.strings = "");
    pro2gene <- pro2gene[ complete.cases(pro2gene),  ];
    a <- tapply(pro2gene$Ensembl.Gene.ID,  pro2gene$Ensembl.Protein.ID,  function(x) { return(x[1]) } );
    
    ## -- read self-blast hits --
    ## -- data obtained from the SIMAP project: http://boincsimap.org/boincsimap/ --
    dups <- read.delim(file = "00_rawdata/DUPLICATES_FASTA_SIMAP_PROTEIN.txt", header = F, as.is = T, col.names = c( "Gene", "Overlap", "Bitscore" ));
    ## -- set bitscore 80 & overlap >= 50 --
    dups <- dups[ dups$Overlap >= 0.5 & dups$Bitscore >= 80,  ];
    dups <- dups[ complete.cases(dups), ];
    
    a <- a[ names(a) %in% dups$Gene ];
    b <- a[ dups$Gene ]; ## this will take some time; please be patient!!
    dups$G <- b;
    dups <- dups[ complete.cases( dups ), ];
    
    ## -- cleanup --
    rm(a,b,pro2gene);
    
    ## -- add dups to d --
    d <- addDup( d, dups, overlap.cutoff= 0.5 );
    
    ## - show how many genes are duplicates: --
    table(d$dup);
}


## ==== analyses: effects of coverage cutoffs on the results ====
## -- using DSum1 as well DSum2 --
{
	########################################################
	## definition 1
    ########################################################
	## -- use definition 1: PNMDs go to the PD group --
    ## -- here I use a function to add duplicates and family size to disease gene list --
    ## -- cutoff 0.5 and plot --
    d1 <- addDup( d, dups, overlap.cutoff= 0.5 );
    singetsVSduplicates( d1, dup.col = "dup", disease.col="DSum1", famsize.col="famsize" , sizes.vec = 0:10, text.cex = 1, text2.cex = 0.4, xaxis.cex = 0.6, textx.incre=-0.6,
                         pdf= "dup_by_fasta_coverage50.pdf", pdf.ylab = "% of MDs in each group", pdf.xlab = "# of homologs in human");

    ## -- cutoff 0.6 --
    d1 <- addDup( d, dups, overlap.cutoff= 0.6 );
    singetsVSduplicates( d1, dup.col = "dup", disease.col="DSum1", famsize.col="famsize" , sizes.vec = 0:10, text.cex = 1, text2.cex = 0.4, xaxis.cex = 0.6, textx.incre=-0.6, panel.label= c("C", "D"),
                         pdf= "dup_by_fasta_coverage60.pdf", pdf.ylab = "% of MDs in each group", pdf.xlab = "# of homologs in human");

    ## -- cutoff 0.7 --
    d1 <- addDup( d, dups, overlap.cutoff= 0.7 );
    singetsVSduplicates( d1, dup.col = "dup", disease.col="DSum1", famsize.col="famsize" , sizes.vec = 0:10, text.cex = 1, text2.cex = 0.4, xaxis.cex = 0.6, textx.incre=-0.6, panel.label= c("E", "F"),
                         pdf= "dup_by_fasta_coverage70.pdf", pdf.ylab = "% of MDs in each group", pdf.xlab = "# of homologs in human");
    
    ## -- cutoff 0.8 --
    d1 <- addDup( d, dups, overlap.cutoff= 0.8 );
    singetsVSduplicates( d1, dup.col = "dup", disease.col="DSum1", famsize.col="famsize" , sizes.vec = 0:10, text.cex = 1, text2.cex = 0.4, xaxis.cex = 0.6, textx.incre=-0.6, panel.label= c("G", "H"),
                         pdf= "dup_by_fasta_coverage80.pdf", pdf.ylab = "% of MDs in each group", pdf.xlab = "# of homologs in human");
    
	########################################################
	## definition 2
    ########################################################
    #### ==== use definition 2: PNMDs go to the MD group =====
    ## -- cutoff 0.5 and plot --
    ## -- reproduce Figure S1 panel A,B --
    d1 <- addDup( d, dups, overlap.cutoff= 0.5 );
    singetsVSduplicates( d1, dup.col = "dup", disease.col="DSum2", famsize.col="famsize" , sizes.vec = 0:10, text.cex = 1, text2.cex = 0.4, xaxis.cex = 0.6, textx.incre=-0.6,
                         pdf= "dup_by_fasta_DSum2_coverage50.pdf", pdf.ylab = "% of MDs in each group", pdf.xlab = "# of homologs in human");
    
    ## -- cutoff 0.6 --
    ## -- reproduce Figure S1 panel C,D --
    d1 <- addDup( d, dups, overlap.cutoff= 0.6 );
    singetsVSduplicates( d1, dup.col = "dup", disease.col="DSum2", famsize.col="famsize" , sizes.vec = 0:10, text.cex = 1, text2.cex = 0.4, xaxis.cex = 0.6, textx.incre=-0.6, panel.label=c("C", "D"),
                         pdf= "dup_by_fasta_DSum2_coverage60.pdf", pdf.ylab = "% of MDs in each group", pdf.xlab = "# of homologs in human");
    
    ## -- cutoff 0.7 --
    ## -- reproduce Figure S1 panel E,F --    
    d1 <- addDup( d, dups, overlap.cutoff= 0.7 );
    singetsVSduplicates( d1, dup.col = "dup", disease.col="DSum2", famsize.col="famsize" , sizes.vec = 0:10, text.cex = 1, text2.cex = 0.4, xaxis.cex = 0.6, textx.incre=-0.6, panel.label= c("E","F"),
                         pdf= "dup_by_fasta_DSum2_coverage70.pdf", pdf.ylab = "% of MDs in each group", pdf.xlab = "# of homologs in human");
    
    ## -- cutoff 0.8 --
    ## -- reproduce Figure S1 panel G,H --
    d1 <- addDup( d, dups, overlap.cutoff= 0.8 );
    singetsVSduplicates( d1, dup.col = "dup",disease.col="DSum2", famsize.col="famsize" , sizes.vec = 0:10, text.cex = 1, text2.cex = 0.4, xaxis.cex = 0.6, textx.incre=-0.6, panel.label= c("G", "H"),
                         pdf= "dup_by_fasta_DSum2_coverage80.pdf", pdf.ylab = "% of MDs in each group", pdf.xlab = "# of homologs in human");
    
    ## save.image(file = "dupByFASTA.RData");
}
