# Supplementary material for: Human Monogenic Disease Genes Have Frequently Functionally Redundant Paralogs
Source: PLoS Comput Biol. 2013 May 16;9(5):e1003073. doi: 10.1371/journal.pcbi.1003073 (PMC3656685; doi:10.1371/journal.pcbi.1003073)
Supplement: Dataset S1 — This supplementary file is an archive contains all the raw data and R scripts used in this study; also included in this archive is a detailed instruction for the readers to reproduce our main results, including all the figures, supplementary figures, and statistical tests except Figure 5, which was plotted manually. (ZIP) [file pcbi.1003073.s009.zip › Zhao_Chen_SupFile1_Archive_of_rawdata_and_scripts/02_dup_by_euNOG.R]

## -- Sep 7, 2012 --
## -- Weihua Chen ( chenwh550@gmail.com )
## -- email me if you have any questions regarding the R scripts or raw data files --
## -- tested Sep 7, 2012 --

##############################################################
### !!!!!IMPORTANT!!!!!
### this script can be used to reproduce *Figure S2*
### set the correct working directory FIRST!!
##############################################################

#setwd("/path/to/this/script/file");
source("funcs.R"); ## -- load necessary functions

## -- NOTE: all the results in the main text and supplementary are based on definition 2 --
## ========= read disease genes =======
{
    d <- read.table(file = "00_rawdata/DISEASE_GENES_collective_all_three_sources.txt", header = T, as.is = T);
    
    ## -- definition 1: 
    ## -- MD : if a gene is marked as MD in any of the three sources
    ## -- PD : if a gene is makred as PD in at least one resources but NOT as MD in any of three sources
    ## -- ND : a gene is not PD or MD in any of the three sources --
    
    d$DSum1 <- "ND";
    d$DSum1[ d$DOMIM == "PD" | d$DGenomics2011 == "PD" | d$DCurrentBiology2008 == "PD" ] <- "PD";
    d$DSum1[ d$DSum1 != "PD" & (d$DOMIM == "MD" | d$DGenomics2011 == "MD" | d$DCurrentBiology2008 == "MD") ] <- "MD";
    table(d$DSum1);
    
    ## -- definition 2: 
    ## -- PD: if a gene is marked as PD in any of the three datasets
    ## -- MD: if a gene is makred as MD in at least one resources but NOT as PD in any of three sources
    ## -- ND: genes that are not marked as diseases-related in any of all three datasets --
    
    d$DSum2 <- "ND";
    d$DSum2[ d$DOMIM == "MD" | d$DGenomics2011 == "MD" | d$DCurrentBiology2008 == "MD" ] <- "MD";
    d$DSum2[ d$DSum2 != "MD" & (d$DOMIM == "PD" | d$DGenomics2011 == "PD" | d$DCurrentBiology2008 == "PD") ] <- "PD";
    table(d$DSum2);
}

## ==== read duplicated genes by euNOG ====
{
    ## -- read protein to gene file --
    pro2gene <- read.delim(file = "00_rawdata/ENSEMBL_proteinID2geneID.txt", header = T, as.is = T, sep = "\t", na.strings = "");
    pro2gene <- pro2gene[ complete.cases(pro2gene),  ];
    a <- tapply(pro2gene$Ensembl.Gene.ID,  pro2gene$Ensembl.Protein.ID,  function(x) { return(x[1]) } );
    
    ## -- read genes in clusters --
    ogs <- read.delim(file = "00_rawdata/EUNOG_plus_KOG_EGGNOG3.txt", header = T, as.is = T, comment.char="#");
    
    ## -- translate proteins to genes --
    a <- a[ names(a) %in% ogs$Gene ];
    b <- a[ ogs$Gene ];
    ogs$G <- b;
    ogs <- ogs[ complete.cases( ogs ), ];
    
    ## -- get duplicates; duplicates are defined those in the same OG --
    og2size <- table(ogs$OG);
    dups <- ogs[ ogs$OG %in% names( og2size[ og2size >= 2 ] ),  ];
    
    dups$famsize <- og2size[ dups$OG ];
    dups$famsize[ is.na( dups$famsize ) ] <- 0;
    
    g2famsize <- tapply( dups$famsize, dups$G, max );
    
    g2famsize <- g2famsize - 1;
    
    ## -- add dups to d --
    d$famsize <- g2famsize[ rownames(d) ];
    d$famsize[ is.na( d$famsize ) ] <- 0;
    d$dup <- "Y";
    d$dup[ d$famsize == 0 ] <- "N";
    
    ## -- cleanup --
    rm(a, b, g2famsize, og2size, dups, ogs, pro2gene );    
    
    table(d$dup); ## -- number of duplicates --
}

## ==== analyses: Singlets versus duplciates ====
{
    ## -- dsum 1 --
    singetsVSduplicates( d, dup.col = "dup", disease.col="DSum1", famsize.col="famsize" , 
                         pdf= "dup_by_euNOG_dsum1.pdf", pdf.ylab = "% of MDs in each group", pdf.xlab = "# of homology in human", 
                         sizes.vec = 0:10, text.cex = 1, text2.cex = 0.8, xaxis.cex = 0.6, textx.incre= -0.6);
    
    ## ==== reproduce Figure S2 ====
    ## -- dsum 2 --
    singetsVSduplicates( d, dup.col = "dup", disease.col="DSum2", famsize.col="famsize" ,
                         pdf= "dup_by_euNOG_dsum2.pdf", pdf.ylab = "% of MDs in each group", pdf.xlab = "# of homology in human", 
                         sizes.vec = 0:10, text.cex = 1, text2.cex = 0.8, xaxis.cex = 0.6, textx.incre= -0.6);
    
    ## save.image(file = "dupByEUNOG.RData");
}
