# Supplementary material for: Human Monogenic Disease Genes Have Frequently Functionally Redundant Paralogs
Source: PLoS Comput Biol. 2013 May 16;9(5):e1003073. doi: 10.1371/journal.pcbi.1003073 (PMC3656685; doi:10.1371/journal.pcbi.1003073)
Supplement: Dataset S1 — This supplementary file is an archive contains all the raw data and R scripts used in this study; also included in this archive is a detailed instruction for the readers to reproduce our main results, including all the figures, supplementary figures, and statistical tests except Figure 5, which was plotted manually. (ZIP) [file pcbi.1003073.s009.zip › Zhao_Chen_SupFile1_Archive_of_rawdata_and_scripts/03_dup_by_treefam.R]

## -- Sep 7, 2012 --
## -- Weihua Chen --
## -- email me if you have any questions regarding the R scripts or raw data files --

##############################################################
### !!!!!IMPORTANT!!!!!
### this script can be used to reproduce most of the Figures 
###    supplementary figures 
### set the correct working directory FIRST!!
##############################################################
#setwd("/path/to/this/script/file");
source("funcs.R"); ## -- load necessary functions

### ==== load raw data first ====
{
	age <- read.table(file = "00_rawdata/DATA_DUP_BY_TREEFAM_ALL.txt", header = T, as.is = T, sep = "\t");
	dups.lite <- read.table(file = "00_rawdata/DATA_DUPPAIRS_LITE_BY_TREEFAM_ALL.txt", header = T, as.is = T, sep = "\t");
   	
   	## -- count the numbers of duplicates and singletons --
   	table(age$dupTreeFam);
}

#### ==== figure 1: ====
{
    ## -- definition 1: genes associated with both MD and PD (in different datasets) are assigned to the PD group --
    singetsVSduplicates( age, dup.col = "dupTreeFam", disease.col="dSum1", famsize.col="famsizeTreeFam2" ,
                         pdf= "figx_dup_by_treefam_dsum1.pdf", pdf.ylab = "% of MDs in each group", pdf.xlab = "# of homologs in human", 
                         sizes.vec = 0:10, text.cex = 1, text2.cex = .8, xaxis.cex = 1, textx.incre= -0.6, pvalue.cex = 0.6);
    
    ## == Figure 1 ==
    ## -- definition 2: genes associated with both MD and PD (in different datasets) are assigned to the MD group --
    singetsVSduplicates( age, dup.col = "dupTreeFam", disease.col="DSum2", famsize.col="famsizeTreeFam2" ,
                         pdf= "fig1_dup_by_treefam_dsum2.pdf", pdf.ylab = "% of MDs in each group", pdf.xlab = "# of homologs in human", 
                         sizes.vec = 0:10, text.cex = 1, text2.cex = .8, xaxis.cex = 1, textx.incre= -0.6, pvalue.cex = 0.6);
}

#### ==== figure 2 & figure S3 ====
{
    ## -- definition 1: genes associated with both MD and PD (in different datasets) are assigned to the PD group --
    ## -- part 1 : asPearson --
    xlim <- c(0, 2.2);
    stat.aePearson <- plotMDNDEx( dups.lite, pdf.height = 5, pdf.width= 10,
                                  cat.col = "dSumSum", dat.col = "aePearson",  age.col="MRD", cats = c("MD", "ND"), xlim = xlim,
                                  pdf = "aePearson.pdf", xls = "aePearson.xls", 
                                  ylab = "Pearson correlation", xlab = "branch length (MRD)", outline = T, pvalue.cex = 0.8, boxplot.ymax = 1.1, boxplot.text.xadd = 0.5 );
    
    stat.jpPearson <- plotMDNDEx( dups.lite, pdf.height = 5, pdf.width= 10,
                                  cat.col = "dSumSum", dat.col = "jpPearson",  age.col="MRD", cats = c("MD", "ND"), xlim = xlim,
                                  pdf = "jpPearson.pdf", xls = "jpPearson.xls", 
                                  ylab = "Pearson correlation", xlab = "branch length (MRD)" , outline = T, pvalue.cex = 1, boxplot.ymax = 1.1, boxplot.text.xadd = 0.5);
    
    ## -- part 2: sequence identity --
    stat.overallID <- plotMDNDEx( dups.lite, pdf.height = 5, pdf.width= 10, 
                                  cat.col = "dSumSum", dat.col = "aa_overall_id",  age.col="MRD", cats = c("MD", "ND"), xlim = xlim,
                                  pdf = "aa_overall_id.pdf", xls = "aa_overall_id.xls", 
                                  ylab = "Overall sequence identity (%)", xlab = "branch length (MRD)", outline = T, pvalue.cex = 1, panel.label=c("C", "D"),  boxplot.text.xadd = 0.5 );
    
    ## ==== figure 2 ====
    ## -- definition 2: genes associated with both MD and PD (in different datasets) are assigned to the MD group --
    ## -- aePearson --
    xlim <- c(0, 2.2);
    ## figure 2 panel A,B
    stat.aePearson.dsumsum2 <- plotMDNDEx( dups.lite, pdf.height = 5, pdf.width= 10,
                                           cat.col = "DSumSum2", dat.col = "aePearson",  age.col="MRD", cats = c("MD", "ND"), xlim = xlim,
                                           pdf = "DSumSum2_aePearson.pdf", xls = "aePearson_DSumSum2.xls", 
                                           ylab = "Pearson correlation", xlab = "branch length (MRD)", outline = T, pvalue.cex = 1, boxplot.ymax = 1.1 ,  boxplot.text.xadd = 0.5);
    ## figure 2 panel C,D
    ## -- part 2: sequence identity --
    stat.overallID.dsumsum2 <- plotMDNDEx( dups.lite, pdf.height = 5, pdf.width= 10, 
                                           cat.col = "DSumSum2", dat.col = "aa_overall_id",  age.col="MRD", cats = c("MD", "ND"), xlim = xlim,
                                           pdf = "dsumsum2_aa_overall_id.pdf", xls = "aa_overall_id_dsumsum2.xls", 
                                           ylab = "Overall sequence identity (%)", xlab = "branch length (MRD)", outline = T, pvalue.cex = 1, panel.label=c("C", "D") ,  boxplot.text.xadd = 0.5);

	## ==== figure S3 ====
    ## -- jpPearson --
    stat.jpPearson.dsumsum2 <- plotMDNDEx( dups.lite, pdf.height = 5, pdf.width= 10,
                                           cat.col = "DSumSum2", dat.col = "jpPearson",  age.col="MRD", cats = c("MD", "ND"), xlim = xlim,
                                           pdf = "dsumsum2_jpPearson.pdf", xls = "jpPearson_dsumsum2.xls", 
                                           ylab = "Pearson correlation", xlab = "branch length (MRD)" , outline = T, pvalue.cex = 1, boxplot.ymax = 1.1,  boxplot.text.xadd = 0.5);
}

#### ==== figure 3 and figure S4 : gene ontology ====
{
    ## -- definition 1: genes associated with both MD and PD (in different datasets) are assigned to the PD group --
    stat.goSemSimNorm.mf <- plotMDNDEx( dups.lite[ !is.na(dups.lite$norm.goSemSim.mf.leaf) & dups.lite$norm.goSemSim.mf.leaf >= 0,  ], pdf.height = 5, pdf.width= 10,
                     cat.col = "dSumSum", dat.col = "norm.goSemSim.mf.leaf",  age.col="MRD", cats = c("MD", "ND"), xlim = xlim,
                     pdf = "normGO_mf_leaf.pdf", xls = "nromGO_mf_leaf.xls",
                     ylab = "Normalized GO Term Semantic Similarity ", xlab = "branch length (MRD)", outline = T, pvalue.cex = 1, boxplot.text.xadd = 0.5);
    
    stat.goSemSimNorm.mf.count <- plotMDNDEx( dups.lite[ !is.na(dups.lite$goCount.mf.leaf) & dups.lite$goCount.mf.leaf >= 0,  ], pdf.height=5, pdf.width=10,
                     cat.col = "dSumSum", dat.col = "goCount.mf.leaf",  age.col="MRD", cats = c("MD", "ND"), xlim = xlim, 
                     pdf = "goCount.mf.leaf.pdf", xls = "goCount.mf.leaf.xls", 
                     ylab = "GO Term Count", xlab = "branch length (MRD)", outline = T, pvalue.cex = 1 , boxplot.text.xadd = 0.5, boxplot.text.yadd = 2);
    
    
    ## -- definition 2: genes associated with both MD and PD (in different datasets) are assigned to the MD group --
    ## == Figure 3 ==
    stat.goSemSimNorm.mf.def2 <- plotMDNDEx( dups.lite[ !is.na(dups.lite$norm.goSemSim.mf.leaf) & dups.lite$norm.goSemSim.mf.leaf >= 0,  ], pdf.height = 5, pdf.width= 10,
                                        cat.col = "DSumSum2", dat.col = "norm.goSemSim.mf.leaf",  age.col="MRD", cats = c("MD", "ND"), xlim = xlim,
                                        pdf = "normGO_mf_leaf.pdf", xls = "nromGO_mf_leaf.xls",
                                        ylab = "Normalized GO Term Semantic Similarity ", xlab = "branch length (MRD)", outline = T, pvalue.cex = 1, boxplot.text.xadd = 0.5, boxplot.text.yadd = 0);
    
    ## == Figure S4 ==
    stat.goSemSimNorm.mf.count.def2 <- plotMDNDEx( dups.lite[ !is.na(dups.lite$goCount.mf.leaf) & dups.lite$goCount.mf.leaf >= 0,  ], pdf.height=5, pdf.width=10,
                                              cat.col = "DSumSum2", dat.col = "goCount.mf.leaf",  age.col="MRD", cats = c("MD", "ND"), xlim = xlim, 
                                              pdf = "goCount.mf.leaf.pdf", xls = "goCount.mf.leaf.xls", 
                                              ylab = "GO Term Count", xlab = "branch length (MRD)", outline = T, pvalue.cex = 1, boxplot.text.xadd = 0.5, boxplot.text.yadd = 2 );
    
}

#### ===== figure S5: ppi / protein protein interaction =====
{
    ## -- definition 1: genes associated with both MD and PD (in different datasets) are assigned to the PD group --
    stat.sharedPPI.xm <- plotMDNDEx( dups.lite, pdf.height = 5, pdf.width= 10, xlim  = xlim, boxplot.ymax= 0,
                                     cat.col = "dSumSum", dat.col = "ppixm.shared",  age.col="MRD", cats = c("MD", "ND"), 
                                     pdf = "ppixm.shared.pdf", xls = "ppixm.shared.xls", 
                                     ylab = "shared PPI (%)", xlab = "branch length (MRD)", outline = T, boxplot.text.xadd = 0.5, boxplot.text.yadd = 0.2);
    
    ## -- definition 2: genes associated with both MD and PD (in different datasets) are assigned to the MD group --
    ## -- Figure S5 --
    stat.sharedPPI.xm.def2 <- plotMDNDEx( dups.lite, pdf.height = 5, pdf.width= 10, xlim  = xlim, boxplot.ymax= 0,
                                     cat.col = "DSumSum2", dat.col = "ppixm.shared",  age.col="MRD", cats = c("MD", "ND"), 
                                     pdf = "ppixm.shared.pdf", xls = "ppixm.shared.xls", 
                                     ylab = "shared PPI (%)", xlab = "branch length (MRD)", outline = T, boxplot.text.xadd = 0.5, boxplot.text.yadd = 0.2);
    
}

#### ===== figure 4: evolution & figure S6 =====
{
    ## -- definition 1: genes associated with both MD and PD (in different datasets) are assigned to the PD group --
    ## -- part 1: dNs --
    pdf(file = "dnMouse_dnRhesus_boxplot.pdf", height= 5, width = 10 );
    par(mfrow = c(1,4));
    mdVSndBxpltDN( age, dnCol = "dnMouse", diseaseCol = "dSum1", dupCol = "dupTreeFam", ylab = paste( "dN (Human", "-Mouse", "one-to-one orthologs)" ), cols = c("darkred", "darkgreen"), names = c( "MD", "ND" ), outline = T, panel.label = "A", pvalue.cex=1, boxplot.text.xadd = 0.5, boxplot.text.cex = 1.2);
    mdVSndBxpltDN( age, dnCol = "dnMacaca", diseaseCol = "dSum1", dupCol = "dupTreeFam", ylab = paste( "dN (Human", "-Macaca", "one-to-one orthologs)" ), cols = c("darkred", "darkgreen"), names = c( "MD", "ND" ), outline = T, panel.label = "B", boxplot.text.xadd = 0.5, boxplot.text.cex = 1.2, boxplot.text.yadd = 0.1);
    
    dupVSsinBxpltDN( age, dnCol = "dnMouse", diseaseCol = "dSum1", dupCol = "dupTreeFam", ylab = "dn Human-Mouse", cols = c("blue", "darkblue"), names = c( "MD\nDuplicates", "MD\nSinglets" ), outline = T, panel.label = "C", boxplot.text.xadd = 0.5, boxplot.text.cex = 1.2);
    dupVSsinBxpltDN( age, dnCol = "dnMacaca", diseaseCol = "dSum1", dupCol = "dupTreeFam", ylab = "dn Human-Macaca", cols = c("blue", "darkblue"), names = c( "MD\nDuplicates", "MD\nSinglets" ), outline = T, panel.label = "D", boxplot.text.xadd = 0.5, boxplot.text.cex = 1.2, boxplot.text.yadd = 0.1);
    dev.off();
    
    ## -- part2 , dN between human closest homologs --
    stat.dnHuman <- plotMDNDEx( dups.lite[ !is.na(dups.lite$dnHuman) & dups.lite$dnHuman <= 2,  ], pdf.height = 5, pdf.width= 10, xlim  = xlim, legend.pos = "topright", panel.label= c("E", "F"),
                     cat.col = "dSumSum", dat.col = "dnHuman",  age.col="MRD", cats = c("MD", "ND"), 
                     pdf = "dnHuman.pdf", xls = "dnHuman.xls", 
                     ylab = "dN (human-closest paralogs)", xlab = "branch length (MRD)", outline = T, boxplot.text.xadd = 0.5);
    
    ## -- definition 2: genes associated with both MD and PD (in different datasets) are assigned to the MD group --
    ## -- Figure 4, panel A-D  --
    pdf(file = "dnMouse_dnRhesus_boxplot.pdf", height= 5, width = 10 );
    par(mfrow = c(1,4));
    mdVSndBxpltDN( age, dnCol = "dnMouse", diseaseCol = "dSum1", dupCol = "dupTreeFam", ylab = paste( "dN (Human", "-Mouse", "one-to-one orthologs)" ), cols = c("darkred", "darkgreen"), names = c( "MD", "ND" ), outline = T, panel.label = "A", pvalue.cex=1.5,  boxplot.text.xadd = 0.5, boxplot.text.cex = 1.2);
    mdVSndBxpltDN( age, dnCol = "dnMacaca", diseaseCol = "dSum1", dupCol = "dupTreeFam", ylab = paste( "dN (Human", "-Macaca", "one-to-one orthologs)" ), cols = c("darkred", "darkgreen"), names = c( "MD", "ND" ), outline = T, panel.label = "B", pvalue.cex=1.5, boxplot.text.xadd = 0.5, boxplot.text.cex = 1.2, boxplot.text.yadd = 0.1);
    
    dupVSsinBxpltDN( age, dnCol = "dnMouse", diseaseCol = "dSum1", dupCol = "dupTreeFam", ylab = "dn Human-Mouse", cols = c("blue", "darkblue"), names = c( "MD\nDuplicates", "MD\nSinglets" ), outline = T, panel.label = "C", pvalue.cex=1.5, boxplot.text.xadd = 0.5, boxplot.text.cex = 1.2);
    dupVSsinBxpltDN( age, dnCol = "dnMacaca", diseaseCol = "dSum1", dupCol = "dupTreeFam", ylab = "dn Human-Macaca", cols = c("blue", "darkblue"), names = c( "MD\nDuplicates", "MD\nSinglets" ), outline = T, panel.label = "D", pvalue.cex=1.5,  boxplot.text.xadd = 0.5, boxplot.text.cex = 1.2, boxplot.text.yadd = 0.1);
    dev.off();
    
    ## -- Figure 4, panel E,F : dN between human closest homologs --
    stat.dnHuman.def2 <- plotMDNDEx( dups.lite[ !is.na(dups.lite$dnHuman) & dups.lite$dnHuman <= 2,  ], pdf.height = 5, pdf.width= 10, xlim  = xlim, legend.pos = "topright", panel.label= c("E", "F"),
                                cat.col = "dSumSum", dat.col = "dnHuman",  age.col="MRD", cats = c("MD", "ND"), 
                                pdf = "dnHuman.pdf", xls = "dnHuman.xls", 
                                ylab = "dN (human-closest paralogs)", xlab = "branch length (MRD)", outline = T,  boxplot.text.xadd = 0.5);
    
    ## -- without outliars: Supplmentray Figure 6  --
    {
    	## -- Figure S6, panel A-D  --
        pdf(file = "dnMouse_dnRhesus_boxplot_no_outlines.pdf", height= 5, width = 10 );
        par(mfrow = c(1,4));
        mdVSndBxpltDN( age, dnCol = "dnMouse", diseaseCol = "dSum1", dupCol = "dupTreeFam", ylab =paste( "dN (Human", "-Mouse", "one-to-one orthologs)" ), cols = c("darkred", "darkgreen"), names = c( "MD", "ND" ), outline = F, panel.label = "A",  boxplot.text.xadd = 0.5, boxplot.text.cex = 1.2);
        mdVSndBxpltDN( age, dnCol = "dnMacaca", diseaseCol = "dSum1", dupCol = "dupTreeFam", ylab = paste( "dN (Human", "-Macaca", "one-to-one orthologs)" ), cols = c("darkred", "darkgreen"), names = c( "MD", "ND" ), outline = F, panel.label = "B",  boxplot.text.xadd = 0.5, boxplot.text.cex = 1.2);
        
        dupVSsinBxpltDN( age, dnCol = "dnMouse", diseaseCol = "dSum1", dupCol = "dupTreeFam", ylab = "dn Human-Mouse", cols = c("blue", "darkblue"), names = c( "MD\nDuplicates", "MD\nSinglets" ), outline = F, panel.label = "C",  boxplot.text.xadd = 0.5, boxplot.text.cex = 1.2);
        dupVSsinBxpltDN( age, dnCol = "dnMacaca", diseaseCol = "dSum1", dupCol = "dupTreeFam", ylab = "dn Human-Macaca", cols = c("blue", "darkblue"), names = c( "MD\nDuplicates", "MD\nSinglets" ), outline = F, panel.label = "D",  boxplot.text.xadd = 0.5, boxplot.text.cex = 1.2);
        dev.off();

        ## -- Figure S6, panel A-D  --
        stat.dnHuman.def2 <- plotMDNDEx( dups.lite[ !is.na(dups.lite$dnHuman) & dups.lite$dnHuman <= 2,  ], pdf.height = 5, pdf.width= 10, xlim  = xlim, legend.pos = "topright", panel.label= c("E", "F"),
                                         cat.col = "dSumSum", dat.col = "dnHuman",  age.col="MRD", cats = c("MD", "ND"), 
                                         pdf = "dnHuman_nonoutlines.pdf", xls = "dnHuman_nonoutlines.xls", 
                                         ylab = "dN (human-closest paralogs)", xlab = "branch length (MRD)", outline = F,  boxplot.text.xadd = 0.5);
    }
}

##==== WGDs versus SSDs: Do both genes in a WGD pair tend to be in the same protein complex than a SSD pair ====
{
    ## -- find wgds --
    dups <- age[ !is.na(age$MRD), ];
    dups$wgd <- "N";
    dups$wgd[ dups$MRD == 1.087896 ] <- "Y";
    
    dups.lite$wgda <- dups[ dups.lite$ensa , "wgd"];
    dups.lite$wgdb <- dups[ dups.lite$ensb , "wgd"];
    
    ## -- wgd versus ssd in the same complex --
    m <- matrix( c( dim( dups.lite[ dups.lite$wgda == dups.lite$wgdb & dups.lite$wgda == "Y" & !is.na(dups.lite$inSameComplex) & dups.lite$inSameComplex == "Y" , ] )[1],
                    dim( dups.lite[ dups.lite$wgda == dups.lite$wgdb & dups.lite$wgda == "Y" & !is.na(dups.lite$inSameComplex) & dups.lite$inSameComplex == "N", ] )[1],
                    dim( dups.lite[ dups.lite$wgda == dups.lite$wgdb & dups.lite$wgda == "N" & !is.na(dups.lite$inSameComplex)  & dups.lite$inSameComplex == "Y", ] )[1],
                    dim( dups.lite[ dups.lite$wgda == dups.lite$wgdb & dups.lite$wgda == "N" & !is.na(dups.lite$inSameComplex)  & dups.lite$inSameComplex == "N", ] )[1]
    ), nrow = 2, byrow = 2, dimnames=list(c("WGD", "SSD"),c("Same", "nonSame")) );
    m;
    fisher.test( m );    
    
}
