# Supplementary material for: Human Monogenic Disease Genes Have Frequently Functionally Redundant Paralogs
Source: PLoS Comput Biol. 2013 May 16;9(5):e1003073. doi: 10.1371/journal.pcbi.1003073 (PMC3656685; doi:10.1371/journal.pcbi.1003073)
Supplement: Dataset S1 — This supplementary file is an archive contains all the raw data and R scripts used in this study; also included in this archive is a detailed instruction for the readers to reproduce our main results, including all the figures, supplementary figures, and statistical tests except Figure 5, which was plotted manually. (ZIP) [file pcbi.1003073.s009.zip › Zhao_Chen_SupFile1_Archive_of_rawdata_and_scripts/funcs.R]

# Author: wchen
###############################################################################

########################################################
## sub functions 

## -- a subfunction for plot duplicates or singlets only: MD ND --
## -- Apr 28, 2012 --
## -- 
bxpltMDND <- function( df, dnCol = "dnMouse", diseaseCol = "dSum1", dupCol = "duplicate", dup = "Y",  ylab = "dn Human-Mouse", 
                       cols = c("blue", "darkblue"), names = c("MD", "ND"), main = "", panel.label = ""
                       ){
    c <- df[ !is.na(df[, dnCol]) & df[, dnCol] <= 2 & age[, dupCol ] == dup & df[, diseaseCol ] %in% c( "MD", "ND" ), ];
    
    ## -- get information first, plot = F
    a <- boxplot( c[, dnCol ] ~ c[, diseaseCol ],
                  names = names, ylab = ylab,
                  outline = F, col = cols, lwd = 2, lty = 1:2, frame.plot = FALSE, plot = F);
    
    a1range <- range( a$stat[, 1] );
    a2range <- range( a$stat[, 2] );
    ylim <- c( min( c(a1range, a2range) ), max( c(a1range, a2range) ) * 1.2 );
    
    boxplot( c[, dnCol ] ~ c[, diseaseCol ],
             names = names, ylab = ylab,
             outline = F, border = cols, lwd = 2, lty = 1:2, frame.plot = FALSE, plot = T, ylim = ylim, main = main);
    
    t <- wilcox.test( c[ c[, diseaseCol ] == "MD" , dnCol ], c[ c[, diseaseCol ] == "ND" , dnCol ] );
    
    pvalue <- t$p.value;
    head(t);
    
    y <- c( a1range[2], a2range[2] );
    dir <- "left";
    if( y[2] < y[1] ){
        dir <- "right";
    }
    addConfidentOnTopOfPlot( x = c(1,2), y = y, yrange= ylim[2] - ylim[1], dir=dir, pvalues=pvalue );
    mtext( panel.label[1] , side = 3, adj = 0, line = 1);
    
    return(t);
}

## -- a subfunction for plot duplicates and singlets --
## -- Apr 26, 2012 --
## -- Aug 7, 2012 --
## -- Aug 8, 2012: renamed to dupVSsinBxpltDN --
## -- Aug 9, 2012: add sample sizes to boxplots --
dupVSsinBxpltDN <- function( df, dnCol = "dnMouse", diseaseCol = "dSum1", dupCol = "duplicate", ylab = "dn Human-Mouse", 
                             outline = F, cols = c("blue", "darkblue"), names = c("Duplicates", "Singletons"), pvalue.cex = 1, panel.label = "A",
                             boxplot.ymax = 1, boxplot.width = 0.5, boxplot.text.xadd = 0.3, boxplot.text.pos = 3,
                             boxplot.text.cex = 0.8, boxplot.text.adj = 0.5, boxplot.text.yadd = 0
                             ){
    b <- c(1,2); names(b) <- c("Y", "N");
    c <- df[ !is.na(df[, dnCol]) & df[, dnCol] <= 2 & age[, diseaseCol] == "MD", ];
    c[, "duplite"] <- b[ c[, dupCol] ];
    
    ## -- get information first, plot = F
    a <- boxplot( c[, dnCol ] ~ c$duplite,
                  names = names, ylab = ylab,
                  outline = outline, col = cols, lwd = 2, lty = 1:2, frame.plot = FALSE, plot = F);
    a1range <- range( a$stat[, 1] );
    a2range <- range( a$stat[, 2] );
    
    ## -- Aug 7, 2012 --
    yes <- c[ c[, "duplite"] == 1, dnCol ];
    yes <- yes[ is.finite(yes) & !is.na( yes ) ];
    no <- c[ c$duplite == 2, dnCol ];
    no <- no[ is.finite(no) & !is.na( no ) ];
    
    if( outline == T ){
        a1range <- range( c( a1range, max( yes) ) );
        a2range <- range( c( a2range, max( no ) ) );
    }
    
    ylim <- c( min( c(a1range, a2range) ), max( c(a1range, a2range) ) * 1.2 );
    
    boxplot( c[, dnCol ] ~ c$duplite,
             names = names, ylab = ylab,
             outline = outline, border = cols, lwd = 2, lty = 1:2, frame.plot = FALSE, plot = T, ylim = ylim, pch = 20, boxwex = boxplot.width );
    
    ## -- plot text : aug 9, 2012 --
    ## -- plot text --
    text( 1 + boxplot.text.xadd, a$stats[3,1] + boxplot.text.yadd , paste( "(N = ", length( yes ), ")", sep = "" ), pos = boxplot.text.pos, adj = boxplot.text.adj, srt = 90, cex = boxplot.text.cex, col = cols[1] );
    text( 2 + boxplot.text.xadd, a$stats[3,2] + boxplot.text.yadd , paste( "(N = ", length(  no ), ")", sep = "" ), pos = boxplot.text.pos, adj = boxplot.text.adj, srt = 90, cex = boxplot.text.cex, col = cols[2] );
    
    ## -- pvalues --
    t <- wilcox.test( c[ c$duplite == 1 , dnCol ], c[ c$duplite == 2 , dnCol ] );
    
    pvalue <- t$p.value;
    head(t);
    
    y <- c( a1range[2], a2range[2] );
    dir <- "left";
    if( y[2] < y[1] ){
        dir <- "right";
    }
    addConfidentOnTopOfPlot( x = c(1,2), y = y, yrange= ylim[2] - ylim[1], dir=dir, pvalues=pvalue, pvalue.cex=  pvalue.cex );
    mtext( panel.label[1] , side = 3, adj = 0, line = 1);
    
    return(t);
}

## -- Aug 8, 2012 : similar to dupVSsinBxpltDN, only genes are divided into groups according to MD / NDs --
## -- Aug 9, 2012: add sample sizes to boxplots --
mdVSndBxpltDN <- function( df, dnCol = "dnMouse", diseaseCol = "dSum1", dupCol = "duplicate", ylab = "dn Human-Mouse", outline = F, 
                           cols = c("darkred", "darkgreen"), names = c("MD", "ND"), pvalue.cex = 1, panel.label = "A",
                           boxplot.ymax = 1, boxplot.width = 0.5, boxplot.text.xadd = 0.3, boxplot.text.pos = 3,
                           boxplot.text.cex = 0.8, boxplot.text.adj = 0.5, boxplot.text.yadd = 0
                           ){
    
    ## -- keep only valid data --
    c <- df[ !is.na(df[, dnCol]) & df[, dnCol] <= 2 & age[, diseaseCol] %in% c("ND", "MD"), ];
    
    ## -- get information first, plot = F
    a <- boxplot( c[, dnCol ] ~ c[, diseaseCol ],
                  names = names, ylab = ylab,
                  outline = outline, col = cols, lwd = 2, lty = 1:2, frame.plot = FALSE, plot = F, boxwex = boxplot.width);
    
    a1range <- range( a$stat[, 1] );
    a2range <- range( a$stat[, 2] );
    
    ## -- Aug 7, 2012 --
    md <- c[ c[, diseaseCol ] == "MD", dnCol ];
    md <- md[ is.finite(md) & !is.na( md ) ];
    nd <- c[ c[, diseaseCol ] == "ND", dnCol ];
    nd <- nd[ is.finite(nd) & !is.na( nd ) ];
    if( outline == T ){
        a1range <- range( c( a1range, max( md) ) );
        a2range <- range( c( a2range, max( nd ) ) );
    }
    
    ylim <- c( min( c(a1range, a2range) ), max( c(a1range, a2range) ) * 1.2 );
    
    boxplot( c[, dnCol ] ~ c[, diseaseCol ],
             names = names, ylab = ylab,
             outline = outline, border = cols, lwd = 2, lty = 1:2, frame.plot = FALSE, plot = T, ylim = ylim, pch = 20, boxwex = boxplot.width);
    
    ## -- plot text : aug 9, 2012 --
    ## -- plot text --
    text( 1 + boxplot.text.xadd, a$stats[3,1] + boxplot.text.yadd , paste( "(N = ", length( md ), ")", sep = "" ), pos = boxplot.text.pos, adj = boxplot.text.adj, srt = 90, cex = boxplot.text.cex, col = cols[1] );
    text( 2 + boxplot.text.xadd, a$stats[3,2] + boxplot.text.yadd , paste( "(N = ", length(  nd ), ")", sep = "" ), pos = boxplot.text.pos, adj = boxplot.text.adj, srt = 90, cex = boxplot.text.cex, col = cols[2] );
    
    ## -- pvalues --
    t <- wilcox.test( c[  c[, diseaseCol ] == "MD" , dnCol ], c[  c[, diseaseCol ] == "ND" , dnCol ] );
    
    pvalue <- t$p.value;
    head(t);
    
    y <- c( a1range[2], a2range[2] );
    dir <- "left";
    if( y[2] < y[1] ){
        dir <- "right";
    }
    addConfidentOnTopOfPlot( x = c(1,2), y = y, yrange= ylim[2] - ylim[1], dir=dir, pvalues=pvalue, pvalue.cex=  pvalue.cex );
    mtext( panel.label[1] , side = 3, adj = 0, line = 1);
    
    return(t);
}


## == Feb 21, 2012 ==
## -- Aug 8, 2012: add pvalue.dist to control the distance between the pvalue and the horizontal line bellow it; higher is more distal --
## -- also add panel.label 
singetsVSduplicates <- function( df, dup.col = "duplicate", disease.col = "dSum1", 
                                 famsize.col = "famsize", sizes.vec = 1:21,
                                 pdf = "output.pdf", pdf.width = 5, pdf.height = 4,
                                 pdf.layout = layout(matrix(c(1,2), 1,2, byrow = TRUE), widths = c(2,3), heights = c(6,6)),
                                 pdf.xlab = "", pdf.ylab = "", text.cex = 0.8, text2.cex = 0.5, xaxis.cex = 0.8, textx.incre = -1,
                                 margin = c(5,4,4,1), pvalue.cex = 0.8, pvalue.dist = 0.04, panel.label = c("A", "B")
                                 ){
    df <- df[ complete.cases( df[, c( dup.col, disease.col, famsize.col )] ), ];
    
    m <- matrix(c( dim(df[df[, dup.col] == "Y" & df[, disease.col] == "ND", ])[1], 
                   dim(df[df[, dup.col] == "N" & df[, disease.col] == "ND", ])[1], 
                   dim(df[df[, dup.col] == "Y" & df[, disease.col] == "MD", ])[1], 
                   dim(df[df[, dup.col] == "N" & df[, disease.col] == "MD", ])[1] ), 
                nrow = 2, byrow = T, dimnames = list(c("ND","MD"), c("Y","N")));
    
    p <- fisher.test(m)$p.value;
    
    r <- m[,1] / rowSums(m) * 100;
    
    ## -- as a function of family size by OG --
    xs <- c();
    nmds <- c();
    nmdnds <- c();
    for( i in 1:length(sizes.vec) ){
        if( i == length( sizes.vec ) ){
            nmds[ length(nmds) + 1 ] <- length(df[ df[, disease.col] == "MD" & df[, famsize.col] >= sizes.vec[i], disease.col ]);
            nmdnds[ length( nmdnds ) + 1 ] <- length( df[ df[, disease.col] %in% c("ND", "MD") & df[, famsize.col] >= sizes.vec[i] , disease.col] );
            xs[ length(xs) + 1 ] <- paste(">=", sizes.vec[i-1] + 1, sep = "");
        } else {
            nmds[ length(nmds) + 1 ] <- length(df[ df[, disease.col] == "MD" & df[, famsize.col] == sizes.vec[i] , disease.col]);
            nmdnds[ length( nmdnds ) + 1 ] <- length( df[ df[, disease.col] %in% c("ND", "MD") & df[, famsize.col] == sizes.vec[i] , disease.col] );
            xs[ length(xs) + 1 ] <- sizes.vec[i];
        }
    }
    
    ## ==== plot ====
    ## -- plot --
    pdf(file = pdf, width = pdf.width, height = pdf.height);
    lout <- pdf.layout;
    
    cex = xaxis.cex;
    ylim <- c(0, max(r) * 1.2 );
    par(las=2);
    par(mar = margin);
    
    col <- c("palegreen", "lightpink");
    b.tmp <- barplot( r, col = col, border=col, ylab = "% of duplicates in each group", xlab="", ylim = ylim, cex.names=cex, cex.axis=cex, cex.lab = cex );
    addConfidentOnTopOfPlot( as.vector(b.tmp), r, yrange=ylim[2]-ylim[1], pvalues= p, pvalue.cex= pvalue.cex, dist= pvalue.dist);
    par(las=1);
    mtext( panel.label[1] , side = 3, adj = 0, line = 1);
    
    ## -- also print the numbers --
    text( b.tmp[1,1], ylim[1], labels = paste( m[1,1] , "/" , m[1,1] + m[1,2] ), cex = text.cex, srt = 90, pos = 4);
    text( b.tmp[2,1], ylim[1], labels = paste( m[2,1] , "/" , m[2,1] + m[2,2] ), cex = text.cex, srt = 90, pos = 4);
    
    ## -- fam size effect ?? --
    pdog <- nmds / nmdnds * 100;
    names(pdog) <- xs;
    par(las = 2);
    par(mar = margin);    
    b.bars <- barplot( pdog, xlab = pdf.xlab, ylab = pdf.ylab, col = c("lightblue", rep("grey", length( sizes.vec )) ), border =  c("lightblue", rep("grey", length( sizes.vec )) ), cex.names = cex, cex.axis = cex, cex.lab = cex);
    abline( h = pdog[1], col = "red", lty = 2);
    par(las=1);
    mtext( panel.label[2] , side = 3, adj = 0, line = 1);
    
    ## -- also print the numbers --
    for( i in 1:length(nmds) ){
        text( b.bars[i,1] + textx.incre, 0, labels = paste( nmds[i] , "/" , nmdnds[i] ), cex = text2.cex, srt = 90, pos = 4);
    }
    
    dev.off();
    
    ## == March 9, 2012 ===
    ## -- % of disease genes in duplicates --
    r2 <- m[2, ] / colSums(m) * 100;
    
    return( list( r = r, r2 = r2, p = p, x = xs, b.bars = b.bars, ylim = ylim, m = m ) );
}

addGOTermCount2Age <- function( df.age, df.go, new.col = "", zero = -1, debug = F,
                                age.genea.col = "ensa", age.geneb.col = "ensb", 
                                go.gene.col = "Ensembl.Gene.ID", go.go.col = "GO.Term.Accession" ){
    i <- 0;
    df.age[, new.col] <- NA;
    go.symbols <- as.character(df.go[, go.gene.col]);
    for( genea in rownames( df.age ) ){
        syms <- df.age[ genea, c(age.genea.col, age.geneb.col) ];
        syms <- as.character(syms[syms %in% go.symbols ]);
        if( length(syms) == 2 ){
            a <- as.character(unique(df.go[df.go[, go.gene.col] == syms[1], go.go.col]));
            b <- as.character(unique(df.go[df.go[, go.gene.col] == syms[2], go.go.col]));
            a <- a[!is.na(a)];
            b <- b[!is.na(b)];
            
            if( length(a) == 0 | length(b) == 0 ){
                df.age[ genea, new.col ] <- zero;
            } else {
                if(debug == T){
                    print(a);
                    print(b);
                }
                mlen <- max( c( length(a), length(b) ) );
                df.age[ genea, new.col ] <- mlen;
            }
            
            i <- i + 1;
            if( i %% 1000 == 0 ){
                print(i);
            }
        }
    }
    return(df.age);
}

## -- calculate semantic similarity instead of simple shared GO --
addSharedPPIToAge <- function( df.age, df.data, new.col = "", zero = NA, debug = F,
                               age.genea.col = "ensa", age.geneb.col = "ensb", 
                               data.gene.col = "ensa", data.data.col = "ensb" ){
    i <- 0;
    df.age[, new.col] <- NA;
    querygenes <- as.character(df.data[, data.gene.col]);
    for( genea in rownames( df.age ) ){
        genes <- df.age[ genea, c(age.genea.col, age.geneb.col) ];
        genes <- as.character(genes[genes %in% querygenes ]);
        if( length(genes) == 2 ){
            a <- as.character(unique(df.data[df.data[, data.gene.col] == genes[1], data.data.col]));
            b <- as.character(unique(df.data[df.data[, data.gene.col] == genes[2], data.data.col]));
            a <- a[!is.na(a)];
            b <- b[!is.na(b)];
            
            if( length(a) > 0 & length(b) > 0 ){
                if(debug == T){
                    print(a);
                    print(b);
                }
                shared <- length( a[ a%in%b] ) / length( unique( c(a,b) ) );
                df.age[ genea, new.col ] <- shared;
            }
            
            i <- i + 1;
            if( i %% 1000 == 0 ){
                print(i);
            }
        }
    }
    return(df.age);
}


## == April 15, 2012 ==
## -- normalize SemSimGo by number of GO terms --
## -- gosim = gosim * ( ( x - min ) / ( max - min ) )
## -- where min is the minimal GO terms of all genes; max is the max number of GO terms of all genes
## -- x = the number of go terms a gene pair have 
addNormedSemSimGOToAge <- function( df.age, df.go, aspect = "MF", new.col = "", zero = -1, debug = F,
                                    age.genea.col = "ensa", age.geneb.col = "ensb", 
                                    go.gene.col = "Ensembl.Gene.ID", go.go.col = "GO.Term.Accession"){
    
    ## -- use duplicates only --
    df.age <- df.age[ df.age$duplicate == "Y", ];
    
    ## -- estimate max and min for each MRD --
    maxs <- tapply( df.age$goCount.mf.leaf, df.age$MRD, function(x) { max( x[is.finite(x) & !is.na(x)] ) } );
    mins <- tapply( df.age$goCount.mf.leaf, df.age$MRD, function(x) { min( x[is.finite(x) & !is.na(x)] ) } );
    
    ## -- 
    
    i <- 0;
    df.age[, new.col] <- NA;
    go.symbols <- as.character(df.go[, go.gene.col]);
    for( genea in rownames( df.age ) ){
        syms <- df.age[ genea, c(age.genea.col, age.geneb.col) ];
        syms <- as.character(syms[syms %in% go.symbols ]);
        
        mrd.age <- as.character(df.age[ genea, "MRD"]);
        max <- maxs[ mrd.age ];
        min <- mins[ mrd.age ];
        
        if( length(syms) == 2 ){
            a <- as.character(unique(df.go[df.go[, go.gene.col] == syms[1], go.go.col]));
            b <- as.character(unique(df.go[df.go[, go.gene.col] == syms[2], go.go.col]));
            a <- a[!is.na(a)];
            b <- b[!is.na(b)];
            
            if( length(a) == 0 | length(b) == 0 ){
                df.age[ genea, new.col ] <- zero;
            } else {
                if(debug == T){
                    print(a);
                    print(b);
                }
                sim <- mgoSim( a, b, ont=aspect, organism="human",measure="Wang");
                x  <- max(  c(length(a), length(b)) );
                sim <- sim * (  ( x - min + 1)  / ( max - min ) );
                
                df.age[ genea, new.col ] <- sim;
            }
            
            i <- i + 1;
            if( i %% 1000 == 0 ){
                print(i);
            }
        }
    }
    return(df.age);
}

## -- calculate semantic similarity instead of simple shared GO --
addSemSimGOToAge <- function( df.age, df.go, aspect = "MF", new.col = "", zero = -1, debug = F,
                              age.genea.col = "ensa", age.geneb.col = "ensb", 
                              go.gene.col = "Ensembl.Gene.ID", go.go.col = "GO.Term.Accession" ){
    i <- 0;
    df.age[, new.col] <- NA;
    go.symbols <- as.character(df.go[, go.gene.col]);
    for( genea in rownames( df.age ) ){
        syms <- df.age[ genea, c(age.genea.col, age.geneb.col) ];
        syms <- as.character(syms[syms %in% go.symbols ]);
        if( length(syms) == 2 ){
            a <- as.character(unique(df.go[df.go[, go.gene.col] == syms[1], go.go.col]));
            b <- as.character(unique(df.go[df.go[, go.gene.col] == syms[2], go.go.col]));
            a <- a[!is.na(a)];
            b <- b[!is.na(b)];
            
            if( length(a) == 0 | length(b) == 0 ){
                df.age[ genea, new.col ] <- zero;
            } else {
                if(debug == T){
                    print(a);
                    print(b);
                }
                sim <- mgoSim( a, b, ont=aspect, organism="human",measure="Wang");
                df.age[ genea, new.col ] <- sim;
            }
            
            i <- i + 1;
            if( i %% 1000 == 0 ){
                print(i);
            }
        }
    }
    return(df.age);
}

## == Feb 16, 2012 ==
addICE2dups <- function( df.dups, df.exprs, new.col = "", zero = -1, debug = F,
                         age.genea.col = "ensa", age.geneb.col = "ensb", dup.col = "duplicate",
                         exprs.gene.col = "Ensembl.Gene.ID", exprs.expr.col = "Anatomical.System..egenetics." ){
    i <- 0;
    df.dups[, new.col] <- NA;
    go.symbols <- as.character(df.exprs[, exprs.gene.col]);
    for( genea in rownames( df.dups[ df.dups[, dup.col] == "Y",  ] ) ){
        syms <- df.dups[ genea, c(age.genea.col, age.geneb.col) ];
        syms <- as.character(syms[syms %in% go.symbols ]);
        if( length(syms) == 2 ){
            a <- as.character(unique(df.exprs[df.exprs[, exprs.gene.col] == syms[1], exprs.expr.col]));
            b <- as.character(unique(df.exprs[df.exprs[, exprs.gene.col] == syms[2], exprs.expr.col]));
            a <- a[!is.na(a)];
            b <- b[!is.na(b)];
            
            if( length(a) == 0 | length(b) == 0 ){
                df.dups[ genea, new.col ] <- zero;
            } else {
                if(debug == T){
                    print(a);
                    print(b);
                }
                
                sim <-  length( a[ a %in% b ] ) / sqrt( length(a) * length(b) );
                df.dups[ genea, new.col ] <- sim;
            }
            
            i <- i + 1;
            if( i %% 1000 == 0 ){
                print(i);
            }
        }
    }
    return(df.dups);
}

## == Feb 16, 2012 ==
## note: the rownames of df.exprs should be Ensembl gene IDs ==
addCoexprPearson2dups <- function( df.dups, df.exprs, new.col = "", dup.col = "duplicate", debug = F,
                                   age.genea.col = "ensa", age.geneb.col = "ensb" ){
    i <- 0;
    df.dups[, new.col] <- NA;
    validgenes <- as.character( rownames(df.exprs) );
    
    for( genea in rownames( df.dups[  df.dups[, dup.col ] == "Y" , ] ) ){
        syms <- df.dups[ genea, c(age.genea.col, age.geneb.col) ];
        syms <- as.character(syms[syms %in% validgenes]);
        if( length(syms) == 2 ){
            cor <- cor.test( df.exprs[ syms[1], ], df.exprs[ syms[2], ] )$estimate;
            df.dups[ genea, new.col ] <- cor;
        }
        i <- i + 1;
        if( i %% 1000 == 0 ){
            print(i);
        }   
    }
    return(df.dups);
}


## == Feb 22, 2012 ==
addSharedGOToAge3 <- function( df.age, df.go, new.col = "",
                               go.gene.col = "Ensembl.Gene.ID", go.go.col = "GO.Term.Accession",
                               age.genea.col = "ensa", age.geneb.col = "ensb"){
    i <- 0;
    df.age[, new.col] <- NA;
    go.symbols <- as.character(df.go[, go.gene.col]);
    for( genea in rownames( df.age ) ){
        syms <- df.age[ genea, c( age.genea.col, age.geneb.col) ];
        syms <- as.character(syms[syms %in% go.symbols ]);
        if( length(syms) == 2 ){
            a <- as.character(unique(df.go[df.go[, go.gene.col] == syms[1], go.go.col]));
            b <- as.character(unique(df.go[df.go[, go.gene.col] == syms[2], go.go.col]));
            
            a.len <- length(a);
            b.len <- length(b);
            
            if( a.len > 0 & b.len > 0 ){
                ab.len <- length(a[ a %in% b ]);
                
                idx <- max( c( ab.len / a.len, ab.len / b.len ) );
                df.age[ genea, new.col ] <- idx;
            }
            
            i <- i + 1;
            if( i %% 1000 == 0 ){
                print(i);
            }
        }
    }
    return(df.age);
}

## -- Feb 14, 2012: 
addSharedGOToAge2 <- function( df.age, df.go, new.col = "", zero = -1, go.gene.col = "Ensembl.Gene.ID", go.go.col = "GO.Term.Accession"){
    i <- 0;
    df.age[, new.col] <- NA;
    go.symbols <- as.character(df.go[, go.gene.col]);
    for( genea in rownames( df.age ) ){
        syms <- df.age[ genea, c("ensa", "ensb") ];
        syms <- as.character(syms[syms %in% go.symbols ]);
        if( length(syms) == 2 ){
            a <- as.character(unique(df.go[df.go[, go.gene.col] == syms[1], go.go.col]));
            b <- as.character(unique(df.go[df.go[, go.gene.col] == syms[2], go.go.col]));
            
            if( length(a) == 0 | length(b) == 0 ){
                df.age[ genea, new.col ] <- zero;
            } else {
                idx <- length( a[ a %in% b ] ) / length( unique( c(a, b) ) );
                df.age[ genea, new.col ] <- idx;
            }
            
            i <- i + 1;
            if( i %% 1000 == 0 ){
                print(i);
            }
        }
    }
    return(df.age);
}

addSharedGOToAge <- function( df.age, df.go, new.col = "", zero = -1 ){
    i <- 0;
    df.age[, new.col] <- NA;
    go.symbols <- as.character(df.go[, "symbol"]);
    for( genea in rownames( df.age ) ){
        syms <- df.age[ genea, c("syma", "symb") ];
        syms <- as.character(syms[syms %in% go.symbols ]);
        if( length(syms) == 2 ){
            a <- as.character(unique(df.go[df.go[, "symbol"] == syms[1], "go"]));
            b <- as.character(unique(df.go[df.go[, "symbol"] == syms[2], "go"]));
            
            if( length(a) == 0 | length(b) == 0 ){
                df.age[ genea, new.col ] <- zero;
            } else {
                idx <- length( a[ a %in% b ] ) / length( unique( c(a, b) ) );
                df.age[ genea, new.col ] <- idx;
            }
            
            i <- i + 1;
            if( i %% 1000 == 0 ){
                print(i);
            }
        }
    }
    return(df.age);
}


## ===================================
## -- April 16, 2012 --
## -- one can choose to plot bar or line only --
plotMDNDLite <- function( df, cat.col = "dSumSum", age.col = "MRD", dat.col = "dndsHuman", dup.col = "duplicate", cats = c("MD", "ND"), title = "", count = 20, xlab = "age (MRD)", ylab = "dN/dS",
                          rows = 2, legend = c("MD", "ND"), cols = c("darkred", "darkgreen"), legend.pos = "topleft", xlim = c(), at = c(), ylim = c(),
                          plotbar = FALSE, plotline = T ){
    stat <- c();
    if( plotline ){
        par(las=1);
        stat <- plotAndStat( df, cat.col = cat.col, age.col = age.col, dat.col = dat.col, dup.col = dup.col, 
                             cats = cats, title = title, count = count, xlab = xlab, ylab = ylab, 
                             cols = cols, rows = rows, legend = legend, lwd = 2, lwd.cross = 2,
                             pchs = c(20,20,20), byrow = F, sfrac = 0.003, doMfrow = F, legend.pos = legend.pos,
                             xlim = xlim, at = at, ylim = ylim);
        
    }
    
    if( plotbar ){
        ## -- boxplot; three category  --
        par(las = 2);
        boxplot( df[ df[, dup.col ] == "Y" & df[, cat.col] == "MD", dat.col],
                 df[ df[, dup.col ] == "Y" & df[, cat.col] == "ND", dat.col],
                 names = c("MD", "ND"), ylab = ylab,
                 outline = F, col = cols, whiskcol = cols, staplecol = cols, boxcol = "white", 
                 whisklwd = 1, staplelwd = 1, frame.plot = FALSE);
    }
    par(las=1);
    return(stat);
    
} ## <<<<<< April 16, 2012 <<<<<<<<

## --- plotMDND extended version: April 19, 2012 --
## -- Aug 7, 2012 --
## -- Aug 8, 2012, add boxplot.ymax
## -- Aug 9, 2012: add sample sizes for boxplots --
plotMDNDEx <- function( df, cat.col = "dSumSum", age.col = "MRD", dat.col = "dndsHuman", dup.col = "duplicate", cats = c("MD", "ND"), title = "", count = 20, xlab = "age (MRD)", ylab = "dN/dS",
                        rows = 2, legend = c("MD", "ND"), cols = c("darkred", "darkgreen"), legend.pos = "topleft", pdf = "out.pdf", pdf.width = 8, pdf.height = 6, xls = "out.xls",
                        xlim = c(), at = c(), ylim = c(), outline = F, pvalue.cex = 1, panel.label = c("A", "B"),
                        boxplot.ymax = 1, boxplot.width = 0.5, boxplot.text.xadd = 0.3, boxplot.text.pos = 3, boxplot.text.cex = 0.8, boxplot.text.adj = 0.5, boxplot.text.yadd = 0
                        ){
    pdf(file = pdf, width = pdf.width, height = pdf.height);
    lout <- layout(matrix(c(1,2), 1,2, byrow = TRUE), widths = c(6, 2.5), heights = c(3,3));
    ## --  mrd --
    par(las=1);
    stat <- plotAndStat( df, cat.col = cat.col, age.col = age.col, dat.col = dat.col, dup.col = dup.col, 
                         cats = cats, title = title, count = count, xlab = xlab, ylab = ylab, 
                         cols = cols, rows = rows, legend = legend, lwd = 2, lwd.cross = 2,
                         pchs = c(20,20,20), byrow = F, sfrac = 0.003, doMfrow = F, legend.pos = legend.pos,
                         xlim = xlim, at = at, ylim = ylim);
    mtext( panel.label[1], side = 3, adj = 0, line = 1);
    
    ## -- boxplot; three category  --
    ## -- get information first, plot = F
    a <- boxplot( df[ df[, dup.col ] == "Y" & df[, cat.col] == "MD", dat.col],
                  df[ df[, dup.col ] == "Y" & df[, cat.col] == "ND", dat.col],
                  names = c("MD", "ND"), ylab = ylab,
                  outline = outline, pch = 20, col = cols, whiskcol = cols, staplecol = cols, boxcol = "white", 
                  whisklwd = 1, staplelwd = 1, frame.plot = FALSE, plot = F, boxwex = boxplot.width);
    
    a1range <- range( a$stat[, 1] );
    a2range <- range( a$stat[, 2] );
    
    ## -- Aug 7, 2012 --
    yes <- df[ df[, dup.col ] == "Y" & df[, cat.col] == "MD", dat.col];
    yes <- yes[ is.finite(yes) & !is.na( yes ) ];
    
    no <- df[ df[, dup.col ] == "Y" & df[, cat.col] == "ND", dat.col];
    no <- no[ is.finite(no) & !is.na( no ) ];
    
    if( outline == T ){
        a1range <- range( c( a1range, max( yes) ) );
        a2range <- range( c( a2range, max( no ) ) );
    }
    
    ylim <- c( min( c(a1range, a2range) ), max( c(a1range, a2range, boxplot.ymax) ) * 1.2 );
    
    ## -- Aug 7, 2012 ( add outline = outline ) -- 
    ## -- Aug 8, 2012 (add boxwex )
    par(las = 2);
    boxplot( df[ df[, dup.col ] == "Y" & df[, cat.col] == "MD", dat.col],
             df[ df[, dup.col ] == "Y" & df[, cat.col] == "ND", dat.col],
             names = c("MD", "ND"), ylab = ylab,
             outline = outline, pch = 20, border = cols, 
             frame.plot = FALSE, ylim = ylim, lwd = 2, lty = 1:2, boxwex = boxplot.width);
    
    ## -- plot text --
    text( 1 + boxplot.text.xadd, a$stats[3,1] + boxplot.text.yadd , paste( "(N = ", length( yes ), ")", sep = "" ), pos = boxplot.text.pos, adj = boxplot.text.adj, srt = 90, cex = boxplot.text.cex, col = cols[1] );
    text( 2 + boxplot.text.xadd, a$stats[3,2] + boxplot.text.yadd , paste( "(N = ", length(  no ), ")", sep = "" ), pos = boxplot.text.pos, adj = boxplot.text.adj, srt = 90, cex = boxplot.text.cex, col = cols[2] );
    
    par(las=1);
    
    t <- wilcox.test( df[ df[, dup.col ] == "Y" & df[, cat.col] == "MD", dat.col], df[ df[, dup.col ] == "Y" & df[, cat.col] == "ND", dat.col]);
    
    pvalue <- t$p.value;
    head(t);
    
    y <- c( a1range[2], a2range[2] );
    dir <- "left";
    if( y[2] < y[1] ){
        dir <- "right";
    }
    addConfidentOnTopOfPlot( x = c(1,2), y = y, yrange= ylim[2] - ylim[1], dir=dir, pvalues=pvalue, pvalue.cex= pvalue.cex );
    mtext(  panel.label[2] , side = 3, adj = 0, line = 1);
    dev.off();
    
    exportStat2xls( stat, outfile = xls );
    stat[["ttest"]] <- t;
    return(stat);
}

plotMDND <- function( df, cat.col = "dSumSum", age.col = "MRD", dat.col = "dndsHuman", dup.col = "duplicate", cats = c("MD", "ND"), title = "", count = 20, xlab = "age (MRD)", ylab = "dN/dS",
                      rows = 2, legend = c("MD", "ND"), cols = c("darkred", "darkgreen"), legend.pos = "topleft", pdf = "out.pdf", pdf.width = 8, pdf.height = 6, xls = "out.xls", xlim = c(), at = c(), ylim = c()){
    pdf(file = pdf, width = pdf.width, height = pdf.height);
    lout <- layout(matrix(c(1,2), 1,2, byrow = TRUE), widths = c(6, 2), heights = c(3,3));
    ## --  mrd --
    par(las=1);
    stat <- plotAndStat( df, cat.col = cat.col, age.col = age.col, dat.col = dat.col, dup.col = dup.col, 
                         cats = cats, title = title, count = count, xlab = xlab, ylab = ylab, 
                         cols = cols, rows = rows, legend = legend, lwd = 2, lwd.cross = 2,
                         pchs = c(20,20,20), byrow = F, sfrac = 0.003, doMfrow = F, legend.pos = legend.pos,
                         xlim = xlim, at = at, ylim = ylim);
    mtext(expression(bold("A")), side = 3, adj = 0, line = 1);
    
    ## -- boxplot; three category  --
    par(las = 2);
    boxplot( df[ df[, dup.col ] == "Y" & df[, cat.col] == "MD", dat.col],
             df[ df[, dup.col ] == "Y" & df[, cat.col] == "ND", dat.col],
             names = c("MD", "ND"), ylab = ylab,
             outline = F, col = cols, whiskcol = cols, staplecol = cols, boxcol = "white", 
             whisklwd = 1, staplelwd = 1, frame.plot = FALSE);
    par(las=1);
    mtext(expression(bold("B")), side = 3, adj = 0, line = 1);
    dev.off();
    
    exportStat2xls( stat, outfile = xls );
    return(stat);
}


exportStat2xls <- function( list, outfile = "outfile.xls"){
    fh <- file(outfile, "w");
    
    cat("## statistics", file = fh, sep = "\n");
    df.stats <- list[["stats"]];
    cat( "", colnames( df.stats ), "significance", file = fh, sep = "\t");
    cat( "\n", file = fh, sep = "");
    for( row in rownames( df.stats ) ){
        pval <- df.stats[row, "pvalue"];
        cat( row, as.character(df.stats[row, ]), sigChar(pval), file = fh, sep = "\t");
        cat( "\n", file = fh, sep = "");
    }
    cat("", "please note: 'cor' here is the Spearman correlation between the age and the gene feature of interest", file = fh, sep = "\t");
    
    cat("", "", "", "## Wilcoxon Rank Sum Test", file = fh, sep = "\n");
    df.wilcox <- list[["wilcox"]];
    cat( "", colnames( df.wilcox ), "significance", file = fh, sep = "\t");
    cat( "\n", file = fh, sep = "");
    for( row in rownames( df.wilcox ) ){
        pval <- df.wilcox[row, "pvalue"];
        cat( row, pval, sigChar( pval ), file = fh, sep = "\t");
        cat( "\n", file = fh, sep = "");
    }    
    close(fh);
} 

sigChar <- function( num ){
    sig <- "";
    if( num < 0.001 ){
        sig <- "***";
    } else if( num < 0.01  ){
        sig <- "**";
    } else if( num < 0.05 ){
        sig <- "*";
    }
    return(sig);
}

## == last modified: Feb 20, 2012 ==
## == do pairwise comparison ==
plotAndStat <- function( df, cat.col = "dSUm1", age.col = "X80_0.5_0.4", dat.col = "dnHuman", dup.col = "dup", 
                         cats = c("MD", "PD", "ND"),  title = c("dups"), count = 20, xlab = "age group", ylab = "dn", 
                         cols = c("darkblue", "darkred", "darkgrey"), rows = 3, legend = cats, lwd = 2, lwd.cross = 2,
                         pairwise = c("ND", "MD"), xlim = c(), ylim = c(), at = c(), pchs = c(20,20,20), 
                         byrow = F, sfrac = 0.003, mfrow = c(), doMfrow = T, legend.pos = "topleft"){
    
    results <- list();
    
    ## -- remove NAs --
    df <- df[ , c(cat.col, age.col, dat.col, dup.col) ];
    df <- df[ complete.cases(df), ];
    df <- df[ df[, dup.col ] == "Y", ];
    
    ## -- calculte mean and sds of dat.col as function of age.col --
    ## -- also calculate correlation betwen the age and dat for each cat --
    pvalues <- c();
    cors <- c();
    means <- c();
    medians <- c();
    li <- list();
    for( cat in cats ){
        li[[cat]] = calc( df[ df[, cat.col] == cat, dat.col ], df[  df[, cat.col ] == cat, age.col ], count = count );
        cr <- try(cor.test( df[ df[, cat.col] == cat, dat.col ], df[  df[, cat.col ] == cat, age.col ], method = "spearman" ));
        
        pvalues[ length(pvalues) + 1 ] <- cr$p.value;
        cors[ length(cors) + 1 ] <- cr$estimate;
        means[ length(means) + 1 ] <- mean(df[ df[, cat.col] == cat, dat.col ]);
        medians[ length(medians) + 1 ] <- median(df[ df[, cat.col] == cat, dat.col ]);
        
        results[[cat]] = li[[cat]];
    }
    
    ## -- plot --
    plotCISeparate( li, count, title, xlab = xlab, ylab = ylab, rows = length(cats), lwd = lwd, lwd.cross = lwd.cross,
                    cols = cols, legend = legend, xlim = xlim, ylim = ylim, at = at, byrow = byrow, pchs = pchs, sfrac = sfrac,
                    mfrow=mfrow, doMfrow = doMfrow, legend.pos = legend.pos );
    
    ## -- stat: wilcox.test, pairwise --
    ps <- c();
    rns <- c();
    for( i in 1:(length(cats) - 1) ){
        for( j in (i+1):length(cats) ){
            rns[ length(rns) + 1 ] <- paste( cats[i], cats[j], sep = " versus " );
            ps[ length(ps) + 1 ] <- wilcox.test( df[ df[, cat.col] == cats[i], dat.col ], df[ df[, cat.col] == cats[j], dat.col ])$p.value;
        }
    }
    
    ## -- put everything together and return the results --
    results[["stats"]] <- data.frame( mean = means, median = medians, cor = cors, pvalue = pvalues, row.names = cats );
    results[["wilcox"]] <- data.frame( pvalue = ps, row.names = rns );
    
    ## -- do pairwise comparisons --
    nd <- results[[pairwise[1]]];
    md <- results[[pairwise[2]]];
    
    brs <- colnames(nd);
    brs <- brs[ brs %in% colnames(md) ] ;
    
    ps <- c();
    for( br in brs ){
        ps[ length(ps) + 1 ] <- wilcox.test( df[ df[, cat.col] == pairwise[1] & df[, age.col ] == br , dat.col ], 
                                             df[ df[, cat.col] == pairwise[2] & df[, age.col ] == br , dat.col ], alternative="less")$p.value;
    }
    
    wilcox_pairwise <- data.frame( age = brs, nd = nd["means", brs], md = md["means", brs], pvalues = ps );
    colnames(wilcox_pairwise) <- c( "age", pairwise[1:2], "pvalues" );
    results[["wilcox_pairwise"]] <- wilcox_pairwise;
    results[["pairwise"]] <- pairwise;
    
    ## -- do statistical test using wilcox_pairwise --
    mnk <- dim(wilcox_pairwise)[1];
    x <- sum( wilcox_pairwise[, pairwise[1]] > wilcox_pairwise[, pairwise[2]] ); ## nd < md
    
    results[["phyper"]] <- phyper( x, mnk, mnk, mnk );
    
    return(results);
}


# TODO: Add comment
# 
# Author: wchen
###############################################################################


################################################################################################
## functions --------------------------------
plotCItogether <- function( dat.list, count.int, cat.vec, xlim = c(0, 2.214584), individual.ylim = T, sfrac = 0.001, lwd.cross = 2, cols = c("darkgrey", "darkred"), ylab = "", xlab = "distance", title = ""){
    
    ## -- get xlim, ymin, ymax --
    ymin <- c();
    ymax <- c();
    for( dat in dat.list ){
        xlim <- range( c( xlim, as.numeric( colnames( dat ) ) ) );
        ymin <- min( c( ymin, dat["means", ] - 1.3 * dat["stder", ]), na.rm = T );
        ymax <- max( c( ymax, dat["means", ] + 1.3 * dat["stder", ]), na.rm = T );
    }
    ylim <- c(ymin, ymax);
    
    library(gplots) # plot functions from the gregmisc package
    
    for( i in 1:length( dat.list ) ){
        ## -- plot --
        df <- dat.list[[ i ]];
        
        if( i == 1 ){
            plot( x =  xlim[2] - rev(as.numeric( colnames( df ) ) ), y = rev( df[ "means" , ] ), 
                  type = "o", pch = 20, lwd = 2, col = cols[i], xlim = xlim, ylim = ylim, axes = F, ylab = ylab, xlab = xlab, frame.plot = F);
            
        } else {
            points( xlim[2] - rev(as.numeric( colnames( df ) ) ), rev( df[ "means" , ] ), lwd = 2, col = cols[i], pch = 20);
            lines( xlim[2] - rev(as.numeric( colnames( df ) ) ),rev( df[ "means" , ] ), lwd =2 , lty = 3, col = cols[i] );
        }
        
        plotCI( x =  xlim[2] - rev(as.numeric( colnames( df ) ) ), y = rev( df[ "means" , ] ), rev( df[ "stder" , ] ), pch = NA_integer_, add=TRUE,gap=0.3,col = cols[i] , sfrac = sfrac, lwd = lwd.cross );
    } ## for i in ##
    
    
    ## -- legend 
    legend("topleft", cat.vec, col = cols, pch = 20, lwd = 2, lty = 1:length(legend), box.col = "white");
    
    ## -- axises --
    axis(2);
    at <- c( 0, 0.5, 1, 1.5, 2 );
    axis(1, at = at + xlim[2] - max(at), rev(at));
    
    grid();
    title( paste( title, " ( n > = ", count.int, " )" , sep = "") );
}

plotCISeparate <- function( dat.list, count.int, cat.vec, xlim = c(0, 2.214584), ylim = c(), rows = 2, sfrac = 0.001, lwd.cross = 2, lwd = 1,
                            cols = c("darkgrey", "darkred"), legend =  c("non-disease genes", "disease genes"), legend.pos = "topleft", ylab = "", 
                            xlab = "distance", byrow = T, pchs = c(), at = c(), mfrow = c(), doMfrow = T){	
    
    ## -- get xlim, ymin, ymax --
    if( length(xlim) != 2 ){
        for( dat in dat.list ){
            xlim <- range( c( xlim, as.numeric( colnames( dat ) ) ) );
        }
    }
    
    if( doMfrow == T ){
        if( length( mfrow ) != 2 ){
            if( byrow == T){
                mfrow = c( length( dat.list ) / rows, 1 );
            } else {
                mfrow = c( 1, length( dat.list ) / rows );
            }
        }
        par(mfrow = mfrow);
    }
    
    if( length(at) == 0 ){
        at <- c( 0, 0.5, 1, 1.5, 2 );
    }
    
    library(gplots) # plot functions from the gregmisc package
    
    for( i in 1:length( dat.list ) ){
        if( i %% rows == 0 ) {
            if( length(ylim) != 2 ){
                ## determine ylim
                ymin <- c();
                ymax <- c();
                for( j in 1:rows ){
                    dat <- dat.list[[ i - (rows - j) ]];
                    ymin <- min( c( ymin, dat["means", ] - 1.3 * dat["stder", ]), na.rm = T );
                    ymax <- max( c( ymax, dat["means", ] + 1.3 * dat["stder", ]), na.rm = T );
                }
                ylim <- c(ymin, ymax);
            }
            
            if( length(pchs) < rows ){
                pchs <- 1:rows + 10;
            }
            
            
            for(j in 1:rows ){
                
                df <- dat.list[[ i - (rows - j) ]];
                if( j == 1 ){
                    plot( x =  xlim[2] - rev(as.numeric( colnames( df ) ) ), y = rev( df[ "means" , ] ), 
                          type = "o", pch = pchs[j], lwd = lwd, col = cols[j], xlim = xlim, ylim = ylim, axes = F, ylab = ylab, xlab = xlab, frame.plot = F);
                } else {
                    points( xlim[2] - rev(as.numeric( colnames( df ) ) ), rev( df[ "means" , ] ), lwd = lwd, col = cols[j], pch = pchs[j]);
                    lines( xlim[2] - rev(as.numeric( colnames( df ) ) ),rev( df[ "means" , ] ), lwd = lwd , lty = j, col = cols[j] );
                }
                
                plotCI( x =  xlim[2] - rev(as.numeric( colnames( df ) ) ), y = rev( df[ "means" , ] ), rev( df[ "stder" , ] ), 
                        pch = NA_integer_, add=TRUE,gap=0.3, col = cols[j] , sfrac = sfrac, lwd = lwd.cross);
            }
            
            legend(legend.pos,  legend, col = cols, pch = pchs, lwd = lwd, lty = 1:rows, box.col = "white");
            
            ## -- axises --
            axis(2);
            axis(1, at = at + xlim[2] - max(at), rev(at));
            
            grid();
            mtext( paste( cat.vec[ i / rows ], "mean ± Standard error ( n > = ", count.int, " )" , sep = ""), side = 3, line = 1, adj = 0.5 );
        } ## if i %% 2 == 0
    } ## for i in ##
} ## end of function 

calcFrac <- function( dis ){
    names <- names( dtype );
    values <- c();
    for( name in names ){
        tmp <- dtype[[name]];
        distances <- as.numeric(names(tmp));
        df <- data.frame( distance = distances, data = tmp );
        values[ length( values ) + 1] <- sum( df[ df$distance <= dis , "data"] )
    }
    names(values) <- names;
    values <- matrix( values, nrow = 3, byrow = T, dimnames = list(c( "mrd", "sca", "dca" ),c("md",  "nd", "pd")) );
    return(values);
}

calcSharedPPI <- function( g1, g2, vec.g1, vec.g2 ){
    g1.count <- length(vec.g1);
    g2.count <- length(vec.g2);
    
    ispp <- 0;
    if( g1.count == 0 | g2.count == 0 ){
        ispp <- 0;
    } else {
        shared <- length( vec.g1[ vec.g1 %in% vec.g2 ] );
        if( length( vec.g1[ vec.g1 %in% g2 ] ) > 0 ){
            shared <- shared + 1;
        }
        ispp <- shared / sqrt( g1.count * g2.count );
    }
    
    return(ispp);
}


plotTogether <- function(dat.list, cat.vec, xlim = c(0, 2.214584),  cols = c("darkgrey", "darkred"), ylab = "", xlab = "distance", title = "", legend.pos = "topright"){
    
    ## -- get xlim, ymin, ymax --
    ymin <- c();
    ymax <- c();
    for( dat in dat.list ){
        xlim <- range( c( xlim, as.numeric( names( dat ) ) ) );
        ymin <- min( c( ymin, dat ), na.rm = T );
        ymax <- max( c( ymax, dat ), na.rm = T );
    }
    ylim <- c(ymin, ymax);
    
    i <- 0;
    for( df in dat.list ){
        ## -- plot --
        i <- i + 1;
        if( i == 1 ){
            plot( x =  xlim[2] - rev(as.numeric( names( df ) ) ), y = rev( df ), 
                  type = "o", pch = 20, lwd = 2, col = cols[i], xlim = xlim, ylim = ylim, axes = F, ylab = ylab, xlab = xlab, frame.plot = F);
            
        } else {
            points( xlim[2] - rev(as.numeric( names( df ) ) ), rev( df ), lwd = 2, col = cols[i], pch = 20);
            lines( xlim[2] - rev(as.numeric( names( df ) ) ),rev( df ), lwd =2 , lty = 3, col = cols[i] );
        }
    } ## for i in ##
    
    
    ## -- legend 
    legend(legend.pos, cat.vec, col = cols, pch = 20, lwd = 2, lty = 1:length(cat.vec), box.col = "white");
    
    ## -- axises --
    axis(2);
    at <- c( 0, 0.5, 1, 1.5, 2 );
    axis(1, at = at + xlim[2] - max(at), rev(at));
    
    grid();
    title( title );
}

## -- sub functions of this section --
calc <- function( x, groups, count = 0 ){
    means <- tapply(x, groups, mean, na.rm=TRUE)
    stdev <- tapply(x, groups, sd, na.rm=TRUE)
    n     <- tapply(!is.na(x), groups, sum)
    stder <- stdev / sqrt(n)
    
    df <- data.frame( means = means, stdev = stdev, stder = stder, n = n );
    return( t(df[ df$n > count, ]) );
}


plotNumberSeperate <- function(dat.list, cat.vec, xlim = c(0, 2.214584),  cols = c("darkgrey", "darkred"), ylab = "", xlab = "distance", 
                               title = "", legend.pos = "topright", byrow = T){
    
    ## -- get xlim  --
    for( dat in dat.list ){
        xlim <- range( c( xlim, as.numeric( names( dat ) ) ) );
    }
    
    if( byrow == T){
        par(mfrow = c( length(dat.list), 1 ));
    } else {
        par(mfrow = c( 1, length(dat.list) ));
    }
    
    i <- 0;
    for( df in dat.list ){
        ## -- plot --
        i <- i + 1;
        if( i == length( dat.list ) ){
            par(mar = c(4, 4.1, 1, 4));
        } else {
            par(mar = c(1, 4.1, 1, 4));
        }
        
        plot( x =  xlim[2] - rev(as.numeric( names( df ) ) ), y = rev( df ), 
              type = "o", pch = 20, lwd = 2, col = cols[i], xlim = xlim, axes = F, ylab = ylab, xlab = xlab, lty = i, frame.plot = F);
        
        ## -- legend 
        legend(legend.pos, cat.vec[i], col = cols[i], pch = 20, lwd = 2, lty = i, box.col = "white");
        
        ## -- y -axis on the left --
        axis(2);
        
        ## -- grid --=
        grid();
        
    } ## for i in ##
    
    
    ## -- axises --
    at <- c( 0, 0.5, 1, 1.5, 2 );
    axis(1, at = at + xlim[2] - max(at), rev(at));
    
    title( title );
}

calcDFrac <- function( df, col.D ){
    d.dup <- dim( df[ df[, col.D] != "ND" & df$duplicate == "Y", ] )[1];
    d.ndup <- dim( df[ df[, col.D] != "ND" & df$duplicate == "N", ] )[1];
    
    nd.dup <- dim( df[ df[, col.D] == "ND" & df$duplicate == "Y", ] )[1];
    nd.ndup <- dim( df[ df[, col.D] == "ND" & df$duplicate == "N", ] )[1];
    
    return( matrix( c(d.dup, d.ndup, nd.dup, nd.ndup ), byrow = F, ncol = 2, dimnames = list( c("dup", "ndup"), c("d","nd") ) ) );
}

removeRedundantRows <- function( df, col.key ){
    a <- table(df[, col.key]);
    return( df[ !df[, col.key] %in% names(a[a>1]), ] );
}

tsiCalc <- function( df ){
    ## -- a simple tissue specific index calculator (Yanai et al 2005; bioinformatics --
    ## -- input is a gene expression matrix with gene names as rownames, and tissues as colnames --
    tsis <- apply( df, 1, tsiCalcGene );
    names(tsis) <- rownames(df);
    return(tsis);
}
tsiCalcGene <- function(vec){
    max <- max(vec);
    
    dif.sum <- 0;
    for( num in vec ){
        dif.sum <- dif.sum + ( 1 - ( num / max ) );
    }
    return( dif.sum / (length(vec) - 1));
}

wilcoxDiseaseNonDisease <- function( df, cats.num, cat.col = "MRD", target.col = "dNminDN", disease.col = "Dindian", diseases = c("ND", "MD") ){
    pvalues <- c();
    nd <- c();
    md <- c();
    
    for( cat in cats.num ){
        m1 <- df[ df[, disease.col ] == diseases[1] & df[, cat.col ] == cat , target.col ];
        m2 <- df[ df[, disease.col ] == diseases[2] & df[, cat.col ] == cat , target.col ];
        
        nd[ length(nd) + 1 ] <- mean(m1, na.rm = T);
        md[ length(md) + 1 ] <- mean(m2, na.rm = T);
        
        t <- wilcox.test(m1, m2, na.rm = T);
        pvalues[ length(pvalues) + 1 ] <- t$p.value;
        
    }
    
    return( data.frame( cat = cats.num, mean1 = nd, mean2 = md, pvalues = pvalues) );
}
cortestXvsAge <- function(df, target.col = "dNminDN", age.col = c("SCA", "MRD", "DCA"), 
                          dup.val = c("N", "Y", "Y"), dup.col = "duplicate",
                          cor.method = "spearman"){
    stats <- as.matrix(mat.or.vec( length(age.col), 2 ));
    colnames(stats) <- c("cor","p");
    rownames(stats) <- age.col;
    
    i <- 1;
    for( age in age.col ){
        cor <- cor.test( df[ df[, dup.col ] == dup.val[i] , target.col], df[df[, dup.col ] == dup.val[i], age ], method = cor.method );
        stats[i, ] <- c( cor$estimate, cor$p.value );
        i <- i + 1;
    }
    return( stats );
}

## -- created on Feb 7, 2012 --
addConfidentOnTopOfPlot <- function( x, y, yrange, pvalues, dir = "left", incr = 0.02, dist = 0.04, col = "black", pvalue.cex = 0.5 ){
    ## -- parameters --
    ## x = numeric vector contains coordinate on x-axis --
    ## y = numeric vector contains coordinate on y-axis --
    ## yrange = ylim[2] - ylim[1] of current plot
    ## pvalues = numeric pvalues
    
    conf.strings <- as.character(symnum( pvalues, corr = FALSE, na = FALSE, cutpoints = c(0, 0.001, 0.01, 0.05, 1), symbols = c("***", "**", "*", " ")));
    
    if( dir != "left" ){
        x = rev(x);
        y = rev(y);
        conf.strings = rev(conf.strings);
    }
    ## -- start --
    i <- 1;
    len <- length(conf.strings);
    y1 <- 0;
    y2 <- 0;
    y3 <- 0;
    
    while( i <= length(conf.strings) ){
        
        ## -- plot --
        if( i == 1 ){
            y1 <- y[i] + yrange * dist;
        } else {
            y1 <- max( y1, y2, y3 ) + yrange * dist;
        }
        
        y2 <- y[ i + 1 ] + yrange * dist;
        y3 <- max( c( y[ i ], y[i + 1], y2, y1 ) + yrange * ( incr + dist ) )
        x1 <- x[i];
        x2 <- x[i + 1];
        segments( x1, y1, x1, y3, col = col ); ## vertical line 1
        segments( x2, y2, x2, y3 , col = col); ## vertical line 2
        segments( x1, y3, x2, y3 , col = col); ## horiz line 
        
        xsig <- x1 + (x2 - x1 ) / 2;
        ysig <- y3 + yrange * dist;
        
        text( xsig, ysig, paste( formatC(pvalues, digits=3), as.character( conf.strings[i] ) ) , cex = pvalue.cex);
        
        print(conf.strings[i]);
        
        ## at the end, increase i
        i <- i + 1;
    }
}


#### ==== load this function ====
addDup <- function( disease.df, dups.df, col.overlap = "Overlap", col.gene = "G", overlap.cutoff = 0.5 ){
    dups.df <- dups.df[ dups.df[, col.overlap ] >= overlap.cutoff,  ];
    dups.count <- tapply( dups.df[, col.gene ], dups.df[, col.gene ], length );
    
    disease.df$famsize <- dups.count[ rownames(disease.df) ];
    disease.df$famsize[ is.na( disease.df$famsize ) ] <- 0;
    disease.df$dup <- "Y";
    disease.df$dup[ disease.df$famsize == 0 ] <- "N";
    return(disease.df);
}
