# Supplementary material for: Human Monogenic Disease Genes Have Frequently Functionally Redundant Paralogs
Source: PLoS Comput Biol. 2013 May 16;9(5):e1003073. doi: 10.1371/journal.pcbi.1003073 (PMC3656685; doi:10.1371/journal.pcbi.1003073)
Supplement: Dataset S1 — This supplementary file is an archive contains all the raw data and R scripts used in this study; also included in this archive is a detailed instruction for the readers to reproduce our main results, including all the figures, supplementary figures, and statistical tests except Figure 5, which was plotted manually. (ZIP) [file pcbi.1003073.s009.zip › Zhao_Chen_SupFile1_Archive_of_rawdata_and_scripts/readme_first.txt]

## -- here we provide three R scripts to reproduce the main results of our study --
1. use script '01_dup_by_homology.R' to reproduce Figure S1
2. use script '02_dup_by_euNOG.R' to reproduce Figure S2
3. use script '03_dup_by_treefam.R' to reproduce:
	Figures 1-4, and
	Supplementary Figures S3-6
	
Please see the script files for more details. Email me (Weihua.Chen@embl.de / chenwh550@gmail.com)
	if you have any questions. 
	
-- Requirement: --
R (http://www.r-project.org/), and 
the 'gplots' package of R (http://cran.r-project.org/web/packages/gplots/index.html).
